# Supplementary material for: Optimized minimal genome-wide human sgRNA library
Source: Sci Rep. 2023 Jul 18;13:11569. doi: 10.1038/s41598-023-38810-6 (PMC10354020; doi:10.1038/s41598-023-38810-6)
Supplement: Supplementary file 2 — Supplementary Information 2. [file 41598_2023_38810_MOESM2_ESM.xlsx]

## Sheet: Sheet1
Supplementary Table 1 List of sgRNA sequence information in H-mLib
Supplementary Table 2 List of sgRNA read counts from K562 screens
Supplementary Table 3 List of sgRNA read counts from Jurkat screens
Supplementary Table 4 List of core-essential and cell-type specific essential genes
Supplementary Table 5 List of primer sequences
