# Supplementary material for: Optimized minimal genome-wide human sgRNA library
Source: Sci Rep. 2023 Jul 18;13:11569. doi: 10.1038/s41598-023-38810-6 (PMC10354020; doi:10.1038/s41598-023-38810-6)
Supplement: Supplementary file 3 — Supplementary Information 3. [file 41598_2023_38810_MOESM3_ESM.xlsx]

## Sheet: H-mLibA
sgRNA_ID	target_gene	sgRNA1	sgRNA1_info	sgRNA2	sgRNA2_info
A1BG_GATCAGCTCGAGGTTCGCCG_GCAGCTCGAAGGTGACGTCG	A1BG	GATCAGCTCGAGGTTCGCCG	chr19:58347459-58347478,+;	GCAGCTCGAAGGTGACGTCG	chr19:58347530-58347549,+;
A1CF_AGTTATGTTAGGTATACCCG_ATGACTCTCATACTCCACGA	A1CF	AGTTATGTTAGGTATACCCG	chr10:50816206-50816225,-;	ATGACTCTCATACTCCACGA	chr10:50836111-50836130,+;
A2M_GGAGCGCCCTCAGAAACCCA_AAGCCTGTGAATCTTCACCG	A2M	GGAGCGCCCTCAGAAACCCA	chr12:9074748-9074767,-;	AAGCCTGTGAATCTTCACCG	chr12:9107547-9107566,+;
A2ML1_AGTGCTGCCGAAGTTTAAGG_ACCCTGGTTACTGATAACAA	A2ML1	AGTGCTGCCGAAGTTTAAGG	chr12:8836253-8836272,+;	ACCCTGGTTACTGATAACAA	chr12:8841456-8841475,+;
A3GALT2_AGAACATGAAGTGCGCCTCG_GCTGACGGCGCACTGTGCGG	A3GALT2	AGAACATGAAGTGCGCCTCG	chr1:33307200-33307219,+;	GCTGACGGCGCACTGTGCGG	chr1:33306969-33306988,-;
A4GALT_TTTCATCAGGACCAGCACGT_CTGATGAAAGGGCTTCCGGG	A4GALT	TTTCATCAGGACCAGCACGT	chr22:42693607-42693626,+;	CTGATGAAAGGGCTTCCGGG	chr22:42693596-42693615,-;
A4GNT_GCCATCATCTGGAAATACGG_AAGGCCCTGAGTTGATGACA	A4GNT	GCCATCATCTGGAAATACGG	chr3:138124802-138124821,-;	AAGGCCCTGAGTTGATGACA	chr3:138124600-138124619,-;
AAAS_GCTGCTCTCAGCTTCACCCG_GCAGGCCACAGCCAAGACAG	AAAS	GCTGCTCTCAGCTTCACCCG	chr12:53309618-53309637,-;	GCAGGCCACAGCCAAGACAG	chr12:53314348-53314367,+;
AACS_GCAGATGGACCGCTTCCGGG_CATCCTCCTGTGCTACACCA	AACS	GCAGATGGACCGCTTCCGGG	chr12:125065665-125065684,+;	CATCCTCCTGTGCTACACCA	chr12:125114536-125114555,+;
AADAC_GCCTCTCCCAGATAACGTTG_TTCCAGACAACATGTACCTG	AADAC	GCCTCTCCCAGATAACGTTG	chr3:151814225-151814244,+;	TTCCAGACAACATGTACCTG	chr3:151827767-151827786,+;
AADACL2_ATGCAAGTCTTACTTTACCC_CGTGAGCTTATATTTCACCA	AADACL2	ATGCAAGTCTTACTTTACCC	chr3:151757028-151757047,+;	CGTGAGCTTATATTTCACCA	chr3:151757135-151757154,+;
AADACL3_GGCATCGTGTACTACCACGG_AAGTTGTTGACAAACCACTG	AADACL3	GGCATCGTGTACTACCACGG	chr1:12719646-12719665,+;	AAGTTGTTGACAAACCACTG	chr1:12725371-12725390,-;
AADACL4_TAGAAGATGATGCCTCGCCG_GTGGTCTGTGGAGAAAGCGT	AADACL4	TAGAAGATGATGCCTCGCCG	chr1:12651288-12651307,-;	GTGGTCTGTGGAGAAAGCGT	chr1:12666073-12666092,+;
AADAT_AATAAGCAGGTTCATCTAGG_AGACACAGGGCCTTACCCAG	AADAT	AATAAGCAGGTTCATCTAGG	chr4:170078526-170078545,+;	AGACACAGGGCCTTACCCAG	chr4:170069132-170069151,+;
AAGAB_GAATTAGCCAGTCTTACCAC_AGCAGATCCCTGTCACCCAG	AAGAB	GAATTAGCCAGTCTTACCAC	chr15:67204103-67204122,-;	AGCAGATCCCTGTCACCCAG	chr15:67209464-67209483,-;
AAK1_AACATCCTCTTGCATGACCG_TCTGTACCTTCAGGTCCCGG	AAK1	AACATCCTCTTGCATGACCG	chr2:69532137-69532156,-;	TCTGTACCTTCAGGTCCCGG	chr2:69542516-69542535,+;
AAMDC_AGGTACTCCACAGTTGATGA_GGACTGCAAAGTATGGCCAG	AAMDC	AGGTACTCCACAGTTGATGA	chr11:77872181-77872200,-;	GGACTGCAAAGTATGGCCAG	chr11:77842568-77842587,+;
AAMP_AGGTCCACTCACCTTGCCGG_AATACCTTGGCAGTGACCGG	AAMP	AGGTCCACTCACCTTGCCGG	chr2:218265819-218265838,+;	AATACCTTGGCAGTGACCGG	chr2:218267559-218267578,-;
AANAT_GGCGCTGACAGCGTCCTCCG_GAGGTTCAGCTTCCACGCCG	AANAT	GGCGCTGACAGCGTCCTCCG	chr17:76468871-76468890,-;	GAGGTTCAGCTTCCACGCCG	chr17:76469853-76469872,+;
AAR2_GATTGACTATAACTCCTGGG_TGTCTACGAAGAAGTCAGCG	AAR2	GATTGACTATAACTCCTGGG	chr20:36239967-36239986,+;	TGTCTACGAAGAAGTCAGCG	chr20:36244869-36244888,-;
AARD_TGCTGGAGGACCTCAGACGA_CAGGAGCACGGACATCCAGG	AARD	TGCTGGAGGACCTCAGACGA	chr8:116938407-116938426,+;	CAGGAGCACGGACATCCAGG	chr8:116938363-116938382,+;
AARS1_CCACGCTCGGACCATCACTG_GGAGGCCAGATCTATGACGA	AARS1	CCACGCTCGGACCATCACTG	chr16:70269661-70269680,-;	GGAGGCCAGATCTATGACGA	chr16:70262383-70262402,-;
AARS2_AGACACAGCGTACCGCGTGG_GGATGTGGTCAGCCACCACG	AARS2	AGACACAGCGTACCGCGTGG	chr6:44307319-44307338,-;	GGATGTGGTCAGCCACCACG	chr6:44307304-44307323,+;
AARSD1_GCCGTGACGCCGTACCTCTC_GCGTGACAGTTATGCCCGAG	AARSD1	GCCGTGACGCCGTACCTCTC	chr17:42964387-42964406,+;	GCGTGACAGTTATGCCCGAG	chr17:42964404-42964423,-;
AASDH_GATGAAGTGACAGTACCACT_TTGTTGGTACATCAGTACCT	AASDH	GATGAAGTGACAGTACCACT	chr4:56354163-56354182,-;	TTGTTGGTACATCAGTACCT	chr4:56349927-56349946,-;
AASDHPPT_AAATCCTAGTCCAACACCAA_GCTGAACCTGAGCTGCAAGT	AASDHPPT	AAATCCTAGTCCAACACCAA	chr11:106091344-106091363,-;	GCTGAACCTGAGCTGCAAGT	chr11:106079641-106079660,+;
AASS_TCTGGATCACATGTTAGCAA_TAGGCAGTGATTACATCCAA	AASS	TCTGGATCACATGTTAGCAA	chr7:122092881-122092900,-;	TAGGCAGTGATTACATCCAA	chr7:122101422-122101441,-;
AATF_GAATATGATGAGGACGACCT_GATGGGACAAAGCCCAATGC	AATF	GAATATGATGAGGACGACCT	chr17:36952948-36952967,+;	GATGGGACAAAGCCCAATGC	chr17:36986706-36986725,+;
AATK_GCATAGCAACCTGCTCGTCG_GGAGCAGATGCAGTTCCTGG	AATK	GCATAGCAACCTGCTCGTCG	chr17:81124755-81124774,-;	GGAGCAGATGCAGTTCCTGG	chr17:81127811-81127830,-;
ABAT_TGTGAAAGAGAACCAACAGG_GCATTACCTCTTCCAGACAG	ABAT	TGTGAAAGAGAACCAACAGG	chr16:8768931-8768950,+;	GCATTACCTCTTCCAGACAG	chr16:8768961-8768980,-;
ABCA1_GTGGCATGGCAGGACTACGT_GACCATATCTCGCTTCATGG	ABCA1	GTGGCATGGCAGGACTACGT	chr9:104826973-104826992,-;	GACCATATCTCGCTTCATGG	chr9:104832576-104832595,-;
ABCA10_TGTGTGGAGAGCTTCCACCT_GCCCTCAGGAGAACTCACTG	ABCA10	TGTGTGGAGAGCTTCCACCT	chr17:69152084-69152103,+;	GCCCTCAGGAGAACTCACTG	chr17:69153920-69153939,-;
ABCA12_AACATACCTCATGAAGCCGG_GAGGTATACCTCCTCCACGG	ABCA12	AACATACCTCATGAAGCCGG	chr2:214997688-214997707,+;	GAGGTATACCTCCTCCACGG	chr2:214978795-214978814,+;
ABCA13_GCAGGAGATACAGATAGAAG_TGAACACACCATCTTCTCCA	ABCA13	GCAGGAGATACAGATAGAAG	chr7:48367887-48367906,+;	TGAACACACCATCTTCTCCA	chr7:48239260-48239279,-;
ABCA17P_GAGCGCCCTCTGCCGGGCAT_GAGCGCCCTCTGCCGGGCAT	ABCA17P	GAGCGCCCTCTGCCGGGCAT	chr16:2340885-2340904,-;	GAGCGCCCTCTGCCGGGCAT	chr16:2340885-2340904,-;
ABCA2_GGTCTGGCTCAACATCTCGG_TCACAGTCTGGCCTCCACAA	ABCA2	GGTCTGGCTCAACATCTCGG	chr9:137019240-137019259,-;	TCACAGTCTGGCCTCCACAA	chr9:137021943-137021962,-;
ABCA3_AGAGTCATCCAGTTGTACCG_GAAGTTGGAGACCACAATGG	ABCA3	AGAGTCATCCAGTTGTACCG	chr16:2308533-2308552,+;	GAAGTTGGAGACCACAATGG	chr16:2286741-2286760,+;
ABCA4_AGCACCATACCCGCAAACAG_GAAGGACATCGCCTGCAGCG	ABCA4	AGCACCATACCCGCAAACAG	chr1:94036730-94036749,+;	GAAGGACATCGCCTGCAGCG	chr1:94098943-94098962,-;
ABCA5_TGACAGTGACTATGTATCCG_GCTACTGAAAGCCTATCCCA	ABCA5	TGACAGTGACTATGTATCCG	chr17:69271206-69271225,-;	GCTACTGAAAGCCTATCCCA	chr17:69260348-69260367,+;
ABCA6_GACGTTGAGGGAACACCTGG_ACAGTCCTAGAAGTATTGAG	ABCA6	GACGTTGAGGGAACACCTGG	chr17:69085086-69085105,-;	ACAGTCCTAGAAGTATTGAG	chr17:69137470-69137489,+;
ABCA7_GCAGCTCCCAAATACCGCGG_AGTACGGGATCCCTGAACCA	ABCA7	GCAGCTCCCAAATACCGCGG	chr19:1051549-1051568,-;	AGTACGGGATCCCTGAACCA	chr19:1048898-1048917,+;
ABCA8_GGGTACTGAAGAGGATCACG_ACTGCAATACTTGGTCACAG	ABCA8	GGGTACTGAAGAGGATCACG	chr17:68918077-68918096,+;	ACTGCAATACTTGGTCACAG	chr17:68921441-68921460,-;
ABCA9_GAGCCAATCAATGTGAAGGG_TGGCAGGAAGAACAATCATG	ABCA9	GAGCCAATCAATGTGAAGGG	chr17:68995914-68995933,+;	TGGCAGGAAGAACAATCATG	chr17:69045323-69045342,-;
ABCB1_CAAACGATGAGCTATCACAA_CTATGGAGACAACAGCCGGG	ABCB1	CAAACGATGAGCTATCACAA	chr7:87545983-87546002,+;	CTATGGAGACAACAGCCGGG	chr7:87509349-87509368,-;
ABCB10_GGGCAGTGCCCACATGACCG_ACAGCAATGATTGACACTGG	ABCB10	GGGCAGTGCCCACATGACCG	chr1:229539513-229539532,-;	ACAGCAATGATTGACACTGG	chr1:229542304-229542323,+;
ABCB11_TCAACATGGTCATTAAACCA_AGTCCAAGGTACCTGGACAA	ABCB11	TCAACATGGTCATTAAACCA	chr2:168973808-168973827,-;	AGTCCAAGGTACCTGGACAA	chr2:168986098-168986117,+;
ABCB4_TGGCCGTGGAAATGTAACCA_ACAGCCACTACTTCCAACCA	ABCB4	TGGCCGTGGAAATGTAACCA	chr7:87440264-87440283,-;	ACAGCCACTACTTCCAACCA	chr7:87443376-87443395,+;
ABCB5_AAGTGCCTATTCCAAAGCTG_TGAGTGGAGGGCAGAAACAG	ABCB5	AAGTGCCTATTCCAAAGCTG	chr7:20645785-20645804,+;	TGAGTGGAGGGCAGAAACAG	chr7:20658543-20658562,+;
ABCB6_TCGTCGTGCTATGAACACAC_GACTGTGGGCAACTACTGCG	ABCB6	TCGTCGTGCTATGAACACAC	chr2:219214442-219214461,-;	GACTGTGGGCAACTACTGCG	chr2:219218649-219218668,-;
ABCB7_CACACCACAGACAGCTACCG_TGCACACAGATTGTCAACAG	ABCB7	CACACCACAGACAGCTACCG	chrX:75069406-75069425,-;	TGCACACAGATTGTCAACAG	chrX:75060258-75060277,-;
ABCB8_AAGTACACAAGGGACCACGT_CAGTCATGAAACTCCCTACG	ABCB8	AAGTACACAAGGGACCACGT	chr7:151034345-151034364,+;	CAGTCATGAAACTCCCTACG	chr7:151034362-151034381,-;
ABCB9_CAGCCGACCATGGTGCACGA_GAGGGTGATGACCAGCCACG	ABCB9	CAGCCGACCATGGTGCACGA	chr12:122940901-122940920,-;	GAGGGTGATGACCAGCCACG	chr12:122959972-122959991,+;
ABCC1_GGTACGCAGGAACTCAGCGA_TGGATGGTTTCCGAGAACAG	ABCC1	GGTACGCAGGAACTCAGCGA	chr16:16090529-16090548,-;	TGGATGGTTTCCGAGAACAG	chr16:16016595-16016614,-;
ABCC10_AAGGGTGTCACCCTTAGCGG_GGCAGCCCACAGGTATACAC	ABCC10	AAGGGTGTCACCCTTAGCGG	chr6:43441898-43441917,+;	GGCAGCCCACAGGTATACAC	chr6:43434757-43434776,-;
ABCC11_GATGAGAACCCAGACCGCTG_AATACACATCACCTCAGGAG	ABCC11	GATGAGAACCCAGACCGCTG	chr16:48214917-48214936,+;	AATACACATCACCTCAGGAG	chr16:48222600-48222619,-;
ABCC12_ACGCAAACTCACCGCACCCG_GAGTCATATGTCGACAATGG	ABCC12	ACGCAAACTCACCGCACCCG	chr16:48133689-48133708,-;	GAGTCATATGTCGACAATGG	chr16:48143931-48143950,+;
ABCC2_GATTGGTATATCGAACAGCA_CAGGGTATAAATCTTAGTGG	ABCC2	GATTGGTATATCGAACAGCA	chr10:99792317-99792336,-;	CAGGGTATAAATCTTAGTGG	chr10:99818787-99818806,+;
ABCC3_GGATGATGTAGCCACGACAA_GCAGGGCGTACAGTCTTCGG	ABCC3	GGATGATGTAGCCACGACAA	chr17:50655963-50655982,-;	GCAGGGCGTACAGTCTTCGG	chr17:50657081-50657100,+;
ABCC4_CACAGCGTACGCCTATGCCA_AGAGTTCCCGAGAACACCCA	ABCC4	CACAGCGTACGCCTATGCCA	chr13:95234726-95234745,-;	AGAGTTCCCGAGAACACCCA	chr13:95186780-95186799,+;
ABCC5_GACACTGCACAGCATCGATC_CTTGGGCGAGTTCTGGATAC	ABCC5	GACACTGCACAGCATCGATC	chr3:183971577-183971596,-;	CTTGGGCGAGTTCTGGATAC	chr3:183971791-183971810,+;
ABCC6_CAGGGCATGAATCTCTCCGG_GAGGCTCAGGAAGACAGCGA	ABCC6	CAGGGCATGAATCTCTCCGG	chr16:16178949-16178968,-;	GAGGCTCAGGAAGACAGCGA	chr16:16192875-16192894,+;
ABCC6P1_TCCGGCTGGGATTCGAGCTC_TCCGGCTGGGATTCGAGCTC	ABCC6P1	TCCGGCTGGGATTCGAGCTC	chr16:16223552-16223571,+;chr16:18571139-18571158,-;	TCCGGCTGGGATTCGAGCTC	chr16:16223552-16223571,+;chr16:18571139-18571158,-;
ABCC8_CAGACCAACGAGATGCTCCG_GTTGTGATAGTAGACCACGG	ABCC8	CAGACCAACGAGATGCTCCG	chr11:17442839-17442858,-;	GTTGTGATAGTAGACCACGG	chr11:17470135-17470154,+;
ABCC9_GACTGCAAATCTGACCACCG_ATACCAGCAGAGCTCCACGG	ABCC9	GACTGCAAATCTGACCACCG	chr12:21894046-21894065,+;	ATACCAGCAGAGCTCCACGG	chr12:21910822-21910841,+;
ABCD1_ACGGATGGCACTGTTGACGA_TGGCCGTGAGGAACACCACG	ABCD1	ACGGATGGCACTGTTGACGA	chrX:153725703-153725722,-;	TGGCCGTGAGGAACACCACG	chrX:153726013-153726032,-;
ABCD2_CCCTGACCAATCTCTTACGG_AACTTGTGACCACTGAAACA	ABCD2	CCCTGACCAATCTCTTACGG	chr12:39618982-39619001,-;	AACTTGTGACCACTGAAACA	chr12:39619304-39619323,-;
ABCD3_GACGGCGCGAAACTCCTCGC_ACTGAAGATACTCCTCATAG	ABCD3	GACGGCGCGAAACTCCTCGC	chr1:94418502-94418521,+;	ACTGAAGATACTCCTCATAG	chr1:94475223-94475242,-;
ABCD4_TACCTGCAGCCGAAGTACGC_AGCACATGAGGACAGACCGC	ABCD4	TACCTGCAGCCGAAGTACGC	chr14:74287812-74287831,-;	AGCACATGAGGACAGACCGC	chr14:74293215-74293234,-;
ABCE1_ATTGGCACAATATCGATGTG_CAATTGATAAGGCGCCAAAG	ABCE1	ATTGGCACAATATCGATGTG	chr4:145108076-145108095,-;	CAATTGATAAGGCGCCAAAG	chr4:145108023-145108042,-;
ABCF1_CCGATCCACTCGGGCTCCGG_GATGGAGTATGAGCGCCAAG	ABCF1	CCGATCCACTCGGGCTCCGG	chr6:30571515-30571534,-;	GATGGAGTATGAGCGCCAAG	chr6:30583065-30583084,+;
ABCF2_GAGCTTCTCACACTCCGCTG_GGAGCTCTACGAGCGCCTGG	ABCF2	GAGCTTCTCACACTCCGCTG	chr7:151223833-151223852,+;	GGAGCTCTACGAGCGCCTGG	chr7:151223811-151223830,-;
ABCF3_TGCGAGAGGATTTGCTACGG_CAGCGGCTAGATGGTTACCG	ABCF3	TGCGAGAGGATTTGCTACGG	chr3:184188350-184188369,+;	CAGCGGCTAGATGGTTACCG	chr3:184189641-184189660,+;
ABCG1_ATGAAAGGGCTCGCTCAAGG_CAAGGACAATGTGTGTACCG	ABCG1	ATGAAAGGGCTCGCTCAAGG	chr21:42284600-42284619,+;	CAAGGACAATGTGTGTACCG	chr21:42285895-42285914,+;
ABCG2_GTTGGAACTCAGTTTATCCG_TAATGGAGATTCCACTGCTG	ABCG2	GTTGGAACTCAGTTTATCCG	chr4:88121773-88121792,-;	TAATGGAGATTCCACTGCTG	chr4:88114987-88115006,-;
ABCG4_GAGCACGCCAATAACCACGT_GTAGCAGGACATCTTGCGGA	ABCG4	GAGCACGCCAATAACCACGT	chr11:119158585-119158604,-;	GTAGCAGGACATCTTGCGGA	chr11:119154319-119154338,-;
ABCG5_GGTGCTATCCAGGACCGCGT_CAAGATGTGATGTCCCACCA	ABCG5	GGTGCTATCCAGGACCGCGT	chr2:43823978-43823997,-;	CAAGATGTGATGTCCCACCA	chr2:43837920-43837939,+;
ABCG8_GAGTCCTACGAAGATGCCTG_GCGCAGGAGAGTCAGCATTG	ABCG8	GAGTCCTACGAAGATGCCTG	chr2:43872256-43872275,+;	GCGCAGGAGAGTCAGCATTG	chr2:43852443-43852462,+;
ABHD1_GCTGTCGTGTTTAACAACCG_CGTTGGGTAGAAAGTCTCGG	ABHD1	GCTGTCGTGTTTAACAACCG	chr2:27129317-27129336,+;	CGTTGGGTAGAAAGTCTCGG	chr2:27128505-27128524,-;
ABHD10_ACTCAGAGGAAAGCACACTG_AAGTTCAGATGGTAACTCAG	ABHD10	ACTCAGAGGAAAGCACACTG	chr3:111986299-111986318,+;	AAGTTCAGATGGTAACTCAG	chr3:111986285-111986304,+;
ABHD11_GCTGTGGCCAACGACGACGC_CTGTGGCCAACGACGACGCA	ABHD11	GCTGTGGCCAACGACGACGC	chr7:73737601-73737620,+;	CTGTGGCCAACGACGACGCA	chr7:73737602-73737621,+;
ABHD12_GCACGCTGAGGACGACCCGG_TCACCTTGTAAAGCTCCACG	ABHD12	GCACGCTGAGGACGACCCGG	chr20:25303576-25303595,-;	TCACCTTGTAAAGCTCCACG	chr20:25317044-25317063,+;
ABHD12B_CTCTACAGGTAAGCCCACAG_TTGTGTCTATGAGTGGACCA	ABHD12B	CTCTACAGGTAAGCCCACAG	chr14:50885776-50885795,+;	TTGTGTCTATGAGTGGACCA	chr14:50885821-50885840,+;
ABHD13_AATAGCCACTGCTCCACCCA_ATGGGACTCACAATGACACA	ABHD13	AATAGCCACTGCTCCACCCA	chr13:108229799-108229818,-;	ATGGGACTCACAATGACACA	chr13:108230102-108230121,+;
ABHD14A_GCATAGTGGCCACTCAGCGA_GAACTCGGCACCTTCAAAGG	ABHD14A	GCATAGTGGCCACTCAGCGA	chr3:51980506-51980525,-;	GAACTCGGCACCTTCAAAGG	chr3:51980400-51980419,+;
ABHD14A-ACY1_TAGCTTAGTCAGGTTCACGG_CCATGCCTCACGCTTCATGG	ABHD14A-ACY1	TAGCTTAGTCAGGTTCACGG	chr3:51987350-51987369,-;	CCATGCCTCACGCTTCATGG	chr3:51987019-51987038,+;
ABHD14B_ACACAAGGGTACCTTCACAC_TGATGGACTGATCACAACCG	ABHD14B	ACACAAGGGTACCTTCACAC	chr3:51969931-51969950,+;	TGATGGACTGATCACAACCG	chr3:51970063-51970082,+;
ABHD15_CCGGTCATCTTCCATCGCCG_GGACCCGTCCGACCTCAAGG	ABHD15	CCGGTCATCTTCCATCGCCG	chr17:29566386-29566405,-;	GGACCCGTCCGACCTCAAGG	chr17:29566318-29566337,-;
ABHD16A_GGTACCAGTGAAGCCGCCGA_GGGCACCAGGTCATCAAAGG	ABHD16A	GGTACCAGTGAAGCCGCCGA	chr6:31689576-31689595,+;	GGGCACCAGGTCATCAAAGG	chr6:31689046-31689065,+;
ABHD16B_TCAGCACGACGCCAACGCCA_CGGCGCGCACGTCATCCCAG	ABHD16B	TCAGCACGACGCCAACGCCA	chr20:63862188-63862207,+;	CGGCGCGCACGTCATCCCAG	chr20:63861642-63861661,-;
ABHD17A_ACCCTCCCGCAGCATCGAGA_GAGAAGAGGACCGTGTACCT	ABHD17A	ACCCTCCCGCAGCATCGAGA	chr19:1877418-1877437,-;	GAGAAGAGGACCGTGTACCT	chr19:1880098-1880117,+;
ABHD17B_TGAACGTTGCCAAAGACCTG_TCTGCTGTCCACCTTGTCCA	ABHD17B	TGAACGTTGCCAAAGACCTG	chr9:71866894-71866913,-;	TCTGCTGTCCACCTTGTCCA	chr9:71875024-71875043,-;
ABHD17C_CCTCGAGGCCAAGTCTACCG_TCGAGGCCAAGTCTACCGTG	ABHD17C	CCTCGAGGCCAAGTCTACCG	chr15:80749572-80749591,-;	TCGAGGCCAAGTCTACCGTG	chr15:80749570-80749589,-;
ABHD18_AGGCCAGTTGGATACCGCTA_GGAATGACTGGAATATCCAT	ABHD18	AGGCCAGTTGGATACCGCTA	chr4:128020090-128020109,-;	GGAATGACTGGAATATCCAT	chr4:128017472-128017491,+;
ABHD2_GGGCGTAGTCAACGAAAGTG_TTTGCCCACAGGCTGCACGT	ABHD2	GGGCGTAGTCAACGAAAGTG	chr15:89155428-89155447,-;	TTTGCCCACAGGCTGCACGT	chr15:89175801-89175820,+;
ABHD3_TACAGAAACGTACTACCCGA_TAGTACGTTTCTGTAACCAC	ABHD3	TACAGAAACGTACTACCCGA	chr18:21703663-21703682,-;	TAGTACGTTTCTGTAACCAC	chr18:21703668-21703687,+;
ABHD4_TAGAGTTAAACACCTCATCC_GCTACTCGAAGAACAGCCAA	ABHD4	TAGAGTTAAACACCTCATCC	chr14:22603922-22603941,+;	GCTACTCGAAGAACAGCCAA	chr14:22604049-22604068,-;
ABHD5_TTGGACGAAGTAGTAGACCC_ACTCGCTGAAGTACCCATCA	ABHD5	TTGGACGAAGTAGTAGACCC	chr3:43702416-43702435,+;	ACTCGCTGAAGTACCCATCA	chr3:43702566-43702585,+;
ABHD6_ACAGGCTGGAGACATCCGAT_GAGGGATGCGGACATCGACA	ABHD6	ACAGGCTGGAGACATCCGAT	chr3:58271027-58271046,-;	GAGGGATGCGGACATCGACA	chr3:58285099-58285118,-;
ABHD8_TTCCTGAAGCTCATCGACGA_AAGGTGATCATGATCAATGG	ABHD8	TTCCTGAAGCTCATCGACGA	chr19:17292797-17292816,-;	AAGGTGATCATGATCAATGG	chr19:17294777-17294796,-;
ABI1_GAGTTACCAGAACCTGACTC_TTACCAGAACCTGACTCGGG	ABI1	GAGTTACCAGAACCTGACTC	chr10:26860782-26860801,-;	TTACCAGAACCTGACTCGGG	chr10:26860779-26860798,-;
ABI2_ATGCTGAAGAGGACCCACCG_TGAGTTGGAGGTGTTGTACG	ABI2	ATGCTGAAGAGGACCCACCG	chr2:203417034-203417053,+;	TGAGTTGGAGGTGTTGTACG	chr2:203391082-203391101,-;
ABI3_ATATGGAGAAGGTGGCCCGA_GGTGAACATGCATATGGAGA	ABI3	ATATGGAGAAGGTGGCCCGA	chr17:49217752-49217771,+;	GGTGAACATGCATATGGAGA	chr17:49217741-49217760,+;
ABI3BP_AGGCCCGGTCAGCAACACAG_GGAGTGAAAGACAATGTGGA	ABI3BP	AGGCCCGGTCAGCAACACAG	chr3:100754633-100754652,-;	GGAGTGAAAGACAATGTGGA	chr3:100886189-100886208,-;
ABITRAM_TAGAATATGTGTCATCACAT_TAGAGTGCTGTAGTATACAG	ABITRAM	TAGAATATGTGTCATCACAT	chr9:108936305-108936324,+;	TAGAGTGCTGTAGTATACAG	chr9:108935666-108935685,-;
ABL1_GGTTCATCATCATTCAACGG_TCAGTGATGATATAGAACGG	ABL1	GGTTCATCATCATTCAACGG	chr9:130862807-130862826,+;	TCAGTGATGATATAGAACGG	chr9:130872880-130872899,-;
ABL2_TGTACACCATCACTCCACAG_GAGAAAGTGAGAGTAGCCCT	ABL2	TGTACACCATCACTCCACAG	chr1:179121804-179121823,-;	GAGAAAGTGAGAGTAGCCCT	chr1:179126452-179126471,-;
ABLIM1_ACAGTCGGGATGCCAAACGG_GCTGTGGCGGCTGTACACAG	ABLIM1	ACAGTCGGGATGCCAAACGG	chr10:114487991-114488010,+;	GCTGTGGCGGCTGTACACAG	chr10:114465744-114465763,+;
ABLIM2_GTGAGTAGGAGATCATGTCG_GGACAGGCAGAGCTACGGCG	ABLIM2	GTGAGTAGGAGATCATGTCG	chr4:8036193-8036212,+;	GGACAGGCAGAGCTACGGCG	chr4:8036151-8036170,-;
ABLIM3_TGCCACCAGATGTTCACCGA_CAAGGTTAAGTCTATCTACG	ABLIM3	TGCCACCAGATGTTCACCGA	chr5:149217004-149217023,+;	CAAGGTTAAGTCTATCTACG	chr5:149237498-149237517,+;
ABO_AAACACAGTTAACCCAATGG_AGCCAAAGGTGCTGACACCG	ABO	AAACACAGTTAACCCAATGG	chr9:133257420-133257439,+;	AGCCAAAGGTGCTGACACCG	chr9:133258099-133258118,-;
ABR_GCAGCTGGACCCACAAACCG_GAGCAAAGCACACCTCACCT	ABR	GCAGCTGGACCCACAAACCG	chr17:1013149-1013168,-;	GAGCAAAGCACACCTCACCT	chr17:1007203-1007222,-;
ABRA_ATGTCCACCCGCCTACACAA_GAATGCATTCACTTACTGGG	ABRA	ATGTCCACCCGCCTACACAA	chr8:106761341-106761360,-;	GAATGCATTCACTTACTGGG	chr8:106769507-106769526,+;
ABRACL_CGAGGTTAACCTCTTAGTGG_GGTTGGCACATTTATCATCA	ABRACL	CGAGGTTAACCTCTTAGTGG	chr6:139034175-139034194,+;	GGTTGGCACATTTATCATCA	chr6:139042762-139042781,-;
ABRAXAS1_AAGCTGCTCTACTCATCGAC_GATGGCAATTCAAGAGATCT	ABRAXAS1	AAGCTGCTCTACTCATCGAC	chr4:83470234-83470253,-;	GATGGCAATTCAAGAGATCT	chr4:83462619-83462638,-;
ABRAXAS2_CCACAGCGCCAACAGCAACG_GCTGGAGATTTCCATCATGG	ABRAXAS2	CCACAGCGCCAACAGCAACG	chr10:124801874-124801893,+;	GCTGGAGATTTCCATCATGG	chr10:124801814-124801833,+;
ABT1_TACACCAAGGACTACACCGA_CTACACCAAGGACTACACCG	ABT1	TACACCAAGGACTACACCGA	chr6:26597973-26597992,+;	CTACACCAAGGACTACACCG	chr6:26597972-26597991,+;
ABTB1_GAGCACGTGAGTGAAGACGT_TGTGTACAGGTACTGCAGCA	ABTB1	GAGCACGTGAGTGAAGACGT	chr3:127677797-127677816,-;	TGTGTACAGGTACTGCAGCA	chr3:127676561-127676580,-;
ABTB2_GAGGGCTCGGCAGTGAACGG_TCTTCGGCGCAGCAGCACCG	ABTB2	GAGGGCTCGGCAGTGAACGG	chr11:34165310-34165329,-;	TCTTCGGCGCAGCAGCACCG	chr11:34357435-34357454,-;
ACAA1_TCAATAGACAGTGTTCGTCG_TCTCTCGGCAGTCATGACCG	ACAA1	TCAATAGACAGTGTTCGTCG	chr3:38131954-38131973,-;	TCTCTCGGCAGTCATGACCG	chr3:38136646-38136665,-;
ACAA2_TACCTGACATCCATTCACAA_CTTGATCCAGATCCTCCCAG	ACAA2	TACCTGACATCCATTCACAA	chr18:49797463-49797482,+;	CTTGATCCAGATCCTCCCAG	chr18:49785227-49785246,+;
ACACA_AATGCATGCGGTCTATCCGT_TGATGGGTCCATGATAACCG	ACACA	AATGCATGCGGTCTATCCGT	chr17:37283352-37283371,-;	TGATGGGTCCATGATAACCG	chr17:37191123-37191142,+;
ACACB_GTTGGCCTTAAGGTCCTCGG_GTATGCCAGCAACATCACCT	ACACB	GTTGGCCTTAAGGTCCTCGG	chr12:109168011-109168030,-;	GTATGCCAGCAACATCACCT	chr12:109209305-109209324,+;
ACAD10_AGCTCGATACTGCTTAACCC_AACAAGGTCCTACCACACGT	ACAD10	AGCTCGATACTGCTTAACCC	chr12:111729836-111729855,-;	AACAAGGTCCTACCACACGT	chr12:111744770-111744789,+;
ACAD11_GGATTCTGCCAGGTCCAAGG_TGGGCCATCCAGGTGTGCGG	ACAD11	GGATTCTGCCAGGTCCAAGG	chr3:132575873-132575892,+;	TGGGCCATCCAGGTGTGCGG	chr3:132559872-132559891,-;
ACAD8_GCCGTGAGAGGACTGAACGG_TACATAGGAGCTGTTCCCAG	ACAD8	GCCGTGAGAGGACTGAACGG	chr11:134261143-134261162,+;	TACATAGGAGCTGTTCCCAG	chr11:134257081-134257100,+;
ACAD9_GCCATGAACATCCTCAACAG_TGCCAGGGTTACCTTCACCA	ACAD9	GCCATGAACATCCTCAACAG	chr3:128902556-128902575,+;	TGCCAGGGTTACCTTCACCA	chr3:128904498-128904517,-;
ACADL_ATATTTCGCCATGCAAGCAG_ATGTCCTATATTACAAACCA	ACADL	ATATTTCGCCATGCAAGCAG	chr2:210195213-210195232,+;	ATGTCCTATATTACAAACCA	chr2:210216440-210216459,-;
ACADM_TGAAGCTACCAAGTATGCCC_GATGCTGTGCAGATACTTGG	ACADM	TGAAGCTACCAAGTATGCCC	chr1:75750492-75750511,+;	GATGCTGTGCAGATACTTGG	chr1:75761287-75761306,+;
ACADS_GACACTCATGATGACTCCGG_GATGGGCTTCAAGATAGCCA	ACADS	GACACTCATGATGACTCCGG	chr12:120737110-120737129,-;	GATGGGCTTCAAGATAGCCA	chr12:120738429-120738448,+;
ACADSB_CTACACCAAAGATTACCCTG_ACAGGGCCTCCAACACCAAG	ACADSB	CTACACCAAAGATTACCCTG	chr10:123053111-123053130,+;	ACAGGGCCTCCAACACCAAG	chr10:123051045-123051064,+;
ACADVL_TTGGCGTGGGCATTACCCTG_TGTGGGCCTTTGCAACACCC	ACADVL	TTGGCGTGGGCATTACCCTG	chr17:7221575-7221594,+;	TGTGGGCCTTTGCAACACCC	chr17:7221037-7221056,+;
ACAN_TGACAAGGACAGCAGCCCAG_TCTCCATAGCAGCCTTCCCG	ACAN	TGACAAGGACAGCAGCCCAG	chr15:88847947-88847966,+;	TCTCCATAGCAGCCTTCCCG	chr15:88841759-88841778,-;
ACAP1_GAGTGGGCCAGCATCAACCT_GTTCACACTTACCGGAAACG	ACAP1	GAGTGGGCCAGCATCAACCT	chr17:7347184-7347203,+;	GTTCACACTTACCGGAAACG	chr17:7336780-7336799,-;
ACAP2_ACTATAGGATAATCCGACTG_GTGGCCTGGCAGATCCACGG	ACAP2	ACTATAGGATAATCCGACTG	chr3:195307311-195307330,-;	GTGGCCTGGCAGATCCACGG	chr3:195302022-195302041,-;
ACAP3_GGAGGTGGTGAACTACCACA_GTGAACCAAAGAGACAGCCG	ACAP3	GGAGGTGGTGAACTACCACA	chr1:1302924-1302943,-;	GTGAACCAAAGAGACAGCCG	chr1:1294135-1294154,-;
ACAT1_AGAGGATCAACACCATATGG_AATGCCAGTACACTGAATGA	ACAT1	AGAGGATCAACACCATATGG	chr11:108138955-108138974,+;	AATGCCAGTACACTGAATGA	chr11:108142454-108142473,+;
ACAT2_ACAGATGAGTTTCCTCGCCA_TCTATGTTGCTCCCATGGCG	ACAT2	ACAGATGAGTTTCCTCGCCA	chr6:159776167-159776186,+;	TCTATGTTGCTCCCATGGCG	chr6:159776182-159776201,-;
ACBD3_GTCCAGCGATGACGACGAGG_GAGCTTGACAAACTCCACCA	ACBD3	GTCCAGCGATGACGACGAGG	chr1:226152344-226152363,-;	GAGCTTGACAAACTCCACCA	chr1:226164866-226164885,+;
ACBD4_CCACAGAGTCCCATTCACCC_ACTACAAGCAGGCCACCATG	ACBD4	CCACAGAGTCCCATTCACCC	chr17:45137754-45137773,+;	ACTACAAGCAGGCCACCATG	chr17:45136545-45136564,+;
ACBD5_TCTGCTGTTTGCATTCACCA_GAAGATGGCAGGAATAACAG	ACBD5	TCTGCTGTTTGCATTCACCA	chr10:27217982-27218001,-;	GAAGATGGCAGGAATAACAG	chr10:27210882-27210901,-;
ACBD6_GCCATCACCGGCGACAGCGG_CGGTGGAGAGCTGAGCTCAG	ACBD6	GCCATCACCGGCGACAGCGG	chr1:180502220-180502239,-;	CGGTGGAGAGCTGAGCTCAG	chr1:180502203-180502222,-;
ACBD7_TCTAGCATTCCTGGACACGC_CTGAAAGCAAGACCAGATGA	ACBD7	TCTAGCATTCCTGGACACGC	chr10:15078735-15078754,+;	CTGAAAGCAAGACCAGATGA	chr10:15078985-15079004,-;
ACCS_CCCGGCCTCACACAGCACCG_TAGGTGGTTGTCCTGAATGG	ACCS	CCCGGCCTCACACAGCACCG	chr11:44075572-44075591,-;	TAGGTGGTTGTCCTGAATGG	chr11:44075523-44075542,+;
ACCSL_GCCTGGATCACACAGAACCA_GTTCCTGACCTACTACTGCA	ACCSL	GCCTGGATCACACAGAACCA	chr11:44051699-44051718,-;	GTTCCTGACCTACTACTGCA	chr11:44051356-44051375,+;
ACD_GGTTCATGTCCAGGTCGCTG_AGATGCACAGCATTGAGCTG	ACD	GGTTCATGTCCAGGTCGCTG	chr16:67659713-67659732,-;	AGATGCACAGCATTGAGCTG	chr16:67658774-67658793,+;
ACE_GGTGTGGAACGAGTATGCCG_GCAGTACAAAGACTTACCTG	ACE	GGTGTGGAACGAGTATGCCG	chr17:63485300-63485319,+;	GCAGTACAAAGACTTACCTG	chr17:63493514-63493533,+;
ACE2_GATGGCTATGACTACAGCCG_CCAAAGGCGAGAGATAGTTG	ACE2	GATGGCTATGACTACAGCCG	chrX:15589384-15589403,-;	CCAAAGGCGAGAGATAGTTG	chrX:15573452-15573471,-;
ACER1_GAGGGCGTAGGCGTTGACCG_CAGAAGGGTGCTGACCACAG	ACER1	GAGGGCGTAGGCGTTGACCG	chr19:6309747-6309766,+;	CAGAAGGGTGCTGACCACAG	chr19:6309783-6309802,+;
ACER2_TATCGCCGAGTTCTACAACA_GCGATGAGCAGTGCAGTGCA	ACER2	TATCGCCGAGTTCTACAACA	chr9:19409171-19409190,+;	GCGATGAGCAGTGCAGTGCA	chr9:19435053-19435072,-;
ACER3_GTGGTAATACCTATGATAGG_TAACCCAGTCCTCTAAGCCA	ACER3	GTGGTAATACCTATGATAGG	chr11:77016697-77016716,-;	TAACCCAGTCCTCTAAGCCA	chr11:77015026-77015045,-;
ACHE_TATGTGGACACCCTATACCC_GGTGTCCATGAACTACCGGG	ACHE	TATGTGGACACCCTATACCC	chr7:100893907-100893926,-;	GGTGTCCATGAACTACCGGG	chr7:100893683-100893702,-;
ACIN1_CCTGGTCGGAAACGACGCTG_CAGCAATGATGACCGCCCGG	ACIN1	CCTGGTCGGAAACGACGCTG	chr14:23064419-23064438,-;	CAGCAATGATGACCGCCCGG	chr14:23069508-23069527,-;
ACKR1_CGCCTGGAGGACATACCCAG_GCGAGTGCTACCTAGCCCTG	ACKR1	CGCCTGGAGGACATACCCAG	chr1:159205444-159205463,-;	GCGAGTGCTACCTAGCCCTG	chr1:159205792-159205811,-;
ACKR2_CATGCCCGCCGAAATCTGCG_GAAGAAGGAGGTTCCCGCTG	ACKR2	CATGCCCGCCGAAATCTGCG	chr3:42865090-42865109,-;	GAAGAAGGAGGTTCCCGCTG	chr3:42864685-42864704,-;
ACKR3_TGTCCAGCAGCACCGCCACG_GACAAGGAAGACCACCACGT	ACKR3	TGTCCAGCAGCACCGCCACG	chr2:236581272-236581291,-;	GACAAGGAAGACCACCACGT	chr2:236581235-236581254,-;
ACKR4_TGTGCTACTTTATCACAGCA_TATCAGCATAGACAGATATG	ACKR4	TGTGCTACTTTATCACAGCA	chr3:132601050-132601069,+;	TATCAGCATAGACAGATATG	chr3:132600793-132600812,+;
ACLY_CGGGCGGGAGGCATATCCAG_TCACGTGAAAGGGTAGACCA	ACLY	CGGGCGGGAGGCATATCCAG	chr17:41907444-41907463,-;	TCACGTGAAAGGGTAGACCA	chr17:41893029-41893048,+;
ACMSD_CGAGTGGGACCTGAACGCGC_AAAGTGTGTTTCGCACATGG	ACMSD	CGAGTGGGACCTGAACGCGC	chr2:134863589-134863608,+;	AAAGTGTGTTTCGCACATGG	chr2:134871039-134871058,+;
ACO1_TGACGGCGTCATTACCTCGG_TCAAGACCCAGACTTCACCC	ACO1	TGACGGCGTCATTACCTCGG	chr9:32436286-32436305,-;	TCAAGACCCAGACTTCACCC	chr9:32423398-32423417,+;
ACO2_ATAGCCGTCCCGCTCAATGG_AGCGAGGCAAGTCGTACCTG	ACO2	ATAGCCGTCCCGCTCAATGG	chr22:41522968-41522987,-;	AGCGAGGCAAGTCGTACCTG	chr22:41507865-41507884,+;
ACOD1_ACTACCCAACGTTCCTACCA_TATGTGAAACACTTCCGTAG	ACOD1	ACTACCCAACGTTCCTACCA	chr13:76957027-76957046,-;	TATGTGAAACACTTCCGTAG	chr13:76952613-76952632,-;
ACOT1_GCTCGCCAAGGGTGTCGGCG_CTCCAGGTCCAGCTCGCCAA	ACOT1	GCTCGCCAAGGGTGTCGGCG	chr14:73537580-73537599,-;	CTCCAGGTCCAGCTCGCCAA	chr14:73537591-73537610,-;
ACOT11_GGCCCGCCGAGAGATCACCA_GCTCAAGTGGATTGACACCA	ACOT11	GGCCCGCCGAGAGATCACCA	chr1:54594018-54594037,+;	GCTCAAGTGGATTGACACCA	chr1:54584828-54584847,+;
ACOT12_CAGTTCAATGCTCTGAACGG_TTGGTGGCCAGATTATGGCG	ACOT12	CAGTTCAATGCTCTGAACGG	chr5:81347863-81347882,+;	TTGGTGGCCAGATTATGGCG	chr5:81347806-81347825,-;
ACOT13_ACGTGGCTGTCAAACCGCCG_GCAATAGGCACTCTCCACGG	ACOT13	ACGTGGCTGTCAAACCGCCG	chr6:24697969-24697988,-;	GCAATAGGCACTCTCCACGG	chr6:24697952-24697971,+;
ACOT2_GCTCGCCAAGAGTGTCGGCG_AGCCCGAGAAACCTTTGGTG	ACOT2	GCTCGCCAAGAGTGTCGGCG	chr14:73569585-73569604,-;	AGCCCGAGAAACCTTTGGTG	chr14:73569680-73569699,+;
ACOT4_TAACATGGACAACATATCCC_ACAGCAGCCGTCCAGGCTCG	ACOT4	TAACATGGACAACATATCCC	chr14:73593838-73593857,+;	ACAGCAGCCGTCCAGGCTCG	chr14:73592301-73592320,-;
ACOT6_GGTGAGGCAATATTCTATGG_TCTGGGTAACAGATTATCTG	ACOT6	GGTGAGGCAATATTCTATGG	chr14:73619708-73619727,+;	TCTGGGTAACAGATTATCTG	chr14:73619624-73619643,-;
ACOT7_GTGGCCGGCAATGTCCACGG_GCATTGCAACAGCCAGAACG	ACOT7	GTGGCCGGCAATGTCCACGG	chr1:6349822-6349841,-;	GCATTGCAACAGCCAGAACG	chr1:6349751-6349770,-;
ACOT8_AAGTGGAGCGGACACGAACA_ATTACTGGGTACCGGCCAAG	ACOT8	AAGTGGAGCGGACACGAACA	chr20:45848629-45848648,-;	ATTACTGGGTACCGGCCAAG	chr20:45855265-45855284,-;
ACOT9_CTTACCAATCTTATCCACCA_GAAGGCATATGAACTTGCGT	ACOT9	CTTACCAATCTTATCCACCA	chrX:23722665-23722684,+;	GAAGGCATATGAACTTGCGT	chrX:23705531-23705550,-;
ACOX1_ACCTATCACCGGATTAACGA_TCTGTGGTAGGAATTACCGT	ACOX1	ACCTATCACCGGATTAACGA	chr17:75951452-75951471,-;	TCTGTGGTAGGAATTACCGT	chr17:75955672-75955691,-;
ACOX2_GTATATGCAGTCCTTTGACG_GAGCAACTACCTTCCCATGG	ACOX2	GTATATGCAGTCCTTTGACG	chr3:58535010-58535029,-;	GAGCAACTACCTTCCCATGG	chr3:58530578-58530597,-;
ACOX3_GCTCTGACCGAATTAAGCCA_CAGCTCGCGATACTTCTCCA	ACOX3	GCTCTGACCGAATTAAGCCA	chr4:8414347-8414366,-;	CAGCTCGCGATACTTCTCCA	chr4:8415913-8415932,+;
ACOXL_AGAGGACTTCTCCTATGACA_TCAGAGAGTGAAGTTTGCCA	ACOXL	AGAGGACTTCTCCTATGACA	chr2:110784767-110784786,-;	TCAGAGAGTGAAGTTTGCCA	chr2:110768407-110768426,+;
ACP1_ACGGTACCTGCCGGGCAACG_GCTGTTTCTGACTGGAACGT	ACP1	ACGGTACCTGCCGGGCAACG	chr2:272138-272157,-;	GCTGTTTCTGACTGGAACGT	chr2:272210-272229,+;
ACP2_AGGGCTTACAGACCTGACAC_CCTGCTGGTAGATTCCGAAG	ACP2	AGGGCTTACAGACCTGACAC	chr11:47245346-47245365,-;	CCTGCTGGTAGATTCCGAAG	chr11:47244759-47244778,+;
ACP3_AGCTCAGCAAACCTCTCCAG_AAAGGCAGGTATAGCAACTG	ACP3	AGCTCAGCAAACCTCTCCAG	chr3:132356774-132356793,-;	AAAGGCAGGTATAGCAACTG	chr3:132337453-132337472,-;
ACP4_GCTTCCGGAACTCAAAGCCG_GAGGCAGGCAGCATATGGCG	ACP4	GCTTCCGGAACTCAAAGCCG	chr19:50794534-50794553,-;	GAGGCAGGCAGCATATGGCG	chr19:50794515-50794534,-;
ACP5_TTTCCGGCTAGCACGTACCA_GCTCGGCTATGGACCACACG	ACP5	TTTCCGGCTAGCACGTACCA	chr19:11576776-11576795,+;	GCTCGGCTATGGACCACACG	chr19:11576338-11576357,+;
ACP6_GTCAGGTCAACAGCAAACGG_TGACTCACAAGACCTCCTGT	ACP6	GTCAGGTCAACAGCAAACGG	chr1:147648310-147648329,+;	TGACTCACAAGACCTCCTGT	chr1:147659388-147659407,+;
ACP7_CATGCGGCTCATTGAACCCG_GGGCCCTGAAGCGGAACCGA	ACP7	CATGCGGCTCATTGAACCCG	chr19:39100279-39100298,+;	GGGCCCTGAAGCGGAACCGA	chr19:39098994-39099013,-;
ACR_AAGCGCCCACACGAAATGGG_GCAGCTTGCTGAATTCACGA	ACR	AAGCGCCCACACGAAATGGG	chr22:50739863-50739882,-;	GCAGCTTGCTGAATTCACGA	chr22:50739417-50739436,+;
ACRBP_CAAACCAGGAGGCATAAGGG_GCAGAAAGACTCAAACCAGG	ACRBP	CAAACCAGGAGGCATAAGGG	chr12:6646539-6646558,+;	GCAGAAAGACTCAAACCAGG	chr12:6646528-6646547,+;
ACRV1_ACCTGAAGGCTGTTCACCCG_GCTGCGACTGAACATGCTGA	ACRV1	ACCTGAAGGCTGTTCACCCG	chr11:125677852-125677871,+;	GCTGCGACTGAACATGCTGA	chr11:125678036-125678055,-;
ACSBG1_TGTGCATCGGATGTTCTACG_TGCCGAGAAGAACCACTCCG	ACSBG1	TGTGCATCGGATGTTCTACG	chr15:78194628-78194647,-;	TGCCGAGAAGAACCACTCCG	chr15:78193952-78193971,+;
ACSBG2_TCCATGAAATCATCCCACTG_AAGTGAGACTGAAACTACAG	ACSBG2	TCCATGAAATCATCCCACTG	chr19:6165863-6165882,-;	AAGTGAGACTGAAACTACAG	chr19:6185544-6185563,+;
ACSF2_GGGACCTAACTCCTATGCAT_GGCATCCACCGAGATGACTG	ACSF2	GGGACCTAACTCCTATGCAT	chr17:50461307-50461326,+;	GGCATCCACCGAGATGACTG	chr17:50462437-50462456,-;
ACSF3_GCGGCCGTGCTGGTCAACCA_TAACGATGCCTCCTACGTCG	ACSF3	GCGGCCGTGCTGGTCAACCA	chr16:89100857-89100876,-;	TAACGATGCCTCCTACGTCG	chr16:89100990-89101009,+;
ACSL1_CAAGAGCCATCGCTTCAGCG_ATCACGTACATAGTCAACAA	ACSL1	CAAGAGCCATCGCTTCAGCG	chr4:184766715-184766734,+;	ATCACGTACATAGTCAACAA	chr4:184776886-184776905,-;
ACSL3_GATGTTCATGAATCGCTGCG_GTGGTGAAGAGTAACCAATG	ACSL3	GATGTTCATGAATCGCTGCG	chr2:222927100-222927119,-;	GTGGTGAAGAGTAACCAATG	chr2:222922795-222922814,-;
ACSL4_GGTGCTGGGACAGTTACTGA_GGAACAGCAGCCATAAGTGT	ACSL4	GGTGCTGGGACAGTTACTGA	chrX:109668103-109668122,-;	GGAACAGCAGCCATAAGTGT	chrX:109674403-109674422,+;
ACSL5_TATGCAAGAGACAGGAACCC_CAGGATGCAGATCAACGCCG	ACSL5	TATGCAAGAGACAGGAACCC	chr10:112404728-112404747,-;	CAGGATGCAGATCAACGCCG	chr10:112394990-112395009,-;
ACSL6_GCTGAACCGGATGTACGACA_ATAGAGCGGGACCACCACCA	ACSL6	GCTGAACCGGATGTACGACA	chr5:131973268-131973287,-;	ATAGAGCGGGACCACCACCA	chr5:131988848-131988867,+;
ACSM1_GAATGACTATGAAGTACCGG_TGAAGACGTTGGCTACACGG	ACSM1	GAATGACTATGAAGTACCGG	chr16:20691050-20691069,-;	TGAAGACGTTGGCTACACGG	chr16:20685289-20685308,+;
ACSM2A_TAGCAACATCCGGTAAACAA_ACAGAACTGCGTCACTGTAG	ACSM2A	TAGCAACATCCGGTAAACAA	chr16:20475405-20475424,-;	ACAGAACTGCGTCACTGTAG	chr16:20475668-20475687,+;
ACSM2B_CTACAGAACTGCCTCGCTGG_ACGAACCAAACTTCGAGACA	ACSM2B	CTACAGAACTGCCTCGCTGG	chr16:20548150-20548169,-;	ACGAACCAAACTTCGAGACA	chr16:20537296-20537315,-;
ACSM3_ACGGGCCTGGATATCTACGA_GAAGCCTGTTCCCTACAAAG	ACSM3	ACGGGCCTGGATATCTACGA	chr16:20785066-20785085,+;	GAAGCCTGTTCCCTACAAAG	chr16:20775956-20775975,+;
ACSM4_CACGAGCATCCGGTACACAG_AGAGGGTGAACCCAATGCCG	ACSM4	CACGAGCATCCGGTACACAG	chr12:7320768-7320787,-;	AGAGGGTGAACCCAATGCCG	chr12:7317254-7317273,-;
ACSM5_CTTTACCAGCGGAACCACCG_CTGGCCATCTACTTTACCAG	ACSM5	CTTTACCAGCGGAACCACCG	chr16:20421318-20421337,+;	CTGGCCATCTACTTTACCAG	chr16:20421307-20421326,+;
ACSM6_CACGGCAGAGTTTACAACTG_CAGGGATAAAGATCCACCAA	ACSM6	CACGGCAGAGTTTACAACTG	chr10:95207313-95207332,-;	CAGGGATAAAGATCCACCAA	chr10:95211931-95211950,-;
ACSS1_GATCAAAGCAACGCTCTCGG_GATTACAGGACACAGCTACG	ACSS1	GATCAAAGCAACGCTCTCGG	chr20:25048129-25048148,+;	GATTACAGGACACAGCTACG	chr20:25021461-25021480,-;
ACSS2_GCTGGGCACCTACCACCCGG_CTGATGGTATGTGATCTGAG	ACSS2	GCTGGGCACCTACCACCCGG	chr20:34921405-34921424,-;	CTGATGGTATGTGATCTGAG	chr20:34913122-34913141,-;
ACSS3_TCCATATACGGACTTCAACC_ACGATGTGATGTAGAGACCC	ACSS3	TCCATATACGGACTTCAACC	chr12:81151898-81151917,+;	ACGATGTGATGTAGAGACCC	chr12:81199368-81199387,+;
ACTA1_GGTGAAAGCCGGCTTCGCCG_GGAGCCATTGTCGCACACGA	ACTA1	GGTGAAAGCCGGCTTCGCCG	chr1:229433043-229433062,-;	GGAGCCATTGTCGCACACGA	chr1:229433068-229433087,+;
ACTA2_GGCCTCACCAGTAGTAACGA_GCTAACAATGTCCTATCAGG	ACTA2	GGCCTCACCAGTAGTAACGA	chr10:88941221-88941240,+;	GCTAACAATGTCCTATCAGG	chr10:88938143-88938162,-;
ACTB_GCCGTTGTCGACGACGAGCG_CAACCGCGAGAAGATGACCC	ACTB	GCCGTTGTCGACGACGAGCG	chr7:5529619-5529638,+;	CAACCGCGAGAAGATGACCC	chr7:5529163-5529182,-;
ACTBL2_TCGAGGACGCCCTATCATGG_ATAGGGCGTCCTCGACACCA	ACTBL2	TCGAGGACGCCCTATCATGG	chr5:57482588-57482607,+;	ATAGGGCGTCCTCGACACCA	chr5:57482583-57482602,-;
ACTC1_AGAGCCGTTGTCGCACACCA_GCCGTTGTCGCACACCAGGG	ACTC1	AGAGCCGTTGTCGCACACCA	chr15:34794761-34794780,+;	GCCGTTGTCGCACACCAGGG	chr15:34794764-34794783,+;
ACTG1_GCCATTGTCAATGACCAGCG_CAACAGAGAGAAGATGACTC	ACTG1	GCCATTGTCAATGACCAGCG	chr17:81512316-81512335,+;	CAACAGAGAGAAGATGACTC	chr17:81511905-81511924,-;
ACTG2_ATTGTCACACACGAGCGCGG_TGATGATGCCGTGTTCAATG	ACTG2	ATTGTCACACACGAGCGCGG	chr2:73901331-73901350,-;	TGATGATGCCGTGTTCAATG	chr2:73902446-73902465,-;
ACTL10_GACACCGTGGTGCTAGCCGG_ACATGGCCCGAGTTATCCAG	ACTL10	GACACCGTGGTGCTAGCCGG	chr20:33667978-33667997,+;	ACATGGCCCGAGTTATCCAG	chr20:33668172-33668191,-;
ACTL6A_ACTGCAATTCCAGTCCACGA_GTTGAAGGACATAGCCATCG	ACTL6A	ACTGCAATTCCAGTCCACGA	chr3:179576272-179576291,+;	GTTGAAGGACATAGCCATCG	chr3:179576289-179576308,-;
ACTL6B_GCACTCCCAGTCCTCGACTG_GGGAGTGTCATTGTCACCGG	ACTL6B	GCACTCCCAGTCCTCGACTG	chr7:100655103-100655122,+;	GGGAGTGTCATTGTCACCGG	chr7:100646618-100646637,-;
ACTL7A_TCTGCGACATGGCATCATCG_GTTCCTCGTACTCAAAGCGG	ACTL7A	TCTGCGACATGGCATCATCG	chr9:108862724-108862743,+;	GTTCCTCGTACTCAAAGCGG	chr9:108863576-108863595,-;
ACTL7B_CAGCCGCGCCGACTACGCTG_GGAACCGCCGGTCCACACGG	ACTL7B	CAGCCGCGCCGACTACGCTG	chr9:108855255-108855274,-;	GGAACCGCCGGTCCACACGG	chr9:108854776-108854795,+;
ACTL8_CTGGTGGAAAGGCTGCACGC_TCTCCAACACAAATGACCAG	ACTL8	CTGGTGGAAAGGCTGCACGC	chr1:17825885-17825904,-;	TCTCCAACACAAATGACCAG	chr1:17823251-17823270,-;
ACTL9_GCTGCAGACGTTCATCGGCG_TAAGCACCACTATTGCTACG	ACTL9	GCTGCAGACGTTCATCGGCG	chr19:8698404-8698423,-;	TAAGCACCACTATTGCTACG	chr19:8697921-8697940,-;
ACTN1_GAGGGACCAAGCTCTGACGG_CAAGCACACCAACTACACCA	ACTN1	GAGGGACCAAGCTCTGACGG	chr14:68882553-68882572,-;	CAAGCACACCAACTACACCA	chr14:68880815-68880834,-;
ACTN1-AS1_GGTGCGGCCGTTGCGAGGTG_GCTGCTACTGGCGGCGACAG	ACTN1-AS1	GGTGCGGCCGTTGCGAGGTG	chr14:68978805-68978824,-;	GCTGCTACTGGCGGCGACAG	chr14:68979218-68979237,+;
ACTN2_GCAGATCGCAGCCATCGCGC_CAAGCACACGAACTACACGA	ACTN2	GCAGATCGCAGCCATCGCGC	chr1:236744747-236744766,+;	CAAGCACACGAACTACACGA	chr1:236755174-236755193,+;
ACTN3_TGACCGCCAGCACATCCGCG_CAGTGAGCTGGACTACCACG	ACTN3	TGACCGCCAGCACATCCGCG	chr11:66562012-66562031,+;	CAGTGAGCTGGACTACCACG	chr11:66559965-66559984,+;
ACTN4_TGGGCGGCTTGTGCACACGC_GAAGCACCGGGACTACGAGA	ACTN4	TGGGCGGCTTGTGCACACGC	chr19:38717190-38717209,-;	GAAGCACCGGGACTACGAGA	chr19:38721554-38721573,+;
ACTR10_ATTCGATAATCACAACTCGG_ATATCCACAATCTAGGACCA	ACTR10	ATTCGATAATCACAACTCGG	chr14:58209026-58209045,-;	ATATCCACAATCTAGGACCA	chr14:58211359-58211378,-;
ACTR1A_CGCTACAGGCAGGACCACAG_GGAGAGTGAAGGCATCCACG	ACTR1A	CGCTACAGGCAGGACCACAG	chr10:102484354-102484373,-;	GGAGAGTGAAGGCATCCACG	chr10:102482097-102482116,-;
ACTR1B_GACAACCTCAAACTCAGCCG_GGTGCGAGACTGGAACGACA	ACTR1B	GACAACCTCAAACTCAGCCG	chr2:97658442-97658461,+;	GGTGCGAGACTGGAACGACA	chr2:97659411-97659430,-;
ACTR2_GGTGTGCGACAACGGCACCG_CCGCTAGAACTGCACCACCC	ACTR2	GGTGTGCGACAACGGCACCG	chr2:65227936-65227955,+;	CCGCTAGAACTGCACCACCC	chr2:65268617-65268636,-;
ACTR3_ACCGGTACGGTAATAGACAG_CCCAATCTTCAACTATACCA	ACTR3	ACCGGTACGGTAATAGACAG	chr2:113934336-113934355,+;	CCCAATCTTCAACTATACCA	chr2:113927359-113927378,-;
ACTR3B_GCGTCCGAAATCCCTGAACA_GAGAGAGGGACTTACAGTCG	ACTR3B	GCGTCCGAAATCCCTGAACA	chr7:152852154-152852173,-;	GAGAGAGGGACTTACAGTCG	chr7:152853573-152853592,-;
ACTR3C_GTCGCGGGTCTCTTACCTTG_CAATGAAATGGAGGTGACAG	ACTR3C	GTCGCGGGTCTCTTACCTTG	chr7:150220229-150220248,+;	CAATGAAATGGAGGTGACAG	chr7:150248987-150249006,+;
ACTR5_TGAGCACAGCTACATCGCTG_CCAAGCGGAAGTCAACCTCG	ACTR5	TGAGCACAGCTACATCGCTG	chr20:38752266-38752285,+;	CCAAGCGGAAGTCAACCTCG	chr20:38755991-38756010,+;
ACTR6_TAAACCCGATCCCTAAATCC_TGAGATGACGACCTTAGTGC	ACTR6	TAAACCCGATCCCTAAATCC	chr12:100220067-100220086,-;	TGAGATGACGACCTTAGTGC	chr12:100200848-100200867,+;
ACTR8_GGTCAGTTAAATATTCACCC_GACAAGTGTATGCTGTGTGG	ACTR8	GGTCAGTTAAATATTCACCC	chr3:53877314-53877333,-;	GACAAGTGTATGCTGTGTGG	chr3:53875976-53875995,-;
ACTRT1_TTACCAGTCCACGCTCAATG_GCAGACATTGTACTCTCCGG	ACTRT1	TTACCAGTCCACGCTCAATG	chrX:128051969-128051988,+;	GCAGACATTGTACTCTCCGG	chrX:128051302-128051321,-;
ACTRT2_CCGAGAAGGAGCTTTCCCGG_GCATCTTCTCTGCACCACGG	ACTRT2	CCGAGAAGGAGCTTTCCCGG	chr1:3022366-3022385,+;	GCATCTTCTCTGCACCACGG	chr1:3022795-3022814,-;
ACTRT3_GGCGGGCTAGAACTCTGCGT_GAACCACTGCCAGCTACCGG	ACTRT3	GGCGGGCTAGAACTCTGCGT	chr3:169769363-169769382,-;	GAACCACTGCCAGCTACCGG	chr3:169769499-169769518,-;
ACVR1_TCCTCACTGAGCATCAACGA_GGAACCACATCGTAGAACGG	ACVR1	TCCTCACTGAGCATCAACGA	chr2:157780486-157780505,-;	GGAACCACATCGTAGAACGG	chr2:157738528-157738547,+;
ACVR1B_GGTACACAGTGACAATTGAG_ATCGACTTGAGGGTGCCCAG	ACVR1B	GGTACACAGTGACAATTGAG	chr12:51984074-51984093,+;	ATCGACTTGAGGGTGCCCAG	chr12:51975483-51975502,+;
ACVR1C_TTTACTGGGAAATAGCCCGG_GACCAAGTATCCCAAACCAG	ACVR1C	TTTACTGGGAAATAGCCCGG	chr2:157541106-157541125,-;	GACCAAGTATCCCAAACCAG	chr2:157538588-157538607,-;
ACVR2A_AAGTCTGCAGGCGATACCCA_CCGGAGGTACATGGCTCCAG	ACVR2A	AAGTCTGCAGGCGATACCCA	chr2:147920318-147920337,+;	CCGGAGGTACATGGCTCCAG	chr2:147922981-147923000,+;
ACVR2B_CAGCAGCAGAAGTACACCTG_CTGGAGCGCACCAACCAGAG	ACVR2B	CAGCAGCAGAAGTACACCTG	chr3:38477892-38477911,-;	CTGGAGCGCACCAACCAGAG	chr3:38477346-38477365,+;
ACVRL1_TGGGCCCTCACCATTCACGA_GTAGTGGTTGACGAACTCGG	ACVRL1	TGGGCCCTCACCATTCACGA	chr12:51916225-51916244,-;	GTAGTGGTTGACGAACTCGG	chr12:51913282-51913301,-;
ACY3_GGTCATGGTCCACGTAGCGG_GATGGAAGCCTATAGACCCG	ACY3	GGTCATGGTCCACGTAGCGG	chr11:67646839-67646858,+;	GATGGAAGCCTATAGACCCG	chr11:67644828-67644847,-;
ACYP1_TGGGTCCAGAACACTGACCG_AGGAAACACCCTGATATCAG	ACYP1	TGGGTCCAGAACACTGACCG	chr14:75053610-75053629,-;	AGGAAACACCCTGATATCAG	chr14:75063526-75063545,-;
ACYP2_CGCCCAGTCACTCAAATCCG_GAGGTGTTCGGAAGAGTGCA	ACYP2	CGCCCAGTCACTCAAATCCG	chr2:54115707-54115726,+;	GAGGTGTTCGGAAGAGTGCA	chr2:54115735-54115754,+;
ADA_TCACCGTACTGTCCACGCCG_GGGACACGGCTACCACACCC	ADA	TCACCGTACTGTCCACGCCG	chr20:44623039-44623058,-;	GGGACACGGCTACCACACCC	chr20:44622882-44622901,-;
ADA2_GTCAAACCCTGCCACCACCG_CAAACCCTGCCACCACCGTG	ADA2	GTCAAACCCTGCCACCACCG	chr22:17189945-17189964,+;	CAAACCCTGCCACCACCGTG	chr22:17189947-17189966,+;
ADAD1_GGGAATTGCAGTGATACCAG_GAGGTTGTAGCTATAGGCAC	ADAD1	GGGAATTGCAGTGATACCAG	chr4:122415384-122415403,+;	GAGGTTGTAGCTATAGGCAC	chr4:122407919-122407938,+;
ADAD2_CACTGCGAATAGCAAGACGG_ACGTGGGTGTCACAGAGCGA	ADAD2	CACTGCGAATAGCAAGACGG	chr16:84194500-84194519,+;	ACGTGGGTGTCACAGAGCGA	chr16:84195915-84195934,-;
ADAL_GAGGCAACATCGGATACCAC_TTACAGTAGGGTCTCCACTG	ADAL	GAGGCAACATCGGATACCAC	chr15:43349023-43349042,+;	TTACAGTAGGGTCTCCACTG	chr15:43345965-43345984,-;
ADAM10_GGATTCATCCAGACTCGTGG_TTCCATCAATAACAGACCCA	ADAM10	GGATTCATCCAGACTCGTGG	chr15:58679213-58679232,-;	TTCCATCAATAACAGACCCA	chr15:58679241-58679260,+;
ADAM11_CTTCCCTAGTACGAACCACG_GCTCAGGCAGACCCTCCCGT	ADAM11	CTTCCCTAGTACGAACCACG	chr17:44776118-44776137,+;	GCTCAGGCAGACCCTCCCGT	chr17:44773383-44773402,-;
ADAM12_GTCATCGCCCAAGTACACGT_GATCGTGGCAGACAACCGAG	ADAM12	GTCATCGCCCAAGTACACGT	chr10:126049304-126049323,+;	GATCGTGGCAGACAACCGAG	chr10:126109777-126109796,-;
ADAM15_ATCGGGCTGGTACCACACCA_GATTGTGGCTGATCACTCGG	ADAM15	ATCGGGCTGGTACCACACCA	chr1:155053936-155053955,-;	GATTGTGGCTGATCACTCGG	chr1:155055831-155055850,+;
ADAM17_GGAGCAGAACATGATCCGGA_CATCGACATAGGGCACACAG	ADAM17	GGAGCAGAACATGATCCGGA	chr2:9510070-9510089,-;	CATCGACATAGGGCACACAG	chr2:9494702-9494721,+;
ADAM18_CAGATGCATTGCCATTACCA_TGATCTCATGGAGGAACCAG	ADAM18	CAGATGCATTGCCATTACCA	chr8:39609482-39609501,+;	TGATCTCATGGAGGAACCAG	chr8:39680153-39680172,-;
ADAM19_GTCACGCTCAGCACTTGCCG_GTAACCCTCAAACCACCACA	ADAM19	GTCACGCTCAGCACTTGCCG	chr5:157530816-157530835,-;	GTAACCCTCAAACCACCACA	chr5:157537925-157537944,-;
ADAM2_AAGCCAACTGAAGACTCCAG_TAACTCATTAGCTTCTCCAG	ADAM2	AAGCCAACTGAAGACTCCAG	chr8:39821108-39821127,+;	TAACTCATTAGCTTCTCCAG	chr8:39788156-39788175,+;
ADAM20_TACCAAGAAATCAACACCCA_GAAGGGCTGATCCTGGAGCA	ADAM20	TACCAAGAAATCAACACCCA	chr14:70523148-70523167,-;	GAAGGGCTGATCCTGGAGCA	chr14:70524446-70524465,+;
ADAM21_AGTAGGCACTGTCACTACAG_AGATGACCGTGCACTCCTGG	ADAM21	AGTAGGCACTGTCACTACAG	chr14:70458984-70459003,-;	AGATGACCGTGCACTCCTGG	chr14:70457778-70457797,+;
ADAM22_TACTACCAGGGCCATATCCG_ATAGAGAGACACATTGAACA	ADAM22	TACTACCAGGGCCATATCCG	chr7:88108191-88108210,+;	ATAGAGAGACACATTGAACA	chr7:88075648-88075667,+;
ADAM23_TGGCTCTATCATATACACGA_AGGCGTCAAAGACTCCAAGG	ADAM23	TGGCTCTATCATATACACGA	chr2:206543276-206543295,-;	AGGCGTCAAAGACTCCAAGG	chr2:206542087-206542106,+;
ADAM28_CCGTGTAGCCTGGTGCAAGG_GTGTGATGGACAAAGCACTG	ADAM28	CCGTGTAGCCTGGTGCAAGG	chr8:24310169-24310188,-;	GTGTGATGGACAAAGCACTG	chr8:24330094-24330113,+;
ADAM29_AGTCGGAGAACATTACGCCC_GTATACCAGATGTTCAAACG	ADAM29	AGTCGGAGAACATTACGCCC	chr4:174976343-174976362,+;	GTATACCAGATGTTCAAACG	chr4:174975956-174975975,-;
ADAM30_CCTGAGAAATGCAATACCCG_GACACAACCCAAATTGACGA	ADAM30	CCTGAGAAATGCAATACCCG	chr1:119894415-119894434,-;	GACACAACCCAAATTGACGA	chr1:119894268-119894287,+;
ADAM32_ACACTGTGCACCTTAAACAA_AATTCAACTGCAGATTCCAG	ADAM32	ACACTGTGCACCTTAAACAA	chr8:39136697-39136716,+;	AATTCAACTGCAGATTCCAG	chr8:39151420-39151439,-;
ADAM33_CATTGTGGCAGACCACACCC_GGAGATGCTCATGGAAACTG	ADAM33	CATTGTGGCAGACCACACCC	chr20:3674221-3674240,-;	GGAGATGCTCATGGAAACTG	chr20:3671919-3671938,-;
ADAM7_ACAGAATGGCACATCAACTG_GCCCACCTTAATGATACTGG	ADAM7	ACAGAATGGCACATCAACTG	chr8:24487218-24487237,+;	GCCCACCTTAATGATACTGG	chr8:24485348-24485367,-;
ADAM8_GTGCCACGCGCTCACCACAG_AGGCACGGCAACGGACACGG	ADAM8	GTGCCACGCGCTCACCACAG	chr10:133270416-133270435,-;	AGGCACGGCAACGGACACGG	chr10:133272448-133272467,-;
ADAM9_GATCCTGGGATGGTTAACGA_ACAGTTTGGACAAATCACTG	ADAM9	GATCCTGGGATGGTTAACGA	chr8:39077367-39077386,+;	ACAGTTTGGACAAATCACTG	chr8:39026673-39026692,+;
ADAMDEC1_ATGGAACATCAGGCATACCA_AAGCCTGGAACTGATTGCGG	ADAMDEC1	ATGGAACATCAGGCATACCA	chr8:24400232-24400251,-;	AAGCCTGGAACTGATTGCGG	chr8:24404045-24404064,+;
ADAMTS1_CGACACGGCCAGTAGCGCCG_GCTTGTGGCAGACCAGTCGA	ADAMTS1	CGACACGGCCAGTAGCGCCG	chr21:26844814-26844833,+;	GCTTGTGGCAGACCAGTCGA	chr21:26842608-26842627,-;
ADAMTS10_GGTCAGCCGAGAGCGCTACG_GGCGTCGCACGAGTGCACGG	ADAMTS10	GGTCAGCCGAGAGCGCTACG	chr19:8601017-8601036,-;	GGCGTCGCACGAGTGCACGG	chr19:8584970-8584989,-;
ADAMTS12_GACATGGTCCAAGTGCAGCG_GATCGATTCCAATGCCACCG	ADAMTS12	GACATGGTCCAAGTGCAGCG	chr5:33649579-33649598,-;	GATCGATTCCAATGCCACCG	chr5:33624312-33624331,-;
ADAMTS13_CTGGAGCTGCCTCATTACCG_CCTACTTCCAGCCTAAGCCA	ADAMTS13	CTGGAGCTGCCTCATTACCG	chr9:133426274-133426293,+;	CCTACTTCCAGCCTAAGCCA	chr9:133442457-133442476,+;
ADAMTS14_GCCGGGTGAGGAACACAACG_GGTCTCATGAGCTATCACGA	ADAMTS14	GCCGGGTGAGGAACACAACG	chr10:70730212-70730231,-;	GGTCTCATGAGCTATCACGA	chr10:70732332-70732351,-;
ADAMTS15_GCTGACGCTGCTGGCAACGG_AGCGTTTCGTGTCTATCCCG	ADAMTS15	GCTGACGCTGCTGGCAACGG	chr11:130449699-130449718,+;	AGCGTTTCGTGTCTATCCCG	chr11:130449605-130449624,+;
ADAMTS16_GTTGAGTATCGTGAGCACGT_AAGAAGACCAGTCCGACCAG	ADAMTS16	GTTGAGTATCGTGAGCACGT	chr5:5186229-5186248,-;	AAGAAGACCAGTCCGACCAG	chr5:5232430-5232449,-;
ADAMTS17_CGACATGGTGCAGTACCACG_GCTCACCAGCGAGCACACGG	ADAMTS17	CGACATGGTGCAGTACCACG	chr15:100281273-100281292,-;	GCTCACCAGCGAGCACACGG	chr15:100281318-100281337,-;
ADAMTS18_TCGAACTGCGAGGTAACTGG_GTGCCCTGACTCATGAGCGA	ADAMTS18	TCGAACTGCGAGGTAACTGG	chr16:77320005-77320024,+;	GTGCCCTGACTCATGAGCGA	chr16:77359320-77359339,+;
ADAMTS19_TGAAGACCATCAGCACACGA_TCTACACCGGAGCTGTGCTG	ADAMTS19	TGAAGACCATCAGCACACGA	chr5:129620649-129620668,-;	TCTACACCGGAGCTGTGCTG	chr5:129461690-129461709,+;
ADAMTS2_GCAGTTGCTGAGCGCCACAG_TAGAGACAGCTCCCGAGCAG	ADAMTS2	GCAGTTGCTGAGCGCCACAG	chr5:179343776-179343795,+;	TAGAGACAGCTCCCGAGCAG	chr5:179343831-179343850,+;
ADAMTS20_GCCGTCGTCAGCTTATGCGG_GCCTCCGCATAAGCTGACGA	ADAMTS20	GCCGTCGTCAGCTTATGCGG	chr12:43550916-43550935,-;	GCCTCCGCATAAGCTGACGA	chr12:43550912-43550931,+;
ADAMTS3_ATCGGGACCAGTGGTAACGA_ACAGTTGCTGATGGCAACAG	ADAMTS3	ATCGGGACCAGTGGTAACGA	chr4:72319363-72319382,+;	ACAGTTGCTGATGGCAACAG	chr4:72548487-72548506,+;
ADAMTS4_TTAGGCGTGTTACAATATCG_GAGCCCATCATCCTCCACAA	ADAMTS4	TTAGGCGTGTTACAATATCG	chr1:161198161-161198180,-;	GAGCCCATCATCCTCCACAA	chr1:161196202-161196221,+;
ADAMTS5_AACATCGACCAACTCTACTC_TGTGCTGTGATTGAAGACGA	ADAMTS5	AACATCGACCAACTCTACTC	chr21:26966147-26966166,-;	TGTGCTGTGATTGAAGACGA	chr21:26954777-26954796,-;
ADAMTS6_TAATAAGAACTGCATTATCG_ACCTTTAAAGAATACCACAG	ADAMTS6	TAATAAGAACTGCATTATCG	chr5:65451479-65451498,+;	ACCTTTAAAGAATACCACAG	chr5:65460278-65460297,-;
ADAMTS7_TTCTACGAGCTACAATACCG_CCGCAGCTGCAGCATCAACG	ADAMTS7	TTCTACGAGCTACAATACCG	chr15:78800388-78800407,-;	CCGCAGCTGCAGCATCAACG	chr15:78789741-78789760,-;
ADAMTS8_CCACCCAGAGCACTACGACA_GTACCAGTCATGCCACACGG	ADAMTS8	CCACCCAGAGCACTACGACA	chr11:130419076-130419095,-;	GTACCAGTCATGCCACACGG	chr11:130411435-130411454,-;
ADAMTS9_TGAAAGAATAGCGTACATCG_AGGAGGGTGACAGTGAACAG	ADAMTS9	TGAAAGAATAGCGTACATCG	chr3:64622279-64622298,+;	AGGAGGGTGACAGTGAACAG	chr3:64686698-64686717,+;
ADAMTSL1_CAGCTCGACGCACGTCACGG_CAGGACCGCACGCTCCGAGG	ADAMTSL1	CAGCTCGACGCACGTCACGG	chr9:18776986-18777005,+;	CAGGACCGCACGCTCCGAGG	chr9:18504834-18504853,+;
ADAMTSL2_CTTCAACGGCAACTACAAGG_GTCCCGCGGACATGTACCGG	ADAMTSL2	CTTCAACGGCAACTACAAGG	chr9:133547066-133547085,+;	GTCCCGCGGACATGTACCGG	chr9:133561230-133561249,+;
ADAMTSL3_GTTCTGTGTATTAACCACCG_TCTGGCAAGATCTTACAAGA	ADAMTSL3	GTTCTGTGTATTAACCACCG	chr15:83897897-83897916,+;	TCTGGCAAGATCTTACAAGA	chr15:83970603-83970622,-;
ADAMTSL4_ATAGACATCCACAGGCTGGG_CAAGGATCCCATCACAGCCG	ADAMTSL4	ATAGACATCCACAGGCTGGG	chr1:150556774-150556793,-;	CAAGGATCCCATCACAGCCG	chr1:150556167-150556186,-;
ADAMTSL5_GCACCCAGAAGACCTACCAG_CCCACCAGGGACCTACGAGG	ADAMTSL5	GCACCCAGAAGACCTACCAG	chr19:1510169-1510188,-;	CCCACCAGGGACCTACGAGG	chr19:1507334-1507353,-;
ADAP1_TTTGTGCTGACAGAACGAGA_CAGGTGCTCGATCTTCATCA	ADAP1	TTTGTGCTGACAGAACGAGA	chr7:905091-905110,-;	CAGGTGCTCGATCTTCATCA	chr7:904234-904253,+;
ADAP2_ACTGCAGACGGGCTGCACGG_CCTCCTGAAGTACTTCACAA	ADAP2	ACTGCAGACGGGCTGCACGG	chr17:30949313-30949332,-;	CCTCCTGAAGTACTTCACAA	chr17:30934270-30934289,+;
ADAR_TCAGAGTGTTGAAGCACCGG_GTGCATACACTCAAGCAGTG	ADAR	TCAGAGTGTTGAAGCACCGG	chr1:154589859-154589878,+;	GTGCATACACTCAAGCAGTG	chr1:154597890-154597909,+;
ADARB1_TCAGGTCACCAAACTTACCC_GAGAAACAAGAAGCTTGCCA	ADARB1	TCAGGTCACCAAACTTACCC	chr21:45180362-45180381,-;	GAGAAACAAGAAGCTTGCCA	chr21:45176535-45176554,+;
ADARB2_GGTCACACAGAAGTTCCGCG_GGTGAATGACTGCCACGCGG	ADARB2	GGTCACACAGAAGTTCCGCG	chr10:1271024-1271043,-;	GGTGAATGACTGCCACGCGG	chr10:1242192-1242211,-;
ADAT1_GTAGTGACAAGATGGCCCGA_GCTGCTAAGCAGAATTGCAA	ADAT1	GTAGTGACAAGATGGCCCGA	chr16:75612371-75612390,-;	GCTGCTAAGCAGAATTGCAA	chr16:75603110-75603129,-;
ADAT2_TCTGCTGACCTACCAAACAC_GCAGCTGCACACATAATGCA	ADAT2	TCTGCTGACCTACCAAACAC	chr6:143432521-143432540,-;	GCAGCTGCACACATAATGCA	chr6:143433845-143433864,+;
ADAT3_GCGCACCGTAGAAGACGCGC_CGCGGAACACCTGGAAGCGG	ADAT3	GCGCACCGTAGAAGACGCGC	chr19:1913007-1913026,-;	CGCGGAACACCTGGAAGCGG	chr19:1913088-1913107,-;
ADCK1_CTTAGAGATTCGCAACAACG_AAGACCAACGACCTGCTGCG	ADCK1	CTTAGAGATTCGCAACAACG	chr14:77931520-77931539,+;	AAGACCAACGACCTGCTGCG	chr14:77931608-77931627,+;
ADCK2_GTCCATGCAGACCTTCACCC_CAACCAGGTCAGCTTTAGGG	ADCK2	GTCCATGCAGACCTTCACCC	chr7:140687008-140687027,+;	CAACCAGGTCAGCTTTAGGG	chr7:140674164-140674183,-;
ADCK5_GCTGCACGATGGCACCAGCG_GAGGAAGGTGCTCTCCACCG	ADCK5	GCTGCACGATGGCACCAGCG	chr8:144391244-144391263,+;	GAGGAAGGTGCTCTCCACCG	chr8:144383105-144383124,+;
ADCY1_AGAGCCACATACCAACTCGG_TTCTGACTGAGCGTTCACAG	ADCY1	AGAGCCACATACCAACTCGG	chr7:45708457-45708476,-;	TTCTGACTGAGCGTTCACAG	chr7:45592817-45592836,+;
ADCY10_ACTGTGAGACACGAGTACAC_TGCACAGGGAATGTTAACGA	ADCY10	ACTGTGAGACACGAGTACAC	chr1:167880117-167880136,-;	TGCACAGGGAATGTTAACGA	chr1:167856293-167856312,+;
ADCY2_TGAAGCGGCATACAAACGTG_CAGGCAGACGCTAAGCACGA	ADCY2	TGAAGCGGCATACAAACGTG	chr5:7690818-7690837,+;	CAGGCAGACGCTAAGCACGA	chr5:7520841-7520860,-;
ADCY3_GACCACGGAGATGATCACGA_CAGGTAGGAGAAGATCTGGG	ADCY3	GACCACGGAGATGATCACGA	chr2:24918400-24918419,+;	CAGGTAGGAGAAGATCTGGG	chr2:24918523-24918542,+;
ADCY4_CAGGCGAGTGCACATCACAG_CCACGCCTTCCTGTTCACCG	ADCY4	CAGGCGAGTGCACATCACAG	chr14:24329517-24329536,-;	CCACGCCTTCCTGTTCACCG	chr14:24332817-24332836,-;
ADCY5_GATGAGGATCACGCCGACGG_CACAGCGGGCGAGTACACTG	ADCY5	GATGAGGATCACGCCGACGG	chr3:123447697-123447716,+;	CACAGCGGGCGAGTACACTG	chr3:123328734-123328753,-;
ADCY6_TTGGCCTGGCAACTTAACCG_TGGGTGGCTCTGCATCCCGG	ADCY6	TTGGCCTGGCAACTTAACCG	chr12:48782596-48782615,-;	TGGGTGGCTCTGCATCCCGG	chr12:48783275-48783294,+;
ADCY6-DT_GGATCGAGGACTCCTAGGTC_GAGGATCTGGCACGTACTGG	ADCY6-DT	GGATCGAGGACTCCTAGGTC	chr12:48788705-48788724,-;	GAGGATCTGGCACGTACTGG	chr12:48788611-48788630,-;
ADCY7_TGTACGTCGAGTGTCTCCTG_TCATCTTCAGGCATAAACCA	ADCY7	TGTACGTCGAGTGTCTCCTG	chr16:50290533-50290552,+;	TCATCTTCAGGCATAAACCA	chr16:50315004-50315023,+;
ADCY8_ACCGTTGAGACAGTCCAGCG_ATTTCCAGGACAACAAACCG	ADCY8	ACCGTTGAGACAGTCCAGCG	chr8:130904000-130904019,+;	ATTTCCAGGACAACAAACCG	chr8:130951952-130951971,+;
ADCY9_GCTACCACGTCACTGCATCG_GCAGTAGTAACAGTCTCCCA	ADCY9	GCTACCACGTCACTGCATCG	chr16:3979190-3979209,-;	GCAGTAGTAACAGTCTCCCA	chr16:4114102-4114121,+;
ADCYAP1_CGCCCACGGGATCCTTAACG_GGCCTCGTTAAGGATCCCGT	ADCYAP1	CGCCCACGGGATCCTTAACG	chr18:908271-908290,+;	GGCCTCGTTAAGGATCCCGT	chr18:908276-908295,-;
ADCYAP1R1_GGTGAGCCGGAACTGCACGG_GAAGCGACAAAGGATGACCA	ADCYAP1R1	GGTGAGCCGGAACTGCACGG	chr7:31084151-31084170,+;	GAAGCGACAAAGGATGACCA	chr7:31084813-31084832,-;
ADD1_ATTATCGAGCATCCGCATGA_TCCAAGGGAAAGCGCCTCCG	ADD1	ATTATCGAGCATCCGCATGA	chr4:2899413-2899432,-;	TCCAAGGGAAAGCGCCTCCG	chr4:2898221-2898240,-;
ADD2_GCTGAGTGACACCTATGTCA_GCACACACCGGCCACAGCAG	ADD2	GCTGAGTGACACCTATGTCA	chr2:70696247-70696266,-;	GCACACACCGGCCACAGCAG	chr2:70692405-70692424,-;
ADD3_AAGGATCCCACATTTCATGG_ACTTGGAGAAACATTAGAGG	ADD3	AAGGATCCCACATTTCATGG	chr10:110119218-110119237,-;	ACTTGGAGAAACATTAGAGG	chr10:110119498-110119517,+;
ADD3-AS1_GAAGCGTCGGGCCCACCCGG_GAAGCGTCGGGCCCACCCGG	ADD3-AS1	GAAGCGTCGGGCCCACCCGG	chr10:110008573-110008592,-;	GAAGCGTCGGGCCCACCCGG	chr10:110008573-110008592,-;
ADGB_GTAGTAGAAACAGCTGCACG_GTGGAGGAGTGTCTTCACCA	ADGB	GTAGTAGAAACAGCTGCACG	chr6:146788385-146788404,+;	GTGGAGGAGTGTCTTCACCA	chr6:146788548-146788567,+;
ADGRA1_GCCGCCGGCGAACACAGTGA_GGTGCCCAGGAAGTACACAC	ADGRA1	GCCGCCGGCGAACACAGTGA	chr10:133098708-133098727,-;	GGTGCCCAGGAAGTACACAC	chr10:133128400-133128419,-;
ADGRA2_TGAGCAATAACAAGATCACG_GCTGCGCGTGTACACAGCCG	ADGRA2	TGAGCAATAACAAGATCACG	chr8:37814901-37814920,+;	GCTGCGCGTGTACACAGCCG	chr8:37833729-37833748,+;
ADGRA3_GATTTGCTGAACGGACAAGG_GGTAAAGGAGAAGAACATCA	ADGRA3	GATTTGCTGAACGGACAAGG	chr4:22413276-22413295,-;	GGTAAAGGAGAAGAACATCA	chr4:22445057-22445076,-;
ADGRB1_TACCAGGTGACAGACAACCT_GCAGACCCAGACCCGCAACA	ADGRB1	TACCAGGTGACAGACAACCT	chr8:142484743-142484762,+;	GCAGACCCAGACCCGCAACA	chr8:142520904-142520923,+;
ADGRB2_ACTGCACAGCCGATCACCAG_CAGGGAACACACGCTCCACG	ADGRB2	ACTGCACAGCCGATCACCAG	chr1:31737703-31737722,+;	CAGGGAACACACGCTCCACG	chr1:31744311-31744330,+;
ADGRB3_CCTTACGGGACACACTGCAG_GTTACCCTAATAGTAGGCAG	ADGRB3	CCTTACGGGACACACTGCAG	chr6:68936611-68936630,+;	GTTACCCTAATAGTAGGCAG	chr6:69235059-69235078,+;
ADGRD1_GTGGTACAGCAGACCCACGA_GTGGAAGGGAAGGTCAACAA	ADGRD1	GTGGTACAGCAGACCCACGA	chr12:131005984-131006003,-;	GTGGAAGGGAAGGTCAACAA	chr12:130971463-130971482,+;
ADGRE1_GATGGTCAGAAACCTGAAGG_CACGTGGACTAAATTCACCA	ADGRE1	GATGGTCAGAAACCTGAAGG	chr19:6926455-6926474,+;	CACGTGGACTAAATTCACCA	chr19:6913694-6913713,+;
ADGRE2_GAGGACCCGAAGCTCTGCAC_ACTCATAGAATTGTCCCTGG	ADGRE2	GAGGACCCGAAGCTCTGCAC	chr19:14766980-14766999,-;	ACTCATAGAATTGTCCCTGG	chr19:14756334-14756353,-;
ADGRE3_GATTGATCGAACTGAACCCA_AGAGGCTCAGCAGAAAGCAG	ADGRE3	GATTGATCGAACTGAACCCA	chr19:14641421-14641440,-;	AGAGGCTCAGCAGAAAGCAG	chr19:14668829-14668848,+;
ADGRE5_AGTACTTACCGAGAAAGACG_CAAGAAGCAAGCCGAACTGG	ADGRE5	AGTACTTACCGAGAAAGACG	chr19:14381535-14381554,-;	CAAGAAGCAAGCCGAACTGG	chr19:14402673-14402692,+;
ADGRF1_CCAGAACTGCTACCTTCACA_TATACCCTGCCCTGCAGCAG	ADGRF1	CCAGAACTGCTACCTTCACA	chr6:47024119-47024138,-;	TATACCCTGCCCTGCAGCAG	chr6:47014778-47014797,-;
ADGRF2_GATCAGGTTTACTACCACGA_GGCCCAATAACACACCACAA	ADGRF2	GATCAGGTTTACTACCACGA	chr6:47682400-47682419,-;	GGCCCAATAACACACCACAA	chr6:47682087-47682106,+;
ADGRF3_GCTGAGCACCATGAAATACG_AGGAGAGTCGAGCCTGCCCA	ADGRF3	GCTGAGCACCATGAAATACG	chr2:26312996-26313015,-;	AGGAGAGTCGAGCCTGCCCA	chr2:26311977-26311996,+;
ADGRF4_GAAAGGCTACATGAGACCTG_TGATGCAGGCATAATCAAAG	ADGRF4	GAAAGGCTACATGAGACCTG	chr6:47714865-47714884,+;	TGATGCAGGCATAATCAAAG	chr6:47712476-47712495,-;
ADGRF5_GACAGTCAAGACCTCGACCA_ATAGCGCCAAGACACATTGG	ADGRF5	GACAGTCAAGACCTCGACCA	chr6:46868895-46868914,-;	ATAGCGCCAAGACACATTGG	chr6:46879936-46879955,+;
ADGRG1_GGAGGACCGGATCAACGCCA_GGGCTGGAGCTTCCACACCG	ADGRG1	GGAGGACCGGATCAACGCCA	chr16:57654052-57654071,+;	GGGCTGGAGCTTCCACACCG	chr16:57654072-57654091,-;
ADGRG2_AGAGGAGGCTGGTCAGACAA_TGTCTTGCTGACCATCCACG	ADGRG2	AGAGGAGGCTGGTCAGACAA	chrX:19006081-19006100,-;	TGTCTTGCTGACCATCCACG	chrX:19014033-19014052,-;
ADGRG3_AGTGCCGATGACCATCAGGG_TTCTGAGGGCTGCTCCACGG	ADGRG3	AGTGCCGATGACCATCAGGG	chr16:57684399-57684418,-;	TTCTGAGGGCTGCTCCACGG	chr16:57680284-57680303,+;
ADGRG4_CTTCCTGACAGAGATTACCG_TCTCAAGAATGAGAGCAGCG	ADGRG4	CTTCCTGACAGAGATTACCG	chrX:136346981-136347000,-;	TCTCAAGAATGAGAGCAGCG	chrX:136323196-136323215,+;
ADGRG5_GGAGATGCTGCAGCCCACGA_GATGTTCAGGAGCAGCACGG	ADGRG5	GGAGATGCTGCAGCCCACGA	chr16:57567528-57567547,-;	GATGTTCAGGAGCAGCACGG	chr16:57567903-57567922,-;
ADGRG6_TGGGCTCCCTACCTTGACAG_GCTGAAAGCAACCTAAGCTG	ADGRG6	TGGGCTCCCTACCTTGACAG	chr6:142382012-142382031,-;	GCTGAAAGCAACCTAAGCTG	chr6:142370772-142370791,+;
ADGRG7_AGACAGTGCACATCCAACGT_ACGATGAATGACCACAACAG	ADGRG7	AGACAGTGCACATCCAACGT	chr3:100649744-100649763,-;	ACGATGAATGACCACAACAG	chr3:100659734-100659753,-;
ADGRL1_GCGAGGGTTGTAGTCAACGG_GAGCTGGCCCGACACACCCG	ADGRL1	GCGAGGGTTGTAGTCAACGG	chr19:14162685-14162704,+;	GAGCTGGCCCGACACACCCG	chr19:14160242-14160261,-;
ADGRL2_TATAATACCCGATTAAACCG_TACGCCACTGAACAGAACAA	ADGRL2	TATAATACCCGATTAAACCG	chr1:81943601-81943620,+;	TACGCCACTGAACAGAACAA	chr1:81943400-81943419,+;
ADGRL3_TCCGAAGCTGTACATCTAGG_GCAAATCAGGAGACAAACAA	ADGRL3	TCCGAAGCTGTACATCTAGG	chr4:61909679-61909698,-;	GCAAATCAGGAGACAAACAA	chr4:61979627-61979646,-;
ADGRL4_GAACAACACTATCTCAGCCA_CAGTCAGCAATGCTTTCCAG	ADGRL4	GAACAACACTATCTCAGCCA	chr1:78938129-78938148,-;	CAGTCAGCAATGCTTTCCAG	chr1:78891566-78891585,-;
ADGRV1_AGGATAAGTATCGTTCACCT_GTGCTGTTGTAAATGCACGG	ADGRV1	AGGATAAGTATCGTTCACCT	chr5:90629296-90629315,-;	GTGCTGTTGTAAATGCACGG	chr5:90653506-90653525,-;
ADH1A_CCATGGTACCACTAACCACG_CCAGTGTAAGCAATCCTCAG	ADH1A	CCATGGTACCACTAACCACG	chr4:99286934-99286953,+;	CCAGTGTAAGCAATCCTCAG	chr4:99284603-99284622,-;
ADH1B_GACTGGACGCACCTGGAAGG_GGTGGTGGATGAGAATGCAG	ADH1B	GACTGGACGCACCTGGAAGG	chr4:99311536-99311555,-;	GGTGGTGGATGAGAATGCAG	chr4:99315993-99316012,-;
ADH1C_AACACAGCACAGGTAGACCC_GTCTGCAGTCAAAGTTGCCA	ADH1C	AACACAGCACAGGTAGACCC	chr4:99343027-99343046,+;	GTCTGCAGTCAAAGTTGCCA	chr4:99344864-99344883,-;
ADH4_GACAGCACAAGTCGAACCAG_AGACAGCACAAGTCGAACCA	ADH4	GACAGCACAAGTCGAACCAG	chr4:99131738-99131757,+;	AGACAGCACAAGTCGAACCA	chr4:99131737-99131756,+;
ADH5_GTGCTCATTGAGATGACCGA_ATCGGTGTGGCAAACCGCAG	ADH5	GTGCTCATTGAGATGACCGA	chr4:99076341-99076360,-;	ATCGGTGTGGCAAACCGCAG	chr4:99082087-99082106,+;
ADH6_CAGACAAGCCGACTCCTCCC_GGAGTAAGCACAGTGAAACC	ADH6	CAGACAAGCCGACTCCTCCC	chr4:99208874-99208893,+;	GGAGTAAGCACAGTGAAACC	chr4:99213608-99213627,-;
ADH7_GGAGTGACTACAGTGAAACC_GAAATGACAGGCAACAACGT	ADH7	GGAGTGACTACAGTGAAACC	chr4:99428494-99428513,-;	GAAATGACAGGCAACAACGT	chr4:99420573-99420592,-;
ADHFE1_TGTCGGTGGTGGCTCTACCA_CGTGAAAGTGAACACCGCTG	ADHFE1	TGTCGGTGGTGGCTCTACCA	chr8:66445272-66445291,+;	CGTGAAAGTGAACACCGCTG	chr8:66457101-66457120,-;
ADI1_CTAGATTAAGATGTTCTACG_GAGATCCGCTACATCCTGGA	ADI1	CTAGATTAAGATGTTCTACG	chr2:3500978-3500997,-;	GAGATCCGCTACATCCTGGA	chr2:3500935-3500954,-;
ADIG_AATGTGAGGTCGTTCACCAG_ATAACAACAGCAAACCCACA	ADIG	AATGTGAGGTCGTTCACCAG	chr20:38581272-38581291,-;	ATAACAACAGCAAACCCACA	chr20:38581322-38581341,-;
ADIPOQ_CGGTGAAACCGGAGTACCCG_TCGGTGAAACCGGAGTACCC	ADIPOQ	CGGTGAAACCGGAGTACCCG	chr3:186854209-186854228,+;	TCGGTGAAACCGGAGTACCC	chr3:186854208-186854227,+;
ADIPOR1_AATGCCCAGGACACAGACGA_GACTCCATAGAAGTGGACAA	ADIPOR1	AATGCCCAGGACACAGACGA	chr1:202943822-202943841,+;	GACTCCATAGAAGTGGACAA	chr1:202941636-202941655,+;
ADIPOR2_ACAGGAAGAATACACAACCT_CTTGCACTATGTCATCTCGG	ADIPOR2	ACAGGAAGAATACACAACCT	chr12:1780449-1780468,-;	CTTGCACTATGTCATCTCGG	chr12:1783920-1783939,+;
ADIRF_CCCGAAGCCATGGCAAGCAA_GCAGGACCTGAAGCAACAGG	ADIRF	CCCGAAGCCATGGCAAGCAA	chr10:86968536-86968555,+;	GCAGGACCTGAAGCAACAGG	chr10:86968562-86968581,+;
ADK_GAATCGTGATCTTCACCCAA_GTAGTAATGAGCATCCACAT	ADK	GAATCGTGATCTTCACCCAA	chr10:74600446-74600465,+;	GTAGTAATGAGCATCCACAT	chr10:74394238-74394257,-;
ADM_CGACGCGACATCCAACCGAG_GAGCGAACCCAGGTACATCA	ADM	CGACGCGACATCCAACCGAG	chr11:10305765-10305784,-;	GAGCGAACCCAGGTACATCA	chr11:10305723-10305742,-;
ADM2_ACCCGCGACCCGTCAAACCC_GAGGAGGCTGATGCAACCCA	ADM2	ACCCGCGACCCGTCAAACCC	chr22:50481936-50481955,+;	GAGGAGGCTGATGCAACCCA	chr22:50481873-50481892,-;
ADM5_CCTCGCCTTCTCCGCCCAAG_TCCTCGCCTTCTCCGCCCAA	ADM5	CCTCGCCTTCTCCGCCCAAG	chr19:49689870-49689889,+;	TCCTCGCCTTCTCCGCCCAA	chr19:49689869-49689888,+;
ADNP_GGTCTAAGGACCAGTCACAG_GTAAGCAACAGATTCAGCTG	ADNP	GGTCTAAGGACCAGTCACAG	chr20:50891576-50891595,-;	GTAAGCAACAGATTCAGCTG	chr20:50892971-50892990,+;
ADNP2_GCTGTTGTGCCTGTAAACCA_TGCAGAGATAACCCTCAATG	ADNP2	GCTGTTGTGCCTGTAAACCA	chr18:80137001-80137020,+;	TGCAGAGATAACCCTCAATG	chr18:80136927-80136946,-;
ADO_TTCGCGGGCCGAGTACACCG_TGCATGGACAAGCTAGACGC	ADO	TTCGCGGGCCGAGTACACCG	chr10:62805572-62805591,+;	TGCATGGACAAGCTAGACGC	chr10:62805453-62805472,+;
ADORA1_TGGCTGGAACAATCTGAGTG_GATGCGGAAGGCATAGACAA	ADORA1	TGGCTGGAACAATCTGAGTG	chr1:203165351-203165370,+;	GATGCGGAAGGCATAGACAA	chr1:203165776-203165795,-;
ADORA2A_CTCCACCGTGATGTACACCG_CTCCTCGGTGTACATCACGG	ADORA2A	CTCCACCGTGATGTACACCG	chr22:24433424-24433443,-;	CTCCTCGGTGTACATCACGG	chr22:24433419-24433438,+;
ADORA2A-AS1_CGTGTCCTGGCACGTGCCGA_CTTGCCGCCTCCGCAGCACA	ADORA2A-AS1	CGTGTCCTGGCACGTGCCGA	chr22:24495173-24495192,+;	CTTGCCGCCTCCGCAGCACA	chr22:24495148-24495167,-;
ADORA2B_GTTGCCCGCCACCGAAAGCG_AGTGTTCGCCGTGCCCACCG	ADORA2B	GTTGCCCGCCACCGAAAGCG	chr17:15945304-15945323,-;	AGTGTTCGCCGTGCCCACCG	chr17:15945340-15945359,-;
ADORA3_GATGGCGCACATGACAACCA_TGGCGCACATGACAACCAGG	ADORA3	GATGGCGCACATGACAACCA	chr1:111500319-111500338,+;	TGGCGCACATGACAACCAGG	chr1:111500321-111500340,+;
ADPGK_AGCCCAAGGGAAGTCACCGC_GCTGGCCAGTATGACTAACA	ADPGK	AGCCCAAGGGAAGTCACCGC	chr15:72752864-72752883,+;	GCTGGCCAGTATGACTAACA	chr15:72755585-72755604,-;
ADPRH_ATAGCAGACCACCCTTGCAG_TAGAATCACTGTCTCCACCA	ADPRH	ATAGCAGACCACCCTTGCAG	chr3:119586537-119586556,+;	TAGAATCACTGTCTCCACCA	chr3:119587701-119587720,-;
ADPRHL1_CATGCACATCGCAACCGCCG_GCGGCTGGAGACCCTCATCG	ADPRHL1	CATGCACATCGCAACCGCCG	chr13:113453239-113453258,-;	GCGGCTGGAGACCCTCATCG	chr13:113433787-113433806,-;
ADPRHL2_GATGGCGCCATTGTAACCCA_GGCTAGCAGGGACTGCACCA	ADPRHL2	GATGGCGCCATTGTAACCCA	chr1:36091950-36091969,-;	GGCTAGCAGGGACTGCACCA	chr1:36091286-36091305,-;
ADPRM_CAGCTTGGAGATATCATCGA_GTTCCAGTTCATCATACATG	ADPRM	CAGCTTGGAGATATCATCGA	chr17:10705137-10705156,+;	GTTCCAGTTCATCATACATG	chr17:10705230-10705249,+;
ADRA1A_GTACTGCCGCGTCTACGTGG_GGCGGAGAAGGGCAGCACCG	ADRA1A	GTACTGCCGCGTCTACGTGG	chr8:26864342-26864361,-;	GGCGGAGAAGGGCAGCACCG	chr8:26864718-26864737,+;
ADRA1B_CTCCATCGATCGCTACATCG_GGACACCCTTAGCAGTACCA	ADRA1B	CTCCATCGATCGCTACATCG	chr5:159917322-159917341,+;	GGACACCCTTAGCAGTACCA	chr5:159917691-159917710,+;
ADRA1D_GCGCTTCTGCGGTATCACCG_GCAGCACAGCACGTCCACGG	ADRA1D	GCGCTTCTGCGGTATCACCG	chr20:4248210-4248229,-;	GCAGCACAGCACGTCCACGG	chr20:4248418-4248437,+;
ADRA2A_TGGTCGTTGATCTCGCAGCG_GCGTGGCACGGAGCACCCGA	ADRA2A	TGGTCGTTGATCTCGCAGCG	chr10:111078600-111078619,-;	GCGTGGCACGGAGCACCCGA	chr10:111079237-111079256,-;
ADRA2B_CGGACACTCGAAGTCCACTG_GGGCGGCAGCGAGATGACGG	ADRA2B	CGGACACTCGAAGTCCACTG	chr2:96115390-96115409,-;	GGGCGGCAGCGAGATGACGG	chr2:96115709-96115728,+;
ADRA2C_GATGAGCCACACGGCCACGA_GACGATGAGGAAGCCCACCA	ADRA2C	GATGAGCCACACGGCCACGA	chr4:3767121-3767140,-;	GACGATGAGGAAGCCCACCA	chr4:3766776-3766795,-;
ADRB1_CACGCACAGCACGTCCACTG_GAACACCCGCAGGTACACGA	ADRB1	CACGCACAGCACGTCCACTG	chr10:114044539-114044558,-;	GAACACCCGCAGGTACACGA	chr10:114044857-114044876,-;
ADRB2_ACGAAGACCATGATCACCAG_GACCCTGTGCGTGATCGCAG	ADRB2	ACGAAGACCATGATCACCAG	chr5:148827465-148827484,-;	GACCCTGTGCGTGATCGCAG	chr5:148827197-148827216,+;
ADRB3_GATGGGCGCAAACGACACCG_CACACACAGCACGTCCACCG	ADRB3	GATGGGCGCAAACGACACCG	chr8:37965951-37965970,+;	CACACACAGCACGTCCACCG	chr8:37966107-37966126,+;
ADRM1_CCGCTTATCCGGAGTCACGG_GCGCTCCTGGACATCCGCGT	ADRM1	CCGCTTATCCGGAGTCACGG	chr20:62303678-62303697,-;	GCGCTCCTGGACATCCGCGT	chr20:62308072-62308091,-;
ADSL_GGCAAGCCGAGAGATCACTC_ACAGCAACGTTTCCCAACTG	ADSL	GGCAAGCCGAGAGATCACTC	chr22:40354255-40354274,-;	ACAGCAACGTTTCCCAACTG	chr22:40358881-40358900,-;
ADSS1_GACTTCATCCAACTGCACCG_TGCTGAGCGGATCAGACCCA	ADSS1	GACTTCATCCAACTGCACCG	chr14:104741864-104741883,+;	TGCTGAGCGGATCAGACCCA	chr14:104741122-104741141,+;
ADSS2_GTTCGCCGAGACCTACCCGG_GTAGGTCTCGGCGAACGCCA	ADSS2	GTTCGCCGAGACCTACCCGG	chr1:244451793-244451812,-;	GTAGGTCTCGGCGAACGCCA	chr1:244451797-244451816,+;
ADTRP_TTGCATGATTCAGCCACACG_GCATGTAGAAGTCTTCGTCA	ADTRP	TTGCATGATTCAGCCACACG	chr6:11766276-11766295,+;	GCATGTAGAAGTCTTCGTCA	chr6:11778739-11778758,+;
AEBP1_GCCACTCCAGGTATCCACGG_CGAGTGGGAGAACAACAAGG	AEBP1	GCCACTCCAGGTATCCACGG	chr7:44112548-44112567,+;	CGAGTGGGAGAACAACAAGG	chr7:44113085-44113104,+;
AEBP2_GGGCCTTGATGTACACACGT_ATACATGTAGATGGTCAGCG	AEBP2	GGGCCTTGATGTACACACGT	chr12:19440697-19440716,+;	ATACATGTAGATGGTCAGCG	chr12:19462691-19462710,+;
AEN_TCGCTGACTACCGTACCCGC_GGTAGCTCACAATGGAACAG	AEN	TCGCTGACTACCGTACCCGC	chr15:88626667-88626686,+;	GGTAGCTCACAATGGAACAG	chr15:88626602-88626621,-;
AFAP1_GGGATCGTCCACAGACCCGG_GATGTTTAGAATCCAAACCC	AFAP1	GGGATCGTCCACAGACCCGG	chr4:7793754-7793773,-;	GATGTTTAGAATCCAAACCC	chr4:7800492-7800511,+;
AFAP1L1_GCAGCTGACGGTCATCAGGG_GCAGACGTCCTCCACCGAGG	AFAP1L1	GCAGCTGACGGTCATCAGGG	chr5:149307580-149307599,+;	GCAGACGTCCTCCACCGAGG	chr5:149316266-149316285,+;
AFAP1L2_GCAAGGACCAGGCTGAGCAG_TGAAGGAAACCAGTACACCC	AFAP1L2	GCAAGGACCAGGCTGAGCAG	chr10:114313880-114313899,-;	TGAAGGAAACCAGTACACCC	chr10:114310383-114310402,-;
AFDN_TATGGACGCAGAAACCTACG_TATGAAGTGCATGTCAGCGG	AFDN	TATGGACGCAGAAACCTACG	chr6:167898282-167898301,+;	TATGAAGTGCATGTCAGCGG	chr6:167864725-167864744,+;
AFDN-DT_GCCGGGCGCACACCGGCCGG_GGAGGCCAAGTCGGAGGACG	AFDN-DT	GCCGGGCGCACACCGGCCGG	chr6:167826904-167826923,+;	GGAGGCCAAGTCGGAGGACG	chr6:167826967-167826986,+;
AFF1_GCCTGAGAGAGCCTTAGAGG_ACAGTCCCTTCCAGAACCAG	AFF1	GCCTGAGAGAGCCTTAGAGG	chr4:87114890-87114909,-;	ACAGTCCCTTCCAGAACCAG	chr4:87108165-87108184,+;
AFF1-AS1_TGCGGTACCGGGTTCCGCCC_GCTCGGCTGCGGAACCGCGG	AFF1-AS1	TGCGGTACCGGGTTCCGCCC	chr4:86934906-86934925,-;	GCTCGGCTGCGGAACCGCGG	chr4:86935098-86935117,-;
AFF2_CCTCCAGAAATAATGCACGG_CCTGCAGTGCAAGCCAGCGG	AFF2	CCTCCAGAAATAATGCACGG	chrX:148956248-148956267,-;	CCTGCAGTGCAAGCCAGCGG	chrX:148953608-148953627,+;
AFF3_GAGCAATCAGTACTACAACC_GTGCACTGCACATCATACAG	AFF3	GAGCAATCAGTACTACAACC	chr2:99594166-99594185,-;	GTGCACTGCACATCATACAG	chr2:100006711-100006730,-;
AFF4_GCTGCTAGCCAAGTCTACAG_ATTGTGATAAGACAATGCCG	AFF4	GCTGCTAGCCAAGTCTACAG	chr5:132896845-132896864,+;	ATTGTGATAAGACAATGCCG	chr5:132899121-132899140,-;
AFG1L_TCGTACGGAGTTCAAGATGG_ACATCCAACAGGCCACCGGA	AFG1L	TCGTACGGAGTTCAAGATGG	chr6:108295064-108295083,+;	ACATCCAACAGGCCACCGGA	chr6:108366311-108366330,+;
AFG3L1P_GCCGTCGCCTGACCGTTCGA_GATCAAACCCTCGAACGGTC	AFG3L1P	GCCGTCGCCTGACCGTTCGA	chr16:89972471-89972490,-;	GATCAAACCCTCGAACGGTC	chr16:89972461-89972480,+;
AFG3L2_AAGGCGATGATGAGCACCGT_TGTCGGAGAAACCACTGCCA	AFG3L2	AAGGCGATGATGAGCACCGT	chr18:12358899-12358918,+;	TGTCGGAGAAACCACTGCCA	chr18:12358807-12358826,-;
AFM_GCGTAACGGTAACAACCTGG_GCTCACCAAATTATCAACAC	AFM	GCGTAACGGTAACAACCTGG	chr4:73495412-73495431,-;	GCTCACCAAATTATCAACAC	chr4:73499233-73499252,-;
AFMID_GCCGTAAGCCACTATTACCA_TCTGGACAAACGCAACGCTG	AFMID	GCCGTAAGCCACTATTACCA	chr17:78204709-78204728,-;	TCTGGACAAACGCAACGCTG	chr17:78204862-78204881,-;
AFP_AAACTGACCACGCTGGAACG_GAAATGACTCCAGTAAACCC	AFP	AAACTGACCACGCTGGAACG	chr4:73447528-73447547,+;	GAAATGACTCCAGTAAACCC	chr4:73452437-73452456,+;
AFTPH_GGGTATGTTAGAGCCCACCA_CATGGTGGCTGTCTGACCGA	AFTPH	GGGTATGTTAGAGCCCACCA	chr2:64572945-64572964,+;	CATGGTGGCTGTCTGACCGA	chr2:64573010-64573029,-;
AGA_GGGCCAAGTGTTGACGACCA_CAATATATCACCATTCCCAG	AGA	GGGCCAAGTGTTGACGACCA	chr4:177442271-177442290,+;	CAATATATCACCATTCCCAG	chr4:177434399-177434418,+;
AGAP1_CGTCAGGTACCGGTGCACCA_TTCGCAAGCAGTCTAAGCGC	AGAP1	CGTCAGGTACCGGTGCACCA	chr2:235717594-235717613,-;	TTCGCAAGCAGTCTAAGCGC	chr2:235799485-235799504,+;
AGAP11_ACCCTCAATAGAGTCAACGA_GGGTCTCACAGTCCACGCAG	AGAP11	ACCCTCAATAGAGTCAACGA	chr10:87009503-87009522,+;	GGGTCTCACAGTCCACGCAG	chr10:87009278-87009297,-;
AGAP2_GATTACATCCACAGTACCCA_GCTAATCCGAGAGGAAGCTG	AGAP2	GATTACATCCACAGTACCCA	chr12:57730934-57730953,-;	GCTAATCCGAGAGGAAGCTG	chr12:57734336-57734355,-;
AGAP3_GGGATCCTGCTAAAGCGGAG_GGACAACGGTGAAAGTGCCA	AGAP3	GGGATCCTGCTAAAGCGGAG	chr7:151128580-151128599,+;	GGACAACGGTGAAAGTGCCA	chr7:151134443-151134462,+;
AGAP4_AGAGGTGGAGATGGGTGTGC_CCAGCTGACCAGCCAGAGCA	AGAP4	AGAGGTGGAGATGGGTGTGC	chr10:45826902-45826921,+;	CCAGCTGACCAGCCAGAGCA	chr10:45826589-45826608,-;
AGAP5_GATGGGTGCACAGGCCGATG_GGGTCTCATAGTCCACACAG	AGAP5	GATGGGTGCACAGGCCGATG	chr10:73675595-73675614,+;	GGGTCTCATAGTCCACACAG	chr10:73675207-73675226,+;
AGAP6_GATCGCACACGGGAAAGGTG_GAGCATGCCATTGGAACACA	AGAP6	GATCGCACACGGGAAAGGTG	chr10:50009659-50009678,-;	GAGCATGCCATTGGAACACA	chr10:50009045-50009064,-;
AGAP9_GCTGCGGGCCACCACTGATG_GACTCCATATGCTTCAGCCC	AGAP9	GCTGCGGGCCACCACTGATG	chr10:47502337-47502356,-;	GACTCCATATGCTTCAGCCC	chr10:47502993-47503012,-;
AGBL1_GGCCGCAGAGCAGTGAACCG_GCCAGGAAGAACCTATCCCA	AGBL1	GGCCGCAGAGCAGTGAACCG	chr15:86247679-86247698,+;	GCCAGGAAGAACCTATCCCA	chr15:86154489-86154508,+;
AGBL2_TTGAGTGCCAGAGTTCACCC_AATCCTAAACAGCTACACCA	AGBL2	TTGAGTGCCAGAGTTCACCC	chr11:47690319-47690338,-;	AATCCTAAACAGCTACACCA	chr11:47681999-47682018,-;
AGBL3_TGTATGGTATACCCGGAACA_AATCAGGAACAGCTTTACCA	AGBL3	TGTATGGTATACCCGGAACA	chr7:135034899-135034918,+;	AATCAGGAACAGCTTTACCA	chr7:135044102-135044121,+;
AGBL4_CACAGGACGAGTCCACCCAG_TGAAGACCAGGTATTCCCGG	AGBL4	CACAGGACGAGTCCACCCAG	chr1:48663182-48663201,-;	TGAAGACCAGGTATTCCCGG	chr1:48653386-48653405,+;
AGBL5_TAAGCAGTAGAGTACACCCA_AAGCAGTAGAGTACACCCAG	AGBL5	TAAGCAGTAGAGTACACCCA	chr2:27055085-27055104,+;	AAGCAGTAGAGTACACCCAG	chr2:27055086-27055105,+;
AGER_ACACGAGCCACACTGTCCCA_GAGATAGGGCCTCAGGACCA	AGER	ACACGAGCCACACTGTCCCA	chr6:32183677-32183696,+;	GAGATAGGGCCTCAGGACCA	chr6:32182324-32182343,-;
AGFG1_GCCGACCGTCATGTTAACGT_TTGAGAACGACCTACAACTG	AGFG1	GCCGACCGTCATGTTAACGT	chr2:227472537-227472556,-;	TTGAGAACGACCTACAACTG	chr2:227524766-227524785,-;
AGFG2_ACCTACGTGGATATCACCGT_GCCCACGGTGATATCCACGT	AGFG2	ACCTACGTGGATATCACCGT	chr7:100539512-100539531,+;	GCCCACGGTGATATCCACGT	chr7:100539516-100539535,-;
AGGF1_TAAATACCTGAGATTGACCA_AGAAGTTGGAACGTGAACTG	AGGF1	TAAATACCTGAGATTGACCA	chr5:77034508-77034527,-;	AGAAGTTGGAACGTGAACTG	chr5:77030855-77030874,+;
AGK_GCAATGACCGGCCTTCGATG_GAACCTGACACCATCAGCAA	AGK	GCAATGACCGGCCTTCGATG	chr7:141633925-141633944,+;	GAACCTGACACCATCAGCAA	chr7:141649293-141649312,+;
AGL_ACGCTATGGGAATAAACCAG_GAGGAATCCCAGCCACACCA	AGL	ACGCTATGGGAATAAACCAG	chr1:99877696-99877715,+;	GAGGAATCCCAGCCACACCA	chr1:99910826-99910845,+;
AGMAT_GCTGGACGCTGCCTTCATCG_TCACCAGAAAGATCATACGG	AGMAT	GCTGGACGCTGCCTTCATCG	chr1:15584739-15584758,-;	TCACCAGAAAGATCATACGG	chr1:15574753-15574772,+;
AGMO_GCTTACCATGAGCCATACGA_AAGGCTGAATACCAAGTCCA	AGMO	GCTTACCATGAGCCATACGA	chr7:15544766-15544785,+;	AAGGCTGAATACCAAGTCCA	chr7:15544819-15544838,+;
AGO1_TCAGCGCGTTCGCTTCACCA_AAGAGAACTGTACCATACAC	AGO1	TCAGCGCGTTCGCTTCACCA	chr1:35894140-35894159,+;	AAGAGAACTGTACCATACAC	chr1:35907113-35907132,-;
AGO2_TAACGCCTGCAAGCTCACGC_AAGGTGGAGATAACGCACTG	AGO2	TAACGCCTGCAAGCTCACGC	chr8:140562542-140562561,+;	AAGGTGGAGATAACGCACTG	chr8:140558548-140558567,-;
AGO3_ACAGTAGCAACACCGAGCCA_GCACCTATGCTCCAGTATGG	AGO3	ACAGTAGCAACACCGAGCCA	chr1:36013921-36013940,+;	GCACCTATGCTCCAGTATGG	chr1:36013726-36013745,+;
AGO4_GGGTGGTAGTAACCTTCCGG_ACAGTAGCCACACCCAACCA	AGO4	GGGTGGTAGTAACCTTCCGG	chr1:35825713-35825732,-;	ACAGTAGCCACACCCAACCA	chr1:35832443-35832462,+;
AGPAT1_GTCCTCGCACGGCACACACA_GAAGGAGCGTCGCTTCACCT	AGPAT1	GTCCTCGCACGGCACACACA	chr6:32171316-32171335,+;	GAAGGAGCGTCGCTTCACCT	chr6:32169969-32169988,-;
AGPAT2_AAAGTGTGGATCTATCCCGA_GCAGACGAGCGAGGCCACGG	AGPAT2	AAAGTGTGGATCTATCCCGA	chr9:136676658-136676677,-;	GCAGACGAGCGAGGCCACGG	chr9:136687214-136687233,+;
AGPAT3_CCGCAGTCAAGTGCCTCCGG_CAAGCACCGCGTTAGCATGG	AGPAT3	CCGCAGTCAAGTGCCTCCGG	chr21:43970780-43970799,+;	CAAGCACCGCGTTAGCATGG	chr21:43970691-43970710,+;
AGPAT4_CTTGTGGTTGAGAACCACGA_GAAAGGGTAGAGCACCAGCG	AGPAT4	CTTGTGGTTGAGAACCACGA	chr6:161166305-161166324,+;	GAAAGGGTAGAGCACCAGCG	chr6:161139498-161139517,+;
AGPAT5_TTGCAGAGCTACGTGGACGC_AAGAGAGTCACCGACCATGA	AGPAT5	TTGCAGAGCTACGTGGACGC	chr8:6732621-6732640,+;	AAGAGAGTCACCGACCATGA	chr8:6747806-6747825,+;
AGPS_TCAGGGCCTGTTGACATACG_GGGAGCCTGTCACATCACCA	AGPS	TCAGGGCCTGTTGACATACG	chr2:177468476-177468495,-;	GGGAGCCTGTCACATCACCA	chr2:177523781-177523800,+;
AGR2_GATGAGTGCCCACACAGTCA_AACTTACAACCAGATTGAGG	AGR2	GATGAGTGCCCACACAGTCA	chr7:16801153-16801172,-;	AACTTACAACCAGATTGAGG	chr7:16799737-16799756,+;
AGR3_AGGTGATAAATTCTTATCAG_AATGGTTATTCATCACCTGG	AGR3	AGGTGATAAATTCTTATCAG	chr7:16861418-16861437,+;	AATGGTTATTCATCACCTGG	chr7:16862631-16862650,-;
AGRN_GAGGCGTCCGACCCACACAC_ACAGCGAGGGCTCTACGTAG	AGRN	GAGGCGTCCGACCCACACAC	chr1:1040778-1040797,-;	ACAGCGAGGGCTCTACGTAG	chr1:1044399-1044418,+;
AGRP_GAAGAAGCGGCAGTAGCACG_ACGCAGCGACGTGAGGAGCG	AGRP	GAAGAAGCGGCAGTAGCACG	chr16:67482696-67482715,+;	ACGCAGCGACGTGAGGAGCG	chr16:67482772-67482791,+;
AGT_AGAGCGTGGGAGGACCACAG_GGTGGCCCTCAGGCTCACAC	AGT	AGAGCGTGGGAGGACCACAG	chr1:230710137-230710156,+;	GGTGGCCCTCAGGCTCACAC	chr1:230710791-230710810,+;
AGTPBP1_GAGCAGCTGTAGCTTCGTAG_GCAGCATCAAAGAGACAGTG	AGTPBP1	GAGCAGCTGTAGCTTCGTAG	chr9:85579033-85579052,-;	GCAGCATCAAAGAGACAGTG	chr9:85585520-85585539,-;
AGTR1_ACACAGCTATGGAATACCGC_GTACAGGTTGAAACTGACGC	AGTR1	ACACAGCTATGGAATACCGC	chr3:148741295-148741314,+;	GTACAGGTTGAAACTGACGC	chr3:148741355-148741374,-;
AGTR2_ATACATCTTCAACCTCGCTG_GGAGTAAATCAGCCACAGCG	AGTR2	ATACATCTTCAACCTCGCTG	chrX:116172523-116172542,+;	GGAGTAAATCAGCCACAGCG	chrX:116172538-116172557,-;
AGTRAP_GCCTGCTGTGAACCTGAAGG_TAGACGAAGCAGCAGGAGAG	AGTRAP	GCCTGCTGTGAACCTGAAGG	chr1:11736217-11736236,+;	TAGACGAAGCAGCAGGAGAG	chr1:11748547-11748566,-;
AGXT_GCAGCGAGCCGTGGACATCG_AGGCTCCAGCACATTGACCA	AGXT	GCAGCGAGCCGTGGACATCG	chr2:240869331-240869350,+;	AGGCTCCAGCACATTGACCA	chr2:240869273-240869292,-;
AGXT2_GATTGGGAATGGCTTTCCCA_AAGAGGCTCAGGAAGAAGTG	AGXT2	GATTGGGAATGGCTTTCCCA	chr5:35014011-35014030,-;	AAGAGGCTCAGGAAGAAGTG	chr5:35036945-35036964,+;
AHCTF1_GAATTCATGATTCTGAACGC_CCTACATGCAGACTAGCAGG	AHCTF1	GAATTCATGATTCTGAACGC	chr1:246877028-246877047,+;	CCTACATGCAGACTAGCAGG	chr1:246888389-246888408,+;
AHCY_GTGGCTCAACGAGAACGCCG_AACATGATTCTGGACGACGG	AHCY	GTGGCTCAACGAGAACGCCG	chr20:34290358-34290377,-;	AACATGATTCTGGACGACGG	chr20:34292408-34292427,-;
AHCYL1_AGATGTTACAAGCAGACCAG_TGAACTGTAGCTGTCAGTGG	AHCYL1	AGATGTTACAAGCAGACCAG	chr1:110012938-110012957,-;	TGAACTGTAGCTGTCAGTGG	chr1:110009125-110009144,-;
AHCYL2_GCGGACACCAGAACTGACCT_GGTGCAGGTTGTGTCAGCCG	AHCYL2	GCGGACACCAGAACTGACCT	chr7:129422848-129422867,+;	GGTGCAGGTTGTGTCAGCCG	chr7:129225082-129225101,+;
AHDC1_GCAGGCACTAGAGCCGCTCG_GAACTGTCGGCAGTTTGCGG	AHDC1	GCAGGCACTAGAGCCGCTCG	chr1:27551242-27551261,-;	GAACTGTCGGCAGTTTGCGG	chr1:27548806-27548825,-;
AHI1_GTATTCAGGAGATTGTACAG_TCTTCTCTAAAGCTGAAACA	AHI1	GTATTCAGGAGATTGTACAG	chr6:135431285-135431304,-;	TCTTCTCTAAAGCTGAAACA	chr6:135465816-135465835,-;
AHNAK_CCTGAAGCTGCACCGCAAGG_TTGGCACCTGAAGATGCCCA	AHNAK	CCTGAAGCTGCACCGCAAGG	chr11:62535077-62535096,-;	TTGGCACCTGAAGATGCCCA	chr11:62530267-62530286,-;
AHNAK2_TGTCTACGAATACACGACTG_GGTGACCCTAGACTTTGCGA	AHNAK2	TGTCTACGAATACACGACTG	chr14:104957433-104957452,-;	GGTGACCCTAGACTTTGCGA	chr14:104954234-104954253,-;
AHR_GAAGGCCTGAACTTACAAGA_CCTACGCCAGTCGCAAGCGG	AHR	GAAGGCCTGAACTTACAAGA	chr7:17322569-17322588,+;	CCTACGCCAGTCGCAAGCGG	chr7:17299290-17299309,+;
AHRR_CAGGAAGGCCGAGTACTCGG_CAGGAGATGATGCTATCCTG	AHRR	CAGGAAGGCCGAGTACTCGG	chr5:423901-423920,-;	CAGGAGATGATGCTATCCTG	chr5:423838-423857,+;
AHSA1_AACCTTCCTGACGTCACCAG_TGTAGGTAAGATCATGCCCT	AHSA1	AACCTTCCTGACGTCACCAG	chr14:77465616-77465635,+;	TGTAGGTAAGATCATGCCCT	chr14:77464607-77464626,-;
AHSG_AATCTCAAACAGCTCTCCGG_AGACACTGTAAACTCCACAT	AHSG	AATCTCAAACAGCTCTCCGG	chr3:186615692-186615711,-;	AGACACTGTAAACTCCACAT	chr3:186618555-186618574,-;
AHSP_GCTGAACTCCTTCAATCCTG_TGAAGAAGACATGGTGACTG	AHSP	GCTGAACTCCTTCAATCCTG	chr16:31528177-31528196,-;	TGAAGAAGACATGGTGACTG	chr16:31528481-31528500,+;
AICDA_CCCAGTCCGAGATGTAGCGG_ACAGCCTCTTGATGAACCGG	AICDA	CCCAGTCCGAGATGTAGCGG	chr12:8605437-8605456,+;	ACAGCCTCTTGATGAACCGG	chr12:8606997-8607016,-;
AIDA_GAAGTGCAGCTTTACAGGTA_TGCCAGGTACTTTATTACCA	AIDA	GAAGTGCAGCTTTACAGGTA	chr1:222694207-222694226,-;	TGCCAGGTACTTTATTACCA	chr1:222676205-222676224,-;
AIF1_GCATCATCCTGAGAAAGTCA_TTAATTGGAGAGGTGTCCAG	AIF1	GCATCATCCTGAGAAAGTCA	chr6:31616459-31616478,-;	TTAATTGGAGAGGTGTCCAG	chr6:31616412-31616431,+;
AIF1L_ATGATCTCAGAGGTGACAGG_GATGAAGAAGATGATCTCAG	AIF1L	ATGATCTCAGAGGTGACAGG	chr9:131117824-131117843,+;	GATGAAGAAGATGATCTCAG	chr9:131117814-131117833,+;
AIFM1_AGACACTGCGATTCAAACAG_GACGCACACGGTCCGCACCA	AIFM1	AGACACTGCGATTCAAACAG	chrX:130147513-130147532,-;	GACGCACACGGTCCGCACCA	chrX:130165582-130165601,+;
AIFM2_CCAGCGCTCACGGTTCATCG_CACATTACCTGTCTCCACGG	AIFM2	CCAGCGCTCACGGTTCATCG	chr10:70120578-70120597,-;	CACATTACCTGTCTCCACGG	chr10:70123899-70123918,+;
AIFM3_TGGCATCGAGGTGCTCACCG_GAAGTTCTACATGCAGACGG	AIFM3	TGGCATCGAGGTGCTCACCG	chr22:20975751-20975770,+;	GAAGTTCTACATGCAGACGG	chr22:20976887-20976906,+;
AIG1_CCTCACACCAGACCTACGGA_CCCTCACACCAGACCTACGG	AIG1	CCTCACACCAGACCTACGGA	chr6:143061014-143061033,+;	CCCTCACACCAGACCTACGG	chr6:143061013-143061032,+;
AIM2_GCAAGATATTATCGGCACAG_GGAGATGTTTCATGCTACAG	AIM2	GCAAGATATTATCGGCACAG	chr1:159066079-159066098,-;	GGAGATGTTTCATGCTACAG	chr1:159066185-159066204,-;
AIMP1_GCGTGCAGTGGAGTACCAGA_TATGTGGAAGAAGTAGATGT	AIMP1	GCGTGCAGTGGAGTACCAGA	chr4:106328096-106328115,-;	TATGTGGAAGAAGTAGATGT	chr4:106331803-106331822,+;
AIMP2_CAGCCTGTGCAGCACAAGCA_CGAGGAGTGCGTGTGCACCG	AIMP2	CAGCCTGTGCAGCACAAGCA	chr7:6017875-6017894,-;	CGAGGAGTGCGTGTGCACCG	chr7:6017923-6017942,-;
AIP_GCTCACCGTCGTACTTGTTG_TTCTCGCATGGTGCACACGA	AIP	GCTCACCGTCGTACTTGTTG	chr11:67490444-67490463,-;	TTCTCGCATGGTGCACACGA	chr11:67487133-67487152,-;
AIPL1_CAAGCTGGGCCGCTACGAGG_AGAGCCGATTTCCCTCTCCG	AIPL1	CAAGCTGGGCCGCTACGAGG	chr17:6426937-6426956,-;	AGAGCCGATTTCCCTCTCCG	chr17:6426958-6426977,+;
AIRE_GCACCGCACGGAGATCGCGG_GCTGCACCGCACGGAGATCG	AIRE	GCACCGCACGGAGATCGCGG	chr21:44286045-44286064,+;	GCTGCACCGCACGGAGATCG	chr21:44286042-44286061,+;
AJAP1_GACGCTGCACTCGACGACGG_CTCGTCGGAACAGCCACCAG	AJAP1	GACGCTGCACTCGACGACGG	chr1:4772475-4772494,+;	CTCGTCGGAACAGCCACCAG	chr1:4772300-4772319,+;
AJM1_GAGCCAGGACGTCACGCTCG_AACAGTGCGCAAGTTCGCCA	AJM1	GAGCCAGGACGTCACGCTCG	chr9:136845563-136845582,-;	AACAGTGCGCAAGTTCGCCA	chr9:136846940-136846959,+;
AJUBA_CTACTGGCGAAGCTAGAGCG_GACGCTGAGCGAAATCAGCG	AJUBA	CTACTGGCGAAGCTAGAGCG	chr14:22981887-22981906,+;	GACGCTGAGCGAAATCAGCG	chr14:22982037-22982056,-;
AK1_ACCCAGCGGCTCTTGAAACG_CTACACCCACCTCTCCACCG	AK1	ACCCAGCGGCTCTTGAAACG	chr9:127868442-127868461,-;	CTACACCCACCTCTCCACCG	chr9:127872779-127872798,-;
AK2_TTTACAGCTCGATGACCTCA_TTACATACGTCATCTTTCAT	AK2	TTTACAGCTCGATGACCTCA	chr1:33021449-33021468,-;	TTACATACGTCATCTTTCAT	chr1:33014514-33014533,+;
AK3_TGTAGTGATGCGCGACGACA_GATCTGATAAGCTCTATCTA	AK3	TGTAGTGATGCGCGACGACA	chr9:4741001-4741020,+;	GATCTGATAAGCTCTATCTA	chr9:4719255-4719274,+;
AK4_AGAACAGGCGTGGCCAGCAC_ACAGTTTCAACTCACCATCA	AK4	AGAACAGGCGTGGCCAGCAC	chr1:65190797-65190816,+;	ACAGTTTCAACTCACCATCA	chr1:65190825-65190844,-;
AK5_CAGGAATACCACCAAATCGG_AGAACACCTCATCCTCATCG	AK5	CAGGAATACCACCAAATCGG	chr1:77340387-77340406,-;	AGAACACCTCATCCTCATCG	chr1:77410995-77411014,-;
AK6_CAGGGAAGAAATCACAACCA_AGAAGCCACAGCATCCTACA	AK6	CAGGGAAGAAATCACAACCA	chr5:69355719-69355738,+;	AGAAGCCACAGCATCCTACA	chr5:69352171-69352190,-;
AK7_GGTAGTTGCTCAGAGCCCGG_CAGCAGCGGAAACATCGGGA	AK7	GGTAGTTGCTCAGAGCCCGG	chr14:96478571-96478590,-;	CAGCAGCGGAAACATCGGGA	chr14:96392238-96392257,+;
AK8_TGGTAGAAGACGTCCACACA_GTATCATAGGAACATCGTCA	AK8	TGGTAGAAGACGTCCACACA	chr9:132826856-132826875,+;	GTATCATAGGAACATCGTCA	chr9:132826929-132826948,-;
AK9_ATTAGCCCGTTACATAACAC_TATTGCCGAAATGCAGATGG	AK9	ATTAGCCCGTTACATAACAC	chr6:109674225-109674244,-;	TATTGCCGAAATGCAGATGG	chr6:109656860-109656879,-;
AKAIN1_AGCTGTGCAGCAAGTCTCCC_ACCTGGAAATGAGCCTGAAG	AKAIN1	AGCTGTGCAGCAAGTCTCCC	chr18:5145657-5145676,-;	ACCTGGAAATGAGCCTGAAG	chr18:5145729-5145748,-;
AKAP1_GCTGCCTGATGGCATCACCG_GGTCCGGCAACTCTTCACTG	AKAP1	GCTGCCTGATGGCATCACCG	chr17:57114464-57114483,+;	GGTCCGGCAACTCTTCACTG	chr17:57106874-57106893,-;
AKAP10_GTTCTGGGTTACCTTCTCCA_GGCCTGGACAACCATGGAGA	AKAP10	GTTCTGGGTTACCTTCTCCA	chr17:19936274-19936293,+;	GGCCTGGACAACCATGGAGA	chr17:19936288-19936307,-;
AKAP11_TGAGCATGCCAATTTAACTG_AAGTCAAACGACCCACACTG	AKAP11	TGAGCATGCCAATTTAACTG	chr13:42292480-42292499,+;	AAGTCAAACGACCCACACTG	chr13:42300769-42300788,-;
AKAP12_TCATATTCAGCTGATAACCG_TGAAGCCGCACTGTTAACTG	AKAP12	TCATATTCAGCTGATAACCG	chr6:151349496-151349515,-;	TGAAGCCGCACTGTTAACTG	chr6:151351172-151351191,+;
AKAP13_TGTGACGGTGGATGTTACAG_GAGCCTGTGGGTCTTCACAG	AKAP13	TGTGACGGTGGATGTTACAG	chr15:85581326-85581345,+;	GAGCCTGTGGGTCTTCACAG	chr15:85580192-85580211,-;
AKAP14_GACTCACGGTGAATTCACTG_TCTACATCTACTATGTACAC	AKAP14	GACTCACGGTGAATTCACTG	chrX:119903529-119903548,+;	TCTACATCTACTATGTACAC	chrX:119914772-119914791,+;
AKAP17A_GTACTCGCGGTACTGCACAT_GCTCTTGGAAATACGCAGCG	AKAP17A	GTACTCGCGGTACTGCACAT	chrX:1594115-1594134,-;chrY:1594115-1594134,-;	GCTCTTGGAAATACGCAGCG	chrX:1593659-1593678,-;chrY:1593659-1593678,-;
AKAP3_CTATTACAACACCACCACCA_GTATTCTGAACCCAAATCAG	AKAP3	CTATTACAACACCACCACCA	chr12:4628631-4628650,-;	GTATTCTGAACCCAAATCAG	chr12:4627581-4627600,-;
AKAP4_GGTGTTGCTAAGGCACACCA_AAAGCAAGGAAACTCATGCA	AKAP4	GGTGTTGCTAAGGCACACCA	chrX:50193587-50193606,-;	AAAGCAAGGAAACTCATGCA	chrX:50193164-50193183,-;
AKAP5_ATCAGCCAGAGCCCACACGG_GCAACCTGCAATAAATGCTG	AKAP5	ATCAGCCAGAGCCCACACGG	chr14:64468603-64468622,+;	GCAACCTGCAATAAATGCTG	chr14:64468709-64468728,+;
AKAP6_GTCGTGGCTGTCCATCACAA_TGAGGACCCTGGTTATGACG	AKAP6	GTCGTGGCTGTCCATCACAA	chr14:32696052-32696071,-;	TGAGGACCCTGGTTATGACG	chr14:32821581-32821600,+;
AKAP7_TTCATAGAAGAACTCCTCCA_AAAGCAGCAAAGCTGGCCCA	AKAP7	TTCATAGAAGAACTCCTCCA	chr6:131169144-131169163,+;	AAAGCAGCAAAGCTGGCCCA	chr6:131250569-131250588,-;
AKAP8_TGGACATCATGTCCAAACGC_CAAGCTGCCCGACAAGACCG	AKAP8	TGGACATCATGTCCAAACGC	chr19:15373844-15373863,+;	CAAGCTGCCCGACAAGACCG	chr19:15362124-15362143,-;
AKAP8L_AGAGACCAGGATCTGACCCA_TAACAAGACCAAGAAGACAG	AKAP8L	AGAGACCAGGATCTGACCCA	chr19:15397522-15397541,-;	TAACAAGACCAAGAAGACAG	chr19:15397595-15397614,-;
AKAP9_GAAGCCTCTTCTGTAAACAG_GCAACTGCAAAGAGAAGCCG	AKAP9	GAAGCCTCTTCTGTAAACAG	chr7:92022959-92022978,-;	GCAACTGCAAAGAGAAGCCG	chr7:92085665-92085684,+;
AKIP1_TCTGTGATAACGATAGACAT_AGTGATGGTCAACATCACAC	AKIP1	TCTGTGATAACGATAGACAT	chr11:8914866-8914885,-;	AGTGATGGTCAACATCACAC	chr11:8919475-8919494,-;
AKIRIN1_GCGGCCCATGGAGTTCGAGG_ATATTATGCCAACTTGTCGG	AKIRIN1	GCGGCCCATGGAGTTCGAGG	chr1:38991404-38991423,+;	ATATTATGCCAACTTGTCGG	chr1:39001012-39001031,-;
AKIRIN2_TCGGAGATACTTCTGCGGCG_CTGGTGAAGCTGGTCCACTG	AKIRIN2	TCGGAGATACTTCTGCGGCG	chr6:87701496-87701515,+;	CTGGTGAAGCTGGTCCACTG	chr6:87681620-87681639,+;
AKNA_GCTCCTCACCAAGTACGCTG_GGAGTCCTGGAATTCCATGG	AKNA	GCTCCTCACCAAGTACGCTG	chr9:114374134-114374153,-;	GGAGTCCTGGAATTCCATGG	chr9:114377012-114377031,+;
AKNAD1_TGGTTCTGCCACCACGACAG_GTGGCGCAGGAGGATCCCAA	AKNAD1	TGGTTCTGCCACCACGACAG	chr1:108852094-108852113,-;	GTGGCGCAGGAGGATCCCAA	chr1:108830640-108830659,-;
AKR1A1_CAGGTACCCAGACCAATCAG_GGGCAGGCTCCACATCCTCG	AKR1A1	CAGGTACCCAGACCAATCAG	chr1:45561840-45561859,-;	GGGCAGGCTCCACATCCTCG	chr1:45566928-45566947,-;
AKR1B1_GCGCCAAGATGCCCATCCTG_TATCCTCAGGGCCAAGCCCG	AKR1B1	GCGCCAAGATGCCCATCCTG	chr7:134459015-134459034,-;	TATCCTCAGGGCCAAGCCCG	chr7:134448051-134448070,-;
AKR1B10_GGTACTGAGCTCCACAAACG_GATAAAGGTAATGCCATCGG	AKR1B10	GGTACTGAGCTCCACAAACG	chr7:134527919-134527938,-;	GATAAAGGTAATGCCATCGG	chr7:134533031-134533050,+;
AKR1B15_TATGAGAATCAACATGAGGT_GATAAAGGTAATATGATCAG	AKR1B15	TATGAGAATCAACATGAGGT	chr7:134568236-134568255,+;	GATAAAGGTAATATGATCAG	chr7:134571631-134571650,+;
AKR1C1_CTGCGCTACCAGCTACAGCG_GATCCCACCGAGAAGAACCA	AKR1C1	CTGCGCTACCAGCTACAGCG	chr10:4972672-4972691,+;	GATCCCACCGAGAAGAACCA	chr10:4972289-4972308,+;
AKR1C2_GATCCCATCGAGAAGAACCA_GGATCATCTCCAGCAGCCTG	AKR1C2	GATCCCATCGAGAAGAACCA	chr10:4995758-4995777,-;	GGATCATCTCCAGCAGCCTG	chr10:4998666-4998685,+;
AKR1C3_GATCTCAACGAGACAAACGA_AGGATTGGCCAAGTCCATTG	AKR1C3	GATCTCAACGAGACAAACGA	chr10:5102189-5102208,+;	AGGATTGGCCAAGTCCATTG	chr10:5099350-5099369,+;
AKR1C4_CAGCGTGTAGAGCTAAATGA_GCGGATCAGAGAGAACATCC	AKR1C4	CAGCGTGTAGAGCTAAATGA	chr10:5196883-5196902,+;	GCGGATCAGAGAGAACATCC	chr10:5213138-5213157,+;
AKR1D1_AGAGATGGTCCGCCCAACCC_AGGGTACCGACATATTGATG	AKR1D1	AGAGATGGTCCGCCCAACCC	chr7:138091791-138091810,+;	AGGGTACCGACATATTGATG	chr7:138088648-138088667,+;
AKR1E2_GGAAGGCGCTGTAAGACGGG_ACCACGAGCCACCAAGAGGA	AKR1E2	GGAAGGCGCTGTAAGACGGG	chr10:4830800-4830819,+;	ACCACGAGCCACCAAGAGGA	chr10:4839809-4839828,-;
AKR7A2_TACCTACACGCACCTGACCA_GGGCAGCCGAGGTCACACTG	AKR7A2	TACCTACACGCACCTGACCA	chr1:19308507-19308526,-;	GGGCAGCCGAGGTCACACTG	chr1:19306050-19306069,+;
AKR7A3_ACGGCCTTCGTGTACAGCGA_CACGGCCTTCGTGTACAGCG	AKR7A3	ACGGCCTTCGTGTACAGCGA	chr1:19288558-19288577,-;	CACGGCCTTCGTGTACAGCG	chr1:19288559-19288578,-;
AKR7L_ACGGCCTTCCTGTACAGCGA_TTGCTACCAAGGCCAATCCA	AKR7L	ACGGCCTTCCTGTACAGCGA	chr1:19273923-19273942,-;	TTGCTACCAAGGCCAATCCA	chr1:19270910-19270929,-;
AKT1_GAAGGTGCGTTCGATGACAG_GACAACCGCCATCCAGACTG	AKT1	GAAGGTGCGTTCGATGACAG	chr14:104776682-104776701,+;	GACAACCGCCATCCAGACTG	chr14:104775771-104775790,-;
AKT1S1_CCTGGCCAGAGAGGACAACG_CTGGGCATTAGTGATAATGG	AKT1S1	CCTGGCCAGAGAGGACAACG	chr19:49872986-49873005,-;	CTGGGCATTAGTGATAATGG	chr19:49872919-49872938,-;
AKT2_GTGATGGAGTATGCCAACGG_CATCGAGAGGACCTTCCACG	AKT2	GTGATGGAGTATGCCAACGG	chr19:40238912-40238931,-;	CATCGAGAGGACCTTCCACG	chr19:40255177-40255196,-;
AKT3_ATGGCCGAGCAGTAGACTGG_CATCATCTGGTCCTCCACCA	AKT3	ATGGCCGAGCAGTAGACTGG	chr1:243552905-243552924,-;	CATCATCTGGTCCTCCACCA	chr1:243545575-243545594,+;
AKTIP_GGAGTAATATTCATACGGCA_CTTCACATCCAGCTCACCTG	AKTIP	GGAGTAATATTCATACGGCA	chr16:53495146-53495165,-;	CTTCACATCCAGCTCACCTG	chr16:53494537-53494556,+;
ALAD_GGTGGCATTGGCGTATGCCA_TAGGACCGGGATGTACGGGA	ALAD	GGTGGCATTGGCGTATGCCA	chr9:113390599-113390618,-;	TAGGACCGGGATGTACGGGA	chr9:113389508-113389527,-;
ALAS1_GTACCCTCCAACACAACCAA_GCTGCAGTGGACAATGCCCG	ALAS1	GTACCCTCCAACACAACCAA	chr3:52211292-52211311,-;	GCTGCAGTGGACAATGCCCG	chr3:52199377-52199396,-;
ALAS2_ATCCAAGGTATCCGTAACAG_AATCCACCTTAAGGCAACAA	ALAS2	ATCCAAGGTATCCGTAACAG	chrX:55017605-55017624,-;	AATCCACCTTAAGGCAACAA	chrX:55025832-55025851,-;
ALB_GCATGGTCGCCTGTTCACCA_CCTCTGGTCTCACCAATCGG	ALB	GCATGGTCGCCTGTTCACCA	chr4:73418173-73418192,-;	CCTCTGGTCTCACCAATCGG	chr4:73408734-73408753,-;
ALCAM_GTAGACGACACCAGCAACAA_TGTGTGCATGCTAGTAACTG	ALCAM	GTAGACGACACCAGCAACAA	chr3:105552543-105552562,-;	TGTGTGCATGCTAGTAACTG	chr3:105524447-105524466,+;
ALDH16A1_CTGTCCCGAAGGTACCTCCG_GCTGGGCCCGGACGACGCCG	ALDH16A1	CTGTCCCGAAGGTACCTCCG	chr19:49461796-49461815,-;	GCTGGGCCCGGACGACGCCG	chr19:49459057-49459076,-;
ALDH18A1_CTAACAGGATCTCATCACGC_GAAGCATGCCAAGAGAATCG	ALDH18A1	CTAACAGGATCTCATCACGC	chr10:95625392-95625411,+;	GAAGCATGCCAAGAGAATCG	chr10:95643075-95643094,-;
ALDH1A1_AGCCTTCACAGGATCAACAG_GATGCGCATTGCCAAAGAGG	ALDH1A1	AGCCTTCACAGGATCAACAG	chr9:72924021-72924040,-;	GATGCGCATTGCCAAAGAGG	chr9:72911960-72911979,-;
ALDH1A2_AGGCTCTCGCATCTTCGTGG_GCTGTGGAGCAGGCCCACCA	ALDH1A2	AGGCTCTCGCATCTTCGTGG	chr15:57963986-57964005,-;	GCTGTGGAGCAGGCCCACCA	chr15:57964042-57964061,-;
ALDH1A3_TCTGGTCGCTCAGCCCGACG_TGGATGCCCTGAGTCGTGGG	ALDH1A3	TCTGGTCGCTCAGCCCGACG	chr15:100887559-100887578,+;	TGGATGCCCTGAGTCGTGGG	chr15:100887639-100887658,+;
ALDH1B1_GGGTGGTGAACATCATCACG_TGGGCTTAAGGCCTACACAG	ALDH1B1	GGGTGGTGAACATCATCACG	chr9:38396446-38396465,+;	TGGGCTTAAGGCCTACACAG	chr9:38397239-38397258,+;
ALDH1L1_CGGTATTCAAGTACTCCCGG_CTGGCCCTGAAGACCCACGT	ALDH1L1	CGGTATTCAAGTACTCCCGG	chr3:126158593-126158612,-;	CTGGCCCTGAAGACCCACGT	chr3:126131439-126131458,-;
ALDH1L2_TGTTCAAGCTTCCTAAATGG_GAAGAGATCAGACAGAAATG	ALDH1L2	TGTTCAAGCTTCCTAAATGG	chr12:105070755-105070774,-;	GAAGAGATCAGACAGAAATG	chr12:105058194-105058213,-;
ALDH2_GGATGGCATGACCATCGCCA_TTGATAGCAAGACCGAGCAG	ALDH2	GGATGGCATGACCATCGCCA	chr12:111798215-111798234,+;	TTGATAGCAAGACCGAGCAG	chr12:111792754-111792773,+;
ALDH3A1_TTCGACCATATCCTGTACAC_CTGTACCCAGTAATCAATGG	ALDH3A1	TTCGACCATATCCTGTACAC	chr17:19742133-19742152,-;	CTGTACCCAGTAATCAATGG	chr17:19742190-19742209,-;
ALDH3A2_GATGAGGCCACACGCTACAT_AATATAGTCGGGTGCAATGC	ALDH3A2	GATGAGGCCACACGCTACAT	chr17:19661247-19661266,+;	AATATAGTCGGGTGCAATGC	chr17:19657786-19657805,-;
ALDH3B1_TGGTTCCGCTACTTCAACGC_CCATCGAGTTCATCAACCGG	ALDH3B1	TGGTTCCGCTACTTCAACGC	chr11:68021622-68021641,+;	CCATCGAGTTCATCAACCGG	chr11:68022697-68022716,+;
ALDH3B2_TGACAATCTTGCCCACACGA_AAGCCGTCAGAAATCAGCCA	ALDH3B2	TGACAATCTTGCCCACACGA	chr11:67665645-67665664,+;	AAGCCGTCAGAAATCAGCCA	chr11:67666365-67666384,-;
ALDH4A1_GCTCACCACGCTCTCCACGT_CGTACTCGAAGGCTGAGCGG	ALDH4A1	GCTCACCACGCTCTCCACGT	chr1:18877551-18877570,+;	CGTACTCGAAGGCTGAGCGG	chr1:18877523-18877542,+;
ALDH5A1_GGGCATGGTAGCCGACTGCG_TAATGTCTCCGTAAACACGG	ALDH5A1	GGGCATGGTAGCCGACTGCG	chr6:24495257-24495276,+;	TAATGTCTCCGTAAACACGG	chr6:24503340-24503359,-;
ALDH6A1_GGAGAGTATATCTTCGAGAG_CCATGGGAAACATCCAAAGG	ALDH6A1	GGAGAGTATATCTTCGAGAG	chr14:74068897-74068916,-;	CCATGGGAAACATCCAAAGG	chr14:74071330-74071349,+;
ALDH7A1_ACTCACCAGTCGCCTCGCAG_ATTGAGCAGTGGAATCCCGT	ALDH7A1	ACTCACCAGTCGCCTCGCAG	chr5:126559234-126559253,+;	ATTGAGCAGTGGAATCCCGT	chr5:126577175-126577194,-;
ALDH8A1_TTCTTACGACCCATCAACAG_TTCTCTGGCGGCCTTGACCG	ALDH8A1	TTCTTACGACCCATCAACAG	chr6:134949957-134949976,-;	TTCTCTGGCGGCCTTGACCG	chr6:134943937-134943956,+;
ALDH9A1_TATAACCAAACGATCCACCT_TCGGCTCCAGCATTAGCCTG	ALDH9A1	TATAACCAAACGATCCACCT	chr1:165682203-165682222,+;	TCGGCTCCAGCATTAGCCTG	chr1:165682109-165682128,-;
ALDOA_GACCCACCTGTCCATGGCTA_TTCTGGCTTGCGCCTTGCCA	ALDOA	GACCCACCTGTCCATGGCTA	chr16:30066936-30066955,+;	TTCTGGCTTGCGCCTTGCCA	chr16:30066899-30066918,-;
ALDOB_ACGGTGGAGAGCTGTTACGG_TATCCACAGTTAGACCAAGG	ALDOB	ACGGTGGAGAGCTGTTACGG	chr9:101425475-101425494,+;	TATCCACAGTTAGACCAAGG	chr9:101428513-101428532,-;
ALDOC_GATGGGACAGGCATGGCCCG_AGGGCAACGGGACAATGCTG	ALDOC	GATGGGACAGGCATGGCCCG	chr17:28574140-28574159,+;	AGGGCAACGGGACAATGCTG	chr17:28573770-28573789,-;
ALG1_GCATAGCATTGGTAACACAC_GGTAACACACAGGTTCAGGT	ALG1	GCATAGCATTGGTAACACAC	chr16:5077484-5077503,-;	GGTAACACACAGGTTCAGGT	chr16:5077474-5077493,-;
ALG10_TGATCACTCCAATTGACACC_TCGCAACGCCCGGCTGAAGG	ALG10	TGATCACTCCAATTGACACC	chr12:34024000-34024019,-;	TCGCAACGCCCGGCTGAAGG	chr12:34022676-34022695,-;
ALG10B_TGACCACTCCAACTGACACC_TCGCAGCGCCCGGCTGAAGG	ALG10B	TGACCACTCCAACTGACACC	chr12:38318299-38318318,-;	TCGCAGCGCCCGGCTGAAGG	chr12:38316970-38316989,-;
ALG11_GTTCCACATACAATGAGCCC_CCTCCACCAGCATTGCAGTA	ALG11	GTTCCACATACAATGAGCCC	chr13:52018938-52018957,-;	CCTCCACCAGCATTGCAGTA	chr13:52019079-52019098,-;
ALG12_GCGAAAGCACGTAAACCGCG_CAGCGAAAGCACGTAAACCG	ALG12	GCGAAAGCACGTAAACCGCG	chr22:49913421-49913440,+;	CAGCGAAAGCACGTAAACCG	chr22:49913419-49913438,+;
ALG13_GCAAAGCAGCTACACAAAGA_AGGATGGGTAGCAGTAACAA	ALG13	GCAAAGCAGCTACACAAAGA	chrX:111685057-111685076,+;	AGGATGGGTAGCAGTAACAA	chrX:111708164-111708183,-;
ALG14_GTGCGTTCTCGTTCTAGCTG_TGATAGAGACCCTAGTAACA	ALG14	GTGCGTTCTCGTTCTAGCTG	chr1:95072874-95072893,-;	TGATAGAGACCCTAGTAACA	chr1:95064868-95064887,-;
ALG1L_CATGAAGGCCGACCGCTCCA_AGTTGTATGTCCATAACCAA	ALG1L	CATGAAGGCCGACCGCTCCA	chr3:125933654-125933673,+;	AGTTGTATGTCCATAACCAA	chr3:125929434-125929453,+;
ALG1L2_GCTTGTGCTGCTGACCAGCA_CGGAGCGGGATTCTGGGAGC	ALG1L2	GCTTGTGCTGCTGACCAGCA	chr3:130092196-130092215,-;	CGGAGCGGGATTCTGGGAGC	chr3:130092142-130092161,+;
ALG2_TGTTCAGGCTGGCTAGACGG_GATGCAGTCTGCCATGCCTG	ALG2	TGTTCAGGCTGGCTAGACGG	chr9:99218798-99218817,-;	GATGCAGTCTGCCATGCCTG	chr9:99218666-99218685,+;
ALG3_AGCGCCAGTTCACTGTCCAG_CTGGAAGGCCTACATGGCCG	ALG3	AGCGCCAGTTCACTGTCCAG	chr3:184243891-184243910,+;	CTGGAAGGCCTACATGGCCG	chr3:184245780-184245799,-;
ALG5_CATCTCTACACGTTGAACGA_CAAAGTACGTGTGATAACCC	ALG5	CATCTCTACACGTTGAACGA	chr13:36965577-36965596,-;	CAAAGTACGTGTGATAACCC	chr13:36989522-36989541,-;
ALG6_GCTTCATAATCACCAAACAT_ATTGCTCTCCATACATCACG	ALG6	GCTTCATAATCACCAAACAT	chr1:63396530-63396549,-;	ATTGCTCTCCATACATCACG	chr1:63404478-63404497,+;
ALG8_GAGCCCAATATGCATGACAG_GTTGCCAAGGGAGTCACTGA	ALG8	GAGCCCAATATGCATGACAG	chr11:78112701-78112720,+;	GTTGCCAAGGGAGTCACTGA	chr11:78109470-78109489,+;
ALG9_GCGCCACAGAGACATATAAG_GACTAGGAGAGCCAAAGCAA	ALG9	GCGCCACAGAGACATATAAG	chr11:111840677-111840696,+;	GACTAGGAGAGCCAAAGCAA	chr11:111844647-111844666,+;
ALK_TGGGCAATGTACCTTCCAGA_GGGAATACTCCAGCTCACAG	ALK	TGGGCAATGTACCTTCCAGA	chr2:29531978-29531997,+;	GGGAATACTCCAGCTCACAG	chr2:29694970-29694989,+;
ALKAL1_GGGACATCGTACCTGCGCTC_CCGACTCTATTACAATACCA	ALKAL1	GGGACATCGTACCTGCGCTC	chr8:52565055-52565074,+;	CCGACTCTATTACAATACCA	chr8:52539852-52539871,-;
ALKAL2_GCTGCGGAAGCACCACTCGG_GGAGCTGCGGAAGCACCACT	ALKAL2	GCTGCGGAAGCACCACTCGG	chr2:287676-287695,-;	GGAGCTGCGGAAGCACCACT	chr2:287679-287698,-;
ALKBH1_ACGGCCATGTTTATGCACAG_CCTTCCTCCCAGGTTACCAG	ALKBH1	ACGGCCATGTTTATGCACAG	chr14:77674167-77674186,-;	CCTTCCTCCCAGGTTACCAG	chr14:77694860-77694879,-;
ALKBH2_AGTCCTGTTTGGCAAAGCTG_GCAGGCACCGAAGGAGACAG	ALKBH2	AGTCCTGTTTGGCAAAGCTG	chr12:109092558-109092577,-;	GCAGGCACCGAAGGAGACAG	chr12:109088416-109088435,+;
ALKBH3_GTGATGATGAACCCTCACTA_AGCAACCAAGACTTACAGCA	ALKBH3	GTGATGATGAACCCTCACTA	chr11:43901631-43901650,+;	AGCAACCAAGACTTACAGCA	chr11:43892053-43892072,+;
ALKBH4_GGGCCTCGATGTGTCTGCGG_AGCTCTCCCAGTCTGGACGG	ALKBH4	GGGCCTCGATGTGTCTGCGG	chr7:102457513-102457532,+;	AGCTCTCCCAGTCTGGACGG	chr7:102459613-102459632,-;
ALKBH5_ATCAACGACTACCAGCCCGG_AAAGAAGGACACGGACACGA	ALKBH5	ATCAACGACTACCAGCCCGG	chr17:18184817-18184836,+;	AAAGAAGGACACGGACACGA	chr17:18184887-18184906,-;
ALKBH6_TGGACTTCTACGAGCCGCGG_ACGTAGCGCTGGAGCCATGG	ALKBH6	TGGACTTCTACGAGCCGCGG	chr19:36010597-36010616,-;	ACGTAGCGCTGGAGCCATGG	chr19:36010982-36011001,+;
ALKBH7_CAGGTCCAGCACGTGCACGG_TATGCGGCTGGTGCACACCC	ALKBH7	CAGGTCCAGCACGTGCACGG	chr19:6374315-6374334,-;	TATGCGGCTGGTGCACACCC	chr19:6374512-6374531,+;
ALKBH8_ATCACCAGCAAACTCCGACG_TTGGCAGTACCAGTCCGCAG	ALKBH8	ATCACCAGCAAACTCCGACG	chr11:107532333-107532352,+;	TTGGCAGTACCAGTCCGCAG	chr11:107510942-107510961,-;
ALLC_GGGATCCAAGGAGTCATCCG_GGAGTTTGAAGCCATTGCTG	ALLC	GGGATCCAAGGAGTCATCCG	chr2:3679895-3679914,+;	GGAGTTTGAAGCCATTGCTG	chr2:3681692-3681711,+;
ALMS1_TGTGTGTGAGTAAGAAGCAG_ATCACCATTAGATACACCCG	ALMS1	TGTGTGTGAGTAAGAAGCAG	chr2:73450234-73450253,-;	ATCACCATTAGATACACCCG	chr2:73453453-73453472,-;
ALOX12_ATTCCAGCCAACGTGATCCG_CTGGTGTCGGGAGATCACGG	ALOX12	ATTCCAGCCAACGTGATCCG	chr17:7000378-7000397,+;	CTGGTGTCGGGAGATCACGG	chr17:7006558-7006577,+;
ALOX12B_TACCTCAACGGCGTCAACCC_GGATGATGATGAGCTCACCC	ALOX12B	TACCTCAACGGCGTCAACCC	chr17:8079875-8079894,-;	GGATGATGATGAGCTCACCC	chr17:8086166-8086185,+;
ALOX15_TCTATGCCCAAGATGCGCTG_TACCTGGCCCAGGTGCACAG	ALOX15	TCTATGCCCAAGATGCGCTG	chr17:4633169-4633188,-;	TACCTGGCCCAGGTGCACAG	chr17:4632178-4632197,+;
ALOX15B_GGTTCCAGCTGACACCGCCG_TCTCGGCAAGGAGTTCACTG	ALOX15B	GGTTCCAGCTGACACCGCCG	chr17:8039510-8039529,+;	TCTCGGCAAGGAGTTCACTG	chr17:8039275-8039294,+;
ALOX5_TACCTGGCCGAAGTTGACCG_GCTGTCGGAGTACCTGACCG	ALOX5	TACCTGGCCGAAGTTGACCG	chr10:45443812-45443831,-;	GCTGTCGGAGTACCTGACCG	chr10:45443759-45443778,+;
ALOX5AP_CCGCAGACCAGAGCACAGCG_AGAGCACAGCGAGGAAAGTG	ALOX5AP	CCGCAGACCAGAGCACAGCG	chr13:30752085-30752104,-;	AGAGCACAGCGAGGAAAGTG	chr13:30752076-30752095,-;
ALOXE3_GATTGAAGGCTACTGCACCG_GAGCAGCGTGGCCCTCGCGA	ALOXE3	GATTGAAGGCTACTGCACCG	chr17:8116797-8116816,-;	GAGCAGCGTGGCCCTCGCGA	chr17:8109940-8109959,+;
ALPG_GGGAGTGGTAACCACCACAC_TGGGAGTGGTAACCACCACA	ALPG	GGGAGTGGTAACCACCACAC	chr2:232407855-232407874,+;	TGGGAGTGGTAACCACCACA	chr2:232407854-232407873,+;
ALPI_CTGTCGTCCGAGACCCACGG_TTGGTGGCTACACCTTGCGA	ALPI	CTGTCGTCCGAGACCCACGG	chr2:232458895-232458914,+;	TTGGTGGCTACACCTTGCGA	chr2:232458373-232458392,+;
ALPK1_GAGGATGTTACCGCTTACAG_TCGGTCTGTATACAGATCAG	ALPK1	GAGGATGTTACCGCTTACAG	chr4:112432219-112432238,-;	TCGGTCTGTATACAGATCAG	chr4:112425709-112425728,+;
ALPK2_GCGTGGTCAGATCGCCACGG_GAGAGCAAGGCATCAGACGG	ALPK2	GCGTGGTCAGATCGCCACGG	chr18:58517087-58517106,-;	GAGAGCAAGGCATCAGACGG	chr18:58536396-58536415,-;
ALPK3_ACGGAGCTGGACCGCTACTG_ATACACACCGCAGTCTACGG	ALPK3	ACGGAGCTGGACCGCTACTG	chr15:84839018-84839037,+;	ATACACACCGCAGTCTACGG	chr15:84859823-84859842,-;
ALPL_GGTCTCACCATAGTCCACCA_GATGCGGGCAGCCGTCACTG	ALPL	GGTCTCACCATAGTCCACCA	chr1:21576630-21576649,-;	GATGCGGGCAGCCGTCACTG	chr1:21561112-21561131,-;
ALPP_GGCGTGCTGCACTCGTGTGG_CCCGGACTTCTGGAACCGCG	ALPP	GGCGTGCTGCACTCGTGTGG	chr2:232379788-232379807,-;	CCCGGACTTCTGGAACCGCG	chr2:232378984-232379003,+;
ALS2_AATAACATATTGCCCAACCA_ATTGTACAAGGGCTAAGCTG	ALS2	AATAACATATTGCCCAACCA	chr2:201761712-201761731,+;	ATTGTACAAGGGCTAAGCTG	chr2:201761339-201761358,+;
ALS2CL_AGCACCGACGAGGTGTACAA_ACCCTGCTGCAGGACCACGG	ALS2CL	AGCACCGACGAGGTGTACAA	chr3:46681384-46681403,-;	ACCCTGCTGCAGGACCACGG	chr3:46672026-46672045,-;
ALX1_TCAGAGAACAGCTTGCTCTG_GGACAGATTCCAGTTACACG	ALX1	TCAGAGAACAGCTTGCTCTG	chr12:85283827-85283846,+;	GGACAGATTCCAGTTACACG	chr12:85301264-85301283,+;
ALX3_GCCGCGCGTTACCTTCCGCG_AACGGCGGCCACTTCTACGA	ALX3	GCCGCGCGTTACCTTCCGCG	chr1:110070324-110070343,+;	AACGGCGGCCACTTCTACGA	chr1:110070350-110070369,-;
ALX4_CATGAGGACAGACCTCACTG_CCGAGCTGAGAACTACGCCC	ALX4	CATGAGGACAGACCTCACTG	chr11:44275362-44275381,-;	CCGAGCTGAGAACTACGCCC	chr11:44267496-44267515,-;
ALYREF_TTCCTTGCTAGCGTAAACAG_AAGGCCATGAAGCAGTACAA	ALYREF	TTCCTTGCTAGCGTAAACAG	chr17:81888410-81888429,-;	AAGGCCATGAAGCAGTACAA	chr17:81889199-81889218,-;
AMACR_GCACAGACGCCGCAGCACGG_CTGCTGGAGCCCTTCCGCCG	AMACR	GCACAGACGCCGCAGCACGG	chr5:34007810-34007829,+;	CTGCTGGAGCCCTTCCGCCG	chr5:34007775-34007794,-;
AMBN_TATGGGCGGTGACTTCACTC_AGCAACCATGGATACCACGA	AMBN	TATGGGCGGTGACTTCACTC	chr4:70606277-70606296,+;	AGCAACCATGGATACCACGA	chr4:70606619-70606638,+;
AMBP_TGCAGAATGGAACATAACCA_TGAGGACTCCATCTTCACCA	AMBP	TGCAGAATGGAACATAACCA	chr9:114074138-114074157,-;	TGAGGACTCCATCTTCACCA	chr9:114072937-114072956,-;
AMBRA1_AGAGGAACTAGCCTCGCCAG_GGGACAAAGCGTCCAAGCGA	AMBRA1	AGAGGAACTAGCCTCGCCAG	chr11:46542220-46542239,+;	GGGACAAAGCGTCCAAGCGA	chr11:46494127-46494146,+;
AMD1_TCTTCGCACTATCCCAAGGT_GGGATCTTCGCACTATCCCA	AMD1	TCTTCGCACTATCCCAAGGT	chr6:110875198-110875217,+;	GGGATCTTCGCACTATCCCA	chr6:110875194-110875213,+;
AMDHD1_AGGAGGGATCCACTTTACCG_CATCTCGGCTACCTACTGCG	AMDHD1	AGGAGGGATCCACTTTACCG	chr12:95956723-95956742,+;	CATCTCGGCTACCTACTGCG	chr12:95956924-95956943,+;
AMDHD2_CCGGACACAGACGTCCATTG_TGACTTCTCTCAAGCCACGG	AMDHD2	CCGGACACAGACGTCCATTG	chr16:2528680-2528699,-;	TGACTTCTCTCAAGCCACGG	chr16:2520997-2521016,+;
AMELX_TGGGCTCGTAACCATAGGAA_GTACCAGAGCATAAGGCCAC	AMELX	TGGGCTCGTAACCATAGGAA	chrX:11298553-11298572,-;	GTACCAGAGCATAAGGCCAC	chrX:11298256-11298275,+;
AMELY_GGTGCCAGCTCAGCAGCCCA_GATGTGGTGATGAGACTGCA	AMELY	GGTGCCAGCTCAGCAGCCCA	chrY:6868327-6868346,-;	GATGTGGTGATGAGACTGCA	chrY:6868352-6868371,+;
AMER1_GGAGAGGTAAACCCACCCAA_TCTCAGAGCTTCGACCATGG	AMER1	GGAGAGGTAAACCCACCCAA	chrX:64192382-64192401,-;	TCTCAGAGCTTCGACCATGG	chrX:64191684-64191703,+;
AMER2_GTGGACGCGAGCAAGGCCGG_TGACTGTGCCGCCGAAACGC	AMER2	GTGGACGCGAGCAAGGCCGG	chr13:25171060-25171079,-;	TGACTGTGCCGCCGAAACGC	chr13:25171460-25171479,-;
AMER3_AAAGCCAGCTCCATCGACAC_GGAGAGAGCAAGGCCCTCGG	AMER3	AAAGCCAGCTCCATCGACAC	chr2:130763159-130763178,+;	GGAGAGAGCAAGGCCCTCGG	chr2:130763810-130763829,+;
AMFR_ACAGGGACAGGACTCGACCG_GAGGGCCAAACACAATACAC	AMFR	ACAGGGACAGGACTCGACCG	chr16:56408062-56408081,+;	GAGGGCCAAACACAATACAC	chr16:56414272-56414291,+;
AMH_GGAGCGCCTACTCGACGGCG_TGAGTACGGAGCGCTCGGCG	AMH	GGAGCGCCTACTCGACGGCG	chr19:2251282-2251301,+;	TGAGTACGGAGCGCTCGGCG	chr19:2251690-2251709,-;
AMHR2_CCATCAAGGCCTTCCCACCG_ACCTGGGAGAAACACAGCTC	AMHR2	CCATCAAGGCCTTCCCACCG	chr12:53425750-53425769,+;	ACCTGGGAGAAACACAGCTC	chr12:53425556-53425575,-;
AMIGO1_GGCGGCAGGACAGCTAACCA_TGAGGACCAGGACCACACTA	AMIGO1	GGCGGCAGGACAGCTAACCA	chr1:109508802-109508821,+;	TGAGGACCAGGACCACACTA	chr1:109507748-109507767,+;
AMIGO2_AGTGCCTGGAGTCAGACCAC_GGGCATCCTAAAGTCCACGA	AMIGO2	AGTGCCTGGAGTCAGACCAC	chr12:47078198-47078217,+;	GGGCATCCTAAAGTCCACGA	chr12:47077502-47077521,-;
AMIGO3_GGAAGAGCACCTGTACGCGC_AGGGCGCCAGGATCCCGCGA	AMIGO3	GGAAGAGCACCTGTACGCGC	chr3:49718595-49718614,-;	AGGGCGCCAGGATCCCGCGA	chr3:49718489-49718508,-;
AMMECR1_CACCGCCACCTACCTACCGG_GGGTCGGAAACGCTGCGTGG	AMMECR1	CACCGCCACCTACCTACCGG	chrX:110202464-110202483,-;	GGGTCGGAAACGCTGCGTGG	chrX:110318088-110318107,-;
AMMECR1L_TCAGGGAATACACGTTAACC_GAATGTGTCAGACTTAACTC	AMMECR1L	TCAGGGAATACACGTTAACC	chr2:127871251-127871270,-;	GAATGTGTCAGACTTAACTC	chr2:127874030-127874049,-;
AMN_GCAGACGTTCACGCGCGACG_GCGGAAAGAAGACGTCGTCG	AMN	GCAGACGTTCACGCGCGACG	chr14:102929117-102929136,+;	GCGGAAAGAAGACGTCGTCG	chr14:102928879-102928898,-;
AMN1_AAGTCCAAACTCTAGATCTA_GGTGTGATTGCACTTGTTAG	AMN1	AAGTCCAAACTCTAGATCTA	chr12:31701975-31701994,-;	GGTGTGATTGCACTTGTTAG	chr12:31697386-31697405,-;
AMOT_GAGGATGCATGATTTCAACA_GAGTAATGCCCAGGCCAAGG	AMOT	GAGGATGCATGATTTCAACA	chrX:112811261-112811280,-;	GAGTAATGCCCAGGCCAAGG	chrX:112804967-112804986,-;
AMOTL1_GATTTCAACAGAGACCTCCG_TGGAGGGCAAAGTTGCGCCG	AMOTL1	GATTTCAACAGAGACCTCCG	chr11:94830173-94830192,+;	TGGAGGGCAAAGTTGCGCCG	chr11:94768515-94768534,+;
AMOTL2_GAGGCTGCAAGACTTCAACC_CCACTGCTGTCACTGACCCA	AMOTL2	GAGGCTGCAAGACTTCAACC	chr3:134366295-134366314,-;	CCACTGCTGTCACTGACCCA	chr3:134370747-134370766,-;
AMPD1_GCGATTGCAGACGAACCAGG_ACAGTAAGACCTATACCCAC	AMPD1	GCGATTGCAGACGAACCAGG	chr1:114677398-114677417,+;	ACAGTAAGACCTATACCCAC	chr1:114679693-114679712,-;
AMPD2_GTGGCTGGCAGGGTGCACAG_AGTGACTCGGACCTACAGTG	AMPD2	GTGGCTGGCAGGGTGCACAG	chr1:109629189-109629208,-;	AGTGACTCGGACCTACAGTG	chr1:109626212-109626231,+;
AMPD3_CGACCTGGAGACCTACACGG_GCAGAAGCTCACTCACCGCG	AMPD3	CGACCTGGAGACCTACACGG	chr11:10484977-10484996,+;	GCAGAAGCTCACTCACCGCG	chr11:10493540-10493559,-;
AMPH_TAACACTGGATACCTACCTG_AGACTTCAGCGAGAACTCCG	AMPH	TAACACTGGATACCTACCTG	chr7:38491071-38491090,-;	AGACTTCAGCGAGAACTCCG	chr7:38503673-38503692,-;
AMT_GATCTCGGTGCCGGTAGCGG_ACTGTCGCTGTTTACCAACG	AMT	GATCTCGGTGCCGGTAGCGG	chr3:49419133-49419152,-;	ACTGTCGCTGTTTACCAACG	chr3:49420318-49420337,-;
AMTN_GGTGTAAATCCTGCCACCCA_TAACACAGATGCTCACACTG	AMTN	GGTGTAAATCCTGCCACCCA	chr4:70531156-70531175,+;	TAACACAGATGCTCACACTG	chr4:70523896-70523915,+;
AMY1A_GTCTTCTCGATCTTGCACTG_GACTAGATGCAACAATGTTG	AMY1A	GTCTTCTCGATCTTGCACTG	chr1:103658462-103658481,+;chr1:103752601-103752620,+;chr1:103693489-103693508,-;	GACTAGATGCAACAATGTTG	chr1:103656969-103656988,+;chr1:103751108-103751127,+;chr1:103694982-103695001,-;
AMY1C_AAGACAAGCGCTCTGTCAGA_TGTGGTAATGCTGTGAGTGC	AMY1C	AAGACAAGCGCTCTGTCAGA	chr1:103691560-103691579,+;chr1:103621608-103621627,-;chr1:103660391-103660410,-;chr1:103715733-103715752,-;chr1:103754530-103754549,-;	TGTGGTAATGCTGTGAGTGC	chr1:103657830-103657849,+;chr1:103751969-103751988,+;chr1:103694121-103694140,-;
AMY2A_TTTACAACCCTTTCAGACCT_TTAGCTCCGAAGGGATTTGG	AMY2A	TTTACAACCCTTTCAGACCT	chr1:103617982-103618001,+;	TTAGCTCCGAAGGGATTTGG	chr1:103617579-103617598,+;
AMY2B_ACAGGTCAGAGATTGTCGTC_GTCAGAGATTGTCGTCTGGT	AMY2B	ACAGGTCAGAGATTGTCGTC	chr1:103573704-103573723,+;	GTCAGAGATTGTCGTCTGGT	chr1:103573708-103573727,+;
AMZ1_GACAGGCTCCAGCTCCACAC_CTTGAAGAACAACAAGCCAG	AMZ1	GACAGGCTCCAGCTCCACAC	chr7:2702868-2702887,+;	CTTGAAGAACAACAAGCCAG	chr7:2708604-2708623,+;
AMZ2_TTGGACTGCGACACTGCCAG_AGTGGTTGGAGCCTTGCATG	AMZ2	TTGGACTGCGACACTGCCAG	chr17:68255728-68255747,+;	AGTGGTTGGAGCCTTGCATG	chr17:68255762-68255781,-;
ANAPC1_AAAGAGTGCACTCCTAACGC_AGGAATAGTGATCCTAACCA	ANAPC1	AAAGAGTGCACTCCTAACGC	chr2:111862563-111862582,+;chr2:106372250-106372269,-;	AGGAATAGTGATCCTAACCA	chr2:111847160-111847179,+;
ANAPC10_TGTATCATGAATGTACGAGT_AGCAAGATCTCAGTCAGAGT	ANAPC10	TGTATCATGAATGTACGAGT	chr4:144995518-144995537,+;	AGCAAGATCTCAGTCAGAGT	chr4:145064606-145064625,-;
ANAPC11_GATGCCACAGTTCTCATCGT_GATTAAGTGCTGGAACGGCG	ANAPC11	GATGCCACAGTTCTCATCGT	chr17:81894533-81894552,-;	GATTAAGTGCTGGAACGGCG	chr17:81894489-81894508,+;
ANAPC13_TGAGGATGTCGCAATACCAC_CAAGCGTCAGTTTCCAATGG	ANAPC13	TGAGGATGTCGCAATACCAC	chr3:134482808-134482827,-;	CAAGCGTCAGTTTCCAATGG	chr3:134478584-134478603,+;
ANAPC15_CGCGGAGAAAGACAACAACC_GCTAGAGCCACTCACCTCTG	ANAPC15	CGCGGAGAAAGACAACAACC	chr11:72110573-72110592,-;	GCTAGAGCCACTCACCTCTG	chr11:72110529-72110548,+;
ANAPC16_ACGCTTAAACAGGTGAAACA_GAATCCCAGCAGCTGCTCGA	ANAPC16	ACGCTTAAACAGGTGAAACA	chr10:72230419-72230438,+;	GAATCCCAGCAGCTGCTCGA	chr10:72233079-72233098,-;
ANAPC2_GGTAGAAGAACCTTTGCACG_CCAGGACCGAGTGTAGCCCG	ANAPC2	GGTAGAAGAACCTTTGCACG	chr9:137184961-137184980,+;	CCAGGACCGAGTGTAGCCCG	chr9:137188007-137188026,+;
ANAPC4_GAGGCAGAGAACCAACAAGC_TAAATCCAGAGCTTCCTCCA	ANAPC4	GAGGCAGAGAACCAACAAGC	chr4:25418293-25418312,+;	TAAATCCAGAGCTTCCTCCA	chr4:25390154-25390173,-;
ANAPC5_GGTGACGCCGTACAAGATCG_CAGGGCGGCAAGATTCAGAG	ANAPC5	GGTGACGCCGTACAAGATCG	chr12:121352235-121352254,-;	CAGGGCGGCAAGATTCAGAG	chr12:121335553-121335572,+;
ANAPC7_CTGATCAGCATGCAGAACCG_TGGGTCTTCAAGACAAACGG	ANAPC7	CTGATCAGCATGCAGAACCG	chr12:110382857-110382876,-;	TGGGTCTTCAAGACAAACGG	chr12:110377487-110377506,+;
ANG_ACCACTTGCAAGCTACATGG_GATACTGTGAAAGCATCATG	ANG	ACCACTTGCAAGCTACATGG	chr14:20693871-20693890,+;	GATACTGTGAAAGCATCATG	chr14:20693707-20693726,+;
ANGEL1_GCAGCACAGTCTGCATACTG_GATGGAGAGCTCCAGTACCA	ANGEL1	GCAGCACAGTCTGCATACTG	chr14:76809220-76809239,+;	GATGGAGAGCTCCAGTACCA	chr14:76806435-76806454,-;
ANGEL2_CCAACAGAGAAATATCAGGG_TAGTTACGTCATGAACGCTG	ANGEL2	CCAACAGAGAAATATCAGGG	chr1:213005323-213005342,+;	TAGTTACGTCATGAACGCTG	chr1:213013132-213013151,-;
ANGPT1_TGTGCCCTCATGTTAACAGG_GCAGAGAGATGCTCCACACG	ANGPT1	TGTGCCCTCATGTTAACAGG	chr8:107264223-107264242,-;	GCAGAGAGATGCTCCACACG	chr8:107497339-107497358,-;
ANGPT2_ACGGAATGTACTATCCACAG_AAGAACTGAATTATTCACCG	ANGPT2	ACGGAATGTACTATCCACAG	chr8:6503206-6503225,-;	AAGAACTGAATTATTCACCG	chr8:6521245-6521264,+;
ANGPT4_CAGGCGTCAAACCACCACCC_ACAACACCAGCAGCTGGCGC	ANGPT4	CAGGCGTCAAACCACCACCC	chr20:873102-873121,+;	ACAACACCAGCAGCTGGCGC	chr20:885120-885139,+;
ANGPTL1_AATGGAGTATGGTACAGAGG_GTAGGAAGAATAGCACACCT	ANGPTL1	AATGGAGTATGGTACAGAGG	chr1:178851235-178851254,-;	GTAGGAAGAATAGCACACCT	chr1:178865734-178865753,+;
ANGPTL2_AGAGCGAGTATTATAAGCTG_TCCCAGAAGCACTTACCCGA	ANGPTL2	AGAGCGAGTATTATAAGCTG	chr9:127091767-127091786,-;	TCCCAGAAGCACTTACCCGA	chr9:127107899-127107918,+;
ANGPTL3_CAAAGACCTTCTCCAGACCG_TAAGACCATGTCCCAACTGA	ANGPTL3	CAAAGACCTTCTCCAGACCG	chr1:62598725-62598744,+;	TAAGACCATGTCCCAACTGA	chr1:62597719-62597738,-;
ANGPTL4_GTAATTCAGAGGCGCCACGA_CACTAGAAACACCTACCGTG	ANGPTL4	GTAATTCAGAGGCGCCACGA	chr19:8371070-8371089,+;	CACTAGAAACACCTACCGTG	chr19:8371148-8371167,-;
ANGPTL5_TGTGACTGAACAGGTCTGTG_TGTTTGTAAGGAAGACTGTG	ANGPTL5	TGTGACTGAACAGGTCTGTG	chr11:101904816-101904835,+;	TGTTTGTAAGGAAGACTGTG	chr11:101907160-101907179,-;
ANGPTL6_GCTGGACTGTGATCCAGCGG_ATGGTGTGAGCAGCAACTGG	ANGPTL6	GCTGGACTGTGATCCAGCGG	chr19:10093741-10093760,-;	ATGGTGTGAGCAGCAACTGG	chr19:10093770-10093789,-;
ANGPTL7_AAGTGTGCACAGCTCCGCAA_GACATGGAGACTTCAGGCGG	ANGPTL7	AAGTGTGCACAGCTCCGCAA	chr1:11194638-11194657,+;	GACATGGAGACTTCAGGCGG	chr1:11193589-11193608,+;
ANGPTL8_GCCGCACAATAGAACTCCTG_CGGTGTGTACAGGACCACGG	ANGPTL8	GCCGCACAATAGAACTCCTG	chr19:11239849-11239868,+;	CGGTGTGTACAGGACCACGG	chr19:11239787-11239806,+;
ANHX_GCTTCTCACGAACCTCTCTG_AAGGGTCACCAGCTCCGCCG	ANHX	GCTTCTCACGAACCTCTCTG	chr12:133227874-133227893,+;	AAGGGTCACCAGCTCCGCCG	chr12:133234285-133234304,+;
ANK1_GCAGCATGAGAACTTCGTGG_CCAGATAGAAACCAAGACCA	ANK1	GCAGCATGAGAACTTCGTGG	chr8:41692674-41692693,-;	CCAGATAGAAACCAAGACCA	chr8:41723537-41723556,-;
ANK2_GAGAATCAGACAATCAAACG_ACATTACGGAAATGTCAACG	ANK2	GAGAATCAGACAATCAAACG	chr4:113354754-113354773,+;	ACATTACGGAAATGTCAACG	chr4:113240514-113240533,+;
ANK3_CATGTGGATGCGCTTTACTG_AGGTGAAGATGCAATGACCG	ANK3	CATGTGGATGCGCTTTACTG	chr10:60073200-60073219,-;	AGGTGAAGATGCAATGACCG	chr10:60139070-60139089,-;
ANKAR_AGTGTGAAAGCTATAAACGA_AGACAACCCTCTTTCAACAG	ANKAR	AGTGTGAAAGCTATAAACGA	chr2:189711058-189711077,+;	AGACAACCCTCTTTCAACAG	chr2:189696175-189696194,-;
ANKDD1A_TGTGCTGGCGTTCATAATGG_ATATTCCTGGGAGTTCACGG	ANKDD1A	TGTGCTGGCGTTCATAATGG	chr15:64926113-64926132,+;	ATATTCCTGGGAGTTCACGG	chr15:64947538-64947557,+;
ANKDD1B_GCGCACATGATTGCTCTGAG_GTAGTTTGCAGATAGCAACC	ANKDD1B	GCGCACATGATTGCTCTGAG	chr5:75625879-75625898,-;	GTAGTTTGCAGATAGCAACC	chr5:75653152-75653171,+;
ANKEF1_CAGCAAGAACGACTTCGTGA_AAACCGCAAAGGCTTCCCGG	ANKEF1	CAGCAAGAACGACTTCGTGA	chr20:10049631-10049650,+;	AAACCGCAAAGGCTTCCCGG	chr20:10049589-10049608,-;
ANKFN1_GAGTCTCAGGAAGACCTCGG_GAACTTCCGCCTCTACACAC	ANKFN1	GAGTCTCAGGAAGACCTCGG	chr17:56350946-56350965,+;	GAACTTCCGCCTCTACACAC	chr17:56482361-56482380,+;
ANKFY1_TAGGAGCCGTCACACCACGG_GCAGCCAGACTCATCCAGCG	ANKFY1	TAGGAGCCGTCACACCACGG	chr17:4169249-4169268,+;	GCAGCCAGACTCATCCAGCG	chr17:4195013-4195032,-;
ANKH_GTAGACATAGCACGCAGCGA_GAGCACGAGCAACACAGTCA	ANKH	GTAGACATAGCACGCAGCGA	chr5:14712883-14712902,+;	GAGCACGAGCAACACAGTCA	chr5:14741880-14741899,-;
ANKHD1_TGACGAGGACGAAGTGTCCG_GATGCACACTGCCTTAATGG	ANKHD1	TGACGAGGACGAAGTGTCCG	chr5:140402252-140402271,+;	GATGCACACTGCCTTAATGG	chr5:140449275-140449294,+;
ANKHD1-EIF4EBP3_AGAAGCTGCTTCCATCAAGG_TGATGGAAGCAGCTTCTGGA	ANKHD1-EIF4EBP3	AGAAGCTGCTTCCATCAAGG	chr5:140509650-140509669,-;	TGATGGAAGCAGCTTCTGGA	chr5:140509653-140509672,+;
ANKIB1_ACAGCAGGAGCTCTCAGCAA_TACACAGGCTTTCATCCCTG	ANKIB1	ACAGCAGGAGCTCTCAGCAA	chr7:92352593-92352612,-;	TACACAGGCTTTCATCCCTG	chr7:92307634-92307653,-;
ANKK1_GCGAGGCTGGCAGTACCTGG_AACTCCATCACAATACCCAG	ANKK1	GCGAGGCTGGCAGTACCTGG	chr11:113388066-113388085,-;	AACTCCATCACAATACCCAG	chr11:113393575-113393594,-;
ANKLE1_TCAGTGCCTCGACAGATCTG_GCAGCAGCTCCAGGCCGCGG	ANKLE1	TCAGTGCCTCGACAGATCTG	chr19:17282653-17282672,-;	GCAGCAGCTCCAGGCCGCGG	chr19:17282707-17282726,-;
ANKLE2_TGCACGCACCATCTTGTCGG_GATGTACCCTGATGACGACG	ANKLE2	TGCACGCACCATCTTGTCGG	chr12:132747823-132747842,+;	GATGTACCCTGATGACGACG	chr12:132747897-132747916,-;
ANKMY1_GTGAAGGAGCTCCTGACCCA_GCTTCGACAAAGGGACCATG	ANKMY1	GTGAAGGAGCTCCTGACCCA	chr2:240507669-240507688,-;	GCTTCGACAAAGGGACCATG	chr2:240523911-240523930,-;
ANKMY2_AGGTAATAAAGACATCACAT_AGAAAGTGCAGCAAACATGA	ANKMY2	AGGTAATAAAGACATCACAT	chr7:16625064-16625083,-;	AGAAAGTGCAGCAAACATGA	chr7:16627041-16627060,+;
ANKRA2_AGCACACGGGCAAATAGCTG_GTAGCCCTAGGCTATAGAAG	ANKRA2	AGCACACGGGCAAATAGCTG	chr5:73555511-73555530,-;	GTAGCCCTAGGCTATAGAAG	chr5:73553408-73553427,-;
ANKRD1_TTAGGCTGGGAAGACGCCGA_TCTCACCGCATCATGCAACG	ANKRD1	TTAGGCTGGGAAGACGCCGA	chr10:90912961-90912980,-;	TCTCACCGCATCATGCAACG	chr10:90915609-90915628,+;
ANKRD10_GCAGACATTGCACAAACCCA_GCCATAGAAGGAGTCCTCAG	ANKRD10	GCAGACATTGCACAAACCCA	chr13:110893216-110893235,-;	GCCATAGAAGGAGTCCTCAG	chr13:110914761-110914780,+;
ANKRD11_AGGCACTTACACTTCCAGCG_GCGGAAGCTGCCCTTCACCG	ANKRD11	AGGCACTTACACTTCCAGCG	chr16:89286054-89286073,-;	GCGGAAGCTGCCCTTCACCG	chr16:89305242-89305261,-;
ANKRD12_GTAAAGCTGTTACTTCGTCA_AAGCTGTTACTTCGTCACGG	ANKRD12	GTAAAGCTGTTACTTCGTCA	chr18:9221855-9221874,+;	AAGCTGTTACTTCGTCACGG	chr18:9221858-9221877,+;
ANKRD13A_ACGCACAGAACATCTGACCG_GGAAAGGTCGAAGCGTTCGG	ANKRD13A	ACGCACAGAACATCTGACCG	chr12:110025780-110025799,+;	GGAAAGGTCGAAGCGTTCGG	chr12:110019190-110019209,-;
ANKRD13B_GCAGCCGTTGAGGTTCCCGA_GTGGGCAGGGAGAATCGCAG	ANKRD13B	GCAGCCGTTGAGGTTCCCGA	chr17:29612441-29612460,-;	GTGGGCAGGGAGAATCGCAG	chr17:29607847-29607866,+;
ANKRD13C_CTGACATGAAGTGCCAACGA_ACTGACATGAAGTGCCAACG	ANKRD13C	CTGACATGAAGTGCCAACGA	chr1:70300863-70300882,-;	ACTGACATGAAGTGCCAACG	chr1:70300864-70300883,-;
ANKRD13D_GCGTGTCACCAGCTCCACGT_GTTGGGCACTTCAAACACGG	ANKRD13D	GCGTGTCACCAGCTCCACGT	chr11:67299546-67299565,-;	GTTGGGCACTTCAAACACGG	chr11:67301518-67301537,-;
ANKRD16_CTGGATTGCGTCCATCAAGG_CCAGACTACAGAGACAACTG	ANKRD16	CTGGATTGCGTCCATCAAGG	chr10:5884014-5884033,+;	CCAGACTACAGAGACAACTG	chr10:5884045-5884064,-;
ANKRD17_CCAGTAACTGAACCACATCG_GCTAGGTTACTTCTTGACAG	ANKRD17	CCAGTAACTGAACCACATCG	chr4:73118759-73118778,+;	GCTAGGTTACTTCTTGACAG	chr4:73149013-73149032,-;
ANKRD18A_GCCACATTCCAGGAGAACGA_AGAACAAAGAGCATAATCCT	ANKRD18A	GCCACATTCCAGGAGAACGA	chr9:38615717-38615736,+;	AGAACAAAGAGCATAATCCT	chr9:38610284-38610303,+;
ANKRD18B_GCCATTATTCTCCTGAAACG_ATTATGCCGTGTATAATGAG	ANKRD18B	GCCATTATTCTCCTGAAACG	chr9:33529027-33529046,+;	ATTATGCCGTGTATAATGAG	chr9:33529094-33529113,+;
ANKRD19P_TCAGAATCCGCGATCCAGCC_CCGGCCCTCAGACCCAACCC	ANKRD19P	TCAGAATCCGCGATCCAGCC	chr9:38620458-38620477,+;chr9:97221428-97221447,+;chr9:33524316-33524335,-;chr9:92809454-92809473,-;	CCGGCCCTCAGACCCAACCC	chr9:92808725-92808744,+;
ANKRD2_GGTTATGGACGGCACCATGG_CCGATCCTGGAAGTCCACAG	ANKRD2	GGTTATGGACGGCACCATGG	chr10:97572785-97572804,+;	CCGATCCTGGAAGTCCACAG	chr10:97580934-97580953,-;
ANKRD20A1_TTGCACATGGCCACTGGTAC_CTACACTTGGCCTGTACCAG	ANKRD20A1	TTGCACATGGCCACTGGTAC	chr9:67862961-67862980,-;	CTACACTTGGCCTGTACCAG	chr9:67862948-67862967,+;
ANKRD20A2_GGAGAGTGACCACTTGCACA_CAAGCAGCGCTCCACCTCCG	ANKRD20A2	GGAGAGTGACCACTTGCACA	chr9:66149287-66149306,+;chr9:40226940-40226959,-;chr9:64373220-64373239,-;chr9:67862974-67862993,-;chr2:94853600-94853619,+;	CAAGCAGCGCTCCACCTCCG	chr9:40223536-40223555,-;chr9:64369814-64369833,-;
ANKRD20A4_AGAAGTAGTAGTAAGTATCA_GGCGCGCAGGAGCGGAGAAC	ANKRD20A4	AGAAGTAGTAGTAAGTATCA	chr9:64411698-64411717,+;	GGCGCGCAGGAGCGGAGAAC	chr9:64369833-64369852,+;
ANKRD22_CGCCTGCAAGCACAGATCAG_CATGGGAATCCTATACTCTG	ANKRD22	CGCCTGCAAGCACAGATCAG	chr10:88831899-88831918,+;	CATGGGAATCCTATACTCTG	chr10:88851589-88851608,-;
ANKRD23_CAAGTCTCGCGCGTCCACTG_GGATGACCAGATGTCCTCCG	ANKRD23	CAAGTCTCGCGCGTCCACTG	chr2:96840416-96840435,+;	GGATGACCAGATGTCCTCCG	chr2:96840279-96840298,+;
ANKRD24_CGGAGCCGAGACCATAGATG_GGAGAGCCTCCTCCAAGCCA	ANKRD24	CGGAGCCGAGACCATAGATG	chr19:4216831-4216850,+;	GGAGAGCCTCCTCCAAGCCA	chr19:4217350-4217369,-;
ANKRD26_AGAAGTAGTAACTCTCCTGG_TGAACTGAGTCTCCAAACAC	ANKRD26	AGAAGTAGTAACTCTCCTGG	chr10:27093744-27093763,-;	TGAACTGAGTCTCCAAACAC	chr10:27037912-27037931,-;
ANKRD27_GTAAATGCCACAGACTACCA_GGAGAATGGAGTGACAACTG	ANKRD27	GTAAATGCCACAGACTACCA	chr19:32626764-32626783,-;	GGAGAATGGAGTGACAACTG	chr19:32628129-32628148,+;
ANKRD28_GTGATCGGGAGAATCTACCG_CTACACATGACTGCTCTCCA	ANKRD28	GTGATCGGGAGAATCTACCG	chr3:15714596-15714615,+;	CTACACATGACTGCTCTCCA	chr3:15714616-15714635,-;
ANKRD29_TCACCCGCACCACCTCGCTG_TTTGCATGTCCATAGGACGG	ANKRD29	TCACCCGCACCACCTCGCTG	chr18:23619569-23619588,+;	TTTGCATGTCCATAGGACGG	chr18:23634145-23634164,-;
ANKRD30A_GCACTTCGATGACTGCACCA_GGCTCTACAATGCCATCAGG	ANKRD30A	GCACTTCGATGACTGCACCA	chr10:37130351-37130370,-;	GGCTCTACAATGCCATCAGG	chr10:37130204-37130223,+;
ANKRD30B_ACAGGCTCTACAATGCGAGA_CCCATCAGAATCCAAACGAG	ANKRD30B	ACAGGCTCTACAATGCGAGA	chr18:14752835-14752854,+;	CCCATCAGAATCCAAACGAG	chr18:14779970-14779989,+;
ANKRD30BL_CTTGTAGGACTGCTCTATAC_GGGCCCGTCTGGCCCTTGAC	ANKRD30BL	CTTGTAGGACTGCTCTATAC	chr2:132157411-132157430,-;	GGGCCCGTCTGGCCCTTGAC	chr2:132161662-132161681,+;
ANKRD31_TACATCACCAGAAAGCACCC_AGATTGTACACAAATAGCAG	ANKRD31	TACATCACCAGAAAGCACCC	chr5:75195945-75195964,-;	AGATTGTACACAAATAGCAG	chr5:75195633-75195652,-;
ANKRD33_GGGTGGCCACGCACTCACAG_GAACCAGCAGGACAAAGGAG	ANKRD33	GGGTGGCCACGCACTCACAG	chr12:51889481-51889500,-;	GAACCAGCAGGACAAAGGAG	chr12:51889144-51889163,+;
ANKRD33B_CCACGGTATCCACAAAGCCG_AGGGTAGAAAGAGTCGTCCG	ANKRD33B	CCACGGTATCCACAAAGCCG	chr5:10618359-10618378,-;	AGGGTAGAAAGAGTCGTCCG	chr5:10564628-10564647,-;
ANKRD34A_GGAGGCGCCTACGTGAATGA_AAGGAGCAGCGAGGCCACCG	ANKRD34A	GGAGGCGCCTACGTGAATGA	chr1:145961662-145961681,-;	AAGGAGCAGCGAGGCCACCG	chr1:145961466-145961485,+;
ANKRD34B_ATTAATGAGAGCAACGACCG_TAGAATGGTCTTGCAAGCTG	ANKRD34B	ATTAATGAGAGCAACGACCG	chr5:80559895-80559914,-;	TAGAATGGTCTTGCAAGCTG	chr5:80559668-80559687,+;
ANKRD34C_CAGCCTTGAAGATCGCACTG_TGCCTGCAAAGCCAAAGGGA	ANKRD34C	CAGCCTTGAAGATCGCACTG	chr15:79293620-79293639,+;	TGCCTGCAAAGCCAAAGGGA	chr15:79293704-79293723,+;
ANKRD35_GAGCCACGGAGCTGACGCGG_GGATGAAGACCCGTGCTCGG	ANKRD35	GAGCCACGGAGCTGACGCGG	chr1:145874930-145874949,-;	GGATGAAGACCCGTGCTCGG	chr1:145873883-145873902,-;
ANKRD36_CGACTCACAGCAAATAACAG_ATTGCCACAAGAATAACAGG	ANKRD36	CGACTCACAGCAAATAACAG	chr2:97122902-97122921,-;	ATTGCCACAAGAATAACAGG	chr2:97217333-97217352,+;
ANKRD36B_CAGGCTACAACTGACGAGGA_TAAAGGAGGGACCTATATCT	ANKRD36B	CAGGCTACAACTGACGAGGA	chr2:97553224-97553243,-;	TAAAGGAGGGACCTATATCT	chr2:97560672-97560691,-;
ANKRD36C_CACGATAGAAGACAGCTCTG_TGACTCACAGCAAGGAACAG	ANKRD36C	CACGATAGAAGACAGCTCTG	chr2:95991579-95991598,+;	TGACTCACAGCAAGGAACAG	chr2:95982328-95982347,+;
ANKRD37_AGGAGAAGCTCCACTACACA_TGAGCCCGAATCTCACCTCG	ANKRD37	AGGAGAAGCTCCACTACACA	chr4:185398945-185398964,+;	TGAGCCCGAATCTCACCTCG	chr4:185396947-185396966,-;
ANKRD39_TGTGATGCCCAGACCCACGG_GCTCGGCGTACAGCAGACGC	ANKRD39	TGTGATGCCCAGACCCACGG	chr2:96853522-96853541,-;	GCTCGGCGTACAGCAGACGC	chr2:96857912-96857931,-;
ANKRD40_GGTAAGAGACCACCTGACCA_TGGGCATGTAAACGAAACCA	ANKRD40	GGTAAGAGACCACCTGACCA	chr17:50700664-50700683,+;	TGGGCATGTAAACGAAACCA	chr17:50700684-50700703,-;
ANKRD40CL_TGAACCGGAACAGGACATCG_TGAACCGGAACAGGACATCG	ANKRD40CL	TGAACCGGAACAGGACATCG	chr17:50766889-50766908,-;	TGAACCGGAACAGGACATCG	chr17:50766889-50766908,-;
ANKRD42_CTGACAGCCCAGGATGACCG_TCTCACATAGCTGCAATCAG	ANKRD42	CTGACAGCCCAGGATGACCG	chr11:83210324-83210343,+;	TCTCACATAGCTGCAATCAG	chr11:83206124-83206143,+;
ANKRD44_GTAGCATTGCTCATTAACCA_GCAATGCTACAACATCCAAG	ANKRD44	GTAGCATTGCTCATTAACCA	chr2:197122759-197122778,-;	GCAATGCTACAACATCCAAG	chr2:197122769-197122788,+;
ANKRD45_TTACATTGTGCTGCAGCCTG_AGAAGAAGCCCAAGAACCAG	ANKRD45	TTACATTGTGCTGCAGCCTG	chr1:173646983-173647002,-;	AGAAGAAGCCCAAGAACCAG	chr1:173659328-173659347,-;
ANKRD46_TAGTATCCACATGGCCACAG_TTAGTTCTGGCAAAGCGCAG	ANKRD46	TAGTATCCACATGGCCACAG	chr8:100529563-100529582,+;	TTAGTTCTGGCAAAGCGCAG	chr8:100527962-100527981,-;
ANKRD49_TGAACCGTTACGTCAAACCA_GTAGGCTGCTCGATGAAGAG	ANKRD49	TGAACCGTTACGTCAAACCA	chr11:94498399-94498418,+;	GTAGGCTGCTCGATGAAGAG	chr11:94498144-94498163,-;
ANKRD50_GTGGAACACCTACTGGACCA_GTAGATCACACAGATAACAA	ANKRD50	GTGGAACACCTACTGGACCA	chr4:124671181-124671200,-;	GTAGATCACACAGATAACAA	chr4:124670938-124670957,-;
ANKRD52_ACGTTGAGGCTGCTCAACAG_CCTGTTGAGCAGCCTCAACG	ANKRD52	ACGTTGAGGCTGCTCAACAG	chr12:56255842-56255861,+;	CCTGTTGAGCAGCCTCAACG	chr12:56255843-56255862,-;
ANKRD53_CCACAGGGACAACACCACCG_AGAGGAGTACAAGTTTCCCG	ANKRD53	CCACAGGGACAACACCACCG	chr2:70979789-70979808,+;	AGAGGAGTACAAGTTTCCCG	chr2:70979723-70979742,+;
ANKRD54_GGGAACACGCCACTGCACCT_GTCATCACCACACTGCTACG	ANKRD54	GGGAACACGCCACTGCACCT	chr22:37833686-37833705,-;	GTCATCACCACACTGCTACG	chr22:37833164-37833183,-;
ANKRD55_GACATGTGTACATATCGCAG_AGAGGCTGCTTGATAAACCA	ANKRD55	GACATGTGTACATATCGCAG	chr5:56127004-56127023,-;	AGAGGCTGCTTGATAAACCA	chr5:56183585-56183604,+;
ANKRD6_ATCGCGGCGCTCATCCACGA_GTGGTTCAGCTCATCAACAA	ANKRD6	ATCGCGGCGCTCATCCACGA	chr6:89603080-89603099,+;	GTGGTTCAGCTCATCAACAA	chr6:89567052-89567071,+;
ANKRD60_CGGCTCCAGTACCTCGACGA_CCCGCACGGTCATGTCGCCG	ANKRD60	CGGCTCCAGTACCTCGACGA	chr20:58228226-58228245,-;	CCCGCACGGTCATGTCGCCG	chr20:58228296-58228315,+;
ANKRD61_AGAAGACTGCACTACGATCG_TCTGGCTGCCAAGTACCACA	ANKRD61	AGAAGACTGCACTACGATCG	chr7:6031489-6031508,+;	TCTGGCTGCCAAGTACCACA	chr7:6032865-6032884,+;
ANKRD62_ATTACGAGCAGCAAGTATCA_GGTCAGCTACCACTCCTGGA	ANKRD62	ATTACGAGCAGCAAGTATCA	chr18:12097648-12097667,-;	GGTCAGCTACCACTCCTGGA	chr18:12095204-12095223,-;
ANKRD63_TCGACCGCACCAACCGTGCG_GGGCCGTACGCCGCTCATGG	ANKRD63	TCGACCGCACCAACCGTGCG	chr15:40282128-40282147,-;	GGGCCGTACGCCGCTCATGG	chr15:40282430-40282449,-;
ANKRD65_GGTGCACCTCTCCTCCACGC_GGCCGCCAGACCCAGCGCTG	ANKRD65	GGTGCACCTCTCCTCCACGC	chr1:1420790-1420809,+;	GGCCGCCAGACCCAGCGCTG	chr1:1420070-1420089,+;
ANKRD66_GACAAAGCTTCACCAAGCTG_GATTGCAGCCCAGTGAAGTG	ANKRD66	GACAAAGCTTCACCAAGCTG	chr6:46751975-46751994,+;	GATTGCAGCCCAGTGAAGTG	chr6:46752088-46752107,-;
ANKRD7_TCACAGAGCTGCTTCAGTCG_ATGGCATACCTTAATCAATG	ANKRD7	TCACAGAGCTGCTTCAGTCG	chr7:118224917-118224936,+;	ATGGCATACCTTAATCAATG	chr7:118234535-118234554,-;
ANKRD9_GCAGTGCGCTACAACCGCGT_GCAGCAGGAAGAGGCACTCG	ANKRD9	GCAGTGCGCTACAACCGCGT	chr14:102507513-102507532,-;	GCAGCAGGAAGAGGCACTCG	chr14:102507355-102507374,+;
ANKS1A_GAACGATGCGCTGACCAACG_TCAGCGACCCACAGCACCGG	ANKS1A	GAACGATGCGCTGACCAACG	chr6:34970034-34970053,+;	TCAGCGACCCACAGCACCGG	chr6:35078601-35078620,+;
ANKS1B_ACAAATGTAGCAGACAACAA_GACTTGCGAATGCTAACGCG	ANKS1B	ACAAATGTAGCAGACAACAA	chr12:99812255-99812274,-;	GACTTGCGAATGCTAACGCG	chr12:98751359-98751378,+;
ANKS3_TGAGGGTCAGAAAGATGCGG_CACATCCCGCTCATTGATGG	ANKS3	TGAGGGTCAGAAAGATGCGG	chr16:4699083-4699102,+;	CACATCCCGCTCATTGATGG	chr16:4702130-4702149,+;
ANKS4B_GATGGCCCACACCTACAGCA_GAAGCTCCAGTTGTCAGCAG	ANKS4B	GATGGCCCACACCTACAGCA	chr16:21250046-21250065,+;	GAAGCTCCAGTTGTCAGCAG	chr16:21250310-21250329,+;
ANKS6_GTGGTTGCGGCTGTTGACCG_AGACACGTTATTGACAACCA	ANKS6	GTGGTTGCGGCTGTTGACCG	chr9:98796165-98796184,+;	AGACACGTTATTGACAACCA	chr9:98777407-98777426,-;
ANKUB1_CATGGCACCATGCTCGATAG_GGTGAACACCGACTGCCTCG	ANKUB1	CATGGCACCATGCTCGATAG	chr3:149767965-149767984,+;	GGTGAACACCGACTGCCTCG	chr3:149767986-149768005,+;
ANKZF1_GGAGCTAGTGGAGTTGACTG_GCAGTCTGACTGCTTCCCGA	ANKZF1	GGAGCTAGTGGAGTTGACTG	chr2:219234866-219234885,+;	GCAGTCTGACTGCTTCCCGA	chr2:219234143-219234162,-;
ANLN_GATCACGATCTTCAGAACCA_GACAGCAACAGAATCACTGA	ANLN	GATCACGATCTTCAGAACCA	chr7:36420285-36420304,-;	GACAGCAACAGAATCACTGA	chr7:36399244-36399263,-;
ANO1_TCTGCACAGCACGTTCCAGG_GTACGAGGGCAACCTCCTGG	ANO1	TCTGCACAGCACGTTCCAGG	chr11:70103106-70103125,-;	GTACGAGGGCAACCTCCTGG	chr11:70088033-70088052,+;
ANO10_TAGAGGCAGAGGCACACGAA_GCAGAGGCACACGAATGGCA	ANO10	TAGAGGCAGAGGCACACGAA	chr3:43576874-43576893,+;	GCAGAGGCACACGAATGGCA	chr3:43576879-43576898,+;
ANO2_GGGTGAATACGATAGTCCAG_CATTGCAAAGAAGTTCAGCG	ANO2	GGGTGAATACGATAGTCCAG	chr12:5806075-5806094,-;	CATTGCAAAGAAGTTCAGCG	chr12:5832558-5832577,-;
ANO3_TATGAGCGCTGGGCACGCTG_GTAGGTTGATCCAGAACTGG	ANO3	TATGAGCGCTGGGCACGCTG	chr11:26542010-26542029,+;	GTAGGTTGATCCAGAACTGG	chr11:26641892-26641911,+;
ANO4_GTAAATGACGATCCCGAACA_ACAGCACAATACCTCATGCA	ANO4	GTAAATGACGATCCCGAACA	chr12:101086682-101086701,-;	ACAGCACAATACCTCATGCA	chr12:101037143-101037162,-;
ANO5_GGTAACTAATACCTCCCAAG_ATGTAGCAAAGACTGACAGG	ANO5	GGTAACTAATACCTCCCAAG	chr11:22227345-22227364,-;	ATGTAGCAAAGACTGACAGG	chr11:22259563-22259582,-;
ANO6_TGGGATCCTCTGACTGACGG_GGACAAAGCCTATCACACTG	ANO6	TGGGATCCTCTGACTGACGG	chr12:45350670-45350689,-;	GGACAAAGCCTATCACACTG	chr12:45367737-45367756,-;
ANO7_GTAGTAGCAGAGCACAGCCC_TCAGAGTGAACAAGCTGCCA	ANO7	GTAGTAGCAGAGCACAGCCC	chr2:241199371-241199390,-;	TCAGAGTGAACAAGCTGCCA	chr2:241200204-241200223,+;
ANO8_CTGGCTGGGCTTCTACACGT_GAAGAGGGCAAAGACCACGC	ANO8	CTGGCTGGGCTTCTACACGT	chr19:17331150-17331169,-;	GAAGAGGGCAAAGACCACGC	chr19:17330951-17330970,+;
ANO9_AATGACCGCCAGCACACCGA_CTTTGACAATGATGGCACGG	ANO9	AATGACCGCCAGCACACCGA	chr11:419683-419702,+;	CTTTGACAATGATGGCACGG	chr11:429788-429807,-;
ANOS1_CTGACATAAGACCCAGCCGA_AGTTGACAATGAGTGCTCTG	ANOS1	CTGACATAAGACCCAGCCGA	chrX:8585352-8585371,-;	AGTTGACAATGAGTGCTCTG	chrX:8597100-8597119,-;
ANP32A_TTCTTAAGTACAATCAACGT_TAAGCGATAACAGAGTCTCA	ANP32A	TTCTTAAGTACAATCAACGT	chr15:68787819-68787838,-;	TAAGCGATAACAGAGTCTCA	chr15:68787509-68787528,-;
ANP32B_AAGACAAGTTCTCGAACCTG_CCATCCAAGTAGGTAAGCTG	ANP32B	AAGACAAGTTCTCGAACCTG	chr9:97994628-97994647,-;	CCATCCAAGTAGGTAAGCTG	chr9:98005057-98005076,-;
ANP32C_GACGGATTCATTCAGAGCTG_CTGTTACTGGGACCACAAGG	ANP32C	GACGGATTCATTCAGAGCTG	chr4:164197679-164197698,-;	CTGTTACTGGGACCACAAGG	chr4:164197264-164197283,-;
ANP32D_CAATACTTCTAGGCCCACTG_GACAACAGTCAGTCAAATGA	ANP32D	CAATACTTCTAGGCCCACTG	chr12:48472894-48472913,-;	GACAACAGTCAGTCAAATGA	chr12:48472737-48472756,+;
ANP32E_GAGTCATCTCACCTCCTCCG_TCAGGAGGATAATGAAGCGC	ANP32E	GAGTCATCTCACCTCCTCCG	chr1:150235721-150235740,+;	TCAGGAGGATAATGAAGCGC	chr1:150229099-150229118,-;
ANPEP_AGCACCCAGGTACTCCACGT_AATGACCTGTGGCTGAACGA	ANPEP	AGCACCCAGGTACTCCACGT	chr15:89803916-89803935,+;	AATGACCTGTGGCTGAACGA	chr15:89803950-89803969,-;
ANTKMT_GGAGCAGGACGACCCGGTCG_TGACGGAGCTGCGCGAGCGG	ANTKMT	GGAGCAGGACGACCCGGTCG	chr16:721277-721296,+;	TGACGGAGCTGCGCGAGCGG	chr16:721303-721322,+;
ANTXR1_CTCCAGGTCAGCATGAACGA_AGTCAAAGCAATGATGACGC	ANTXR1	CTCCAGGTCAGCATGAACGA	chr2:69124575-69124594,+;	AGTCAAAGCAATGATGACGC	chr2:69073037-69073056,-;
ANTXR2_GGGTGATAAAGGATCTACTG_GTTTCAGTGAGCTTTAATGG	ANTXR2	GGGTGATAAAGGATCTACTG	chr4:79978147-79978166,-;	GTTTCAGTGAGCTTTAATGG	chr4:80018947-80018966,-;
ANTXRL_CTCTCACGCAAGCTGCCACC_CATGGATGTGTTGTCAGAGC	ANTXRL	CTCTCACGCAAGCTGCCACC	chr10:46313262-46313281,+;	CATGGATGTGTTGTCAGAGC	chr10:46313288-46313307,+;
ANXA1_ATGCAAGGCAGCGACATCCG_TATGGCGAGTTCCAACACCC	ANXA1	ATGCAAGGCAGCGACATCCG	chr9:73158765-73158784,-;	TATGGCGAGTTCCAACACCC	chr9:73169031-73169050,-;
ANXA10_ACAAAGGATGATGATTGCAG_AGGATATACAGACCCTGCGA	ANXA10	ACAAAGGATGATGATTGCAG	chr4:168139535-168139554,+;	AGGATATACAGACCCTGCGA	chr4:168177754-168177773,+;
ANXA11_GGAGTCGCTCCAACAAGCAG_ATAACGTGGCCACCTATGCG	ANXA11	GGAGTCGCTCCAACAAGCAG	chr10:80166932-80166951,-;	ATAACGTGGCCACCTATGCG	chr10:80170833-80170852,-;
ANXA13_GTACAAGGCAACGTACGGCA_AAACTTCGAGAAGACAGCGT	ANXA13	GTACAAGGCAACGTACGGCA	chr8:123702644-123702663,-;	AAACTTCGAGAAGACAGCGT	chr8:123698505-123698524,-;
ANXA2_TCGGCTGTATGACTCCATGA_CAGCCATCAAGACCAAAGGT	ANXA2	TCGGCTGTATGACTCCATGA	chr15:60351195-60351214,-;	CAGCCATCAAGACCAAAGGT	chr15:60382340-60382359,-;
ANXA2R_GCGGGCTTGGGATTCCGCAG_ATTGTGAGTTCAGAAGATCG	ANXA2R	GCGGGCTTGGGATTCCGCAG	chr5:43039998-43040017,-;	ATTGTGAGTTCAGAAGATCG	chr5:43039949-43039968,-;
ANXA3_GAGGAAAGCTCCTTAAACAC_GCTATTCAGAAAGCAATCAG	ANXA3	GAGGAAAGCTCCTTAAACAC	chr4:78595856-78595875,-;	GCTATTCAGAAAGCAATCAG	chr4:78573240-78573259,+;
ANXA4_TATGCGCCGGATCTCCTCAG_TGGAAGATGCCCAGACCCTG	ANXA4	TATGCGCCGGATCTCCTCAG	chr2:69807958-69807977,-;	TGGAAGATGCCCAGACCCTG	chr2:69788100-69788119,+;
ANXA5_CAGGCTGGAGAACTTAAATG_AGGCTGGAGAACTTAAATGG	ANXA5	CAGGCTGGAGAACTTAAATG	chr4:121672598-121672617,-;	AGGCTGGAGAACTTAAATGG	chr4:121672597-121672616,-;
ANXA6_CAAGATGACCAACTATGACG_GGGAAGCCAAGATCTCAATG	ANXA6	CAAGATGACCAACTATGACG	chr5:151108515-151108534,-;	GGGAAGCCAAGATCTCAATG	chr5:151137276-151137295,+;
ANXA7_TGGCACAGATGACTCCACCC_GGAGCTCCATCCTATCCCGG	ANXA7	TGGCACAGATGACTCCACCC	chr10:73378940-73378959,-;	GGAGCTCCATCCTATCCCGG	chr10:73398183-73398202,-;
ANXA8_GGCGTTCTTGTAGTCACCGC_ACTTACCCAGGATTTCCACC	ANXA8	GGCGTTCTTGTAGTCACCGC	chr10:47468877-47468896,+;	ACTTACCCAGGATTTCCACC	chr10:47483907-47483926,+;
ANXA8L1_GGCGTTCTTGTAGTCGCCGC_CAGCTTTGTGGACCCGGCAC	ANXA8L1	GGCGTTCTTGTAGTCGCCGC	chr10:46390881-46390900,-;	CAGCTTTGTGGACCCGGCAC	chr10:46384794-46384813,+;
ANXA9_GCGTGGACAAGGATGCGCAG_GACATCACATCTGAGACCAG	ANXA9	GCGTGGACAAGGATGCGCAG	chr1:150983387-150983406,+;	GACATCACATCTGAGACCAG	chr1:150986359-150986378,+;
AOAH_AGCGACGAGTCAGTGTACCC_GCTGCACAGTCTCTCCATCG	AOAH	AGCGACGAGTCAGTGTACCC	chr7:36621719-36621738,-;	GCTGCACAGTCTCTCCATCG	chr7:36686709-36686728,+;
AOC1_GGCAACGCTGTGCTCTACGG_GAGGAGGGCATACTCTGCTG	AOC1	GGCAACGCTGTGCTCTACGG	chr7:150857410-150857429,+;	GAGGAGGGCATACTCTGCTG	chr7:150856904-150856923,-;
AOC2_GTGACTGTGGAGCGTCACGG_GAAAGAGGTGGAGCTACCCA	AOC2	GTGACTGTGGAGCGTCACGG	chr17:42845077-42845096,+;	GAAAGAGGTGGAGCTACCCA	chr17:42845163-42845182,+;
AOC3_TGTTGCTTCTACAAGCACCG_GGTGCTTGTAGAAGCAACAG	AOC3	TGTTGCTTCTACAAGCACCG	chr17:42851935-42851954,+;	GGTGCTTGTAGAAGCAACAG	chr17:42851934-42851953,-;
AOPEP_ACATGGACCTCAGACCAGAG_GGCACCCGTGAGGCACACAG	AOPEP	ACATGGACCTCAGACCAGAG	chr9:94760555-94760574,+;	GGCACCCGTGAGGCACACAG	chr9:94800852-94800871,-;
AOX1_GCATATATAACCTACCACCA_CAGTTCCTTCAGGGTCACGG	AOX1	GCATATATAACCTACCACCA	chr2:200599742-200599761,-;	CAGTTCCTTCAGGGTCACGG	chr2:200604763-200604782,-;
AP1AR_CAGCCCATTGGAATCATCAG_AAAGCAGCGAAAGCTCTTGG	AP1AR	CAGCCCATTGGAATCATCAG	chr4:112268255-112268274,-;	AAAGCAGCGAAAGCTCTTGG	chr4:112263065-112263084,+;
AP1B1_GCATGCAGTTGACCACATCG_GCTCGACCTCATCCAGACCA	AP1B1	GCATGCAGTTGACCACATCG	chr22:29359928-29359947,+;	GCTCGACCTCATCCAGACCA	chr22:29350102-29350121,-;
AP1G1_GGTATGCACCTTCCAAACGA_GTAAATGGGAATAATATCCG	AP1G1	GGTATGCACCTTCCAAACGA	chr16:71753869-71753888,-;	GTAAATGGGAATAATATCCG	chr16:71756112-71756131,-;
AP1G2_GGTTTGCTCCAACCAAACGC_CTGAGGCACAGTCAGCCCGT	AP1G2	GGTTTGCTCCAACCAAACGC	chr14:23563620-23563639,-;	CTGAGGCACAGTCAGCCCGT	chr14:23563738-23563757,+;
AP1M1_GCGGTCAACAGCCAACAACG_CTTACGTACCTGGATGCCGG	AP1M1	GCGGTCAACAGCCAACAACG	chr19:16228790-16228809,+;	CTTACGTACCTGGATGCCGG	chr19:16233608-16233627,-;
AP1M2_GTCATACCGCCTCAGCACCC_CCTTGACCATGATCTCCACG	AP1M2	GTCATACCGCCTCAGCACCC	chr19:10579718-10579737,-;	CCTTGACCATGATCTCCACG	chr19:10578891-10578910,+;
AP1S1_GGAGCTGATCCACCGATACG_CTAAGAGCTCCACGTATCGG	AP1S1	GGAGCTGATCCACCGATACG	chr7:101157437-101157456,+;	CTAAGAGCTCCACGTATCGG	chr7:101157449-101157468,-;
AP1S2_TGAGCAGGCTGATCTACTGC_GCAGGCTGATCTACTGCAGG	AP1S2	TGAGCAGGCTGATCTACTGC	chrX:15845384-15845403,-;	GCAGGCTGATCTACTGCAGG	chrX:15845381-15845400,-;
AP1S3_TAATATCCAGCTCACAGACC_AGACTCTGATATGTTACAGG	AP1S3	TAATATCCAGCTCACAGACC	chr2:223765332-223765351,+;	AGACTCTGATATGTTACAGG	chr2:223765215-223765234,-;
AP2A1_CCTGGCCGAGAAGTACGCCG_GCACGGCGTTCATTACCTGG	AP2A1	CCTGGCCGAGAAGTACGCCG	chr19:49799985-49800004,+;	GCACGGCGTTCATTACCTGG	chr19:49795735-49795754,-;
AP2A2_GATGGCCGAGGCCTTCGCCG_CCTGGCTGAGAAGTACGCGG	AP2A2	GATGGCCGAGGCCTTCGCCG	chr11:972208-972227,+;	CCTGGCTGAGAAGTACGCGG	chr11:992520-992539,+;
AP2B1_GAGTTGGCATGGGATAGCCG_AGTGATTGCTGCTATGACCG	AP2B1	GAGTTGGCATGGGATAGCCG	chr17:35626643-35626662,-;	AGTGATTGCTGCTATGACCG	chr17:35598300-35598319,+;
AP2M1_CTTAAGGTATCGCACAACCA_AGTGGGACGCACCAAACTGG	AP2M1	CTTAAGGTATCGCACAACCA	chr3:184181906-184181925,+;	AGTGGGACGCACCAAACTGG	chr3:184181969-184181988,+;
AP2S1_GGCCATTCACAACTTCGTGG_AGTAGAGGCCAGCATAGCGG	AP2S1	GGCCATTCACAACTTCGTGG	chr19:46839467-46839486,-;	AGTAGAGGCCAGCATAGCGG	chr19:46839533-46839552,+;
AP3B1_GCAGACAGACCAAGCCATTG_TAGTGGATGTTGAAGAGTGG	AP3B1	GCAGACAGACCAAGCCATTG	chr5:78162834-78162853,+;	TAGTGGATGTTGAAGAGTGG	chr5:78216124-78216143,-;
AP3B2_GTACCTGGTACGCTACGCTG_GCTTCTGGCTGACAAGACCA	AP3B2	GTACCTGGTACGCTACGCTG	chr15:82688792-82688811,-;	GCTTCTGGCTGACAAGACCA	chr15:82681114-82681133,-;
AP3D1_GCTTCCCAGAGCTTTCACGA_CCAGCGGAACGGGATCTGTG	AP3D1	GCTTCCCAGAGCTTTCACGA	chr19:2137054-2137073,-;	CCAGCGGAACGGGATCTGTG	chr19:2120905-2120924,-;
AP3M1_ATGAACCTGACACCCACACA_TATCCCGGTAGATACTGATG	AP3M1	ATGAACCTGACACCCACACA	chr10:74126179-74126198,-;	TATCCCGGTAGATACTGATG	chr10:74138193-74138212,+;
AP3M2_TGGACGCTTTGAAATAACGG_GGTGAAATATACCAACAATG	AP3M2	TGGACGCTTTGAAATAACGG	chr8:42167224-42167243,+;	GGTGAAATATACCAACAATG	chr8:42162348-42162367,+;
AP3S1_TGTTGTGTATCTTCACTCTG_CTTGCAGAAATGGTGATGGG	AP3S1	TGTTGTGTATCTTCACTCTG	chr5:115866667-115866686,-;	CTTGCAGAAATGGTGATGGG	chr5:115902897-115902916,+;
AP3S2_GGGCCGCACTCACGAAACGC_AGTAGAGGGTAGCATAGTGC	AP3S2	GGGCCGCACTCACGAAACGC	chr15:89893868-89893887,+;	AGTAGAGGGTAGCATAGTGC	chr15:89888577-89888596,+;
AP4B1_GGAGCTTCGAGGGTACTGCA_CATACAGCTTCAGTACACTG	AP4B1	GGAGCTTCGAGGGTACTGCA	chr1:113899949-113899968,-;	CATACAGCTTCAGTACACTG	chr1:113897883-113897902,+;
AP4B1-AS1_CGTGCGCGAAGTCACGCTTC_GGCTGCGACGCAACCGCCGC	AP4B1-AS1	CGTGCGCGAAGTCACGCTTC	chr1:113812566-113812585,+;	GGCTGCGACGCAACCGCCGC	chr1:113812587-113812606,+;
AP4E1_ACCACAGTGTGCCAGCACCA_TCTAAGATATATATGCAAGG	AP4E1	ACCACAGTGTGCCAGCACCA	chr15:50930896-50930915,+;	TCTAAGATATATATGCAAGG	chr15:50929140-50929159,-;
AP4M1_TGTGAATGAAATGACGGCCA_GACCTGCCTCGGGTGCAAGG	AP4M1	TGTGAATGAAATGACGGCCA	chr7:100102683-100102702,-;	GACCTGCCTCGGGTGCAAGG	chr7:100106467-100106486,+;
AP4S1_GATCATGGCTCACTACACCC_GTATGCAGCTCTCTTCATTG	AP4S1	GATCATGGCTCACTACACCC	chr14:31083568-31083587,+;	GTATGCAGCTCTCTTCATTG	chr14:31069887-31069906,+;
AP5B1_GAAGCTGAGCGAACAGACCA_TCAGTGCTGCCACAAAGCCC	AP5B1	GAAGCTGAGCGAACAGACCA	chr11:65780444-65780463,-;	TCAGTGCTGCCACAAAGCCC	chr11:65778527-65778546,+;
AP5M1_GAGTCAAGAGAAGTTACACA_CCACTGACACTAATTAGTGG	AP5M1	GAGTCAAGAGAAGTTACACA	chr14:57280285-57280304,-;	CCACTGACACTAATTAGTGG	chr14:57274530-57274549,-;
AP5S1_ACATTGACTCTACCTGCCTG_GAGAACCTGCTACTGGCTGA	AP5S1	ACATTGACTCTACCTGCCTG	chr20:3823868-3823887,-;	GAGAACCTGCTACTGGCTGA	chr20:3824082-3824101,+;
AP5Z1_GGAGAGACTTCGGTACAGGA_ACTGGTCGTCTGTGAAGCGG	AP5Z1	GGAGAGACTTCGGTACAGGA	chr7:4785577-4785596,-;	ACTGGTCGTCTGTGAAGCGG	chr7:4784271-4784290,-;
APAF1_AGCATTGTAGAATGATACGT_GTGGTACTCCACCTTCACAC	APAF1	AGCATTGTAGAATGATACGT	chr12:98648690-98648709,-;	GTGGTACTCCACCTTCACAC	chr12:98649500-98649519,-;
APBA1_CATGTTGGCAATGATCACGG_CGAGGGCGACGTGATCGCCG	APBA1	CATGTTGGCAATGATCACGG	chr9:69449701-69449720,+;	CGAGGGCGACGTGATCGCCG	chr9:69516916-69516935,-;
APBA2_TATCGGCCAGGCCTTCAGCG_AGAGGGCATGGACTGCAACG	APBA2	TATCGGCCAGGCCTTCAGCG	chr15:29105399-29105418,+;	AGAGGGCATGGACTGCAACG	chr15:29054217-29054236,+;
APBA3_GCTCGGCGATGCCACCACGG_GGAGACCCAGCCCATGACGG	APBA3	GCTCGGCGATGCCACCACGG	chr19:3751296-3751315,+;	GGAGACCCAGCCCATGACGG	chr19:3754075-3754094,-;
APBB1_AGGCTGGGTAGAGATGACCG_GCTCACAACGCAGCCAACCG	APBB1	AGGCTGGGTAGAGATGACCG	chr11:6402686-6402705,-;	GCTCACAACGCAGCCAACCG	chr11:6410959-6410978,-;
APBB1IP_ACACAAGAACCCTTAACCAG_TCTGGTAGCAGACATAAGTG	APBB1IP	ACACAAGAACCCTTAACCAG	chr10:26560157-26560176,+;	TCTGGTAGCAGACATAAGTG	chr10:26500868-26500887,+;
APBB2_GCTGTCAGTGAACATGAACG_GCTGCGAGTGCAGCACGCTG	APBB2	GCTGTCAGTGAACATGAACG	chr4:40823679-40823698,-;	GCTGCGAGTGCAGCACGCTG	chr4:40890410-40890429,+;
APBB3_CACACACGGATGTGCACCAG_ACTGCAATACTGCTCTTCCC	APBB3	CACACACGGATGTGCACCAG	chr5:140562124-140562143,+;	ACTGCAATACTGCTCTTCCC	chr5:140562423-140562442,+;
APC_AGGATGTAATCAGACGACAC_CCTTCAACACAATACACCCG	APC	AGGATGTAATCAGACGACAC	chr5:112839455-112839474,+;	CCTTCAACACAATACACCCG	chr5:112840512-112840531,-;
APC2_AGGCAGCGTGCGCTTTACCG_GCGGCGACCTGGCACCAGCG	APC2	AGGCAGCGTGCGCTTTACCG	chr19:1467075-1467094,+;	GCGGCGACCTGGCACCAGCG	chr19:1467383-1467402,-;
APCDD1_GAACGGCTGTGAGTGCACCA_ATGCTCAAACATCTCCACAA	APCDD1	GAACGGCTGTGAGTGCACCA	chr18:10471866-10471885,+;	ATGCTCAAACATCTCCACAA	chr18:10468573-10468592,+;
APCDD1L_GCGCCCGGTGACGTCGACCA_GGACATCCACACCGACCCGG	APCDD1L	GCGCCCGGTGACGTCGACCA	chr20:58467403-58467422,+;	GGACATCCACACCGACCCGG	chr20:58467162-58467181,-;
APCDD1L-DT_GGGTGTGCGCGCCTCGCCGG_GTCCAACTTGCCAGAAGAGG	APCDD1L-DT	GGGTGTGCGCGCCTCGCCGG	chr20:58514948-58514967,-;	GTCCAACTTGCCAGAAGAGG	chr20:58514916-58514935,+;
APCS_GCTCTGAACTATGAAATCAG_ATACAAACACCTTCCCACTG	APCS	GCTCTGAACTATGAAATCAG	chr1:159588652-159588671,+;	ATACAAACACCTTCCCACTG	chr1:159588105-159588124,-;
APEH_GTATTGGCCGCCGTACTGCG_GAGGTCACCACGCAGTACGG	APEH	GTATTGGCCGCCGTACTGCG	chr3:49674586-49674605,-;	GAGGTCACCACGCAGTACGG	chr3:49674576-49674595,+;
APELA_CTTATCAGCGGACAGAGACC_TCAGCGGACAGAGACCAGGT	APELA	CTTATCAGCGGACAGAGACC	chr4:164877386-164877405,+;	TCAGCGGACAGAGACCAGGT	chr4:164877390-164877409,+;
APEX1_TTCACGCCACAAGAGCGCCA_AGGACAGTGATCACTGCCGA	APEX1	TTCACGCCACAAGAGCGCCA	chr14:20457245-20457264,+;	AGGACAGTGATCACTGCCGA	chr14:20457465-20457484,-;
APEX2_GGTAGCATTGTCCTTACAGA_ACAGCTTGCTCAGTAACTTG	APEX2	GGTAGCATTGTCCTTACAGA	chrX:55002263-55002282,-;	ACAGCTTGCTCAGTAACTTG	chrX:55006555-55006574,+;
APH1A_GACACCACTGATGATACCGA_GCAGGCTGGCCTCATACCAG	APH1A	GACACCACTGATGATACCGA	chr1:150267444-150267463,+;	GCAGGCTGGCCTCATACCAG	chr1:150266623-150266642,+;
APH1B_GGTTTGAAGAGTATAAACCC_TCTTGCCATGAACCAAACAA	APH1B	GGTTTGAAGAGTATAAACCC	chr15:63286571-63286590,+;	TCTTGCCATGAACCAAACAA	chr15:63279199-63279218,-;
API5_GTTAGTATATCTGCCACTCG_TCCACACAGTCAGGATCCGA	API5	GTTAGTATATCTGCCACTCG	chr11:43320878-43320897,-;	TCCACACAGTCAGGATCCGA	chr11:43323574-43323593,-;
APIP_GAGGAATTAGCTTGAAGCAT_GGAGGAATTAGCTTGAAGCA	APIP	GAGGAATTAGCTTGAAGCAT	chr11:34895012-34895031,-;	GGAGGAATTAGCTTGAAGCA	chr11:34895013-34895032,-;
APLF_TATGGAGGTGTACAAATCGT_TCAGTACCAGCAATCAGTGG	APLF	TATGGAGGTGTACAAATCGT	chr2:68545236-68545255,+;	TCAGTACCAGCAATCAGTGG	chr2:68513659-68513678,+;
APLN_GGAGGAAATTCCGCCGCCAG_GATGGGAATGGGCTGGAAGA	APLN	GGAGGAAATTCCGCCGCCAG	chrX:129648665-129648684,-;	GATGGGAATGGGCTGGAAGA	chrX:129648753-129648772,-;
APLNR_CATGGTGTTACGCACCACCG_GGGCACCACAAAGCCCACGG	APLNR	CATGGTGTTACGCACCACCG	chr11:57236494-57236513,-;	GGGCACCACAAAGCCCACGG	chr11:57236366-57236385,+;
APLP1_AATGTGAGAGTTCAACCCGG_AGACAGCGTCGAGAGCGCTG	APLP1	AATGTGAGAGTTCAACCCGG	chr19:35871309-35871328,+;	AGACAGCGTCGAGAGCGCTG	chr19:35869754-35869773,-;
APLP2_GAGAGGTCGAAGTACCAACG_TGTGTGAGAATCACCAGCAC	APLP2	GAGAGGTCGAAGTACCAACG	chr11:130123662-130123681,-;	TGTGTGAGAATCACCAGCAC	chr11:130120778-130120797,+;
APMAP_CCTGGTGGCAGAAACAACCA_GAGATGATGAGCCTGTGTGT	APMAP	CCTGGTGGCAGAAACAACCA	chr20:24969542-24969561,-;	GAGATGATGAGCCTGTGTGT	chr20:24971551-24971570,-;
APOA1_GATGGAGCTCTACCGCCAGA_GGAGCTCTACCGCCAGAAGG	APOA1	GATGGAGCTCTACCGCCAGA	chr11:116836188-116836207,-;	GGAGCTCTACCGCCAGAAGG	chr11:116836185-116836204,-;
APOA2_GTTCCAGCCTTCTTGATCAG_TCTGGAAGTACTGAGAAACC	APOA2	GTTCCAGCCTTCTTGATCAG	chr1:161222466-161222485,+;	TCTGGAAGTACTGAGAAACC	chr1:161222985-161223004,+;
APOA4_GCTGAGCAACAATGCCAAGG_TGAGGTGAGCCAGAAGATCG	APOA4	GCTGAGCAACAATGCCAAGG	chr11:116822705-116822724,-;	TGAGGTGAGCCAGAAGATCG	chr11:116821685-116821704,-;
APOA5_GCAACTGAAGCCCTACACGA_AGGACCCGGTGGGCATGCGG	APOA5	GCAACTGAAGCCCTACACGA	chr11:116790829-116790848,-;	AGGACCCGGTGGGCATGCGG	chr11:116790950-116790969,-;
APOB_AGGCTGTCCACACTGAACCA_GCTGCGAGAGATCTTCAACA	APOB	AGGCTGTCCACACTGAACCA	chr2:21032542-21032561,+;	GCTGCGAGAGATCTTCAACA	chr2:21032412-21032431,-;
APOBEC1_GCGTACAACATCATCCACAG_CCAGGACAAGAACCAGGTGA	APOBEC1	GCGTACAACATCATCCACAG	chr12:7651048-7651067,+;	CCAGGACAAGAACCAGGTGA	chr12:7652610-7652629,+;
APOBEC2_GGTCAGCACACGCTGCACAG_GTGCTTCAACCACATAGCAG	APOBEC2	GGTCAGCACACGCTGCACAG	chr6:41061577-41061596,-;	GTGCTTCAACCACATAGCAG	chr6:41061406-41061425,-;
APOBEC3A_GTGCTGGTCCATCTTGACCG_GACCTACCTGTGCTACGAAG	APOBEC3A	GTGCTGGTCCATCTTGACCG	chr22:38959646-38959665,-;	GACCTACCTGTGCTACGAAG	chr22:38959602-38959621,+;
APOBEC3B_CATGGGCTTTCTATGCAACG_GTCCTGATGGACCAGCACAT	APOBEC3B	CATGGGCTTTCTATGCAACG	chr22:38989589-38989608,+;	GTCCTGATGGACCAGCACAT	chr22:38989572-38989591,+;
APOBEC3C_TCTTCCAGGAGACAACTGAG_ATACTGGAAGTAGTAGAGGC	APOBEC3C	TCTTCCAGGAGACAACTGAG	chr22:39015712-39015731,-;	ATACTGGAAGTAGTAGAGGC	chr22:39017956-39017975,-;
APOBEC3D_GTAGCCCATGATCTTCACGG_CTCAAACCGGAAATACACCT	APOBEC3D	GTAGCCCATGATCTTCACGG	chr22:39031950-39031969,-;	CTCAAACCGGAAATACACCT	chr22:39025068-39025087,-;
APOBEC3F_TCCGACCATAGGCTTTGCGT_GTAGTAGTAGAGGCGGGCGG	APOBEC3F	TCCGACCATAGGCTTTGCGT	chr22:39049479-39049498,-;	GTAGTAGTAGAGGCGGGCGG	chr22:39045125-39045144,-;
APOBEC3G_TGCGCTCCACCTCATAACAC_TCATGCCGTCCTCTGACCCA	APOBEC3G	TGCGCTCCACCTCATAACAC	chr22:39083809-39083828,-;	TCATGCCGTCCTCTGACCCA	chr22:39083780-39083799,-;
APOBEC3H_TCAGAAGGCCTTACTACCCG_GCTCACGACCATCTGAACCT	APOBEC3H	TCAGAAGGCCTTACTACCCG	chr22:39100334-39100353,+;	GCTCACGACCATCTGAACCT	chr22:39101378-39101397,+;
APOBEC4_TATCTCCACTGACCTTCCAG_ACAGTTTGCAAGTAGCAAGG	APOBEC4	TATCTCCACTGACCTTCCAG	chr1:183647750-183647769,+;	ACAGTTTGCAAGTAGCAAGG	chr1:183647716-183647735,-;
APOBR_GGAGAGAGGAAATACTCAGG_GGAGCTGGACGGAAGCACAG	APOBR	GGAGAGAGGAAATACTCAGG	chr16:28496937-28496956,+;	GGAGCTGGACGGAAGCACAG	chr16:28497144-28497163,+;
APOC1_AAACTCCTTCAGCTTATCCA_GGAGTTTGGAAACACACTGG	APOC1	AAACTCCTTCAGCTTATCCA	chr19:44916232-44916251,-;	GGAGTTTGGAAACACACTGG	chr19:44916245-44916264,+;
APOC2_GCAGCCATGAGCACTTACAC_TAGCCCGACCTTCCTCACCC	APOC2	GCAGCCATGAGCACTTACAC	chr19:44949181-44949200,+;	TAGCCCGACCTTCCTCACCC	chr19:44948741-44948760,+;
APOC3_CAGCGTGCAGGAGTCCCAGG_GCAACAACAAGGAGTACCCG	APOC3	CAGCGTGCAGGAGTCCCAGG	chr11:116830861-116830880,+;	GCAACAACAAGGAGTACCCG	chr11:116830592-116830611,-;
APOC4_GAAGGAGCTGCTGGAGACAG_CCACCTAGCATGCCAGCCAG	APOC4	GAAGGAGCTGCTGGAGACAG	chr19:44944834-44944853,+;	CCACCTAGCATGCCAGCCAG	chr19:44944741-44944760,+;
APOD_TGCAGGTACAGGAATACACG_AGGCTCTGTGAGGTTAACTG	APOD	TGCAGGTACAGGAATACACG	chr3:195569061-195569080,+;	AGGCTCTGTGAGGTTAACTG	chr3:195571305-195571324,+;
APOE_GCATGGCCTGCACCTCGCCG_CATGCTCGGCCAGAGCACCG	APOE	GCATGGCCTGCACCTCGCCG	chr19:44908707-44908726,-;	CATGCTCGGCCAGAGCACCG	chr19:44908722-44908741,+;
APOF_GTGTAGCATTCACACCACCC_AGAAAGGCAGAAGCACAGAG	APOF	GTGTAGCATTCACACCACCC	chr12:56361845-56361864,+;	AGAAAGGCAGAAGCACAGAG	chr12:56361795-56361814,-;
APOH_AAGCCGGGCTATGTGTCCCG_AAAGCCACTGTGGTGTACCA	APOH	AAGCCGGGCTATGTGTCCCG	chr17:66228088-66228107,-;	AAAGCCACTGTGGTGTACCA	chr17:66214608-66214627,-;
APOL1_GAGATTGGCTCAGTGACCCG_GGGTCTGGCACCCTTCACAG	APOL1	GAGATTGGCTCAGTGACCCG	chr22:36265749-36265768,-;	GGGTCTGGCACCCTTCACAG	chr22:36265418-36265437,+;
APOL2_GGACACCACATTGGCAATGG_GAGGTTGAGCAGGTCCACAG	APOL2	GGACACCACATTGGCAATGG	chr22:36228058-36228077,+;	GAGGTTGAGCAGGTCCACAG	chr22:36228086-36228105,-;
APOL3_AACGATTGCAGGCACCACCC_ACCACCCGGGCAGTGAGCAG	APOL3	AACGATTGCAGGCACCACCC	chr22:36141418-36141437,-;	ACCACCCGGGCAGTGAGCAG	chr22:36141405-36141424,-;
APOL4_AGTGGAGCCAGACACCACAT_AATGACAGACAGGATGCCAG	APOL4	AGTGGAGCCAGACACCACAT	chr22:36191681-36191700,+;	AATGACAGACAGGATGCCAG	chr22:36191663-36191682,+;
APOL5_GCATACCAGCCTCATCACTG_GCAGAGCTGGAAGCACCTGG	APOL5	GCATACCAGCCTCATCACTG	chr22:35726269-35726288,-;	GCAGAGCTGGAAGCACCTGG	chr22:35727001-35727020,+;
APOL6_AGCTCCACGTCTTCACACAG_AACCCACAAGAAATTCACCA	APOL6	AGCTCCACGTCTTCACACAG	chr22:35658634-35658653,-;	AACCCACAAGAAATTCACCA	chr22:35658771-35658790,+;
APOLD1_CACGGCCGACACCAGCAGCG_GAGATCGGACGTGATGGTGA	APOLD1	CACGGCCGACACCAGCAGCG	chr12:12787156-12787175,-;	GAGATCGGACGTGATGGTGA	chr12:12787207-12787226,-;
APOM_GGAGAAAGCGCTGGTAACCC_AGGTGGTAGATCCATTTCCG	APOM	GGAGAAAGCGCTGGTAACCC	chr6:31657453-31657472,-;	AGGTGGTAGATCCATTTCCG	chr6:31657247-31657266,-;
APOO_TGTATGGCTCGCAATAGTGT_ATTGCGAGCCATACACAACC	APOO	TGTATGGCTCGCAATAGTGT	chrX:23878929-23878948,+;	ATTGCGAGCCATACACAACC	chrX:23878924-23878943,-;
APOOL_GCGGTGGTGCAGTATATATG_TGTAACAACCAGTTGCAGTG	APOOL	GCGGTGGTGCAGTATATATG	chrX:85051394-85051413,-;	TGTAACAACCAGTTGCAGTG	chrX:85051475-85051494,-;
APP_TGCGCTCATAAATCACACGG_GCAGCGAGACCTACCCGAGG	APP	TGCGCTCATAAATCACACGG	chr21:25954656-25954675,+;	GCAGCGAGACCTACCCGAGG	chr21:25975056-25975075,+;
APPBP2_GGCATACAAATGGTGCATCG_ATTTCCCAGAGCTATACTGG	APPBP2	GGCATACAAATGGTGCATCG	chr17:60464092-60464111,-;	ATTTCCCAGAGCTATACTGG	chr17:60460676-60460695,+;
APPL1_GATCGACAAGCTGCCCATCG_CATATAGTTGGAAATAGCTG	APPL1	GATCGACAAGCTGCCCATCG	chr3:57227892-57227911,+;	CATATAGTTGGAAATAGCTG	chr3:57235603-57235622,-;
APPL2_GGCACAGTAGTACTGAAGGG_GAGGGCACAGTAGTACTGAA	APPL2	GGCACAGTAGTACTGAAGGG	chr12:105207130-105207149,+;	GAGGGCACAGTAGTACTGAA	chr12:105207127-105207146,+;
APRT_GCACCTGAATACCACGCCTG_CTGACAGGCCTAGACTCCCG	APRT	GCACCTGAATACCACGCCTG	chr16:88811816-88811835,+;	CTGACAGGCCTAGACTCCCG	chr16:88810544-88810563,-;
APTX_TCCACGGTAAGACCAGCCAA_TGATCACATGAAGATGTACA	APTX	TCCACGGTAAGACCAGCCAA	chr9:32984779-32984798,+;	TGATCACATGAAGATGTACA	chr9:32974539-32974558,+;
AQP1_TGCTGGCTACTACCGACCGG_TCAACCCGGCTGTCACACTG	AQP1	TGCTGGCTACTACCGACCGG	chr7:30922139-30922158,+;	TCAACCCGGCTGTCACACTG	chr7:30912133-30912152,+;
AQP10_TGGCACCCATGGATAACCCG_GGCACCCATGGATAACCCGA	AQP10	TGGCACCCATGGATAACCCG	chr1:154323702-154323721,-;	GGCACCCATGGATAACCCGA	chr1:154323701-154323720,-;
AQP11_GCTCAAAGCGGTCATCACAG_GCTGGGACTGATGCTGTCGG	AQP11	GCTCAAAGCGGTCATCACAG	chr11:77590481-77590500,+;	GCTGGGACTGATGCTGTCGG	chr11:77590043-77590062,+;
AQP12A_GAGGCGCATCAGGGTGCAGG_CTGCCTGGAGATGAGGACGC	AQP12A	GAGGCGCATCAGGGTGCAGG	chr2:240692288-240692307,-;	CTGCCTGGAGATGAGGACGC	chr2:240692064-240692083,+;
AQP12B_GAACTCCTGCAGGGACACGG_GGTGGGCGCGGTGCAGCTCG	AQP12B	GAACTCCTGCAGGGACACGG	chr2:240682535-240682554,+;	GGTGGGCGCGGTGCAGCTCG	chr2:240682696-240682715,-;
AQP2_GTGGCCCAGAGCCTGTACCA_TCTCCGAGCCGCCTTCTACG	AQP2	GTGGCCCAGAGCCTGTACCA	chr12:49950994-49951013,-;	TCTCCGAGCCGCCTTCTACG	chr12:49951079-49951098,+;
AQP3_GATGGTGAGGAAACCACCGT_TGATGGTGAGGAAACCACCG	AQP3	GATGGTGAGGAAACCACCGT	chr9:33443824-33443843,+;	TGATGGTGAGGAAACCACCG	chr9:33443823-33443842,+;
AQP4_CTGGGATCCACCATCAACTG_AACCAGGAGACCATGACCAG	AQP4	CTGGGATCCACCATCAACTG	chr18:26862453-26862472,-;	AACCAGGAGACCATGACCAG	chr18:26861257-26861276,+;
AQP5_TGAGCGGTGCCACACCGTAG_GCTGGTGGGCGCCATTGCCG	AQP5	TGAGCGGTGCCACACCGTAG	chr12:49962332-49962351,-;	GCTGGTGGGCGCCATTGCCG	chr12:49962299-49962318,+;
AQP6_AGAGACCCTTGGGATCAACG_GAGGAAGGCCAGCGTCACGG	AQP6	AGAGACCCTTGGGATCAACG	chr12:49973554-49973573,+;	GAGGAAGGCCAGCGTCACGG	chr12:49973424-49973443,-;
AQP7_ATCCCGGTCAGCCACGCCTG_GCCCAGCGCACAGTTAGCAA	AQP7	ATCCCGGTCAGCCACGCCTG	chr9:33385850-33385869,+;	GCCCAGCGCACAGTTAGCAA	chr9:33386495-33386514,+;
AQP8_CATCGGCTTTGCCGTCACCG_GCTGTGAGACCCAGTACGGG	AQP8	CATCGGCTTTGCCGTCACCG	chr16:25224541-25224560,+;	GCTGTGAGACCCAGTACGGG	chr16:25221529-25221548,-;
AQP9_ACGTGCCCAAGAACTCAGAG_CGTGCCCAAGAACTCAGAGA	AQP9	ACGTGCCCAAGAACTCAGAG	chr15:58138646-58138665,-;	CGTGCCCAAGAACTCAGAGA	chr15:58138645-58138664,-;
AQR_ATGGCACTAAGTTTGACCGG_ACATGGCCACTACCAAGCGA	AQR	ATGGCACTAAGTTTGACCGG	chr15:34906639-34906658,-;	ACATGGCCACTACCAAGCGA	chr15:34863013-34863032,+;
AR_GGTGAAGGATCGCCAGCCCA_AGAGAGACAGCTTGTACACG	AR	GGTGAAGGATCGCCAGCCCA	chrX:67717553-67717572,-;	AGAGAGACAGCTTGTACACG	chrX:67711643-67711662,+;
ARAF_GCCCAACAAGCAACGCACGG_CCTGCCCAACAAGCAACGCA	ARAF	GCCCAACAAGCAACGCACGG	chrX:47563042-47563061,+;	CCTGCCCAACAAGCAACGCA	chrX:47563039-47563058,+;
ARAP1_GTGGACAGAAACACTTATCG_TGGACAAGAACCCACCGCAG	ARAP1	GTGGACAGAAACACTTATCG	chr11:72705807-72705826,-;	TGGACAAGAACCCACCGCAG	chr11:72712198-72712217,-;
ARAP2_AATCCAACTTGGTATGCCCA_GACACAATTAAACACTGCAG	ARAP2	AATCCAACTTGGTATGCCCA	chr4:36133355-36133374,+;	GACACAATTAAACACTGCAG	chr4:36107567-36107586,-;
ARAP3_AGTATGCAGACACGTTCCGA_GTGTTCCGCACAGAGAGCGA	ARAP3	AGTATGCAGACACGTTCCGA	chr5:141680409-141680428,-;	GTGTTCCGCACAGAGAGCGA	chr5:141673015-141673034,-;
ARC_AGATCTGCGTGTCCACGCCG_CACGGGCGGCAAGTACCCGG	ARC	AGATCTGCGTGTCCACGCCG	chr8:142613632-142613651,+;	CACGGGCGGCAAGTACCCGG	chr8:142613857-142613876,-;
ARCN1_TGACAGTCGACGAAATACCC_GTGGAGACTACAAACCACAG	ARCN1	TGACAGTCGACGAAATACCC	chr11:118597758-118597777,+;	GTGGAGACTACAAACCACAG	chr11:118592813-118592832,+;
AREG_GAGGACGGTTCACTACTAGA_GATAACGAACCACAAATACC	AREG	GAGGACGGTTCACTACTAGA	chr4:74446683-74446702,-;	GATAACGAACCACAAATACC	chr4:74446734-74446753,+;
AREL1_AGGGCGGCAAAGCCTCCAGG_GAGGAAGCTGACTACACGTG	AREL1	AGGGCGGCAAAGCCTCCAGG	chr14:74663962-74663981,+;	GAGGAAGCTGACTACACGTG	chr14:74684598-74684617,+;
ARF1_CCCGCACCCAGGCTTCAACG_TGGAAGTAGTGGCGCCACAG	ARF1	CCCGCACCCAGGCTTCAACG	chr1:228097331-228097350,+;	TGGAAGTAGTGGCGCCACAG	chr1:228097422-228097441,-;
ARF3_TGTACCAGTTACGGTGACGA_TGGAAGTAGTGTCTCCAGAG	ARF3	TGTACCAGTTACGGTGACGA	chr12:48939030-48939049,+;	TGGAAGTAGTGTCTCCAGAG	chr12:48940008-48940027,+;
ARF4_ACTTCCAGAATACCCAGGTA_CTAGTTGGATTGGATGCTGC	ARF4	ACTTCCAGAATACCCAGGTA	chr3:57583895-57583914,-;	CTAGTTGGATTGGATGCTGC	chr3:57584449-57584468,-;
ARF4-AS1_GTGACGAAGCGAGGTATTGT_GCACAGGAATAAGCCGGTAG	ARF4-AS1	GTGACGAAGCGAGGTATTGT	chr3:57597632-57597651,-;	GCACAGGAATAAGCCGGTAG	chr3:57597307-57597326,+;
ARF5_TGGAAGTAGTGCCGCCACAG_GCGAGCTGACTGACAAGCTG	ARF5	TGGAAGTAGTGCCGCCACAG	chr7:127589565-127589584,-;	GCGAGCTGACTGACAAGCTG	chr7:127591042-127591061,+;
ARF6_CGACCGCGACCGCATCGATG_CCTGGCGAGCCTCATCGATG	ARF6	CGACCGCGACCGCATCGATG	chr14:49894009-49894028,+;	CCTGGCGAGCCTCATCGATG	chr14:49894021-49894040,-;
ARFGAP1_AGAGTTCCTGGAGTCTCAGG_AGTCCTCACCGAGTACAGGG	ARFGAP1	AGAGTTCCTGGAGTCTCAGG	chr20:63276561-63276580,+;	AGTCCTCACCGAGTACAGGG	chr20:63278985-63279004,-;
ARFGAP2_GACGCGCCTCACTAGACTCG_GAAGCTCAGATGGACGCCCA	ARFGAP2	GACGCGCCTCACTAGACTCG	chr11:47166825-47166844,+;	GAAGCTCAGATGGACGCCCA	chr11:47176521-47176540,+;
ARFGAP3_TGTTAGTGGGCACCGAGCGG_AGTGAACACCAAGTGACCGG	ARFGAP3	TGTTAGTGGGCACCGAGCGG	chr22:42857116-42857135,+;	AGTGAACACCAAGTGACCGG	chr22:42847527-42847546,+;
ARFGEF1_TCTGGTGGTCCATCTGACAG_ACTGTTCCAGAAATGTATCG	ARFGEF1	TCTGGTGGTCCATCTGACAG	chr8:67275982-67276001,+;	ACTGTTCCAGAAATGTATCG	chr8:67238414-67238433,+;
ARFGEF2_TGAATCGGATCCGACTACAG_AGATAGCGCAAGGTTCAACA	ARFGEF2	TGAATCGGATCCGACTACAG	chr20:48998444-48998463,+;	AGATAGCGCAAGGTTCAACA	chr20:48985431-48985450,+;
ARFGEF3_TGCCGTGCTGAAGATCGCGG_GTTGGGTCAGACTACACCCG	ARFGEF3	TGCCGTGCTGAAGATCGCGG	chr6:138229831-138229850,+;	GTTGGGTCAGACTACACCCG	chr6:138263040-138263059,+;
ARFIP1_TCCAGATGGTACATACCCAA_GCTAGTCGACTGGCTCAGCA	ARFIP1	TCCAGATGGTACATACCCAA	chr4:152881111-152881130,+;	GCTAGTCGACTGGCTCAGCA	chr4:152870803-152870822,+;
ARFIP2_CACATTGGTCACCAAGACCA_TATGAGAGTGTCCTGCAGCT	ARFIP2	CACATTGGTCACCAAGACCA	chr11:6478084-6478103,-;	TATGAGAGTGTCCTGCAGCT	chr11:6478838-6478857,-;
ARFRP1_CACATCCACAGTGCCGACTG_TGTTGGCCAGCACCAAGACG	ARFRP1	CACATCCACAGTGCCGACTG	chr20:63706423-63706442,+;	TGTTGGCCAGCACCAAGACG	chr20:63701844-63701863,+;
ARG1_AGATATACAGGGAGTCACCC_AGCAAGTCCGAAACAAGCCA	ARG1	AGATATACAGGGAGTCACCC	chr6:131582646-131582665,-;	AGCAAGTCCGAAACAAGCCA	chr6:131583841-131583860,-;
ARG2_GGGTGTGTTGATGTCAGCAT_CATCAACCCAGACAACACAA	ARG2	GGGTGTGTTGATGTCAGCAT	chr14:67645714-67645733,-;	CATCAACCCAGACAACACAA	chr14:67645691-67645710,-;
ARGFX_CCGGTTCCTGAACCAAACCT_CAGACCTTTACTGTTGACTC	ARGFX	CCGGTTCCTGAACCAAACCT	chr3:121586020-121586039,-;	CAGACCTTTACTGTTGACTC	chr3:121585051-121585070,-;
ARGLU1_ACGAGAAGTTCTCCGAAGGG_TTGAACGAGAAGTTCTCCGA	ARGLU1	ACGAGAAGTTCTCCGAAGGG	chr13:106559524-106559543,-;	TTGAACGAGAAGTTCTCCGA	chr13:106559528-106559547,-;
ARHGAP1_AAGGTACCTGAAGCACACCC_ACACTTCTGTATCTGCACCA	ARHGAP1	AAGGTACCTGAAGCACACCC	chr11:46682166-46682185,-;	ACACTTCTGTATCTGCACCA	chr11:46682120-46682139,-;
ARHGAP10_TAGGTCTGTCAGTGGCCCAG_CCGAAGAGGAAAGGAAGCAG	ARHGAP10	TAGGTCTGTCAGTGGCCCAG	chr4:147822724-147822743,+;	CCGAAGAGGAAAGGAAGCAG	chr4:147906670-147906689,+;
ARHGAP11A_AACAAGTAGCCCTCTTAGCG_AGTCATCAGTAACTAATGTG	ARHGAP11A	AACAAGTAGCCCTCTTAGCG	chr15:32636510-32636529,+;	AGTCATCAGTAACTAATGTG	chr15:32636626-32636645,+;
ARHGAP11A-SCG5_TGAGCTGGATATTCCACTCG_AGTCCCGCAATATCACAAGG	ARHGAP11A-SCG5	TGAGCTGGATATTCCACTCG	chr15:32643761-32643780,-;	AGTCCCGCAATATCACAAGG	chr15:30634212-30634231,-;chr15:32624215-32624234,-;
ARHGAP11B_GCGTGTACCAGACTTTATCC_GAAGAACATATTCATACCGA	ARHGAP11B	GCGTGTACCAGACTTTATCC	chr15:30635488-30635507,+;	GAAGAACATATTCATACCGA	chr15:30633518-30633537,+;
ARHGAP12_CTTGCATCCCGAGTCCAACG_GTTCCTTGAACAGATGACGA	ARHGAP12	CTTGCATCCCGAGTCCAACG	chr10:31861435-31861454,+;	GTTCCTTGAACAGATGACGA	chr10:31908479-31908498,+;
ARHGAP15_TCGACTAGAAAGAACAATCC_ATGGTGTCACGATTTGGCGG	ARHGAP15	TCGACTAGAAAGAACAATCC	chr2:143228601-143228620,-;	ATGGTGTCACGATTTGGCGG	chr2:143703478-143703497,-;
ARHGAP17_GCAGCTGGCTAACCAGACCG_AGCCCGCATACACTGCGCCG	ARHGAP17	GCAGCTGGCTAACCAGACCG	chr16:25015216-25015235,-;	AGCCCGCATACACTGCGCCG	chr16:24935472-24935491,-;
ARHGAP18_AGATACTCCACACTGAGCAG_GCTTCCGAAGGCTTACCTCG	ARHGAP18	AGATACTCCACACTGAGCAG	chr6:129607916-129607935,+;	GCTTCCGAAGGCTTACCTCG	chr6:129710008-129710027,+;
ARHGAP19_AATATCACAAAGTTAAACAG_GCTGACGAAGATGGCGACTG	ARHGAP19	AATATCACAAAGTTAAACAG	chr10:97256361-97256380,-;	GCTGACGAAGATGGCGACTG	chr10:97292618-97292637,-;
ARHGAP20_GGAGTGCAGAGTCTCGAAGA_AGTGGCCACAAAGTTCACTG	ARHGAP20	GGAGTGCAGAGTCTCGAAGA	chr11:110606696-110606715,+;	AGTGGCCACAAAGTTCACTG	chr11:110624167-110624186,+;
ARHGAP21_CGTCAGCTCTCACATGACCA_AAGCACGACAGATTATAACC	ARHGAP21	CGTCAGCTCTCACATGACCA	chr10:24607747-24607766,-;	AAGCACGACAGATTATAACC	chr10:24620616-24620635,-;
ARHGAP22_CCATGAGCAGGAGCGCCTCG_CACAACAGACGTGCACACGG	ARHGAP22	CCATGAGCAGGAGCGCCTCG	chr10:48479708-48479727,+;	CACAACAGACGTGCACACGG	chr10:48455115-48455134,-;
ARHGAP23_GTGAAGCCAAAGCCGTCCTG_TCCGGTAGCCGATGTACCCG	ARHGAP23	GTGAAGCCAAAGCCGTCCTG	chr17:38458189-38458208,-;	TCCGGTAGCCGATGTACCCG	chr17:38466925-38466944,-;
ARHGAP24_GAGTGTGCAGAACTTGGCAA_AGATCCTTTGACTATCATGG	ARHGAP24	GAGTGTGCAGAACTTGGCAA	chr4:85977612-85977631,+;	AGATCCTTTGACTATCATGG	chr4:85977669-85977688,+;
ARHGAP25_AGGAGACTATAGTTGTCACG_GCAGCAGCTCTACTACTACA	ARHGAP25	AGGAGACTATAGTTGTCACG	chr2:68816328-68816347,-;	GCAGCAGCTCTACTACTACA	chr2:68775375-68775394,+;
ARHGAP26_GGAGGGATACCTCTACGTGC_TGGGTCCAAACACCACACCA	ARHGAP26	GGAGGGATACCTCTACGTGC	chr5:142903641-142903660,+;	TGGGTCCAAACACCACACCA	chr5:143121033-143121052,-;
ARHGAP27_GACATGACAAGACCAGCCGG_ACATGACAAGACCAGCCGGG	ARHGAP27	GACATGACAAGACCAGCCGG	chr17:45404972-45404991,+;	ACATGACAAGACCAGCCGGG	chr17:45404973-45404992,+;
ARHGAP28_ACCCACCTCTCTCTTCCCTG_CATGGAGGCGCTGTCTACGG	ARHGAP28	ACCCACCTCTCTCTTCCCTG	chr18:6882244-6882263,+;	CATGGAGGCGCTGTCTACGG	chr18:6824854-6824873,-;
ARHGAP29_ACAATCCCTACATTTCGTGG_TTAGTAAACAGAGACTGCAG	ARHGAP29	ACAATCCCTACATTTCGTGG	chr1:94185381-94185400,+;	TTAGTAAACAGAGACTGCAG	chr1:94203179-94203198,+;
ARHGAP30_GCGGGTACAATCCATCGTCG_CAGGTTGGGAGCCCACACGA	ARHGAP30	GCGGGTACAATCCATCGTCG	chr1:161053312-161053331,-;	CAGGTTGGGAGCCCACACGA	chr1:161054371-161054390,+;
ARHGAP31_TATAGAGACTCACGGCATCG_TGCAAAGCGAGCCCACACAG	ARHGAP31	TATAGAGACTCACGGCATCG	chr3:119365347-119365366,+;	TGCAAAGCGAGCCCACACAG	chr3:119368435-119368454,-;
ARHGAP32_CCAATGACTTCTGACACCCG_TGATCTCCACTGTAGAAACG	ARHGAP32	CCAATGACTTCTGACACCCG	chr11:128974384-128974403,+;	TGATCTCCACTGTAGAAACG	chr11:128972829-128972848,+;
ARHGAP33_GTGGACAGTAACCTCAACTG_AGAGTTCCACACACTCACTG	ARHGAP33	GTGGACAGTAACCTCAACTG	chr19:35779080-35779099,+;	AGAGTTCCACACACTCACTG	chr19:35780596-35780615,-;
ARHGAP35_AGACTTTACGGTGAATACCG_AGAGCGGTGATCCTGCCCGG	ARHGAP35	AGACTTTACGGTGAATACCG	chr19:46989569-46989588,+;	AGAGCGGTGATCCTGCCCGG	chr19:46921588-46921607,-;
ARHGAP36_GACGCTCCAGGGTATCACTG_GAGAGCAGATCCAAACACCA	ARHGAP36	GACGCTCCAGGGTATCACTG	chrX:131085652-131085671,-;	GAGAGCAGATCCAAACACCA	chrX:131085950-131085969,-;
ARHGAP39_GACCCTGGAATCCTCGACTC_AGGAGTACGAACCACCGCCG	ARHGAP39	GACCCTGGAATCCTCGACTC	chr8:144605544-144605563,+;	AGGAGTACGAACCACCGCCG	chr8:144547801-144547820,+;
ARHGAP4_CGAAACCTTCTACCTCACGG_TATAACCAGAGACTCTTTGG	ARHGAP4	CGAAACCTTCTACCTCACGG	chrX:153913408-153913427,-;	TATAACCAGAGACTCTTTGG	chrX:153912725-153912744,-;
ARHGAP40_TCAGCCGTGAGCAAAGGTGT_AGTCGCAGGAGATTCTTCTG	ARHGAP40	TCAGCCGTGAGCAAAGGTGT	chr20:38639338-38639357,-;	AGTCGCAGGAGATTCTTCTG	chr20:38623396-38623415,-;
ARHGAP42_AAGTCATCAGTGGTTCTGCA_GAGAGCACAGGAAGAAACTG	ARHGAP42	AAGTCATCAGTGGTTCTGCA	chr11:100962415-100962434,-;	GAGAGCACAGGAAGAAACTG	chr11:100973247-100973266,+;
ARHGAP44_GCAGGGCCATACCTTTCCGG_GAGGTTCTGGCAACTCTCGG	ARHGAP44	GCAGGGCCATACCTTTCCGG	chr17:12980226-12980245,-;	GAGGTTCTGGCAACTCTCGG	chr17:12949668-12949687,-;
ARHGAP45_TGAACACGAGAAGCGCAGGA_GTTCTTGGCATACAGCAGTG	ARHGAP45	TGAACACGAGAAGCGCAGGA	chr19:1074819-1074838,+;	GTTCTTGGCATACAGCAGTG	chr19:1074167-1074186,-;
ARHGAP5_TCAGTATCATCGGCAAACTG_AGCCTACAAATATATCACTG	ARHGAP5	TCAGTATCATCGGCAAACTG	chr14:32093435-32093454,+;	AGCCTACAAATATATCACTG	chr14:32092052-32092071,+;
ARHGAP5-AS1_GTTCGGCGTGAAGGGCAGAG_GCAGCCACACACCCGACCGG	ARHGAP5-AS1	GTTCGGCGTGAAGGGCAGAG	chr14:32077639-32077658,+;	GCAGCCACACACCCGACCGG	chr14:32077012-32077031,-;
ARHGAP6_AGGGCCACCTACCATGAACA_AGGGTGTCGCAGTTGCAGGG	ARHGAP6	AGGGCCACCTACCATGAACA	chrX:11169493-11169512,+;	AGGGTGTCGCAGTTGCAGGG	chrX:11178173-11178192,+;
ARHGAP8_CCCGTAGTGGAAATAGACGA_GAACTTGAAGGCCCTCTACG	ARHGAP8	CCCGTAGTGGAAATAGACGA	chr22:44808354-44808373,-;	GAACTTGAAGGCCCTCTACG	chr22:44814681-44814700,+;
ARHGAP9_TAGCCGGCCCGAAAGTAGCG_TCACGTGCAGGACGTTGCGG	ARHGAP9	TAGCCGGCCCGAAAGTAGCG	chr12:57476136-57476155,-;	TCACGTGCAGGACGTTGCGG	chr12:57476067-57476086,+;
ARHGDIA_GAGCCTGCGAAAGTACAAGG_CTTGGGTGCCTCCTCCACGG	ARHGDIA	GAGCCTGCGAAAGTACAAGG	chr17:81869774-81869793,-;	CTTGGGTGCCTCCTCCACGG	chr17:81868990-81869009,+;
ARHGDIB_ACACACATACCTGTCACCAC_TCAGCACACCTACAGGACTG	ARHGDIB	ACACACATACCTGTCACCAC	chr12:14950522-14950541,+;	TCAGCACACCTACAGGACTG	chr12:14944785-14944804,-;
ARHGDIG_CCTGCCATACCCACGGCCGG_ACCTGTGAGATCCATGACGA	ARHGDIG	CCTGCCATACCCACGGCCGG	chr16:281916-281935,-;	ACCTGTGAGATCCATGACGA	chr16:282091-282110,-;
ARHGEF1_TAGGGCTGACCTCATCTCCG_GCTGTGGTAGAAGTCCAGGA	ARHGEF1	TAGGGCTGACCTCATCTCCG	chr19:41892610-41892629,+;	GCTGTGGTAGAAGTCCAGGA	chr19:41892086-41892105,-;
ARHGEF10_TCACGGGCATGTGTCCGACG_AGATAAACCCTCGGGCATCG	ARHGEF10	TCACGGGCATGTGTCCGACG	chr8:1925359-1925378,-;	AGATAAACCCTCGGGCATCG	chr8:1885679-1885698,-;
ARHGEF10L_GCAGAGCGAAGGCAGCTACG_TGAGTTCGAGAGCTACAGCG	ARHGEF10L	GCAGAGCGAAGGCAGCTACG	chr1:17621896-17621915,+;	TGAGTTCGAGAGCTACAGCG	chr1:17607884-17607903,+;
ARHGEF11_CGGAACAGCGAAGATGCCCG_CCAACAGGTCAACGGCACCA	ARHGEF11	CGGAACAGCGAAGATGCCCG	chr1:156959112-156959131,-;	CCAACAGGTCAACGGCACCA	chr1:156979274-156979293,-;
ARHGEF12_CCCAATCTGATCGATAACAG_GAGAATAACATACTGCATGG	ARHGEF12	CCCAATCTGATCGATAACAG	chr11:120460720-120460739,-;	GAGAATAACATACTGCATGG	chr11:120448239-120448258,-;
ARHGEF15_GCGGAACCAGCAGTATCAGG_GGAGCGAGAGGTCCGCAGCG	ARHGEF15	GCGGAACCAGCAGTATCAGG	chr17:8315866-8315885,+;	GGAGCGAGAGGTCCGCAGCG	chr17:8313048-8313067,-;
ARHGEF16_CATGTTCGAGATCCTCACGT_CCTGGACCAGCTCTCCACTG	ARHGEF16	CATGTTCGAGATCCTCACGT	chr1:3469435-3469454,+;	CCTGGACCAGCTCTCCACTG	chr1:3468897-3468916,+;
ARHGEF17_GCAGCGGAACATCAAGCAGG_AGACGGAGGCGTCTTACCCG	ARHGEF17	GCAGCGGAACATCAAGCAGG	chr11:73356231-73356250,+;	AGACGGAGGCGTCTTACCCG	chr11:73308944-73308963,+;
ARHGEF18_GGAGCGCATCATCCAGAACA_TCAGCGGCAGCTCCACCTGG	ARHGEF18	GGAGCGCATCATCCAGAACA	chr19:7451241-7451260,+;	TCAGCGGCAGCTCCACCTGG	chr19:7453654-7453673,+;
ARHGEF19_GATACAGAGATCACCAGCGG_AGATACAGAGATCACCAGCG	ARHGEF19	GATACAGAGATCACCAGCGG	chr1:16208780-16208799,-;	AGATACAGAGATCACCAGCG	chr1:16208781-16208800,-;
ARHGEF2_TGAGCAGATCACCCAAGCGA_TAACAAGAGCATCACAGCCA	ARHGEF2	TGAGCAGATCACCCAAGCGA	chr1:155962941-155962960,+;	TAACAAGAGCATCACAGCCA	chr1:155969177-155969196,-;
ARHGEF25_ACAGGGTTATATGGCCACCA_ATGGTGGCCATATAACCCTG	ARHGEF25	ACAGGGTTATATGGCCACCA	chr12:57614012-57614031,+;	ATGGTGGCCATATAACCCTG	chr12:57614013-57614032,-;
ARHGEF26_CTTTAGTCTCCTCTTCCCGG_GAGTGAGGTCGATAACGACG	ARHGEF26	CTTTAGTCTCCTCTTCCCGG	chr3:154225863-154225882,+;	GAGTGAGGTCGATAACGACG	chr3:154122877-154122896,+;
ARHGEF26-AS1_GAGAGCGCTGCCGCCGACCG_GAGAGCGCTGCCGCCGACCG	ARHGEF26-AS1	GAGAGCGCTGCCGCCGACCG	chr3:154121408-154121427,-;	GAGAGCGCTGCCGCCGACCG	chr3:154121408-154121427,-;
ARHGEF28_GCAGCTGGACCACAGCACCG_CAAGCAACTCATCTAAACAG	ARHGEF28	GCAGCTGGACCACAGCACCG	chr5:73873081-73873100,+;	CAAGCAACTCATCTAAACAG	chr5:73873117-73873136,-;
ARHGEF3_GGTGAACTGAAGAACAATCG_TGTCAGGGCGGCTCTCACTG	ARHGEF3	GGTGAACTGAAGAACAATCG	chr3:56737192-56737211,-;	TGTCAGGGCGGCTCTCACTG	chr3:56755115-56755134,+;
ARHGEF33_AGTGTGAGATAAATACTCGG_GCGGCCCGTCAGCTTCGCCA	ARHGEF33	AGTGTGAGATAAATACTCGG	chr2:38956967-38956986,-;	GCGGCCCGTCAGCTTCGCCA	chr2:38960276-38960295,+;
ARHGEF35_GCATCTGATGGGCTCTAGCA_CATCTGATGGGCTCTAGCAA	ARHGEF35	GCATCTGATGGGCTCTAGCA	chr7:144187010-144187029,+;	CATCTGATGGGCTCTAGCAA	chr7:144187011-144187030,+;
ARHGEF37_ACTGGTGGACACGTACCGGA_GCTTTGGCCAGGCTGCACAG	ARHGEF37	ACTGGTGGACACGTACCGGA	chr5:149609627-149609646,+;	GCTTTGGCCAGGCTGCACAG	chr5:149621766-149621785,-;
ARHGEF38_GGAAGAGGCCACAACAGACG_GCTACAGAACACTCACCCTG	ARHGEF38	GGAAGAGGCCACAACAGACG	chr4:105613464-105613483,+;	GCTACAGAACACTCACCCTG	chr4:105589262-105589281,-;
ARHGEF39_ACCATCAACAGCTCACACGT_GGCGCTACCAAGAACAGCTG	ARHGEF39	ACCATCAACAGCTCACACGT	chr9:35663320-35663339,-;	GGCGCTACCAAGAACAGCTG	chr9:35665047-35665066,-;
ARHGEF4_TGTAGTACAACACGTCGCGG_GAGCCGGGAGAGCTCCACGC	ARHGEF4	TGTAGTACAACACGTCGCGG	chr2:131044310-131044329,-;	GAGCCGGGAGAGCTCCACGC	chr2:131041282-131041301,-;
ARHGEF40_TGCCTGTGAACAAGATTACG_TTCGTAGGCACATGAATGGG	ARHGEF40	TGCCTGTGAACAAGATTACG	chr14:21082274-21082293,+;	TTCGTAGGCACATGAATGGG	chr14:21081502-21081521,+;
ARHGEF5_CTGAGTCACCATCACCACGT_GGCACTGGAGAAAGCCGACG	ARHGEF5	CTGAGTCACCATCACCACGT	chr7:144378834-144378853,-;	GGCACTGGAGAAAGCCGACG	chr7:144378817-144378836,+;
ARHGEF6_TAGATAAAGCCACTCATCCG_CAGCTGAACAGACTGATCAG	ARHGEF6	TAGATAAAGCCACTCATCCG	chrX:136682762-136682781,+;	CAGCTGAACAGACTGATCAG	chrX:136680792-136680811,-;
ARHGEF7_GCACCTACAGAAGCAAACGA_TGGTCAGCACGAGAATCCCA	ARHGEF7	GCACCTACAGAAGCAAACGA	chr13:111280602-111280621,+;	TGGTCAGCACGAGAATCCCA	chr13:111273859-111273878,-;
ARHGEF7-AS2_GCCGCTCCGCGCACAAAGGA_GCCGCTCCGCGCACAAAGGA	ARHGEF7-AS2	GCCGCTCCGCGCACAAAGGA	chr13:111115800-111115819,-;	GCCGCTCCGCGCACAAAGGA	chr13:111115800-111115819,-;
ARHGEF9_CTCGGAGCTGATCTACACTG_GTTCAGTGACGAGCAACTGA	ARHGEF9	CTCGGAGCTGATCTACACTG	chrX:63665975-63665994,-;	GTTCAGTGACGAGCAACTGA	chrX:63697250-63697269,-;
ARID1A_ACTGGCGGGAGAGCCAACAG_CAGCAGAACTCTCACGACCA	ARID1A	ACTGGCGGGAGAGCCAACAG	chr1:26761031-26761050,-;	CAGCAGAACTCTCACGACCA	chr1:26696998-26697017,+;
ARID1B_CTCTAGCCTGATGAACACGC_GCTGATGGCATTCGTCCCAG	ARID1B	CTCTAGCCTGATGAACACGC	chr6:157167118-157167137,+;	GCTGATGGCATTCGTCCCAG	chr6:157148758-157148777,-;
ARID2_AATCAGACTCGACTCACCAG_TTAATGCCCAGCTTTCGAGG	ARID2	AATCAGACTCGACTCACCAG	chr12:45851284-45851303,-;	TTAATGCCCAGCTTTCGAGG	chr12:45836785-45836804,-;
ARID3A_TGAGGACATGGCCTCCGACG_GCTGTGGCGTGAGATCACCA	ARID3A	TGAGGACATGGCCTCCGACG	chr19:929870-929889,+;	GCTGTGGCGTGAGATCACCA	chr19:964357-964376,+;
ARID3B_AATTGATGGCAACCGCAGGG_GTACCAATACCAGTAGCCCT	ARID3B	AATTGATGGCAACCGCAGGG	chr15:74591223-74591242,+;	GTACCAATACCAGTAGCCCT	chr15:74591384-74591403,+;
ARID3C_GAAGGCGGCCGAGGTGATGG_ATAGACAGCAATCGGCGCGA	ARID3C	GAAGGCGGCCGAGGTGATGG	chr9:34623878-34623897,+;	ATAGACAGCAATCGGCGCGA	chr9:34623622-34623641,-;
ARID4A_GATGCTAGTTGGTATACCGT_GATGTCAGTGCCAAGTACCG	ARID4A	GATGCTAGTTGGTATACCGT	chr14:58306091-58306110,+;	GATGTCAGTGCCAAGTACCG	chr14:58301616-58301635,+;
ARID4B_AAGTAGCTTCCATTGATCGG_ATAGTACCAAATCTCCCGCA	ARID4B	AAGTAGCTTCCATTGATCGG	chr1:235172652-235172671,-;	ATAGTACCAAATCTCCCGCA	chr1:235175290-235175309,-;
ARID5A_GAAACAGTACAAGATGGCTA_GAGGCCGAAGAAGGCCAAGG	ARID5A	GAAACAGTACAAGATGGCTA	chr2:96550643-96550662,+;	GAGGCCGAAGAAGGCCAAGG	chr2:96550694-96550713,+;
ARID5B_ACAGGTTTACCACCTCGCCA_AGCGGTACCGGCAGTACTGG	ARID5B	ACAGGTTTACCACCTCGCCA	chr10:61902407-61902426,-;	AGCGGTACCGGCAGTACTGG	chr10:62000134-62000153,-;
ARIH1_TCACTTAACAGCTTTAACTG_TTGGATTGCAGCCAACACAA	ARIH1	TCACTTAACAGCTTTAACTG	chr15:72566552-72566571,+;	TTGGATTGCAGCCAACACAA	chr15:72567156-72567175,+;
ARIH2_ACAGTGCAATCGGTGCAACG_CCTGTACCCGAATAACCATG	ARIH2	ACAGTGCAATCGGTGCAACG	chr3:48970675-48970694,+;	CCTGTACCCGAATAACCATG	chr3:48970636-48970655,-;
ARIH2OS_GCGGCTGCCCAACCAGCTTC_GAGGCGGCGGCACAGCTCCG	ARIH2OS	GCGGCTGCCCAACCAGCTTC	chr3:48919485-48919504,-;	GAGGCGGCGGCACAGCTCCG	chr3:48919461-48919480,-;
ARL1_GGACAGACAAGTATCAGGTA_CAAAGGCACCGGCCTTGATG	ARL1	GGACAGACAAGTATCAGGTA	chr12:101402862-101402881,-;	CAAAGGCACCGGCCTTGATG	chr12:101396412-101396431,-;
ARL10_TACAGGCTATCGATAACCAG_GCCCACCAAGGACTTTGAGG	ARL10	TACAGGCTATCGATAACCAG	chr5:176371771-176371790,+;	GCCCACCAAGGACTTTGAGG	chr5:176366547-176366566,+;
ARL11_GCCCACTGTTGGTTTCAACG_GGTGCTGGCCAACAAGCAGG	ARL11	GCCCACTGTTGGTTTCAACG	chr13:49630570-49630589,+;	GGTGCTGGCCAACAAGCAGG	chr13:49630801-49630820,+;
ARL13A_TGACACTTACTACTCGGCAT_ATGGCCAAACTACTATGCAC	ARL13A	TGACACTTACTACTCGGCAT	chrX:100986892-100986911,-;	ATGGCCAAACTACTATGCAC	chrX:100985779-100985798,+;
ARL13B_GTCCAACTCAGCCAGACCAC_GCTGAACTCGATGGAACCAG	ARL13B	GTCCAACTCAGCCAGACCAC	chr3:94039921-94039940,-;	GCTGAACTCGATGGAACCAG	chr3:94039902-94039921,+;
ARL14_GTTACTGTGAGAACACCGAT_GCCTGGAGCTCTGACTGCTG	ARL14	GTTACTGTGAGAACACCGAT	chr3:160677576-160677595,+;	GCCTGGAGCTCTGACTGCTG	chr3:160677727-160677746,+;
ARL14EP_AGCCTACCTGTCTGAACCAG_ACAGCCACTTGCGGTCACAG	ARL14EP	AGCCTACCTGTCTGAACCAG	chr11:30332981-30333000,-;	ACAGCCACTTGCGGTCACAG	chr11:30336720-30336739,-;
ARL14EPL_GGATTAAAGTCTGCTACCTG_AAACCCACCGTCGGTTGCAG	ARL14EPL	GGATTAAAGTCTGCTACCTG	chr5:116054065-116054084,-;	AAACCCACCGTCGGTTGCAG	chr5:116058863-116058882,-;
ARL15_TGGTCGACACGACGTTATCG_ACGTCGTGTCGACCACAGGT	ARL15	TGGTCGACACGACGTTATCG	chr5:54171787-54171806,+;	ACGTCGTGTCGACCACAGGT	chr5:54171782-54171801,-;
ARL16_AGAGGCGTCCATCACAAACT_TGCCGTGGTGATGTTCTGCT	ARL16	AGAGGCGTCCATCACAAACT	chr17:81682132-81682151,+;	TGCCGTGGTGATGTTCTGCT	chr17:81681786-81681805,+;
ARL17A_GGTCACCGGCACAAATGATG_AGATGCCTCATCATTTGTGC	ARL17A	GGTCACCGGCACAAATGATG	chr17:46517168-46517187,-;	AGATGCCTCATCATTTGTGC	chr17:46517160-46517179,+;
ARL2_GCAGGCTCTGGAGCTCCCGC_TGGGTGGCCAGAAGTCCCTG	ARL2	GCAGGCTCTGGAGCTCCCGC	chr11:65018703-65018722,-;	TGGGTGGCCAGAAGTCCCTG	chr11:65018594-65018613,+;
ARL2BP_TTGAAGAACAGCTGCTGCAG_CGAGGACTGGACTTAAGCAG	ARL2BP	TTGAAGAACAGCTGCTGCAG	chr16:57249789-57249808,+;	CGAGGACTGGACTTAAGCAG	chr16:57252178-57252197,+;
ARL3_GGATCTGCCAGACTCGGTCG_GGAACTAGCGGAATTACTGG	ARL3	GGATCTGCCAGACTCGGTCG	chr10:102685851-102685870,+;	GGAACTAGCGGAATTACTGG	chr10:102685983-102686002,-;
ARL4A_GTCTTTCCACATTGTTATTC_TTGCTAACAAACAAGATTTG	ARL4A	GTCTTTCCACATTGTTATTC	chr7:12688311-12688330,+;	TTGCTAACAAACAAGATTTG	chr7:12688649-12688668,+;
ARL4C_GGACGGCATCATCTACGTGG_CATCGGCGAGGGCCTCACCG	ARL4C	GGACGGCATCATCTACGTGG	chr2:234496310-234496329,-;	CATCGGCGAGGGCCTCACCG	chr2:234496079-234496098,-;
ARL4D_AGCCGGGCCTCGGACAACCA_CGGGTATAAGAGCGCCACAG	ARL4D	AGCCGGGCCTCGGACAACCA	chr17:43400090-43400109,+;	CGGGTATAAGAGCGCCACAG	chr17:43399988-43400007,-;
ARL5A_GCTGTGCTCTAACTGGCGAG_TGGAGACTGTTCAATCACCA	ARL5A	GCTGTGCTCTAACTGGCGAG	chr2:151806823-151806842,-;	TGGAGACTGTTCAATCACCA	chr2:151828133-151828152,-;
ARL5B_AGGTCATCCACTCTAGACCT_TTATCTCACACCAATCCGGG	ARL5B	AGGTCATCCACTCTAGACCT	chr10:18675177-18675196,-;	TTATCTCACACCAATCCGGG	chr10:18675197-18675216,-;
ARL5C_AGAGCACACGGTCATCATCG_ACTGGAACATCAGTTAGCAG	ARL5C	AGAGCACACGGTCATCATCG	chr17:39165122-39165141,-;	ACTGGAACATCAGTTAGCAG	chr17:39156885-39156904,+;
ARL6_TGCCACTATTATCTAGCCCA_AGAACATCAAAGATAAACCC	ARL6	TGCCACTATTATCTAGCCCA	chr3:97768176-97768195,-;	AGAACATCAAAGATAAACCC	chr3:97788089-97788108,+;
ARL6IP1_CCACCCAAGCAACCGCAGCA_CACCCAAGCAACCGCAGCAA	ARL6IP1	CCACCCAAGCAACCGCAGCA	chr16:18794638-18794657,+;	CACCCAAGCAACCGCAGCAA	chr16:18794639-18794658,+;
ARL6IP4_GGAGGCCGAGCAGTTCCTCG_ACGACACAGAGAGATCAACA	ARL6IP4	GGAGGCCGAGCAGTTCCTCG	chr12:122981237-122981256,-;	ACGACACAGAGAGATCAACA	chr12:122982517-122982536,+;
ARL6IP5_GACCACCATAACGAACGTCG_GGGCAAAGCGATCGGAACCC	ARL6IP5	GACCACCATAACGAACGTCG	chr3:69101958-69101977,-;	GGGCAAAGCGATCGGAACCC	chr3:69085095-69085114,-;
ARL6IP6_TCGCCATGCTATAGCCCATG_ACAGGAGAATCCAGCAGTTA	ARL6IP6	TCGCCATGCTATAGCCCATG	chr2:152759771-152759790,-;	ACAGGAGAATCCAGCAGTTA	chr2:152735021-152735040,-;
ARL8A_TACCGCGATCACGTTGACGA_CCTCCCGTGTACTTACACGA	ARL8A	TACCGCGATCACGTTGACGA	chr1:202144447-202144466,+;	CCTCCCGTGTACTTACACGA	chr1:202137949-202137968,+;
ARL8B_CACCGCGATGACATTGACGA_AGAGATGGAGCTGACGCTCG	ARL8B	CACCGCGATGACATTGACGA	chr3:5122572-5122591,-;	AGAGATGGAGCTGACGCTCG	chr3:5122522-5122541,+;
ARL9_TCAGCAGCAATCCCTTGGAT_TGGGAAATGTACCTATCCAA	ARL9	TCAGCAGCAATCCCTTGGAT	chr4:56518721-56518740,-;	TGGGAAATGTACCTATCCAA	chr4:56518707-56518726,+;
ARMC1_AAGCGGAGTGGACGACTGGA_AAGGCAACTTACAAGCAAAG	ARMC1	AAGCGGAGTGGACGACTGGA	chr8:65627221-65627240,+;	AAGGCAACTTACAAGCAAAG	chr8:65627204-65627223,+;
ARMC10_TTACCTGCTGGAGTCAACGG_TCGGCCCGGCCTCAGACGGG	ARMC10	TTACCTGCTGGAGTCAACGG	chr7:103083743-103083762,+;	TCGGCCCGGCCTCAGACGGG	chr7:103075821-103075840,+;
ARMC12_GTCATCCGTAGTACAAGCAG_TGTAATGCCATTTCACCACG	ARMC12	GTCATCCGTAGTACAAGCAG	chr6:35738388-35738407,-;	TGTAATGCCATTTCACCACG	chr6:35748651-35748670,-;
ARMC2_GCTGCGGTTCTCACCCAGCG_ACGGCAATGGAACAGTACAA	ARMC2	GCTGCGGTTCTCACCCAGCG	chr6:108953346-108953365,-;	ACGGCAATGGAACAGTACAA	chr6:108928172-108928191,+;
ARMC3_GGAGCGTAGCAGCTCTACCA_ACTGTGTTTGCAGAACGCAG	ARMC3	GGAGCGTAGCAGCTCTACCA	chr10:23001947-23001966,-;	ACTGTGTTTGCAGAACGCAG	chr10:22998314-22998333,-;
ARMC4_GACCTCGTTAGGCTGCACGG_GCTGCAGGAGCACTGCGCCA	ARMC4	GACCTCGTTAGGCTGCACGG	chr10:27936837-27936856,-;	GCTGCAGGAGCACTGCGCCA	chr10:27939911-27939930,-;
ARMC5_CAAGGGCAGCCACAATACGA_ACAGCCTCTTACCAGCACAG	ARMC5	CAAGGGCAGCCACAATACGA	chr16:31462711-31462730,-;	ACAGCCTCTTACCAGCACAG	chr16:31462022-31462041,-;
ARMC6_TCATGGCCACCACACTGACG_CAACAGCCGCATCATCGTGG	ARMC6	TCATGGCCACCACACTGACG	chr19:19052035-19052054,+;	CAACAGCCGCATCATCGTGG	chr19:19055844-19055863,+;
ARMC7_ACCAATAGCAAACTCCACCA_TTCCAGGAGACCCAAAGCCA	ARMC7	ACCAATAGCAAACTCCACCA	chr17:75110589-75110608,-;	TTCCAGGAGACCCAAAGCCA	chr17:75110358-75110377,+;
ARMC8_TAGCAGGTCCCGCTATACCC_CAATATTCTGAACTGCACCG	ARMC8	TAGCAGGTCCCGCTATACCC	chr3:138228953-138228972,+;	CAATATTCTGAACTGCACCG	chr3:138235066-138235085,-;
ARMC9_CAAGGAGGCTCGTAACATGG_GACGCTCTGGAGGTACTCAG	ARMC9	CAAGGAGGCTCGTAACATGG	chr2:231256593-231256612,-;	GACGCTCTGGAGGTACTCAG	chr2:231239950-231239969,-;
ARMCX1_AATGCCATACGTGAATTGGG_GGCCCGAAGTAAGAGCACCA	ARMCX1	AATGCCATACGTGAATTGGG	chrX:101553651-101553670,+;	GGCCCGAAGTAAGAGCACCA	chrX:101553446-101553465,+;
ARMCX2_GCACCCACTGAGGTGACCGA_TGTGTCTACAAATACACCAG	ARMCX2	GCACCCACTGAGGTGACCGA	chrX:101657005-101657024,-;	TGTGTCTACAAATACACCAG	chrX:101657503-101657522,-;
ARMCX3_AAAGTAGGCTGGGTGACCGC_GATATTATTCGTGATCTGGG	ARMCX3	AAAGTAGGCTGGGTGACCGC	chrX:101624995-101625014,+;	GATATTATTCGTGATCTGGG	chrX:101625448-101625467,+;
ARMCX4_TATTAGGTAAGGCTTCACCC_CACCAGGCAAGACTTCACCC	ARMCX4	TATTAGGTAAGGCTTCACCC	chrX:101490140-101490159,-;	CACCAGGCAAGACTTCACCC	chrX:101491100-101491119,-;
ARMCX5_CAGTCCAGCCAGCTGCACAG_ACAGTACTGACCCTAGACAT	ARMCX5	CAGTCCAGCCAGCTGCACAG	chrX:102603364-102603383,-;	ACAGTACTGACCCTAGACAT	chrX:102602478-102602497,-;
ARMCX6_TATGGCTCGGCCCTGGACTG_ACTGAGGACAGGCCCTCAGG	ARMCX6	TATGGCTCGGCCCTGGACTG	chrX:101616410-101616429,-;	ACTGAGGACAGGCCCTCAGG	chrX:101616352-101616371,-;
ARMH1_CAACGACATGAGCATCGCCG_AAGTTCATTGAAACCAACCA	ARMH1	CAACGACATGAGCATCGCCG	chr1:44724551-44724570,+;	AAGTTCATTGAAACCAACCA	chr1:44689797-44689816,+;
ARMH2_AACACCAACATGCCACACTC_TCAGCTGCAAAGTTCCCAGC	ARMH2	AACACCAACATGCCACACTC	chr6:24797715-24797734,+;	TCAGCTGCAAAGTTCCCAGC	chr6:24797807-24797826,+;
ARMH3_GTACTGCACATACTAAAGGA_TGTAGGAGCAGGACTGACAG	ARMH3	GTACTGCACATACTAAAGGA	chr10:101991972-101991991,+;	TGTAGGAGCAGGACTGACAG	chr10:102006583-102006602,+;
ARMH4_AGACTTCACGGAATCCACCA_GATGACAGCTGATAACACCC	ARMH4	AGACTTCACGGAATCCACCA	chr14:58138083-58138102,-;	GATGACAGCTGATAACACCC	chr14:58138563-58138582,-;
ARMS2_CCCAGGACCGATGGTAACTG_GAAGGACACAGGAACCACCG	ARMS2	CCCAGGACCGATGGTAACTG	chr10:122454742-122454761,+;	GAAGGACACAGGAACCACCG	chr10:122454807-122454826,-;
ARMT1_TATAAGTCAGGTGCAACCTG_AATACCACAGATCTTAACTA	ARMT1	TATAAGTCAGGTGCAACCTG	chr6:151468823-151468842,-;	AATACCACAGATCTTAACTA	chr6:151454578-151454597,+;
ARNT_AGCCAACAGTAGCCACACAG_ATCACAGTGAAATTGAACGG	ARNT	AGCCAACAGTAGCCACACAG	chr1:150829104-150829123,+;	ATCACAGTGAAATTGAACGG	chr1:150839630-150839649,-;
ARNT2_GGATGTGCATGGGCTCGCGG_AAGGGCAGCAGTCATCCATG	ARNT2	GGATGTGCATGGGCTCGCGG	chr15:80508216-80508235,+;	AAGGGCAGCAGTCATCCATG	chr15:80508195-80508214,+;
ARNTL_ACATAATCGAGATGGCCCAG_GCAGTCGTCCAATTGCGACG	ARNTL	ACATAATCGAGATGGCCCAG	chr11:13369648-13369667,-;	GCAGTCGTCCAATTGCGACG	chr11:13372284-13372303,-;
ARNTL2_GTTCACAGTAATCTCCACGC_ACACACGTGTCCTTCCAGCG	ARNTL2	GTTCACAGTAATCTCCACGC	chr12:27390107-27390126,+;	ACACACGTGTCCTTCCAGCG	chr12:27390124-27390143,-;
ARPC1A_GCACCAGAATAGCATCACGT_GGACAAGAGAGCCACAACTG	ARPC1A	GCACCAGAATAGCATCACGT	chr7:99359721-99359740,+;	GGACAAGAGAGCCACAACTG	chr7:99359673-99359692,+;
ARPC1B_GAGCGGTGCCAAATGGACCA_CAGATCTCGGTGCTCAGCGG	ARPC1B	GAGCGGTGCCAAATGGACCA	chr7:99386731-99386750,+;	CAGATCTCGGTGCTCAGCGG	chr7:99394030-99394049,+;
ARPC2_GAAAGACACAGACGCCGCTG_GCCAATGTTGTCACCCACAG	ARPC2	GAAAGACACAGACGCCGCTG	chr2:218245497-218245516,+;	GCCAATGTTGTCACCCACAG	chr2:218245514-218245533,-;
ARPC3_TACCAAACTCATCGGAAACA_TCAGAATGATAAACCCAGCA	ARPC3	TACCAAACTCATCGGAAACA	chr12:110445503-110445522,-;	TCAGAATGATAAACCCAGCA	chr12:110436112-110436131,-;
ARPC4_GAACTCTTCAGCCACAATGC_GGAACTCTTCAGCCACAATG	ARPC4	GAACTCTTCAGCCACAATGC	chr3:9803985-9804004,-;	GGAACTCTTCAGCCACAATG	chr3:9803986-9804005,-;
ARPC5_TTTATTGACCCACCAGGACC_TTGACCCACCAGGACCGGGC	ARPC5	TTTATTGACCCACCAGGACC	chr1:183630634-183630653,-;	TTGACCCACCAGGACCGGGC	chr1:183630630-183630649,-;
ARPC5L_ATTCGTCGATGTCCACCCGG_GTTGACGGGAGAGTTCCGCA	ARPC5L	ATTCGTCGATGTCCACCCGG	chr9:124869323-124869342,-;	GTTGACGGGAGAGTTCCGCA	chr9:124873724-124873743,-;
ARPIN_GGATTTCTCTAGGATGACTG_CAGCGGAGATCCGAGAGCAG	ARPIN	GGATTTCTCTAGGATGACTG	chr15:89901796-89901815,-;	CAGCGGAGATCCGAGAGCAG	chr15:89903243-89903262,-;
ARPIN-AP3S2_CGGCGCGCTCCGGAACAAGG_ATGAGCCGCATCTACCACGA	ARPIN-AP3S2	CGGCGCGCTCCGGAACAAGG	chr15:89912796-89912815,-;	ATGAGCCGCATCTACCACGA	chr15:89912816-89912835,-;
ARPP19_GGGACGGCTTCCGTTGAGGA_TGCAGCTCCGGATAAGACGG	ARPP19	GGGACGGCTTCCGTTGAGGA	chr15:52551960-52551979,+;	TGCAGCTCCGGATAAGACGG	chr15:52552017-52552036,-;
ARPP21_GGTGCGGGACAGCGATCCTG_CCTGAATCAGGCAATAGCAG	ARPP21	GGTGCGGGACAGCGATCCTG	chr3:35729333-35729352,-;	CCTGAATCAGGCAATAGCAG	chr3:35681769-35681788,+;
ARR3_GCTGCCAGCTGCCAGAAACG_CGTGGACCATGTGGACACGG	ARR3	GCTGCCAGCTGCCAGAAACG	chrX:70278562-70278581,+;	CGTGGACCATGTGGACACGG	chrX:70269872-70269891,+;
ARRB1_CGGTGGGAACGACTGTACGT_GGTCAGCGTCACATAGACTG	ARRB1	CGGTGGGAACGACTGTACGT	chr11:75283374-75283393,+;	GGTCAGCGTCACATAGACTG	chr11:75283467-75283486,+;
ARRB2_GACTACCTGAAGGACCGCAA_GTAGTGTGCTCACCTGACTG	ARRB2	GACTACCTGAAGGACCGCAA	chr17:4716170-4716189,+;	GTAGTGTGCTCACCTGACTG	chr17:4720466-4720485,-;
ARRDC1_GCCTGACTGGTTCTCAACGT_CAAGGCTAATGACACAGCGT	ARRDC1	GCCTGACTGGTTCTCAACGT	chr9:137614159-137614178,-;	CAAGGCTAATGACACAGCGT	chr9:137612936-137612955,+;
ARRDC1-AS1_GGCCCGGCCTCGGCCTGAGG_GGAACCGGAACGCGCGCCCG	ARRDC1-AS1	GGCCCGGCCTCGGCCTGAGG	chr9:137619201-137619220,-;	GGAACCGGAACGCGCGCCCG	chr9:137618807-137618826,-;
ARRDC2_GGAATGGTGCCGATCACCAG_GCCCTCGAAGGATGTCACCA	ARRDC2	GGAATGGTGCCGATCACCAG	chr19:18010244-18010263,-;	GCCCTCGAAGGATGTCACCA	chr19:18008976-18008995,-;
ARRDC3_GAACTGCTCTTCCCGAATGG_AGGATAGAGGGAGAAACTGG	ARRDC3	GAACTGCTCTTCCCGAATGG	chr5:91375128-91375147,-;	AGGATAGAGGGAGAAACTGG	chr5:91374959-91374978,+;
ARRDC4_GTGTTCGAGGACGAGCGCAA_GGATTGCTGCATTATCAGAG	ARRDC4	GTGTTCGAGGACGAGCGCAA	chr15:97960928-97960947,+;	GGATTGCTGCATTATCAGAG	chr15:97969343-97969362,+;
ARRDC5_TCACGCCCAGTGCAGAGCGG_TGAAATGGAAGTCAAAGGTG	ARRDC5	TCACGCCCAGTGCAGAGCGG	chr19:4891352-4891371,-;	TGAAATGGAAGTCAAAGGTG	chr19:4896832-4896851,+;
ARSA_GAGACCATGCGTATGTCCCG_TGGAAAGGGAACGACCTACG	ARSA	GAGACCATGCGTATGTCCCG	chr22:50626255-50626274,-;	TGGAAAGGGAACGACCTACG	chr22:50626208-50626227,-;
ARSB_AGTAGGTATCAAATCCTCGG_GTGAGCAGCTGGCTCCGCGA	ARSB	AGTAGGTATCAAATCCTCGG	chr5:78969009-78969028,+;	GTGAGCAGCTGGCTCCGCGA	chr5:78984950-78984969,+;
ARSD_GCTACGGGAACAATACACTG_GGGATGCACAATTCACACCC	ARSD	GCTACGGGAACAATACACTG	chrX:2925618-2925637,-;	GGGATGCACAATTCACACCC	chrX:2918195-2918214,+;
ARSF_GGTGCCAGTGAAATCGTCCG_GCTACGGCAATGACACCATG	ARSF	GGTGCCAGTGAAATCGTCCG	chrX:3089561-3089580,-;	GCTACGGCAATGACACCATG	chrX:3072154-3072173,+;
ARSG_TCCAGCCAAGCAGACGACCT_TCCGCTCAACGAGACCACCT	ARSG	TCCAGCCAAGCAGACGACCT	chr17:68385071-68385090,+;	TCCGCTCAACGAGACCACCT	chr17:68343727-68343746,+;
ARSH_TGTTACCACCCGCTCAACCA_TACTTCACCTCTGACAACGG	ARSH	TGTTACCACCCGCTCAACCA	chrX:3015014-3015033,+;	TACTTCACCTCTGACAACGG	chrX:3024074-3024093,+;
ARSI_TGCGGCTTCGACCTGCACGA_AGCGGTACAGGTACTCACGA	ARSI	TGCGGCTTCGACCTGCACGA	chr5:150298340-150298359,-;	AGCGGTACAGGTACTCACGA	chr5:150298170-150298189,+;
ARSJ_GCAACCTGGGACCGAACCGG_TATGCACAAAGCCTACAGCC	ARSJ	GCAACCTGGGACCGAACCGG	chr4:113902637-113902656,-;	TATGCACAAAGCCTACAGCC	chr4:113902993-113903012,+;
ARSK_ACATGCTTCGAACTAACCAC_TTACGGATAAGATTAACCAT	ARSK	ACATGCTTCGAACTAACCAC	chr5:95601000-95601019,+;	TTACGGATAAGATTAACCAT	chr5:95582977-95582996,-;
ARSL_GCTATGGCAACAACACCATG_TCACGCCGTCCTCTGCAAGG	ARSL	GCTATGGCAACAACACCATG	chrX:2958276-2958295,-;	TCACGCCGTCCTCTGCAAGG	chrX:2955500-2955519,+;
ART1_GGCTGCAACATGCTTCAGGG_TCTCCCGGATCTCAACCACA	ART1	GGCTGCAACATGCTTCAGGG	chr11:3660130-3660149,-;	TCTCCCGGATCTCAACCACA	chr11:3659699-3659718,+;
ART3_GTGGTATATAGAACAAGCCA_GAAGGCTGAAGTGTTAGACA	ART3	GTGGTATATAGAACAAGCCA	chr4:76082232-76082251,+;	GAAGGCTGAAGTGTTAGACA	chr4:76081826-76081845,+;
ART4_AGTACTGTACAGGTGCACCC_CATGACTACCACACACGCTG	ART4	AGTACTGTACAGGTGCACCC	chr12:14840583-14840602,+;	CATGACTACCACACACGCTG	chr12:14840937-14840956,-;
ART5_GTGGGCCACTGCCTTATCCA_GCCTCTTGGGTTCAAAGCGA	ART5	GTGGGCCACTGCCTTATCCA	chr11:3639853-3639872,+;	GCCTCTTGGGTTCAAAGCGA	chr11:3639915-3639934,+;
ARTN_GCACCAGCTCGTCGGAGCGG_TCTGCTGAGCAGCGTCGCAG	ARTN	GCACCAGCTCGTCGGAGCGG	chr1:43936519-43936538,-;	TCTGCTGAGCAGCGTCGCAG	chr1:43936125-43936144,+;
ARV1_TCATGGGCCGTTCTACCCAC_CAGCAGTAAGCCACTCAACA	ARV1	TCATGGGCCGTTCTACCCAC	chr1:230995797-230995816,-;	CAGCAGTAAGCCACTCAACA	chr1:230997160-230997179,-;
ARVCF_GCAGTCTGAGACCGACAAGG_GTGTGAAGCAGCCATCACCA	ARVCF	GCAGTCTGAGACCGACAAGG	chr22:19973709-19973728,-;	GTGTGAAGCAGCCATCACCA	chr22:19981422-19981441,+;
ARX_CATGAGGCTGGACTTGACCG_TCTCGCGGTACGACTTGCTG	ARX	CATGAGGCTGGACTTGACCG	chrX:25010274-25010293,-;	TCTCGCGGTACGACTTGCTG	chrX:25013463-25013482,+;
AS3MT_TACACGAAGAAGTAGCCCTA_TCGGCAGACCTCCAGACCAA	AS3MT	TACACGAAGAAGTAGCCCTA	chr10:102870190-102870209,+;	TCGGCAGACCTCCAGACCAA	chr10:102870111-102870130,+;
ASAH1_TCTGAACCGCACCAGCCAAG_TAGTTGCTCAGTTATGACCC	ASAH1	TCTGAACCGCACCAGCCAAG	chr8:18059343-18059362,-;	TAGTTGCTCAGTTATGACCC	chr8:18062381-18062400,+;
ASAH2_ACGGTAGCCAACCTGAGCAG_TGGCACTCATCATTACAAGG	ASAH2	ACGGTAGCCAACCTGAGCAG	chr10:50196897-50196916,-;	TGGCACTCATCATTACAAGG	chr10:50248544-50248563,+;
ASAH2B_ATGTAAGCAGATAATGCGTG_ATGAGGCTACTTCAACATCG	ASAH2B	ATGTAAGCAGATAATGCGTG	chr10:50742954-50742973,-;	ATGAGGCTACTTCAACATCG	chr10:50752499-50752518,+;chr10:50189537-50189556,-;
ASAP1_CAAAGAAGAGGCCCTAACCA_GTTCATCGCCGAGACCACCG	ASAP1	CAAAGAAGAGGCCCTAACCA	chr8:130128047-130128066,-;	GTTCATCGCCGAGACCACCG	chr8:130358097-130358116,-;
ASAP2_GACTCAGTCAAACCCAACCC_AAATGAAGAGCAGTACACCC	ASAP2	GACTCAGTCAAACCCAACCC	chr2:9368488-9368507,+;	AAATGAAGAGCAGTACACCC	chr2:9297310-9297329,+;
ASAP3_AGCGCACGCCCAGTTCGCGG_GAATGAAGAGCAGTACCGAG	ASAP3	AGCGCACGCCCAGTTCGCGG	chr1:23436964-23436983,+;	GAATGAAGAGCAGTACCGAG	chr1:23455997-23456016,-;
ASB1_TGCAAGAGGAGAGCTACCGG_TAGGCTGCGCTGATGTACAA	ASB1	TGCAAGAGGAGAGCTACCGG	chr2:238433674-238433693,+;	TAGGCTGCGCTGATGTACAA	chr2:238444433-238444452,-;
ASB10_CACCAGCAGCACATGAACAC_CGACAGCTGCATGGCCACGG	ASB10	CACCAGCAGCACATGAACAC	chr7:151186469-151186488,+;	CGACAGCTGCATGGCCACGG	chr7:151181115-151181134,+;
ASB11_TAAGGAGCCAGTGTCGACCA_AGCGAGGCAGTCCAATGTGG	ASB11	TAAGGAGCCAGTGTCGACCA	chrX:15288057-15288076,-;	AGCGAGGCAGTCCAATGTGG	chrX:15288004-15288023,-;
ASB12_GTCCAGGTGCCCGTAGACTG_CTGCAGGAGCTCCTAGACCA	ASB12	GTCCAGGTGCCCGTAGACTG	chrX:64225066-64225085,+;	CTGCAGGAGCTCCTAGACCA	chrX:64225169-64225188,-;
ASB13_TGGCGGCAACATCTACGCCC_CTGCGTGAACCAGGTCACCG	ASB13	TGGCGGCAACATCTACGCCC	chr10:5641848-5641867,-;	CTGCGTGAACCAGGTCACCG	chr10:5652946-5652965,-;
ASB14_GCTGCGTGACTGCTATGACA_TGGGAGCAAACCACTCACAA	ASB14	GCTGCGTGACTGCTATGACA	chr3:57283416-57283435,-;	TGGGAGCAAACCACTCACAA	chr3:57288023-57288042,-;
ASB15_TAAACGACGAGGTAATGCTG_TAGAGGAAGCTTCTCCACTG	ASB15	TAAACGACGAGGTAATGCTG	chr7:123629271-123629290,+;	TAGAGGAAGCTTCTCCACTG	chr7:123636890-123636909,-;
ASB16_CAAGGCTAATGTGCTGACTG_GCGGAGAGAGCGCAGCATGG	ASB16	CAAGGCTAATGTGCTGACTG	chr17:44172245-44172264,+;	GCGGAGAGAGCGCAGCATGG	chr17:44170821-44170840,-;
ASB16-AS1_GTGCGGTCACGGTACGGACA_GTGAGGAGTAGGGTCGGCTA	ASB16-AS1	GTGCGGTCACGGTACGGACA	chr17:44187421-44187440,+;	GTGAGGAGTAGGGTCGGCTA	chr17:44187249-44187268,-;
ASB17_GATATCACTGTTACGAACCA_CCCTTCGAGAGTAAGAGTAA	ASB17	GATATCACTGTTACGAACCA	chr1:75932157-75932176,-;	CCCTTCGAGAGTAAGAGTAA	chr1:75922178-75922197,-;
ASB18_GTGCAGGCGCTGCTCAACCA_GGTACCTGATAGTCCAAACG	ASB18	GTGCAGGCGCTGCTCAACCA	chr2:236214399-236214418,-;	GGTACCTGATAGTCCAAACG	chr2:236241275-236241294,+;
ASB2_GACCACCGCGAAGTACAGCG_AGGTGCTGACATCAACACGC	ASB2	GACCACCGCGAAGTACAGCG	chr14:93939465-93939484,+;	AGGTGCTGACATCAACACGC	chr14:93947503-93947522,-;
ASB3_TTAAGGCTGTTGCTTCAACA_ATTGCCTAGAAATATTACTC	ASB3	TTAAGGCTGTTGCTTCAACA	chr2:53729525-53729544,-;	ATTGCCTAGAAATATTACTC	chr2:53714464-53714483,-;
ASB4_GGAGCTGGTGGCCTTCTACG_GCACCAGAAGACATTCCACA	ASB4	GGAGCTGGTGGCCTTCTACG	chr7:95527889-95527908,+;	GCACCAGAAGACATTCCACA	chr7:95495831-95495850,-;
ASB5_CATAGTGAAAGGCAACCGCA_GTAGGTGCTGACGTACAGAA	ASB5	CATAGTGAAAGGCAACCGCA	chr4:176268964-176268983,-;	GTAGGTGCTGACGTACAGAA	chr4:176216994-176217013,-;
ASB6_CCCATGCCGCAAGAGAACGT_GGAGCTGCTGGTGCATCACG	ASB6	CCCATGCCGCAAGAGAACGT	chr9:129640560-129640579,+;	GGAGCTGCTGGTGCATCACG	chr9:129639428-129639447,-;
ASB7_GTTGCAGATTCAGGCCGCGG_GTGCGAAAGATGCTAGAACA	ASB7	GTTGCAGATTCAGGCCGCGG	chr15:100612261-100612280,+;	GTGCGAAAGATGCTAGAACA	chr15:100612304-100612323,+;
ASB8_GTCAGCATCTGACACCATAC_GGTGTCAGATGCTGACTGTG	ASB8	GTCAGCATCTGACACCATAC	chr12:48151234-48151253,+;	GGTGTCAGATGCTGACTGTG	chr12:48151230-48151249,-;
ASB9_TTAGGAGCGGACGTGAACCA_TAGGAGCGGACGTGAACCAA	ASB9	TTAGGAGCGGACGTGAACCA	chrX:15248920-15248939,-;	TAGGAGCGGACGTGAACCAA	chrX:15248919-15248938,-;
ASCC1_AGTACTGGCGAAGTGCTCCA_CAGGTACAATCTCTACACAG	ASCC1	AGTACTGGCGAAGTGCTCCA	chr10:72196813-72196832,-;	CAGGTACAATCTCTACACAG	chr10:72128141-72128160,-;
ASCC2_GGTGATCAACAATATCCTGG_GCTGAACGACAAGCGTGCAG	ASCC2	GGTGATCAACAATATCCTGG	chr22:29802043-29802062,-;	GCTGAACGACAAGCGTGCAG	chr22:29793627-29793646,-;
ASCC3_GCTACAAGCACATTAGCCTG_TCTTCTACCCAAATCCACCA	ASCC3	GCTACAAGCACATTAGCCTG	chr6:100606832-100606851,-;	TCTTCTACCCAAATCCACCA	chr6:100644086-100644105,+;
ASCL1_GCTGCTGGACGAGCATGACG_GGTGGAGACACTGCGCTCGG	ASCL1	GCTGCTGGACGAGCATGACG	chr12:102958760-102958779,+;	GGTGGAGACACTGCGCTCGG	chr12:102958712-102958731,+;
ASCL2_CAGCGCGCGGATGTACTCCA_GCTGCAGCGCAACAGTTCCG	ASCL2	CAGCGCGCGGATGTACTCCA	chr11:2270027-2270046,+;	GCTGCAGCGCAACAGTTCCG	chr11:2270228-2270247,+;
ASCL3_GGAGAAGCGACTCAGCAAAG_GCTGAGACCAAGAATAACCC	ASCL3	GGAGAAGCGACTCAGCAAAG	chr11:8937768-8937787,-;	GCTGAGACCAAGAATAACCC	chr11:8937683-8937702,-;
ASCL4_CGGGTGCGCTGCGTGAACGA_TGATGTAGTCGATGGCAGCG	ASCL4	CGGGTGCGCTGCGTGAACGA	chr12:107775468-107775487,+;	TGATGTAGTCGATGGCAGCG	chr12:107775563-107775582,-;
ASCL5_CGAGTCAAGTGCGTCAACGA_GCTGAGTCGCTTCTCAGCCA	ASCL5	CGAGTCAAGTGCGTCAACGA	chr1:201115071-201115090,-;	GCTGAGTCGCTTCTCAGCCA	chr1:201115013-201115032,+;
ASDURF_CAGCCGAGGGACGCGACCAG_TGTCCTCTGGTCGCGTCCCT	ASDURF	CAGCCGAGGGACGCGACCAG	chr2:189661526-189661545,+;	TGTCCTCTGGTCGCGTCCCT	chr2:189661532-189661551,-;
ASF1A_GATCACCTTCGAGTGCATCG_CAGGTCCTCGATGCACTCGA	ASF1A	GATCACCTTCGAGTGCATCG	chr6:118894488-118894507,+;	CAGGTCCTCGATGCACTCGA	chr6:118894496-118894515,-;
ASF1B_TCAGATCCTAGACTCGGTGC_TATGGAAGCGGGTCACCCGG	ASF1B	TCAGATCCTAGACTCGGTGC	chr19:14126166-14126185,-;	TATGGAAGCGGGTCACCCGG	chr19:14120617-14120636,+;
ASGR1_GGACGGGACGGACTACGAGA_CAGACACGAACTGCTTCACG	ASGR1	GGACGGGACGGACTACGAGA	chr17:7173971-7173990,-;	CAGACACGAACTGCTTCACG	chr17:7174419-7174438,+;
ASGR2_GCTGGAGAACGCACACCTGG_GGTGGTCATCAACTCCTGGG	ASGR2	GCTGGAGAACGCACACCTGG	chr17:7107026-7107045,-;	GGTGGTCATCAACTCCTGGG	chr17:7107008-7107027,-;
ASH1L_ACTAGAGACACACATACTGG_AAAGCAGAAGCCATTACCAG	ASH1L	ACTAGAGACACACATACTGG	chr1:155480419-155480438,+;	AAAGCAGAAGCCATTACCAG	chr1:155438355-155438374,-;
ASH2L_TCATCTGAGATCTTTAACTG_GGTGAGGTAGAGCTGCAATG	ASH2L	TCATCTGAGATCTTTAACTG	chr8:38128296-38128315,-;	GGTGAGGTAGAGCTGCAATG	chr8:38107096-38107115,+;
ASIC1_CAGCGCTGAAGACTTCAAGG_TGAGATACCAGACACACAGA	ASIC1	CAGCGCTGAAGACTTCAAGG	chr12:50059933-50059952,+;	TGAGATACCAGACACACAGA	chr12:50059762-50059781,+;
ASIC2_TGGCAAACCTCTGCTCACCA_AAGGTGGCTCAGACTGACTG	ASIC2	TGGCAAACCTCTGCTCACCA	chr17:33112001-33112020,-;	AAGGTGGCTCAGACTGACTG	chr17:33088931-33088950,+;
ASIC3_GGCCTGCGAAACCCGCTACG_CCGGAAGCTCAACCGCAGCG	ASIC3	GGCCTGCGAAACCCGCTACG	chr7:151050895-151050914,+;	CCGGAAGCTCAACCGCAGCG	chr7:151051287-151051306,+;
ASIC4_GAAGTGTTACACCTTCAACG_ACGGACTGCGCAGAACCCTG	ASIC4	GAAGTGTTACACCTTCAACG	chr2:219531775-219531794,+;	ACGGACTGCGCAGAACCCTG	chr2:219514912-219514931,+;
ASIC5_TCCCAGCATCAACGAAACCA_AAGCCTAACCCATCAAACTG	ASIC5	TCCCAGCATCAACGAAACCA	chr4:155843785-155843804,+;	AAGCCTAACCCATCAAACTG	chr4:155843730-155843749,+;
ASIP_GACATCCAGTAGGTTCACAG_AGACAGAAGGGACATCCAGT	ASIP	GACATCCAGTAGGTTCACAG	chr20:34260496-34260515,-;	AGACAGAAGGGACATCCAGT	chr20:34260506-34260525,-;
ASL_ACGGCAGGGAAGCTGCACAC_AACGTGATGTTCTCTTCCCG	ASL	ACGGCAGGGAAGCTGCACAC	chr7:66082895-66082914,+;	AACGTGATGTTCTCTTCCCG	chr7:66086587-66086606,+;
ASMT_TTGTGACGTCGGGCTGACCG_GTCCAGCGACTACCTGACCA	ASMT	TTGTGACGTCGGGCTGACCG	chrX:1624311-1624330,-;chrY:1624311-1624330,-;	GTCCAGCGACTACCTGACCA	chrX:1624291-1624310,+;chrY:1624291-1624310,+;
ASMTL_TACTCCGTATGGGTACGCCA_CTGGGAATACGTCCACAGCG	ASMTL	TACTCCGTATGGGTACGCCA	chrX:1442236-1442255,-;chrY:1442236-1442255,-;	CTGGGAATACGTCCACAGCG	chrX:1432279-1432298,-;chrY:1432279-1432298,-;
ASNS_GGATCAGATGAACTTACGCA_TTCTAGCAGCCAGTAAATCG	ASNS	GGATCAGATGAACTTACGCA	chr7:97855375-97855394,-;	TTCTAGCAGCCAGTAAATCG	chr7:97858280-97858299,+;
ASNSD1_AGTGTACCAGATCGAATCAC_GCTACCACTGATACAAATGC	ASNSD1	AGTGTACCAGATCGAATCAC	chr2:189667336-189667355,+;	GCTACCACTGATACAAATGC	chr2:189666802-189666821,-;
ASPA_ACGGTACAGTCTCCGCCCAG_GAGGACCAACTTCTATACCT	ASPA	ACGGTACAGTCTCCGCCCAG	chr17:3498960-3498979,-;	GAGGACCAACTTCTATACCT	chr17:3489233-3489252,-;
ASPDH_CCCGCGAAATTCCAACACCA_GCGAAATTCCAACACCATGG	ASPDH	CCCGCGAAATTCCAACACCA	chr19:50512433-50512452,-;	GCGAAATTCCAACACCATGG	chr19:50512430-50512449,-;
ASPG_AGGCTTCGACATGACATCGG_AAGGCAAACCCACTCAGCGA	ASPG	AGGCTTCGACATGACATCGG	chr14:104104648-104104667,+;	AAGGCAAACCCACTCAGCGA	chr14:104093568-104093587,-;
ASPH_AACCGAGCATAGTTACCACG_TCAAGAGGTATCCCACGCCA	ASPH	AACCGAGCATAGTTACCACG	chr8:61644612-61644631,-;	TCAAGAGGTATCCCACGCCA	chr8:61562782-61562801,+;
ASPHD1_CAGGAGCTGGTAGCACCCGG_GTAGCAGTACCAGAGGAACA	ASPHD1	CAGGAGCTGGTAGCACCCGG	chr16:29901711-29901730,-;	GTAGCAGTACCAGAGGAACA	chr16:29901240-29901259,-;
ASPHD2_GTGTGGTACTGTTATCACGT_GGCCACAGTGATGACAGCGG	ASPHD2	GTGTGGTACTGTTATCACGT	chr22:26433829-26433848,+;	GGCCACAGTGATGACAGCGG	chr22:26433791-26433810,-;
ASPM_GGATCAGGTAACATAACACA_AAGTGAGCCCGACCGAGCGG	ASPM	GGATCAGGTAACATAACACA	chr1:197122541-197122560,+;	AAGTGAGCCCGACCGAGCGG	chr1:197146384-197146403,-;
ASPN_TAACCACAAAGAAGTTGCGA_TAATAATGGGATAGAGCCAG	ASPN	TAACCACAAAGAAGTTGCGA	chr9:92466500-92466519,-;	TAATAATGGGATAGAGCCAG	chr9:92464988-92465007,-;
ASPRV1_GGTCCACCCAAACTTGTGGG_GTAAGGGCTACTATCTCAAG	ASPRV1	GGTCCACCCAAACTTGTGGG	chr2:69961013-69961032,-;	GTAAGGGCTACTATCTCAAG	chr2:69961092-69961111,-;
ASPSCR1_GGTGACCAAGGCCTTCAGGG_ACTTCAGATCATATTCACAG	ASPSCR1	GGTGACCAAGGCCTTCAGGG	chr17:82009510-82009529,+;	ACTTCAGATCATATTCACAG	chr17:81979222-81979241,-;
ASRGL1_GACGATCCCGAGTTCAACGC_GCCGCCGTGGACCACTACGA	ASRGL1	GACGATCCCGAGTTCAACGC	chr11:62338146-62338165,+;	GCCGCCGTGGACCACTACGA	chr11:62337988-62338007,-;
ASS1_CAGCCACACGAGGATGCACG_TGACCTGATGGAGTACGCAA	ASS1	CAGCCACACGAGGATGCACG	chr9:130452281-130452300,-;	TGACCTGATGGAGTACGCAA	chr9:130466778-130466797,+;
ASTE1_TTGAACTGAAGCAAAGACGG_GACAGACATAAGTACCACAC	ASTE1	TTGAACTGAAGCAAAGACGG	chr3:131025177-131025196,+;	GACAGACATAAGTACCACAC	chr3:131024355-131024374,+;
ASTL_GAGTGCCTCGGACATCACCC_GGTGACAAACCTGATGCACG	ASTL	GAGTGCCTCGGACATCACCC	chr2:96129878-96129897,-;	GGTGACAAACCTGATGCACG	chr2:96133469-96133488,+;
ASTN1_GGATGGATCCACGTCGCCGG_GACTGCAGCAAAGATAACGG	ASTN1	GGATGGATCCACGTCGCCGG	chr1:177164587-177164606,+;	GACTGCAGCAAAGATAACGG	chr1:176957739-176957758,-;
ASTN2_GCTGCTGGAAATCAACCGTG_TATACCCTCATCCAAGACAA	ASTN2	GCTGCTGGAAATCAACCGTG	chr9:116651572-116651591,-;	TATACCCTCATCCAAGACAA	chr9:116651541-116651560,-;
ASXL1_GAATCAGTGCGTATACAGCG_GAGAGTTGATCAGGGCACGG	ASXL1	GAATCAGTGCGTATACAGCG	chr20:32433369-32433388,+;	GAGAGTTGATCAGGGCACGG	chr20:32431394-32431413,-;
ASXL2_GTTGCTGGCAATCTCCAGGA_TGGAAGGAAAGACTCTCAGA	ASXL2	GTTGCTGGCAATCTCCAGGA	chr2:25759517-25759536,+;	TGGAAGGAAAGACTCTCAGA	chr2:25756020-25756039,-;
ASXL3_GAAGAAGAAGGACCGCACCT_CTTGAAATGGACCAAAGCTG	ASXL3	GAAGAAGAAGGACCGCACCT	chr18:33578646-33578665,+;	CTTGAAATGGACCAAAGCTG	chr18:33683409-33683428,+;
ASZ1_TGCTCGAGATGGTCACACCC_AGTGTAACCATTCTCATCCT	ASZ1	TGCTCGAGATGGTCACACCC	chr7:117385763-117385782,-;	AGTGTAACCATTCTCATCCT	chr7:117385698-117385717,+;
ATAD1_GGCCCATAGAGAAGAACACC_ATAGCCGAGTCAAGGTCCTG	ATAD1	GGCCCATAGAGAAGAACACC	chr10:87784652-87784671,+;	ATAGCCGAGTCAAGGTCCTG	chr10:87770992-87771011,+;
ATAD2_AATCCAGATAGAGATCCTGG_CGCGGCGCAGAAGAAACCCG	ATAD2	AATCCAGATAGAGATCCTGG	chr8:123336375-123336394,-;	CGCGGCGCAGAAGAAACCCG	chr8:123396210-123396229,-;
ATAD2B_GCTCTTCCGGGTGTTCACCA_AAGCCGCCCTGATTGCACTG	ATAD2B	GCTCTTCCGGGTGTTCACCA	chr2:23926750-23926769,+;	AAGCCGCCCTGATTGCACTG	chr2:23823514-23823533,-;
ATAD3A_TGTCGCCGGCCGCTTCATCG_GAAGCGGCCGGCGACAAGCG	ATAD3A	TGTCGCCGGCCGCTTCATCG	chr1:1522800-1522819,+;	GAAGCGGCCGGCGACAAGCG	chr1:1522796-1522815,-;
ATAD3B_CGTCACTGGCCGCTTCATCG_GATGCTGCGAGTGGAGACCG	ATAD3B	CGTCACTGGCCGCTTCATCG	chr1:1485072-1485091,+;	GATGCTGCGAGTGGAGACCG	chr1:1482178-1482197,+;
ATAD3C_AGGAACATCAAGAAGAACCG_GCTACATCGAGGCTCGGCTG	ATAD3C	AGGAACATCAAGAAGAACCG	chr1:1455833-1455852,+;	GCTACATCGAGGCTCGGCTG	chr1:1454412-1454431,+;
ATAD5_AATGCCTCTTCCCAGCGCAG_TCTATCTGAAAGCTTACCCT	ATAD5	AATGCCTCTTCCCAGCGCAG	chr17:30869508-30869527,+;	TCTATCTGAAAGCTTACCCT	chr17:30834726-30834745,+;
ATAT1_ACTGGAAGAGTTCTCGCCCA_CATGAGTCTGTGCAACGCCA	ATAT1	ACTGGAAGAGTTCTCGCCCA	chr6:30628115-30628134,-;	CATGAGTCTGTGCAACGCCA	chr6:30628089-30628108,+;
ATCAY_GCTACCAGATGATCGACCGG_GTGGCGGACAGTGATCATCG	ATCAY	GCTACCAGATGATCGACCGG	chr19:3909596-3909615,+;	GTGGCGGACAGTGATCATCG	chr19:3907834-3907853,+;
ATE1_GCGTCGGGAACACTCACCGC_TGAGCCCATGGATTCCACAA	ATE1	GCGTCGGGAACACTCACCGC	chr10:121928330-121928349,+;	TGAGCCCATGGATTCCACAA	chr10:121911131-121911150,-;
ATE1-AS1_TGGAGAAGGAACGGAAATAG_TGGAGAAGGAACGGAAATAG	ATE1-AS1	TGGAGAAGGAACGGAAATAG	chr10:121928148-121928167,-;	TGGAGAAGGAACGGAAATAG	chr10:121928148-121928167,-;
ATF1_GCGCCGTGCTAGGATCCCGT_TTATCTTCTGAAGATACACG	ATF1	GCGCCGTGCTAGGATCCCGT	chr12:50795979-50795998,-;	TTATCTTCTGAAGATACACG	chr12:50809472-50809491,+;
ATF2_GCTCGTTCGACCAGTCACCA_GGACGAACAATAGCTGATGT	ATF2	GCTCGTTCGACCAGTCACCA	chr2:175111636-175111655,-;	GGACGAACAATAGCTGATGT	chr2:175114819-175114838,+;
ATF3_AGAAGGCACTCACTTTCTGC_AAAGTGCCGAAACAAGAAGA	ATF3	AGAAGGCACTCACTTTCTGC	chr1:212618228-212618247,-;	AAAGTGCCGAAACAAGAAGA	chr1:212618189-212618208,+;
ATF4_ATCACAAGTGTCATCCAACG_ATCCACAGCCAGCCATTCGG	ATF4	ATCACAAGTGTCATCCAACG	chr22:39521890-39521909,-;	ATCCACAGCCAGCCATTCGG	chr22:39521621-39521640,-;
ATF5_TGTCACTCCTGGCGACCCTG_TTTACAAGGCCCGGAGCCAG	ATF5	TGTCACTCCTGGCGACCCTG	chr19:49930852-49930871,+;	TTTACAAGGCCCGGAGCCAG	chr19:49933055-49933074,+;
ATF6_GAATAAGAGTCCACTGACCG_TTTGCCAATGGCATAAGCGT	ATF6	GAATAAGAGTCCACTGACCG	chr1:161784058-161784077,-;	TTTGCCAATGGCATAAGCGT	chr1:161792267-161792286,-;
ATF6B_GCTGGACTCGAATAGCACCC_GAGGGACTGCAGAAGGACTG	ATF6B	GCTGGACTCGAATAGCACCC	chr6:32119916-32119935,+;	GAGGGACTGCAGAAGGACTG	chr6:32120787-32120806,+;
ATF7_CAGCTGCAGAGCGAACACTG_TAGATTCCTGAAGAACTGTG	ATF7	CAGCTGCAGAGCGAACACTG	chr12:53517250-53517269,+;	TAGATTCCTGAAGAACTGTG	chr12:53543410-53543429,-;
ATF7-NPFF_CAAGTCTCCTCAATCAATGG_AGGTTTGGCAGAAATACCCA	ATF7-NPFF	CAAGTCTCCTCAATCAATGG	chr12:53531853-53531872,-;	AGGTTTGGCAGAAATACCCA	chr12:53506876-53506895,-;
ATF7IP_GAGATGGTAGCTATCAACAG_ACTAGAGGATAGATCACCAG	ATF7IP	GAGATGGTAGCTATCAACAG	chr12:14497835-14497854,-;	ACTAGAGGATAGATCACCAG	chr12:14424682-14424701,-;
ATF7IP2_TCTACAGTAACCAGTACCGT_GTCTACAGTAACCAGTACCG	ATF7IP2	TCTACAGTAACCAGTACCGT	chr16:10431167-10431186,+;	GTCTACAGTAACCAGTACCG	chr16:10431166-10431185,+;
ATG10_TATAAGATGCGACTGCTACA_TGTTGCGTAATAGTGTCCCA	ATG10	TATAAGATGCGACTGCTACA	chr5:82178540-82178559,+;	TGTTGCGTAATAGTGTCCCA	chr5:82178567-82178586,-;
ATG101_TGACCGTCCACACTTCCCAT_CGAGAAGATCATCAACATCG	ATG101	TGACCGTCCACACTTCCCAT	chr12:52076887-52076906,-;	CGAGAAGATCATCAACATCG	chr12:52076980-52076999,+;
ATG12_GAGCGAACACGAACCATCCA_ACTTGTGGCCTCAGAACAGT	ATG12	GAGCGAACACGAACCATCCA	chr5:115837683-115837702,-;	ACTTGTGGCCTCAGAACAGT	chr5:115837630-115837649,-;
ATG13_TGGTCTCCAAGACATCGTGA_AATGTGAACTCACCTACTGG	ATG13	TGGTCTCCAAGACATCGTGA	chr11:46667821-46667840,-;	AATGTGAACTCACCTACTGG	chr11:46665513-46665532,-;
ATG14_TGTGCAACACTACCCGCCGG_TCTCTGAAGACACATCTGCG	ATG14	TGTGCAACACTACCCGCCGG	chr14:55411670-55411689,-;	TCTCTGAAGACACATCTGCG	chr14:55382166-55382185,+;
ATG16L1_TGCAAGCCGAATCTGGACTG_GAATAACCAAATGCAGCGGA	ATG16L1	TGCAAGCCGAATCTGGACTG	chr2:233282714-233282733,+;	GAATAACCAAATGCAGCGGA	chr2:233264015-233264034,+;
ATG16L2_GCAGCGCAAGGCGCGCGCCG_GAACAGCATTGACCTCAGAG	ATG16L2	GCAGCGCAAGGCGCGCGCCG	chr11:72822239-72822258,+;	GAACAGCATTGACCTCAGAG	chr11:72825313-72825332,-;
ATG2A_TCGGTGAGCAGAGCAGCCCA_CGGTCTCCGAGATGTCACGA	ATG2A	TCGGTGAGCAGAGCAGCCCA	chr11:64914397-64914416,+;	CGGTCTCCGAGATGTCACGA	chr11:64917127-64917146,-;
ATG2B_GAACAGTGTAACTCAAAGCG_GCTCGTACACCTTCTAGCCG	ATG2B	GAACAGTGTAACTCAAAGCG	chr14:96311259-96311278,+;	GCTCGTACACCTTCTAGCCG	chr14:96333690-96333709,-;
ATG3_TAGCCAAACAACCATAATCG_TAGTCCACCACTGTCCAACA	ATG3	TAGCCAAACAACCATAATCG	chr3:112537742-112537761,+;	TAGTCCACCACTGTCCAACA	chr3:112553288-112553307,-;
ATG4A_CCAGCTGTGTCAGCACTCAA_ATACCCACCAATGCAACTGA	ATG4A	CCAGCTGTGTCAGCACTCAA	chrX:108137827-108137846,-;	ATACCCACCAATGCAACTGA	chrX:108150286-108150305,-;
ATG4B_GCGATGCTCATGCGGCACGG_GCCGCCACGTACCACAGCGA	ATG4B	GCGATGCTCATGCGGCACGG	chr2:241668641-241668660,-;	GCCGCCACGTACCACAGCGA	chr2:241668678-241668697,-;
ATG4C_AGATTGGTATGGACCAGCTG_TCAGCTTTGACAACAGACTG	ATG4C	AGATTGGTATGGACCAGCTG	chr1:62819297-62819316,+;	TCAGCTTTGACAACAGACTG	chr1:62816715-62816734,+;
ATG4D_GATGGACCCAAGCTGTACCG_GAGAAACGTACACCACCAGG	ATG4D	GATGGACCCAAGCTGTACCG	chr19:10552246-10552265,+;	GAGAAACGTACACCACCAGG	chr19:10547222-10547241,-;
ATG5_GATGGACAGTTGCACACACT_GATCACAAGCAACTCTGGAT	ATG5	GATGGACAGTTGCACACACT	chr6:106202019-106202038,-;	GATCACAAGCAACTCTGGAT	chr6:106279675-106279694,-;
ATG7_TCCGTGACCGTACCATGCAG_TAGGGTCCATACATTCACTG	ATG7	TCCGTGACCGTACCATGCAG	chr3:11333007-11333026,+;	TAGGGTCCATACATTCACTG	chr3:11340712-11340731,-;
ATG9A_TCAAGGCCGAGTACAAACGT_CTGCAGTCCCGCCTCAACCG	ATG9A	TCAAGGCCGAGTACAAACGT	chr2:219224546-219224565,-;	CTGCAGTCCCGCCTCAACCG	chr2:219224304-219224323,-;
ATG9B_TGTGCTCACCGTCTACGACG_GCGCTACACCAACTACCAGG	ATG9B	TGTGCTCACCGTCTACGACG	chr7:151018690-151018709,-;	GCGCTACACCAACTACCAGG	chr7:151019233-151019252,-;
ATIC_AGTGTACTTGACAGCAATGG_CTGGCGTCTAGTCTCCAAGG	ATIC	AGTGTACTTGACAGCAATGG	chr2:215344816-215344835,-;	CTGGCGTCTAGTCTCCAAGG	chr2:215326107-215326126,-;
ATL1_GTATGGCAGACTGGCAATGG_GTTGAGATACATGTACAACC	ATL1	GTATGGCAGACTGGCAATGG	chr14:50595587-50595606,+;	GTTGAGATACATGTACAACC	chr14:50588057-50588076,+;
ATL2_TTAGTTGCAACTTTAAGACC_TAAGACCAGGATGTGGCAAA	ATL2	TTAGTTGCAACTTTAAGACC	chr2:38310335-38310354,+;	TAAGACCAGGATGTGGCAAA	chr2:38310348-38310367,+;
ATL3_TATAGCTATGGACTCCAAGG_TGTTCTGATGGATACCCAGG	ATL3	TATAGCTATGGACTCCAAGG	chr11:63644200-63644219,-;	TGTTCTGATGGATACCCAGG	chr11:63652548-63652567,-;
ATM_AGAGCGAATACACAGACTCA_GTTGGATGCCAGCTGTGCAG	ATM	AGAGCGAATACACAGACTCA	chr11:108321337-108321356,-;	GTTGGATGCCAGCTGTGCAG	chr11:108326204-108326223,+;
ATMIN_CGACACAGAGGAATCAGCAG_GACTAGGTGCATGTTGAGCG	ATMIN	CGACACAGAGGAATCAGCAG	chr16:81043793-81043812,-;	GACTAGGTGCATGTTGAGCG	chr16:81036169-81036188,-;
ATN1_GGAGCGAGAACGTCTAGCGC_GAGGTTCCTCGATAGCCCGG	ATN1	GGAGCGAGAACGTCTAGCGC	chr12:6938957-6938976,+;	GAGGTTCCTCGATAGCCCGG	chr12:6937278-6937297,-;
ATOH1_ACGGCTAGCAGCCAACGCCA_GAGCTGCTACAAACGCCCAG	ATOH1	ACGGCTAGCAGCCAACGCCA	chr4:93829406-93829425,+;	GAGCTGCTACAAACGCCCAG	chr4:93829563-93829582,+;
ATOH7_GATGGCCCTGAGCTACATCA_CAGAGCCATGATGTAGCTCA	ATOH7	GATGGCCCTGAGCTACATCA	chr10:68231410-68231429,-;	CAGAGCCATGATGTAGCTCA	chr10:68231402-68231421,+;
ATOH8_AAGCCCTGCAGCAGACCCGG_TCGTTTCCTAGGCGACGCGG	ATOH8	AAGCCCTGCAGCAGACCCGG	chr2:85754863-85754882,+;	TCGTTTCCTAGGCGACGCGG	chr2:85754809-85754828,-;
ATOX1_CATTGACCTGCCCAACAAGA_TTCTCTGTGGACATGACCTG	ATOX1	CATTGACCTGCCCAACAAGA	chr5:151746417-151746436,-;	TTCTCTGTGGACATGACCTG	chr5:151751751-151751770,-;
ATP10A_GAGGCGTCGACCGACAGCAG_TCTGGCCGCATACACCAGTG	ATP10A	GAGGCGTCGACCGACAGCAG	chr15:25694882-25694901,+;	TCTGGCCGCATACACCAGTG	chr15:25713894-25713913,+;
ATP10B_GGTGACTCCACTGATGACGG_GGCATGGGCAGCGTGCACCA	ATP10B	GGTGACTCCACTGATGACGG	chr5:160620730-160620749,-;	GGCATGGGCAGCGTGCACCA	chr5:160620564-160620583,+;
ATP10D_CCGAGCCCTGAACATCGCCG_TATTCGCCTCTCCTGCAACG	ATP10D	CCGAGCCCTGAACATCGCCG	chr4:47536802-47536821,+;	TATTCGCCTCTCCTGCAACG	chr4:47523066-47523085,+;
ATP11A_GAGGCACTCACCTCACCACG_AGGTGATGAAGTAAGAGCCG	ATP11A	GAGGCACTCACCTCACCACG	chr13:112819942-112819961,-;	AGGTGATGAAGTAAGAGCCG	chr13:112826792-112826811,-;
ATP11B_GCATAGTACTCCAACTGCGA_CCTACCAGTCCAGTTACCAG	ATP11B	GCATAGTACTCCAACTGCGA	chr3:182866382-182866401,-;	CCTACCAGTCCAGTTACCAG	chr3:182829687-182829706,+;
ATP11C_CCAACTAGCCCAGTTACCAG_AAGGTCTGATGTGTTAACCA	ATP11C	CCAACTAGCCCAGTTACCAG	chrX:139816909-139816928,-;	AAGGTCTGATGTGTTAACCA	chrX:139796291-139796310,+;
ATP12A_ACATCGCCTCAACATTGCTG_GGTGACTGCATCTGGCACGG	ATP12A	ACATCGCCTCAACATTGCTG	chr13:24702033-24702052,+;	GGTGACTGCATCTGGCACGG	chr13:24700879-24700898,-;
ATP13A1_GGTTGGCACCACCTTCACAA_AGACGAGGCCATGCTCACGG	ATP13A1	GGTTGGCACCACCTTCACAA	chr19:19659943-19659962,+;	AGACGAGGCCATGCTCACGG	chr19:19656683-19656702,-;
ATP13A2_TCTACGCCCAGAGCCGACTG_GTAGAGCGTGCACACAGTCA	ATP13A2	TCTACGCCCAGAGCCGACTG	chr1:16996054-16996073,-;	GTAGAGCGTGCACACAGTCA	chr1:16996069-16996088,+;
ATP13A3_TTTGGGAGGACGAACCACTG_TAATCGAATTATGCCCACAG	ATP13A3	TTTGGGAGGACGAACCACTG	chr3:194438898-194438917,+;	TAATCGAATTATGCCCACAG	chr3:194438915-194438934,-;
ATP13A4_ATCACGCTACTACCTTGACG_TCTGCAGGGCTTAACTACCA	ATP13A4	ATCACGCTACTACCTTGACG	chr3:193454103-193454122,-;	TCTGCAGGGCTTAACTACCA	chr3:193457391-193457410,+;
ATP13A5_TGGTAGACCTCACAATACCA_TAAGCTGCATAACCTCGTGG	ATP13A5	TGGTAGACCTCACAATACCA	chr3:193289891-193289910,+;	TAAGCTGCATAACCTCGTGG	chr3:193345048-193345067,-;
ATP1A1_AAATCTGGAGACCTAGTCTG_GGATGAAGAAAGACACACCC	ATP1A1	AAATCTGGAGACCTAGTCTG	chr1:116388938-116388957,-;	GGATGAAGAAAGACACACCC	chr1:116389590-116389609,-;
ATP1A2_GCAGCCACGAAACTCCCAGA_GCAGAACTTGACCCACTCAG	ATP1A2	GCAGCCACGAAACTCCCAGA	chr1:160136300-160136319,+;	GCAGAACTTGACCCACTCAG	chr1:160123289-160123308,-;
ATP1A3_GTTTGACAACCAGATCCACG_TGATGACGTGAACTTCACCA	ATP1A3	GTTTGACAACCAGATCCACG	chr19:41981935-41981954,-;	TGATGACGTGAACTTCACCA	chr19:41978249-41978268,-;
ATP1A4_GAGCATCGTACTGTCCGTCG_GCTGAGCACCAAGTACTCCG	ATP1A4	GAGCATCGTACTGTCCGTCG	chr1:160156053-160156072,+;	GCTGAGCACCAAGTACTCCG	chr1:160153191-160153210,+;
ATP1B1_GTGAACTGTACGGCCAGCAG_GGAGACTTTAATCATGAACG	ATP1B1	GTGAACTGTACGGCCAGCAG	chr1:169131415-169131434,-;	GGAGACTTTAATCATGAACG	chr1:169127250-169127269,+;
ATP1B2_AGGAGTTCGTGTGGAACCCG_TGAGGGTGAACATGGCGGTG	ATP1B2	AGGAGTTCGTGTGGAACCCG	chr17:7651571-7651590,+;	TGAGGGTGAACATGGCGGTG	chr17:7653414-7653433,-;
ATP1B3_ATGGCTGTAGATACCCAACC_CGACCACCGGAGAATTCCTG	ATP1B3	ATGGCTGTAGATACCCAACC	chr3:141925530-141925549,-;	CGACCACCGGAGAATTCCTG	chr3:141876869-141876888,+;
ATP1B4_CGTAGTAAGGGTAGTAGCGG_GATCATGAGTGAATACCTGT	ATP1B4	CGTAGTAAGGGTAGTAGCGG	chrX:120378740-120378759,-;	GATCATGAGTGAATACCTGT	chrX:120366722-120366741,+;
ATP23_GTTGGTGAACCAGTCGACAT_CAAGTGAGCAGTCTCCACTA	ATP23	GTTGGTGAACCAGTCGACAT	chr12:57951852-57951871,-;	CAAGTGAGCAGTCTCCACTA	chr12:57953623-57953642,-;
ATP2A1_ATAGGCCAAACATTCCTCCG_GCAGCCCAGGGTCTCTACGG	ATP2A1	ATAGGCCAAACATTCCTCCG	chr16:28878697-28878716,-;	GCAGCCCAGGGTCTCTACGG	chr16:28888871-28888890,-;
ATP2A1-AS1_GCCGTCCGCCCGGCGCATGC_GCCGTCCGCCCGGCGCATGC	ATP2A1-AS1	GCCGTCCGCCCGGCGCATGC	chr16:28879933-28879952,-;	GCCGTCCGCCCGGCGCATGC	chr16:28879933-28879952,-;
ATP2A2_GAGGCCACCTCGATTCTCGG_GAACGCGCACACCAAGACGG	ATP2A2	GAGGCCACCTCGATTCTCGG	chr12:110340701-110340720,-;	GAACGCGCACACCAAGACGG	chr12:110281795-110281814,+;
ATP2A3_GGACTGGTCCACTCGCAGCG_CTACTACTTCAAGATCGCCG	ATP2A3	GGACTGGTCCACTCGCAGCG	chr17:3950703-3950722,+;	CTACTACTTCAAGATCGCCG	chr17:3947588-3947607,-;
ATP2B1_GCTATTGAGAATCGCAACAA_TTACAGCTACAACCTGGCGT	ATP2B1	GCTATTGAGAATCGCAACAA	chr12:89627680-89627699,-;	TTACAGCTACAACCTGGCGT	chr12:89609996-89610015,+;
ATP2B1-AS1_GGCTCGGCGTCCACCAGCCG_GATTCGGGAGAAGCTGACGG	ATP2B1-AS1	GGCTCGGCGTCCACCAGCCG	chr12:89708794-89708813,+;	GATTCGGGAGAAGCTGACGG	chr12:89708443-89708462,-;
ATP2B2_GAAGAGCTGCATCATGACGA_GCAGGAACAGAAATTTACCG	ATP2B2	GAAGAGCTGCATCATGACGA	chr3:10340598-10340617,+;	GCAGGAACAGAAATTTACCG	chr3:10402166-10402185,-;
ATP2B3_CACCACCAACCGTATGACCG_GGCGCTGCAGAAGATCGAGG	ATP2B3	CACCACCAACCGTATGACCG	chrX:153549592-153549611,+;	GGCGCTGCAGAAGATCGAGG	chrX:153536379-153536398,+;
ATP2B4_GTCATCAGGAATCCCAACGG_GCTGCACAGTAATGGAACTG	ATP2B4	GTCATCAGGAATCCCAACGG	chr1:203709475-203709494,+;	GCTGCACAGTAATGGAACTG	chr1:203683273-203683292,+;
ATP2C1_GGAGCTGTCACCTTAGAACA_TGATGCCGTCAGTATCACTG	ATP2C1	GGAGCTGTCACCTTAGAACA	chr3:130953872-130953891,-;	TGATGCCGTCAGTATCACTG	chr3:130934690-130934709,+;
ATP2C2_TGCACCATGTACAACAACGG_GTCTGTGAAGATGATAACGG	ATP2C2	TGCACCATGTACAACAACGG	chr16:84448587-84448606,+;	GTCTGTGAAGATGATAACGG	chr16:84452042-84452061,+;
ATP4A_GGGATGGGCCCAACGCACTG_ATACAAGTCCCGCAAAGCAG	ATP4A	GGGATGGGCCCAACGCACTG	chr19:35562582-35562601,-;	ATACAAGTCCCGCAAAGCAG	chr19:35556981-35557000,+;
ATP4B_ACTGCTGGAACCCGGACACG_CTGGAAGAAGTACTGCTCGG	ATP4B	ACTGCTGGAACCCGGACACG	chr13:113658067-113658086,-;	CTGGAAGAAGTACTGCTCGG	chr13:113653011-113653030,+;
ATP5F1A_CGGATCCGCTGCCCAAACCA_AATTCGAGGAATGATACCGG	ATP5F1A	CGGATCCGCTGCCCAAACCA	chr18:46086401-46086420,-;	AATTCGAGGAATGATACCGG	chr18:46089667-46089686,+;
ATP5F1B_TAACATCTTTCGCTTCACCC_ATAGATGCCCAGCTCAGCAA	ATP5F1B	TAACATCTTTCGCTTCACCC	chr12:56642687-56642706,-;	ATAGATGCCCAGCTCAGCAA	chr12:56640082-56640101,+;
ATP5F1C_ACCACACAGTCCTCGATCTG_TTTCAGCTCTCTCTCAGCTC	ATP5F1C	ACCACACAGTCCTCGATCTG	chr10:7799059-7799078,-;	TTTCAGCTCTCTCTCAGCTC	chr10:7797128-7797147,-;
ATP5F1D_GATCCGAATCGAGGCCAACG_GGTACGCACCGCCTACTCCA	ATP5F1D	GATCCGAATCGAGGCCAACG	chr19:1244392-1244411,+;	GGTACGCACCGCCTACTCCA	chr19:1244430-1244449,-;
ATP5F1E_CTGGGAGTATCGGATGTAGC_TGGGAGTATCGGATGTAGCT	ATP5F1E	CTGGGAGTATCGGATGTAGC	chr20:59030411-59030430,+;	TGGGAGTATCGGATGTAGCT	chr20:59030412-59030431,+;
ATP5IF1_CAGTCCGAGAATGTCGACCG_GCAAGCCCGAGGCTTCGGCT	ATP5IF1	CAGTCCGAGAATGTCGACCG	chr1:28236358-28236377,+;	GCAAGCCCGAGGCTTCGGCT	chr1:28236243-28236262,+;
ATP5MC1_ACAGATCCGCTGTTGTACCA_AATGTCCCGGGAGACAACAC	ATP5MC1	ACAGATCCGCTGTTGTACCA	chr17:48894368-48894387,+;	AATGTCCCGGGAGACAACAC	chr17:48895208-48895227,-;
ATP5MC2_GCAGCCAAGTTCATTGGAGC_GATGTCCCTTGAAATGGCGC	ATP5MC2	GCAGCCAAGTTCATTGGAGC	chr12:53669229-53669248,-;	GATGTCCCTTGAAATGGCGC	chr12:53669255-53669274,+;
ATP5MC3_ATCAGTGTTATCTCGACCAG_GCCTGGGCTACGCACCAGAG	ATP5MC3	ATCAGTGTTATCTCGACCAG	chr2:175180118-175180137,-;	GCCTGGGCTACGCACCAGAG	chr2:175181340-175181359,+;
ATP5MD_CAATGCAATGCTTCCATATG_CAGTGTGTACTGGCCACATA	ATP5MD	CAATGCAATGCTTCCATATG	chr10:103392251-103392270,+;	CAGTGTGTACTGGCCACATA	chr10:103392267-103392286,-;
ATP5ME_ATTGCCAGAGAATTGGCAGA_AGAAGCAGGATGAACTGAAA	ATP5ME	ATTGCCAGAGAATTGGCAGA	chr4:673305-673324,-;	AGAAGCAGGATGAACTGAAA	chr4:673328-673347,-;
ATP5MF_TCCCGCATCAAGATCCAGCT_ATGCGGGACTTCAGTCCTAG	ATP5MF	TCCCGCATCAAGATCCAGCT	chr7:99460124-99460143,+;	ATGCGGGACTTCAGTCCTAG	chr7:99460112-99460131,-;
ATP5MF-PTCD1_GATATATTCCAGGCCCTGGA_TGATATATTCCAGGCCCTGG	ATP5MF-PTCD1	GATATATTCCAGGCCCTGGA	chr7:99435261-99435280,-;	TGATATATTCCAGGCCCTGG	chr7:99435262-99435281,-;
ATP5MG_GCTCACCGTTCACCAGCGCC_GTTACGGACAAATTGGGCCA	ATP5MG	GCTCACCGTTCACCAGCGCC	chr11:118401704-118401723,-;	GTTACGGACAAATTGGGCCA	chr11:118401667-118401686,-;
ATP5MGL_TGGCCACTGAGGTGTCGACG_AAACCACGTCGACACCTCAG	ATP5MGL	TGGCCACTGAGGTGTCGACG	chr22:42640020-42640039,-;	AAACCACGTCGACACCTCAG	chr22:42640014-42640033,+;
ATP5MPL_GGCGAACTATTACCTGACAC_TGGTGTAGTAGGGCTTCATG	ATP5MPL	GGCGAACTATTACCTGACAC	chr14:103920927-103920946,+;	TGGTGTAGTAGGGCTTCATG	chr14:103915135-103915154,+;
ATP5PB_TCGTTATGGACTGATCCCTG_GTAGGGTATTGCAGGCAACA	ATP5PB	TCGTTATGGACTGATCCCTG	chr1:111454295-111454314,+;	GTAGGGTATTGCAGGCAACA	chr1:111454207-111454226,+;
ATP5PD_GAATCCACCAGCTATCGACT_TAAGCCCAGTCGATAGCTGG	ATP5PD	GAATCCACCAGCTATCGACT	chr17:75042240-75042259,-;	TAAGCCCAGTCGATAGCTGG	chr17:75042233-75042252,+;
ATP5PF_GACGGCTGACCGAATGACAG_CCTCCGCAAATGGACTGAGA	ATP5PF	GACGGCTGACCGAATGACAG	chr21:25729744-25729763,+;	CCTCCGCAAATGGACTGAGA	chr21:25729726-25729745,+;
ATP5PO_TGCAAGGTACCTCTCCGCGA_ACCATGATGAGTGTCCATCG	ATP5PO	TGCAAGGTACCTCTCCGCGA	chr21:33907358-33907377,+;	ACCATGATGAGTGTCCATCG	chr21:33907375-33907394,-;
ATP6AP1_GCTGACTGCATACCAGTCGA_CGAAGATGTCCCATACACAG	ATP6AP1	GCTGACTGCATACCAGTCGA	chrX:154432309-154432328,-;	CGAAGATGTCCCATACACAG	chrX:154433672-154433691,+;
ATP6AP1L_TCCTACCGCTGCCAACGCGT_GCTGCAGGCTGCCCACGCGT	ATP6AP1L	TCCTACCGCTGCCAACGCGT	chr5:82312741-82312760,+;	GCTGCAGGCTGCCCACGCGT	chr5:82312755-82312774,-;
ATP6AP2_AGGAGAGCGGATCCCAGACG_GAGCACGACAAACACAGCCA	ATP6AP2	AGGAGAGCGGATCCCAGACG	chrX:40589062-40589081,+;	GAGCACGACAAACACAGCCA	chrX:40581067-40581086,-;
ATP6V0A1_CTAAGTCAATCATGTCCCGG_TCTAAGTCAATCATGTCCCG	ATP6V0A1	CTAAGTCAATCATGTCCCGG	chr17:42468086-42468105,-;	TCTAAGTCAATCATGTCCCG	chr17:42468087-42468106,-;
ATP6V0A2_ACGGCTGTAGACAGACTCGG_TGGATTACAGCTGTATGCAG	ATP6V0A2	ACGGCTGTAGACAGACTCGG	chr12:123737108-123737127,-;	TGGATTACAGCTGTATGCAG	chr12:123726246-123726265,+;
ATP6V0A4_GTAGGATCAGATAGCGCCCG_TTACTGTGGCGAATCTGCCG	ATP6V0A4	GTAGGATCAGATAGCGCCCG	chr7:138745241-138745260,+;	TTACTGTGGCGAATCTGCCG	chr7:138759810-138759829,-;
ATP6V0B_GGTTAGACAGGCCTACGGTG_TGTCATTAGCAACATGGCTG	ATP6V0B	GGTTAGACAGGCCTACGGTG	chr1:43977051-43977070,-;	TGTCATTAGCAACATGGCTG	chr1:43976638-43976657,+;
ATP6V0C_CAAGAGCGGTACCGGCATTG_GACAGACATGGCCGCAATGC	ATP6V0C	CAAGAGCGGTACCGGCATTG	chr16:2519243-2519262,+;	GACAGACATGGCCGCAATGC	chr16:2519257-2519276,-;
ATP6V0D1_CTTGGGCACGAGCTCAGCGA_AGGCAGCTTCGAGCAGATGG	ATP6V0D1	CTTGGGCACGAGCTCAGCGA	chr16:67444625-67444644,+;	AGGCAGCTTCGAGCAGATGG	chr16:67444594-67444613,-;
ATP6V0D2_CGTGGACCATGGCTACCTGG_TGACCAGATGAAGAACGTAG	ATP6V0D2	CGTGGACCATGGCTACCTGG	chr8:86099008-86099027,+;	TGACCAGATGAAGAACGTAG	chr8:86150255-86150274,+;
ATP6V0E1_ATCCCTAAGGGTCCTAACCG_TCCCTAAGGGTCCTAACCGG	ATP6V0E1	ATCCCTAAGGGTCCTAACCG	chr5:172983942-172983961,+;	TCCCTAAGGGTCCTAACCGG	chr5:172983943-172983962,+;
ATP6V0E2_GTGCCGAAGGGACCCAACCG_CAGGAAGCGCACGTACCAGA	ATP6V0E2	GTGCCGAAGGGACCCAACCG	chr7:149874147-149874166,+;	CAGGAAGCGCACGTACCAGA	chr7:149878743-149878762,-;
ATP6V0E2-AS1_GGCATATCCAGAAGGTAAAG_GGCATATCCAGAAGGTAAAG	ATP6V0E2-AS1	GGCATATCCAGAAGGTAAAG	chr7:149874368-149874387,+;	GGCATATCCAGAAGGTAAAG	chr7:149874368-149874387,+;
ATP6V1A_GGTTACACAGACATACCCGT_TACAGGCCATACTTGCACCA	ATP6V1A	GGTTACACAGACATACCCGT	chr3:113784435-113784454,-;	TACAGGCCATACTTGCACCA	chr3:113786281-113786300,-;
ATP6V1B1_GTCATGAACAGCATTGCCCG_GGACATGAGTTCCTATGCAG	ATP6V1B1	GTCATGAACAGCATTGCCCG	chr2:70960010-70960029,+;	GGACATGAGTTCCTATGCAG	chr2:70962867-70962886,+;
ATP6V1B2_GAAGAGGTACCTGGTCGACG_GTACGCCAGAAATTCAGCTG	ATP6V1B2	GAAGAGGTACCTGGTCGACG	chr8:20214833-20214852,+;	GTACGCCAGAAATTCAGCTG	chr8:20212820-20212839,-;
ATP6V1C1_GAGAATCTGTTGGCTAATGG_TAGCCGAAATGGTAGTTCCA	ATP6V1C1	GAGAATCTGTTGGCTAATGG	chr8:103048934-103048953,+;	TAGCCGAAATGGTAGTTCCA	chr8:103055906-103055925,+;
ATP6V1C2_GATGGACCTGAAGTCCCGAA_TGTGGTGGACACAATAGCCA	ATP6V1C2	GATGGACCTGAAGTCCCGAA	chr2:10768736-10768755,+;	TGTGGTGGACACAATAGCCA	chr2:10764404-10764423,+;
ATP6V1D_GCAAGAGTACGTTCAATCCG_TAGGGCACAGACCATCATGA	ATP6V1D	GCAAGAGTACGTTCAATCCG	chr14:67340488-67340507,+;	TAGGGCACAGACCATCATGA	chr14:67353024-67353043,-;
ATP6V1E1_CTGCAACGAACAATCATTCG_CAGGAAACAAGATTTCCCTC	ATP6V1E1	CTGCAACGAACAATCATTCG	chr22:17600052-17600071,+;	CAGGAAACAAGATTTCCCTC	chr22:17600035-17600054,-;
ATP6V1E2_GAGGACCCAGAGGTCTACCA_AGGACCCAGAGGTCTACCAG	ATP6V1E2	GAGGACCCAGAGGTCTACCA	chr2:46512374-46512393,-;	AGGACCCAGAGGTCTACCAG	chr2:46512373-46512392,-;
ATP6V1F_AGGGTCACGCTGATTAGGGT_CTTCTACAACACTGCCCGGA	ATP6V1F	AGGGTCACGCTGATTAGGGT	chr7:128865158-128865177,-;	CTTCTACAACACTGCCCGGA	chr7:128865135-128865154,-;
ATP6V1FNB_CTCGGGTGATAGGTGGTACC_GTTACGGCAGAACTTCTGGA	ATP6V1FNB	CTCGGGTGATAGGTGGTACC	chr7:128866679-128866698,-;	GTTACGGCAGAACTTCTGGA	chr7:128866436-128866455,+;
ATP6V1G1_GGCAGCCGAGAAGGTGTCCG_TCTGCCGGAAGTATGTCTGG	ATP6V1G1	GGCAGCCGAGAAGGTGTCCG	chr9:114587889-114587908,+;	TCTGCCGGAAGTATGTCTGG	chr9:114597638-114597657,-;
ATP6V1G2_GCTGGGCCAGGACACGCTCT_GAGAAACCGAGAGCGTGTCC	ATP6V1G2	GCTGGGCCAGGACACGCTCT	chr6:31545470-31545489,+;	GAGAAACCGAGAGCGTGTCC	chr6:31545479-31545498,-;
ATP6V1G2-DDX39B_GCCGTCTGAAACCAGAAGAC_AGATCTGGCCAAGAACTACC	ATP6V1G2-DDX39B	GCCGTCTGAAACCAGAAGAC	chr6:31547432-31547451,-;	AGATCTGGCCAAGAACTACC	chr6:31547485-31547504,+;
ATP6V1G3_ACGGGCCAAGGACAAGCTAG_GCGATTGAAGCAAGCCAAGG	ATP6V1G3	ACGGGCCAAGGACAAGCTAG	chr1:198540584-198540603,-;	GCGATTGAAGCAAGCCAAGG	chr1:198529152-198529171,-;
ATP6V1H_TATGTGCGGCATTATCCACG_TTTGCACTGAATCATAGCCA	ATP6V1H	TATGTGCGGCATTATCCACG	chr8:53756564-53756583,-;	TTTGCACTGAATCATAGCCA	chr8:53772099-53772118,+;
ATP7A_AGGGATCCTATACTGCTCCG_CAATAGAGGCTGTATCACCG	ATP7A	AGGGATCCTATACTGCTCCG	chrX:78009164-78009183,+;	CAATAGAGGCTGTATCACCG	chrX:77989623-77989642,+;
ATP7B_GATGAACTGAGCTATCTCGA_GAAGTCCGTGCAGTATCCCA	ATP7B	GATGAACTGAGCTATCTCGA	chr13:51968513-51968532,+;	GAAGTCCGTGCAGTATCCCA	chr13:51942516-51942535,+;
ATP8A1_GTGAACAAGAAACAAACGCA_AGAATCTGATCTGCTCCCAG	ATP8A1	GTGAACAAGAAACAAACGCA	chr4:42616035-42616054,-;	AGAATCTGATCTGCTCCCAG	chr4:42581703-42581722,+;
ATP8A2_TCTGTAACAGAAGCGACACA_AACAGGAAGATATACCACCC	ATP8A2	TCTGTAACAGAAGCGACACA	chr13:25532262-25532281,+;	AACAGGAAGATATACCACCC	chr13:25530582-25530601,+;
ATP8B1_TAGTGTGGTGTACCAAGCCA_TGTGTTGAGAGGCATCCCGA	ATP8B1	TAGTGTGGTGTACCAAGCCA	chr18:57701272-57701291,+;	TGTGTTGAGAGGCATCCCGA	chr18:57685089-57685108,+;
ATP8B2_GTGCCACCATACCATAGCTG_ATGGTGAGGACAAGAACCAA	ATP8B2	GTGCCACCATACCATAGCTG	chr1:154341055-154341074,-;	ATGGTGAGGACAAGAACCAA	chr1:154331096-154331115,-;
ATP8B3_GCAGATGTACTACAAGCCGC_AGAACAGGTTGGACACGCGG	ATP8B3	GCAGATGTACTACAAGCCGC	chr19:1800088-1800107,-;	AGAACAGGTTGGACACGCGG	chr19:1808245-1808264,+;
ATP8B4_TAGGCAAACTCACCAAACTG_AATCTGGGAGAGTCAAACTG	ATP8B4	TAGGCAAACTCACCAAACTG	chr15:49901079-49901098,+;	AATCTGGGAGAGTCAAACTG	chr15:49979744-49979763,-;
ATP9A_GGAAAGTGTGGGCTTAACCC_CTCCAGGCTCTCGATCACCG	ATP9A	GGAAAGTGTGGGCTTAACCC	chr20:51639465-51639484,-;	CTCCAGGCTCTCGATCACCG	chr20:51625288-51625307,+;
ATP9B_GGCCCGAGACTCATACACGG_GCTGTACAAGGACCTCACCA	ATP9B	GGCCCGAGACTCATACACGG	chr18:79307128-79307147,-;	GCTGTACAAGGACCTCACCA	chr18:79359441-79359460,+;
ATPAF1_AAAGGTCTCCACTAACCCGT_ACTGATCGGAAAGAGACCTA	ATPAF1	AAAGGTCTCCACTAACCCGT	chr1:46635881-46635900,+;	ACTGATCGGAAAGAGACCTA	chr1:46635900-46635919,-;
ATPAF2_CAAGTACTACACCATGCACC_TCAGAATGTCAGCATCACAC	ATPAF2	CAAGTACTACACCATGCACC	chr17:18028234-18028253,-;	TCAGAATGTCAGCATCACAC	chr17:18028624-18028643,-;
ATPSCKMT_GGCTGGCGTTACAAACGGCG_CCCACTACCGATGTCCACAA	ATPSCKMT	GGCTGGCGTTACAAACGGCG	chr5:10239187-10239206,+;	CCCACTACCGATGTCCACAA	chr5:10239079-10239098,+;
ATR_GCCCAGGTCACCAATTGTGG_GCTACTGCCAGAGTATCCTG	ATR	GCCCAGGTCACCAATTGTGG	chr3:142519722-142519741,-;	GCTACTGCCAGAGTATCCTG	chr3:142508031-142508050,+;
ATRAID_GAGCTGAGTAAAGCCACGGA_AACTACTTACATGATGACAG	ATRAID	GAGCTGAGTAAAGCCACGGA	chr2:27215518-27215537,-;	AACTACTTACATGATGACAG	chr2:27215383-27215402,-;
ATRIP_GCCGATGAAGAACTGTACAA_ACGTGATGGAGACCCAGCAG	ATRIP	GCCGATGAAGAACTGTACAA	chr3:48460319-48460338,-;	ACGTGATGGAGACCCAGCAG	chr3:48460239-48460258,+;
ATRIP-TREX1_GGCGCGACCCGTTACCGGAG_CGGCGGAGCTGGTGCGCCTC	ATRIP-TREX1	GGCGCGACCCGTTACCGGAG	chr3:48446568-48446587,-;	CGGCGGAGCTGGTGCGCCTC	chr3:48446538-48446557,+;
ATRN_TGTTTACGACCATAGGACCA_TGGAGTATATTACACACCCA	ATRN	TGTTTACGACCATAGGACCA	chr20:3562343-3562362,+;	TGGAGTATATTACACACCCA	chr20:3562287-3562306,+;
ATRNL1_ACATGGTCAGCAGTATGCTG_GAGGGTATAAAGCATTGCCA	ATRNL1	ACATGGTCAGCAGTATGCTG	chr10:115171156-115171175,+;	GAGGGTATAAAGCATTGCCA	chr10:115215802-115215821,+;
ATRX_TGAAGATCCATCCTCATCAG_TCAGTGTGCAGATTCTACCA	ATRX	TGAAGATCCATCCTCATCAG	chrX:77664712-77664731,+;	TCAGTGTGCAGATTCTACCA	chrX:77618874-77618893,-;
ATXN1_TTGTAAACCAAGCTCCACCG_CAGGTGAGCGTACTGCACGG	ATXN1	TTGTAAACCAAGCTCCACCG	chr6:16328095-16328114,+;	CAGGTGAGCGTACTGCACGG	chr6:16327942-16327961,+;
ATXN10_GAGTGATGAGCCACTCACCA_AGTCTTGCACTGATCCACAA	ATXN10	GAGTGATGAGCCACTCACCA	chr22:45729461-45729480,+;	AGTCTTGCACTGATCCACAA	chr22:45729532-45729551,-;
ATXN1L_GAAGACGCTACATTAAACGT_AGACCCAATGAACTGCAGCG	ATXN1L	GAAGACGCTACATTAAACGT	chr16:71850065-71850084,-;	AGACCCAATGAACTGCAGCG	chr16:71850147-71850166,-;
ATXN2_AAAGTACAGAATCCAGTTCG_TAGCAAGGACCAGTCCCTCG	ATXN2	AAAGTACAGAATCCAGTTCG	chr12:111552380-111552399,-;	TAGCAAGGACCAGTCCCTCG	chr12:111513388-111513407,-;
ATXN2-AS_TTTGGTAGCAACGGCAACGG_GCGAGACTCGGTGGCCACCG	ATXN2-AS	TTTGGTAGCAACGGCAACGG	chr12:111599267-111599286,-;	GCGAGACTCGGTGGCCACCG	chr12:111599461-111599480,+;
ATXN2L_GTACCGCCTACGGATCGCCA_GCTATACCATGTCAGACTCG	ATXN2L	GTACCGCCTACGGATCGCCA	chr16:28829948-28829967,+;	GCTATACCATGTCAGACTCG	chr16:28826974-28826993,-;
ATXN3_TCAACAGTCCAGAGTATCAG_TGAGGAAGCAGATCTCCGCA	ATXN3	TCAACAGTCCAGAGTATCAG	chr14:92093766-92093785,-;	TGAGGAAGCAGATCTCCGCA	chr14:92082324-92082343,-;
ATXN3L_TTTCGTGTAGGTATGAACTG_TGTCTGAACAATCTATTGCA	ATXN3L	TTTCGTGTAGGTATGAACTG	chrX:13318998-13319017,+;	TGTCTGAACAATCTATTGCA	chrX:13319864-13319883,-;
ATXN7_CGGAAGGAATCACTCCGTGA_AATGCCAGTAGCAGTACCAG	ATXN7	CGGAAGGAATCACTCCGTGA	chr3:63988250-63988269,-;	AATGCCAGTAGCAGTACCAG	chr3:63995902-63995921,+;
ATXN7L1_GAACGTTCCGAAGATGACGT_GGAGTCGCCTCATGGGACGA	ATXN7L1	GAACGTTCCGAAGATGACGT	chr7:105876552-105876571,-;	GGAGTCGCCTCATGGGACGA	chr7:105620289-105620308,-;
ATXN7L2_GAAGGCCAACTCCCGCAAAG_ATCATCCAATTCACTCTCGG	ATXN7L2	GAAGGCCAACTCCCGCAAAG	chr1:109488918-109488937,+;	ATCATCCAATTCACTCTCGG	chr1:109489944-109489963,-;
ATXN7L3_CATCGCTCAGGAGATATACG_CTGTAGGGCCACTTACGCCG	ATXN7L3	CATCGCTCAGGAGATATACG	chr17:44197709-44197728,-;	CTGTAGGGCCACTTACGCCG	chr17:44194752-44194771,+;
ATXN7L3B_GTGCACCGGGCAGTCAAGTG_CAAGCTAGAGGCCATCGCTC	ATXN7L3B	GTGCACCGGGCAGTCAAGTG	chr12:74538221-74538240,+;	CAAGCTAGAGGCCATCGCTC	chr12:74538148-74538167,+;
AUH_GAATATGAGCTCCTTGGCCA_AAATTGGCGATTATTCCTGG	AUH	GAATATGAGCTCCTTGGCCA	chr9:91220934-91220953,+;	AAATTGGCGATTATTCCTGG	chr9:91296026-91296045,-;
AUNIP_GAAACACACCAAACTACCTG_AGCTTCCTGGATGTCTGCAG	AUNIP	GAAACACACCAAACTACCTG	chr1:25835412-25835431,-;	AGCTTCCTGGATGTCTGCAG	chr1:25835677-25835696,+;
AUP1_TGCACTCCGTGTACAACAGG_CCACAGCAGTTCTGAGACCC	AUP1	TGCACTCCGTGTACAACAGG	chr2:74527939-74527958,-;	CCACAGCAGTTCTGAGACCC	chr2:74528283-74528302,+;
AURKA_CTTCGAATGACAGTAAGACA_GGAGACAGGATGAGGTACAC	AURKA	CTTCGAATGACAGTAAGACA	chr20:56373512-56373531,+;	GGAGACAGGATGAGGTACAC	chr20:56386309-56386328,+;
AURKAIP1_ACGTGCTGAAGATCCGCCGG_AGAAGACGCGGTTCCTGCGG	AURKAIP1	ACGTGCTGAAGATCCGCCGG	chr1:1374093-1374112,-;	AGAAGACGCGGTTCCTGCGG	chr1:1374036-1374055,-;
AURKAP1_GCAGGTAATGGATTCTGACA_GCAGGTAATGGATTCTGACA	AURKAP1	GCAGGTAATGGATTCTGACA	chr1:220267801-220267820,+;	GCAGGTAATGGATTCTGACA	chr1:220267801-220267820,+;
AURKB_GGTCCGGGCCAACTCTCGGA_TGACGAGCAGCGAACAGCCA	AURKB	GGTCCGGGCCAACTCTCGGA	chr17:8204909-8204928,-;	TGACGAGCAGCGAACAGCCA	chr17:8206752-8206771,-;
AURKC_AGATGAACAGCGCACAGCCA_TTACAGACGCATCCTCAAGG	AURKC	AGATGAACAGCGCACAGCCA	chr19:57232659-57232678,+;	TTACAGACGCATCCTCAAGG	chr19:57235040-57235059,+;
AUTS2_TAGAGGTACTCACTAACGGA_GAAGCGGAGAGAGTCCACCT	AUTS2	TAGAGGTACTCACTAACGGA	chr7:70786032-70786051,-;	GAAGCGGAGAGAGTCCACCT	chr7:69599878-69599897,+;
AVEN_GCCTCTGGCTACCGCCGCTG_ACGTTGAGTCGGAGGCAGAG	AVEN	GCCTCTGGCTACCGCCGCTG	chr15:34038933-34038952,+;	ACGTTGAGTCGGAGGCAGAG	chr15:33870954-33870973,+;
AVIL_AATGTGGAGACCGTCAACGA_TGAGATCACAGACTTCACCC	AVIL	AATGTGGAGACCGTCAACGA	chr12:57808493-57808512,-;	TGAGATCACAGACTTCACCC	chr12:57803297-57803316,-;
AVL9_GCTTGAAGTAAACCATACAG_TAATTGGAAGACTCTCTGAG	AVL9	GCTTGAAGTAAACCATACAG	chr7:32551337-32551356,-;	TAATTGGAAGACTCTCTGAG	chr7:32559341-32559360,-;
AVP_GTTGCAGCAAACGCCGAAGG_CGGGCCCAGCATCTGCTGCG	AVP	GTTGCAGCAAACGCCGAAGG	chr20:3082981-3083000,+;	CGGGCCCAGCATCTGCTGCG	chr20:3083121-3083140,-;
AVPI1_GGGTGGCTCACTGACCACCG_TGAGGGCCTCAGCCACACGG	AVPI1	GGGTGGCTCACTGACCACCG	chr10:97679870-97679889,+;	TGAGGGCCTCAGCCACACGG	chr10:97679692-97679711,+;
AVPR1A_GACAGCCGACCGCTACATCG_GCAGGTACCCAAGATGACCA	AVPR1A	GACAGCCGACCGCTACATCG	chr12:63150383-63150402,-;	GCAGGTACCCAAGATGACCA	chr12:63150132-63150151,+;
AVPR1B_CCTTAGCTGCCACCACTCGG_CAGGCCTGAAGAGTCACCAA	AVPR1B	CCTTAGCTGCCACCACTCGG	chr1:206116111-206116130,-;	CAGGCCTGAAGAGTCACCAA	chr1:206110242-206110261,-;
AVPR2_ACACGTGGGCTCCCTCACCG_CGGCTACACCCACCTTCCAG	AVPR2	ACACGTGGGCTCCCTCACCG	chrX:153906274-153906293,-;	CGGCTACACCCACCTTCCAG	chrX:153906410-153906429,-;
AWAT1_CATGAGGTACTCCCTAACAA_TGAGCACAACTACCTCATGG	AWAT1	CATGAGGTACTCCCTAACAA	chrX:70237222-70237241,-;	TGAGCACAACTACCTCATGG	chrX:70237070-70237089,+;
AWAT2_GCCTCACACAGGTAAACCGG_GCAGGATGCTTACCTCGCTG	AWAT2	GCCTCACACAGGTAAACCGG	chrX:70043970-70043989,+;	GCAGGATGCTTACCTCGCTG	chrX:70044339-70044358,+;
AXDND1_AGTGTGGACTGTGCAGACAG_GGAATATACAGGACCAACGA	AXDND1	AGTGTGGACTGTGCAGACAG	chr1:179385316-179385335,+;	GGAATATACAGGACCAACGA	chr1:179383523-179383542,+;
AXIN1_GGAGCCCTGTGACTCGAACG_TCTACTGGAGGAGACCCTCG	AXIN1	GGAGCCCTGTGACTCGAACG	chr16:346626-346645,-;	TCTACTGGAGGAGACCCTCG	chr16:346174-346193,+;
AXIN2_GGGAAGAAATTCCATACCGG_AAAGGTGGCGGGTTCCACGG	AXIN2	GGGAAGAAATTCCATACCGG	chr17:65533983-65534002,-;	AAAGGTGGCGGGTTCCACGG	chr17:65538293-65538312,+;
AXL_CCTAGCAGTACATACCACCA_GAACCTGGAGCTGACACCGA	AXL	CCTAGCAGTACATACCACCA	chr19:41242918-41242937,-;	GAACCTGGAGCTGACACCGA	chr19:41220712-41220731,-;
AZGP1_GAGACAGGTGGAAGGAATGG_TGAGCCAAGGGCCTGAAACG	AZGP1	GAGACAGGTGGAAGGAATGG	chr7:99971842-99971861,-;	TGAGCCAAGGGCCTGAAACG	chr7:99971927-99971946,+;
AZI2_AAGTAGAACTCCTCCAGCTG_CCAGCTCTTGTTCCAAACCA	AZI2	AAGTAGAACTCCTCCAGCTG	chr3:28337962-28337981,-;	CCAGCTCTTGTTCCAAACCA	chr3:28336796-28336815,+;
AZIN1_GAGATGCCTACAGTTCTTCA_GGACTTAAATACCATTCCAG	AZIN1	GAGATGCCTACAGTTCTTCA	chr8:102836300-102836319,+;	GGACTTAAATACCATTCCAG	chr8:102829832-102829851,-;
AZIN1-AS1_GCGGCCGGCCGCCTCGAACA_GCCGGCCGCCTCGAACATGG	AZIN1-AS1	GCGGCCGGCCGCCTCGAACA	chr8:102863673-102863692,-;	GCCGGCCGCCTCGAACATGG	chr8:102863670-102863689,-;
AZIN2_TGGCTGCCGCAACTACACGT_TCACACCCACCACCTCCACA	AZIN2	TGGCTGCCGCAACTACACGT	chr1:33117986-33118005,+;	TCACACCCACCACCTCCACA	chr1:33093396-33093415,-;
AZU1_TGCCCGCTTCGTGATGACCG_TCAAGGCAGGCACTTCTGCG	AZU1	TGCCCGCTTCGTGATGACCG	chr19:828345-828364,+;	TCAAGGCAGGCACTTCTGCG	chr19:828309-828328,+;
B2M_CAGCCCAAGATAGTTAAGTG_CAGTAAGTCAACTTCAATGT	B2M	CAGCCCAAGATAGTTAAGTG	chr15:44715680-44715699,+;	CAGTAAGTCAACTTCAATGT	chr15:44715516-44715535,-;
B3GALNT1_GGATTATGTCACCATAAAGA_TCAGGAGTGACAGCAGCAGG	B3GALNT1	GGATTATGTCACCATAAAGA	chr3:161086322-161086341,+;	TCAGGAGTGACAGCAGCAGG	chr3:161086670-161086689,+;
B3GALNT2_CCGCAGCCAGAGGTGCAGCG_CAAGCTGTGGTACAAGCCCG	B3GALNT2	CCGCAGCCAGAGGTGCAGCG	chr1:235504187-235504206,+;	CAAGCTGTGGTACAAGCCCG	chr1:235480077-235480096,-;
B3GALT1_ACTCAAGTACCAGAGAGCGC_AATCTTCCATGATATCATCG	B3GALT1	ACTCAAGTACCAGAGAGCGC	chr2:167869092-167869111,-;	AATCTTCCATGATATCATCG	chr2:167869444-167869463,+;
B3GALT2_TTCACTGGTTACCTAATGCG_CATCTTCCAAGTGCAAACGG	B3GALT2	TTCACTGGTTACCTAATGCG	chr1:193180712-193180731,-;	CATCTTCCAAGTGCAAACGG	chr1:193180539-193180558,+;
B3GALT4_TGAGGACGTATCGGGCCATG_GTTGCGGTAGGAGTCCTGGA	B3GALT4	TGAGGACGTATCGGGCCATG	chr6:33277917-33277936,-;	GTTGCGGTAGGAGTCCTGGA	chr6:33277847-33277866,-;
B3GALT5_CCAGGAGAGCCAGCGACACG_GGCTCTAGAGAATTCCCGGG	B3GALT5	CCAGGAGAGCCAGCGACACG	chr21:39660889-39660908,+;	GGCTCTAGAGAATTCCCGGG	chr21:39661450-39661469,+;
B3GALT5-AS1_GCGGGCCGCGCAGGGCGGCG_GCGGGCCGCGCAGGGCGGCG	B3GALT5-AS1	GCGGGCCGCGCAGGGCGGCG	chr21:39612833-39612852,-;	GCGGGCCGCGCAGGGCGGCG	chr21:39612833-39612852,-;
B3GALT6_CGCGGACCAGTCGTACACGT_GCTGGAGAAGCACGCGACGC	B3GALT6	CGCGGACCAGTCGTACACGT	chr1:1233207-1233226,-;	GCTGGAGAAGCACGCGACGC	chr1:1233136-1233155,+;
B3GAT1_TGAGGGTGACAAGTTCTCGA_GTAGATGCGCAGCACCAGGA	B3GAT1	TGAGGGTGACAAGTTCTCGA	chr11:134382745-134382764,+;	GTAGATGCGCAGCACCAGGA	chr11:134382991-134383010,-;
B3GAT2_GCTCCGCTTTCTGCACCGGG_GTCAGCGAAGAAGAGCACGC	B3GAT2	GCTCCGCTTTCTGCACCGGG	chr6:70956138-70956157,+;	GTCAGCGAAGAAGAGCACGC	chr6:70955875-70955894,+;
B3GAT3_CGATGACAACACCTACAGCC_AGAAGGACCCACCACCACCA	B3GAT3	CGATGACAACACCTACAGCC	chr11:62617004-62617023,-;	AGAAGGACCCACCACCACCA	chr11:62617053-62617072,-;
B3GLCT_TAGTCCTTAGGGTAATCCAC_TAGCGCTCTCCCAGAAACAC	B3GLCT	TAGTCCTTAGGGTAATCCAC	chr13:31329510-31329529,-;	TAGCGCTCTCCCAGAAACAC	chr13:31317615-31317634,-;
B3GNT10_GGGACCTGGGAGCAACGAAT_GTCCGGGTCTGTATGCGAGG	B3GNT10	GGGACCTGGGAGCAACGAAT	chr9:120793095-120793114,-;	GTCCGGGTCTGTATGCGAGG	chr9:120793340-120793359,-;
B3GNT2_CAACGCAGGGAACCAAACGG_CAAGCAATCCGGGAATCCTG	B3GNT2	CAACGCAGGGAACCAAACGG	chr2:62222727-62222746,+;	CAAGCAATCCGGGAATCCTG	chr2:62222695-62222714,+;
B3GNT3_CGCCAGCTTCGTGCTCAACG_GAGGAGGGTGAAAGCGCCGA	B3GNT3	CGCCAGCTTCGTGCTCAACG	chr19:17811609-17811628,+;	GAGGAGGGTGAAAGCGCCGA	chr19:17807857-17807876,-;
B3GNT4_CCTCCAGTGGGACTTCACTG_ACATGGTCCACATCTCGAGG	B3GNT4	CCTCCAGTGGGACTTCACTG	chr12:122206794-122206813,+;	ACATGGTCCACATCTCGAGG	chr12:122207310-122207329,-;
B3GNT5_TGGATTGGTCGTGTTCATCG_TGTCCTATGAAATGTACCAG	B3GNT5	TGGATTGGTCGTGTTCATCG	chr3:183270453-183270472,+;	TGTCCTATGAAATGTACCAG	chr3:183270514-183270533,+;
B3GNT6_ACACCGGGTAAGCGGACCCG_TACCCGGTGTACTGCAGCGG	B3GNT6	ACACCGGGTAAGCGGACCCG	chr11:77040367-77040386,-;	TACCCGGTGTACTGCAGCGG	chr11:77040377-77040396,+;
B3GNT7_CAACAAATACTACATCCCGG_ATTGGCTGAGCAGTTAGTGG	B3GNT7	CAACAAATACTACATCCCGG	chr2:231398556-231398575,+;	ATTGGCTGAGCAGTTAGTGG	chr2:231397976-231397995,-;
B3GNT8_TCGGCCCGAAGCCTCTACCT_TGGCCGTCAAGTCAGAACCA	B3GNT8	TCGGCCCGAAGCCTCTACCT	chr19:41425961-41425980,-;	TGGCCGTCAAGTCAGAACCA	chr19:41426305-41426324,-;
B3GNT9_GCAGATGTGTTCGTGAACGT_GCACGCCCAGCAAGAACACG	B3GNT9	GCAGATGTGTTCGTGAACGT	chr16:67149779-67149798,-;	GCACGCCCAGCAAGAACACG	chr16:67150011-67150030,+;
B3GNTL1_GTATCGCCACCACCCACAGG_GATTCTCCCTCTCCTAGAGG	B3GNTL1	GTATCGCCACCACCCACAGG	chr17:82961079-82961098,-;	GATTCTCCCTCTCCTAGAGG	chr17:83048473-83048492,-;
B4GALNT1_CCCGTAGCCGATCATAACGG_TAACCGTTGGGTAGAAGCGG	B4GALNT1	CCCGTAGCCGATCATAACGG	chr12:57628835-57628854,+;	TAACCGTTGGGTAGAAGCGG	chr12:57628796-57628815,+;
B4GALNT2_AGGACTCACCTCATAGACGG_AAGGACTCACCTCATAGACG	B4GALNT2	AGGACTCACCTCATAGACGG	chr17:49156593-49156612,-;	AAGGACTCACCTCATAGACG	chr17:49156594-49156613,-;
B4GALNT3_AACTCACTGCAACTTCCACG_GCAGGTAGCCAAAGATGCGG	B4GALNT3	AACTCACTGCAACTTCCACG	chr12:548090-548109,-;	GCAGGTAGCCAAAGATGCGG	chr12:544938-544957,-;
B4GALNT4_CACGGCCAACTTCTTCACGG_GTGCACGTAGGTGAGCCACG	B4GALNT4	CACGGCCAACTTCTTCACGG	chr11:373036-373055,-;	GTGCACGTAGGTGAGCCACG	chr11:369880-369899,-;
B4GALT1_ATTGCAACGGAAATGTGCCG_CACGTCACTAAACACAAAGC	B4GALT1	ATTGCAACGGAAATGTGCCG	chr9:33120437-33120456,+;	CACGTCACTAAACACAAAGC	chr9:33120508-33120527,+;
B4GALT1-AS1_CGGAGCTGCAGTCATACTCC_GGCCTCGGGAGGGTGGGCAG	B4GALT1-AS1	CGGAGCTGCAGTCATACTCC	chr9:33167523-33167542,-;	GGCCTCGGGAGGGTGGGCAG	chr9:33167476-33167495,+;
B4GALT2_CGGGCCAAGCTGCTTAACGT_GACCGCAACCTATACCGCTG	B4GALT2	CGGGCCAAGCTGCTTAACGT	chr1:43984886-43984905,+;	GACCGCAACCTATACCGCTG	chr1:43984985-43985004,+;
B4GALT3_TGTTCATAGCAACGGCAACA_ATAGCAACGGCAACATGGCG	B4GALT3	TGTTCATAGCAACGGCAACA	chr1:161173872-161173891,+;	ATAGCAACGGCAACATGGCG	chr1:161173877-161173896,+;
B4GALT4_CGGGTACCAGGTCCACATCG_GGATTCTCTAACAACTACTG	B4GALT4	CGGGTACCAGGTCCACATCG	chr3:119224134-119224153,+;	GGATTCTCTAACAACTACTG	chr3:119218686-119218705,-;
B4GALT5_ATAGACGAAGTACAGCAGCG_TCACACCCTACCTTCCACCG	B4GALT5	ATAGACGAAGTACAGCAGCG	chr20:49713592-49713611,+;	TCACACCCTACCTTCCACCG	chr20:49643515-49643534,+;
B4GALT6_CAGGTAGATGATCCACATCG_TTCCAATGCTCCAGAAGCAG	B4GALT6	CAGGTAGATGATCCACATCG	chr18:31631035-31631054,+;	TTCCAATGCTCCAGAAGCAG	chr18:31638677-31638696,-;
B4GALT7_CGGGCAGCGCTCATCAACGT_TGACCTGCTCCCTCTCAACG	B4GALT7	CGGGCAGCGCTCATCAACGT	chr5:177607309-177607328,+;	TGACCTGCTCCCTCTCAACG	chr5:177607380-177607399,+;
B4GAT1_CCCAGCGCATAATTAATCCC_CTATGCCCTGGTGATCGATG	B4GAT1	CCCAGCGCATAATTAATCCC	chr11:66346941-66346960,+;	CTATGCCCTGGTGATCGATG	chr11:66346864-66346883,-;
B9D1_GTAGATTCTGGGACAAACAT_TAGATTCTGGGACAAACATG	B9D1	GTAGATTCTGGGACAAACAT	chr17:19347293-19347312,+;	TAGATTCTGGGACAAACATG	chr17:19347294-19347313,+;
B9D2_GAAGCTCCTGTCAGGCGTGC_GCCACCAAAGGTCTTCAAGG	B9D2	GAAGCTCCTGTCAGGCGTGC	chr19:41357993-41358012,-;	GCCACCAAAGGTCTTCAAGG	chr19:41357896-41357915,-;
BAALC_GTCCAGCTCTCGTAGTAGCG_CTACTACGAGAGCTGGACCC	BAALC	GTCCAGCTCTCGTAGTAGCG	chr8:103140937-103140956,-;	CTACTACGAGAGCTGGACCC	chr8:103140939-103140958,+;
BAAT_GGTCCCATTAATAAGTACCG_CCTAAAGCAAGTCACAGCCA	BAAT	GGTCCCATTAATAAGTACCG	chr9:101362905-101362924,+;	CCTAAAGCAAGTCACAGCCA	chr9:101362925-101362944,-;
BABAM1_GTGCGGACCACATATGGCGG_GGCAGCTACAGAGCTCGCGG	BABAM1	GTGCGGACCACATATGGCGG	chr19:17276544-17276563,-;	GGCAGCTACAGAGCTCGCGG	chr19:17274130-17274149,-;
BABAM2_GAGGTGACAAGTACAGCTTG_TGAGGCGGGAGCTCTCCCGG	BABAM2	GAGGTGACAAGTACAGCTTG	chr2:28129351-28129370,-;	TGAGGCGGGAGCTCTCCCGG	chr2:28025321-28025340,-;
BABAM2-AS1_GCACGAGGGAAGTTACACTG_GCACGAGGGAAGTTACACTG	BABAM2-AS1	GCACGAGGGAAGTTACACTG	chr2:27891234-27891253,-;	GCACGAGGGAAGTTACACTG	chr2:27891234-27891253,-;
BACE1_TCTGGTATACACCCATCCGG_GCACATACACACCCTTCCGG	BACE1	TCTGGTATACACCCATCCGG	chr11:117293129-117293148,-;	GCACATACACACCCTTCCGG	chr11:117295307-117295326,+;
BACE2_GCTGGATCTGGGACCAACGG_GAGGACTCACCAGAGATGCG	BACE2	GCTGGATCTGGGACCAACGG	chr21:41241918-41241937,+;	GAGGACTCACCAGAGATGCG	chr21:41246054-41246073,-;
BACH1_AACTGACAGAGTCCGTACTG_CTAATCCTGATACCTAACCA	BACH1	AACTGACAGAGTCCGTACTG	chr21:29326529-29326548,+;	CTAATCCTGATACCTAACCA	chr21:29327133-29327152,-;
BACH2_GCGCAGCAAGAACCGCATCG_CAGGAGCCAAACAGTGACCG	BACH2	GCGCAGCAAGAACCGCATCG	chr6:89938212-89938231,-;	CAGGAGCCAAACAGTGACCG	chr6:89932476-89932495,-;
BAD_GCTATGGCCGCGAGCTCCGG_CATAGCGCTGTGCTGCCCAG	BAD	GCTATGGCCGCGAGCTCCGG	chr11:64271646-64271665,-;	CATAGCGCTGTGCTGCCCAG	chr11:64271660-64271679,+;
BAG1_CCTAGCCGAGTGTGACACAG_TGTATTCCAAGTGCTGACAA	BAG1	CCTAGCCGAGTGTGACACAG	chr9:33255284-33255303,-;	TGTATTCCAAGTGCTGACAA	chr9:33261121-33261140,+;
BAG2_AATCCCTAAAGCATGCCACA_GACATGAGGCAGATCAGTGA	BAG2	AATCCCTAAAGCATGCCACA	chr6:57183877-57183896,+;	GACATGAGGCAGATCAGTGA	chr6:57182120-57182139,+;
BAG3_ACAACAGCCGCACCACTACG_GATGCAGCGATTCCGAACTG	BAG3	ACAACAGCCGCACCACTACG	chr10:119651800-119651819,+;	GATGCAGCGATTCCGAACTG	chr10:119670024-119670043,+;
BAG4_ACGACCACAAGAAGATGCGT_GTCATGTAGAGATTGCCGGG	BAG4	ACGACCACAAGAAGATGCGT	chr8:38209087-38209106,+;	GTCATGTAGAGATTGCCGGG	chr8:38209175-38209194,-;
BAG5_GTGAGGTGAACAAGGCCCGA_TGTGAGGTGAACAAGGCCCG	BAG5	GTGAGGTGAACAAGGCCCGA	chr14:103560574-103560593,-;	TGTGAGGTGAACAAGGCCCG	chr14:103560575-103560594,-;
BAG6_AAACAACGGCTCATTTACCA_GCCATCACCAGCCGTACCCG	BAG6	AAACAACGGCTCATTTACCA	chr6:31649551-31649570,-;	GCCATCACCAGCCGTACCCG	chr6:31648723-31648742,+;
BAGE2_CAGTAAGATGGCGGCTGGAG_CAGTAAGATGGCGGCTGGAG	BAGE2	CAGTAAGATGGCGGCTGGAG	chr21:10413733-10413752,+;	CAGTAAGATGGCGGCTGGAG	chr21:10413733-10413752,+;
BAGE3_TGTGCAGTGTGCGACAGCCC_GTGTCGGCTCCTGCAGCACA	BAGE3	TGTGCAGTGTGCGACAGCCC	chr7:152265173-152265192,-;chr21:10462853-10462872,+;	GTGTCGGCTCCTGCAGCACA	chr21:10454212-10454231,-;
BAGE4_TGGAGCAGTAAGATGGCGGC_TGGAGCAGTAAGATGGCGGC	BAGE4	TGGAGCAGTAAGATGGCGGC	chr21:10413708-10413727,+;chr9:42645233-42645252,+;chr9:62452682-62452701,+;	TGGAGCAGTAAGATGGCGGC	chr21:10413708-10413727,+;chr9:42645233-42645252,+;chr9:62452682-62452701,+;
BAHCC1_GGATCCGGGCGAACTCTACG_AGACTCCATAGGGTGCAGCG	BAHCC1	GGATCCGGGCGAACTCTACG	chr17:81444396-81444415,-;	AGACTCCATAGGGTGCAGCG	chr17:81442648-81442667,-;
BAHD1_AGACCTGAGCACTTACAGGG_CATCCGAAAGAGCTACCAGG	BAHD1	AGACCTGAGCACTTACAGGG	chr15:40464503-40464522,+;	CATCCGAAAGAGCTACCAGG	chr15:40463878-40463897,+;
BAIAP2_CCATGGCGATGAAGTTCCGG_GAGCTGGCCAGCGAGAGCCA	BAIAP2	CCATGGCGATGAAGTTCCGG	chr17:81053697-81053716,-;	GAGCTGGCCAGCGAGAGCCA	chr17:81057931-81057950,+;
BAIAP2-DT_GCCGAGCAGGGCCGTCGGAG_GGCTGCACCACAGACCGGAG	BAIAP2-DT	GCCGAGCAGGGCCGTCGGAG	chr17:81035590-81035609,-;	GGCTGCACCACAGACCGGAG	chr17:81035222-81035241,-;
BAIAP2L1_ACCCAGTTCAGTTGACACGG_ACACAGGTCTCCTGCCACCG	BAIAP2L1	ACCCAGTTCAGTTGACACGG	chr7:98355040-98355059,+;	ACACAGGTCTCCTGCCACCG	chr7:98312215-98312234,+;
BAIAP2L2_GCTCGAGTACCGCCACCGAG_GATGGCACTGAAGTAGACCT	BAIAP2L2	GCTCGAGTACCGCCACCGAG	chr22:38098140-38098159,-;	GATGGCACTGAAGTAGACCT	chr22:38108304-38108323,+;
BAIAP3_TCACCCGGACAGGTATGTTG_CAAGTGCATCCAGGTCACCG	BAIAP3	TCACCCGGACAGGTATGTTG	chr16:1342268-1342287,-;	CAAGTGCATCCAGGTCACCG	chr16:1341421-1341440,+;
BAK1_ACGGCAGCTCGCCATCATCG_CCTGCTCCTACAGCACCATG	BAK1	ACGGCAGCTCGCCATCATCG	chr6:33575404-33575423,-;	CCTGCTCCTACAGCACCATG	chr6:33575435-33575454,-;
BAMBI_TATAACCAGTGGCTACACAG_AGATTTACACATATAACCAG	BAMBI	TATAACCAGTGGCTACACAG	chr10:28681289-28681308,-;	AGATTTACACATATAACCAG	chr10:28681300-28681319,-;
BANF1_GCTTCGGATGCCTTCGAGAG_GTCCCGGGACTGCTTGGCGT	BANF1	GCTTCGGATGCCTTCGAGAG	chr11:66003732-66003751,+;	GTCCCGGGACTGCTTGGCGT	chr11:66003711-66003730,-;
BANF2_TTTCTCCAATGGGTTCGGAG_AATGAGCCACCTCTGAAACT	BANF2	TTTCTCCAATGGGTTCGGAG	chr20:17725061-17725080,-;	AATGAGCCACCTCTGAAACT	chr20:17735714-17735733,-;
BANK1_ATGCGCGACTACCCACCTGG_TAAGTACTACCCAACAGCAA	BANK1	ATGCGCGACTACCCACCTGG	chr4:101790947-101790966,-;	TAAGTACTACCCAACAGCAA	chr4:101870572-101870591,+;
BANP_GCGTCGGCAGAACACCATTG_TGGCGGTCAAGAGCTTCTCG	BANP	GCGTCGGCAGAACACCATTG	chr16:88006102-88006121,+;	TGGCGGTCAAGAGCTTCTCG	chr16:88027594-88027613,+;
BAP1_CACGGACGTATCATCCACCA_TCGCATGAAGGACTTCACCA	BAP1	CACGGACGTATCATCCACCA	chr3:52408516-52408535,+;	TCGCATGAAGGACTTCACCA	chr3:52407975-52407994,-;
BARD1_ATGTCCAGTGTGTTACACCC_TCACATCCTCCTAAACACAC	BARD1	ATGTCCAGTGTGTTACACCC	chr2:214792396-214792415,-;	TCACATCCTCCTAAACACAC	chr2:214797076-214797095,+;
BARHL1_CGTGTCGGTGAGGTTGAGCG_ACAGGTAGAGCGCCGCGCCG	BARHL1	CGTGTCGGTGAGGTTGAGCG	chr9:132587503-132587522,-;	ACAGGTAGAGCGCCGCGCCG	chr9:132589357-132589376,-;
BARHL2_TGTTCGGAGATTGATACCGT_GCTACCAGATGCGGCTCCGG	BARHL2	TGTTCGGAGATTGATACCGT	chr1:90717023-90717042,-;	GCTACCAGATGCGGCTCCGG	chr1:90716960-90716979,+;
BARX1_GCAGAAGTACCTTTCCACGC_AGACGTGGTACCAGAATCGG	BARX1	GCAGAAGTACCTTTCCACGC	chr9:93952903-93952922,-;	AGACGTGGTACCAGAATCGG	chr9:93952750-93952769,-;
BARX1-DT_GACAGCGAGCTGAACCGCGG_GGAGACAGCGAGCTGAACCG	BARX1-DT	GACAGCGAGCTGAACCGCGG	chr9:93954861-93954880,-;	GGAGACAGCGAGCTGAACCG	chr9:93954864-93954883,-;
BARX2_AAGATGGTGCGACTCCGGCG_GATCGACGAGATCCTCTCCA	BARX2	AAGATGGTGCGACTCCGGCG	chr11:129436963-129436982,-;	GATCGACGAGATCCTCTCCA	chr11:129376113-129376132,+;
BASP1_AAGCCCGACCAGGACGCCGA_GAAGCCCGACCAGGACGCCG	BASP1	AAGCCCGACCAGGACGCCGA	chr5:17275385-17275404,+;	GAAGCCCGACCAGGACGCCG	chr5:17275384-17275403,+;
BASP1-AS1_GTGCGACGGAGCCCTCACAG_GAGGAGCTGCGGGTGACGGG	BASP1-AS1	GTGCGACGGAGCCCTCACAG	chr5:17217968-17217987,-;	GAGGAGCTGCGGGTGACGGG	chr5:17218108-17218127,+;
BATF_CCGCCCAGAAGAGCCGACAG_GGAACTGAAGTACTTCACGT	BATF	CCGCCCAGAAGAGCCGACAG	chr14:75525136-75525155,+;	GGAACTGAAGTACTTCACGT	chr14:75546524-75546543,+;
BATF2_GAGGTTCAGCAACCACAGCG_AGCTGGGTAACAGGAACCCG	BATF2	GAGGTTCAGCAACCACAGCG	chr11:64989455-64989474,+;	AGCTGGGTAACAGGAACCCG	chr11:64989555-64989574,+;
BATF3_GGAGCTGAAGCACCTGACAG_GAAGGCTGACAAGCTCCATG	BATF3	GGAGCTGAAGCACCTGACAG	chr1:212686898-212686917,-;	GAAGGCTGACAAGCTCCATG	chr1:212696963-212696982,-;
BAX_CGAGTGTCTCAAGCGCATCG_TCTGACGGCAACTTCAACTG	BAX	CGAGTGTCTCAAGCGCATCG	chr19:48955780-48955799,+;	TCTGACGGCAACTTCAACTG	chr19:48956265-48956284,+;
BAZ1A_TGTGAGACAGAAGCCGCCCG_CAGTGCATAAGCCAAATCGG	BAZ1A	TGTGAGACAGAAGCCGCCCG	chr14:34874559-34874578,-;	CAGTGCATAAGCCAAATCGG	chr14:34776079-34776098,-;
BAZ1B_AGTATGTCATGAGGATCCGG_TCAGGAGGCCTTCCGCACCC	BAZ1B	AGTATGTCATGAGGATCCGG	chr7:73477180-73477199,+;	TCAGGAGGCCTTCCGCACCC	chr7:73521831-73521850,-;
BAZ2A_TTAGTACCTGAGCCGCAACG_ACGGTACCCAGAGTCCCATG	BAZ2A	TTAGTACCTGAGCCGCAACG	chr12:56610200-56610219,-;	ACGGTACCCAGAGTCCCATG	chr12:56615276-56615295,-;
BAZ2B_TGGGAAGGCACTCGACACTG_GCTAAGTGAAGCAACTCCAG	BAZ2B	TGGGAAGGCACTCGACACTG	chr2:159453737-159453756,+;	GCTAAGTGAAGCAACTCCAG	chr2:159478594-159478613,+;
BBC3_AGGCCGCAGGACACTGCCGA_CTAATTGGGCTCCATCTCGG	BBC3	AGGCCGCAGGACACTGCCGA	chr19:47228316-47228335,+;	CTAATTGGGCTCCATCTCGG	chr19:47221802-47221821,+;
BBIP1_AGATGCCTGAAGACAATCGG_GATGCCTGAAGACAATCGGA	BBIP1	AGATGCCTGAAGACAATCGG	chr10:110907701-110907720,-;	GATGCCTGAAGACAATCGGA	chr10:110907700-110907719,-;
BBOF1_TTAGCACCGACTAGAACAAG_CAACCTGGCCTCCCAAAGGG	BBOF1	TTAGCACCGACTAGAACAAG	chr14:74046056-74046075,+;	CAACCTGGCCTCCCAAAGGG	chr14:74022969-74022988,-;
BBOX1_TGTCTCTCAACCATACAGCT_ACTCTTCCTCATCATACCAG	BBOX1	TGTCTCTCAACCATACAGCT	chr11:27055520-27055539,-;	ACTCTTCCTCATCATACCAG	chr11:27055490-27055509,-;
BBS1_TCATGGAGCAACATGAGCCC_GCTGGAGCTAAGTGAAATGG	BBS1	TCATGGAGCAACATGAGCCC	chr11:66514524-66514543,+;	GCTGGAGCTAAGTGAAATGG	chr11:66515870-66515889,+;
BBS10_GCTGAGAAGCACCTCGCCAG_TGTTCAATGAGACCATGCAC	BBS10	GCTGAGAAGCACCTCGCCAG	chr12:76348215-76348234,+;	TGTTCAATGAGACCATGCAC	chr12:76346759-76346778,+;
BBS12_AAGACAGCTCAGAAGAACTG_TTACACCAAAGATTGAGGCG	BBS12	AAGACAGCTCAGAAGAACTG	chr4:122743058-122743077,+;	TTACACCAAAGATTGAGGCG	chr4:122743889-122743908,+;
BBS2_GAATGCTGGGATGTACCACG_GGTAGAGGGAGATTACCGGA	BBS2	GAATGCTGGGATGTACCACG	chr16:56500948-56500967,+;	GGTAGAGGGAGATTACCGGA	chr16:56502718-56502737,-;
BBS4_GCTGGAGGGAGACTTGGACA_AGAGCTTGATTAGAGCCCAG	BBS4	GCTGGAGGGAGACTTGGACA	chr15:72724605-72724624,+;	AGAGCTTGATTAGAGCCCAG	chr15:72736897-72736916,-;
BBS5_GATTCCATTGAAGACACCAA_AATCTTGGAAACTCACTGCG	BBS5	GATTCCATTGAAGACACCAA	chr2:169482294-169482313,+;	AATCTTGGAAACTCACTGCG	chr2:169479609-169479628,-;
BBS7_TGGGAGAGATGACGGAATGG_GGAGTGAAAGAGGTTTGATG	BBS7	TGGGAGAGATGACGGAATGG	chr4:121853009-121853028,-;	GGAGTGAAAGAGGTTTGATG	chr4:121835175-121835194,+;
BBS9_GTTAGATGGAACCTACAAGC_ACTTGCAGTGTTCATACCTG	BBS9	GTTAGATGGAACCTACAAGC	chr7:33388123-33388142,+;	ACTTGCAGTGTTCATACCTG	chr7:33336482-33336501,+;
BBX_ACATGCTCTTGGCACACCAG_GCCATTCCAAAGTTAAGCTG	BBX	ACATGCTCTTGGCACACCAG	chr3:107733002-107733021,+;	GCCATTCCAAAGTTAAGCTG	chr3:107728939-107728958,-;
BCAM_CAGAGTGGAGGATTACGACG_GGTGAGGGAGAGCAGGCCCG	BCAM	CAGAGTGGAGGATTACGACG	chr19:44814693-44814712,+;	GGTGAGGGAGAGCAGGCCCG	chr19:44813474-44813493,-;
BCAN_GGTACGCAGGCAGTGCCACG_GGCGGCATAGAGCTGCTCCG	BCAN	GGTACGCAGGCAGTGCCACG	chr1:156647030-156647049,-;	GGCGGCATAGAGCTGCTCCG	chr1:156647607-156647626,-;
BCAP29_GCTGGTGGAGCTCTTCTCAA_CTTCTCAATGGTATGAACTG	BCAP29	GCTGGTGGAGCTCTTCTCAA	chr7:107593997-107594016,-;	CTTCTCAATGGTATGAACTG	chr7:107593985-107594004,-;
BCAP31_GAACCTCCAGAACAATCCCG_GGCGGCCAAGAAGTACATGG	BCAP31	GAACCTCCAGAACAATCCCG	chrX:153715624-153715643,-;	GGCGGCCAAGAAGTACATGG	chrX:153703982-153704001,-;
BCAR1_GGACAGCCTTACCTTTGCCG_ACTGCGTGGTGGTTGGACGG	BCAR1	GGACAGCCTTACCTTTGCCG	chr16:75242458-75242477,+;	ACTGCGTGGTGGTTGGACGG	chr16:75236880-75236899,+;
BCAR3_TCTGAGTAAGATCATCCAGG_TCATCACAGGACCTTATGGG	BCAR3	TCTGAGTAAGATCATCCAGG	chr1:93571747-93571766,-;	TCATCACAGGACCTTATGGG	chr1:93674734-93674753,+;
BCAS1_TGAGAGCTGGACACTTCCGG_CAAACAGTGGACCTCAACGA	BCAS1	TGAGAGCTGGACACTTCCGG	chr20:54028691-54028710,-;	CAAACAGTGGACCTCAACGA	chr20:53966997-53967016,-;
BCAS2_CACCGCTTCCCGCACACCAG_TCACCGCTTCCCGCACACCA	BCAS2	CACCGCTTCCCGCACACCAG	chr1:114581496-114581515,+;	TCACCGCTTCCCGCACACCA	chr1:114581495-114581514,+;
BCAS3_GGGTGGTTTGCATTAAACGG_TCTCCTGCAAGACTACGACA	BCAS3	GGGTGGTTTGCATTAAACGG	chr17:61040820-61040839,-;	TCTCCTGCAAGACTACGACA	chr17:60874668-60874687,-;
BCAS4_GTGTCCAACCATCTTGACGA_GAGGTGGAGGAGACCATCGA	BCAS4	GTGTCCAACCATCTTGACGA	chr20:50841770-50841789,-;	GAGGTGGAGGAGACCATCGA	chr20:50818217-50818236,+;
BCAT1_GTTTCAGCCAAACCTCAACA_AGTGCAAAGCTGATGAGCCA	BCAT1	GTTTCAGCCAAACCTCAACA	chr12:24881342-24881361,-;	AGTGCAAAGCTGATGAGCCA	chr12:24894286-24894305,+;
BCAT2_CAACAGGAGGCACTCAAGCG_CAGGATAACACCATTCAGCG	BCAT2	CAACAGGAGGCACTCAAGCG	chr19:48797289-48797308,-;	CAGGATAACACCATTCAGCG	chr19:48796982-48797001,+;
BCCIP_TACATGGGCAGAGCGATCTG_ATGGGCAGAGCGATCTGTGG	BCCIP	TACATGGGCAGAGCGATCTG	chr10:125831576-125831595,-;	ATGGGCAGAGCGATCTGTGG	chr10:125831573-125831592,-;
BCDIN3D_GATTGTGCAGATCTTGACCC_GAGCTGTCGAAGCAGCTCCG	BCDIN3D	GATTGTGCAGATCTTGACCC	chr12:49838532-49838551,-;	GAGCTGTCGAAGCAGCTCCG	chr12:49842914-49842933,+;
BCDIN3D-AS1_GTGGCAGTACAGAGTCGGAG_GGCCGGATCCGCCAGGTCCA	BCDIN3D-AS1	GTGGCAGTACAGAGTCGGAG	chr12:49828202-49828221,-;	GGCCGGATCCGCCAGGTCCA	chr12:49828352-49828371,+;
BCHE_GTAGATCCATAGTGAAACGG_TTGAATCGAAGTCTACCAAG	BCHE	GTAGATCCATAGTGAAACGG	chr3:165829540-165829559,-;	TTGAATCGAAGTCTACCAAG	chr3:165830819-165830838,+;
BCKDHA_ATCGCCGCGATACTGCTCAG_TTGACATGATGCCATACCCG	BCKDHA	ATCGCCGCGATACTGCTCAG	chr19:41422344-41422363,-;	TTGACATGATGCCATACCCG	chr19:41422642-41422661,-;
BCKDHB_GCGACTGCTAATCAGTCACG_TTGGCCAAAGATCCTACTGC	BCKDHB	GCGACTGCTAATCAGTCACG	chr6:80273152-80273171,+;	TTGGCCAAAGATCCTACTGC	chr6:80127603-80127622,+;
BCKDK_GCTAGGATCTCAGACCGTGG_GCCAGCGTAGAGCATCATGG	BCKDK	GCTAGGATCTCAGACCGTGG	chr16:31111864-31111883,+;	GCCAGCGTAGAGCATCATGG	chr16:31109533-31109552,-;
BCL10_TCGCCGAATAGATTCAACAA_AACTACACTTCCCAGACCTG	BCL10	TCGCCGAATAGATTCAACAA	chr1:85270700-85270719,+;	AACTACACTTCCCAGACCTG	chr1:85267743-85267762,-;
BCL11A_TGAAGGGATACCAACCCGCG_ACAGATGATGAACCAGACCA	BCL11A	TGAAGGGATACCAACCCGCG	chr2:60462267-60462286,+;	ACAGATGATGAACCAGACCA	chr2:60546258-60546277,-;
BCL11B_GCGACGGGTCGCTCTCGTGG_CCGCCATGGACTTCTCGCGG	BCL11B	GCGACGGGTCGCTCTCGTGG	chr14:99175260-99175279,+;	CCGCCATGGACTTCTCGCGG	chr14:99175741-99175760,-;
BCL2_ACATCTCGGCGAAGTCGCGG_ACCTGGATCCAGGATAACGG	BCL2	ACATCTCGGCGAAGTCGCGG	chr18:63318321-63318340,+;	ACCTGGATCCAGGATAACGG	chr18:63318089-63318108,-;
BCL2A1_CTTATAGGTATCCACATCCG_TCTACGACAGCAAATTGCCC	BCL2A1	CTTATAGGTATCCACATCCG	chr15:79970772-79970791,+;	TCTACGACAGCAAATTGCCC	chr15:79970792-79970811,-;
BCL2L1_GCCAGTGGCTCCATTCACCG_TCATGCCCGTCAGGAACCAG	BCL2L1	GCCAGTGGCTCCATTCACCG	chr20:31722009-31722028,+;	TCATGCCCGTCAGGAACCAG	chr20:31665996-31666015,+;
BCL2L10_CCAGCTCGAAGCGGTTCCCG_TCAGCGCCACCAGCTCGAAG	BCL2L10	CCAGCTCGAAGCGGTTCCCG	chr15:52112495-52112514,+;	TCAGCGCCACCAGCTCGAAG	chr15:52112486-52112505,+;
BCL2L11_TCCCTACAGACAGAGCCACA_AATCCTGAAGGCAATCACGG	BCL2L11	TCCCTACAGACAGAGCCACA	chr2:111123848-111123867,+;	AATCCTGAAGGCAATCACGG	chr2:111123872-111123891,+;
BCL2L12_CAGGCTCTAAACCATAGCAG_AGAAGGAAGCCATACTGCGG	BCL2L12	CAGGCTCTAAACCATAGCAG	chr19:49667142-49667161,-;	AGAAGGAAGCCATACTGCGG	chr19:49669048-49669067,+;
BCL2L13_ACTCTGCCGAATAGTCCTCC_GTTTGGCGTGACATACCTGG	BCL2L13	ACTCTGCCGAATAGTCCTCC	chr22:17702344-17702363,-;	GTTTGGCGTGACATACCTGG	chr22:17702326-17702345,+;
BCL2L14_AGTGAGAAGGCCATAAACCT_AAGATTCGCACAGCCAGCAG	BCL2L14	AGTGAGAAGGCCATAAACCT	chr12:12079543-12079562,+;	AAGATTCGCACAGCCAGCAG	chr12:12079673-12079692,+;
BCL2L15_ACTGGTCACCCAACATCCGA_CTACTTCATCTACACAGCAT	BCL2L15	ACTGGTCACCCAACATCCGA	chr1:113886596-113886615,+;	CTACTTCATCTACACAGCAT	chr1:113887255-113887274,+;
BCL2L2_GGAGTTCACAGCTCTATACG_AAGGAGATGGAACCACTGGT	BCL2L2	GGAGTTCACAGCTCTATACG	chr14:23308818-23308837,+;	AAGGAGATGGAACCACTGGT	chr14:23308104-23308123,+;
BCL2L2-PABPN1_AGCCCAACAACGCTTCACCC_GCTAAAGGAGCTACAGAACG	BCL2L2-PABPN1	AGCCCAACAACGCTTCACCC	chr14:23307989-23308008,+;	GCTAAAGGAGCTACAGAACG	chrX:71420576-71420595,-;chr14:23322234-23322253,+;
BCL3_CGGTGCCGACATCGACGCAG_GAGCGGCCGTCTGGCCATGG	BCL3	CGGTGCCGACATCGACGCAG	chr19:44757394-44757413,+;	GAGCGGCCGTCTGGCCATGG	chr19:44757106-44757125,-;
BCL6_GGATAAGCACATGGGCACGG_AGATCCTGAGATCAACCCTG	BCL6	GGATAAGCACATGGGCACGG	chr3:187725048-187725067,+;	AGATCCTGAGATCAACCCTG	chr3:187731851-187731870,-;
BCL6B_GCACGTGCTGATCCACACCG_AGTCATCGTACAGTGCACAC	BCL6B	GCACGTGCTGATCCACACCG	chr17:7026967-7026986,+;	AGTCATCGTACAGTGCACAC	chr17:7026600-7026619,+;
BCL7A_GTTCATCGAATGTTCCATCG_GAGAAGAAATGGGTGACCGT	BCL7A	GTTCATCGAATGTTCCATCG	chr12:122054835-122054854,-;	GAGAAGAAATGGGTGACCGT	chr12:122030701-122030720,+;
BCL7B_ACACACCTCCGACTTCCGCA_AAGCTGATAGACGTCAGACA	BCL7B	ACACACCTCCGACTTCCGCA	chr7:73539927-73539946,-;	AAGCTGATAGACGTCAGACA	chr7:73540009-73540028,+;
BCL7C_TCCCGTGGCCGGGAACGTCG_TGGGCCGGACATTTGTCCGG	BCL7C	TCCCGTGGCCGGGAACGTCG	chr16:30892896-30892915,-;	TGGGCCGGACATTTGTCCGG	chr16:30835040-30835059,+;
BCL9_GAGATGCTGAAATTACGCCC_ATTCCAGTAACCCTAAAGTG	BCL9	GAGATGCTGAAATTACGCCC	chr1:147620391-147620410,+;	ATTCCAGTAACCCTAAAGTG	chr1:147611841-147611860,+;
BCL9L_AGTACTACGAAGAGAAACGG_ACACAGCGCCGCTTACTCCG	BCL9L	AGTACTACGAAGAGAAACGG	chr11:118902147-118902166,-;	ACACAGCGCCGCTTACTCCG	chr11:118907572-118907591,+;
BCLAF1_GGCGATCAATGTCATGCCGA_GAAGCATACCCGTTTAGCAG	BCLAF1	GGCGATCAATGTCATGCCGA	chr6:136269558-136269577,+;	GAAGCATACCCGTTTAGCAG	chr6:136272030-136272049,-;
BCLAF3_ACAAGCAAAGACATTCACAC_AACATGGACAGAGTAAACCA	BCLAF3	ACAAGCAAAGACATTCACAC	chrX:19966595-19966614,-;	AACATGGACAGAGTAAACCA	chrX:19966508-19966527,-;
BCO1_TTGTGAGCATAATTGACCCG_GTGGAGTCCAATCCCAACCA	BCO1	TTGTGAGCATAATTGACCCG	chr16:81285554-81285573,-;	GTGGAGTCCAATCCCAACCA	chr16:81285613-81285632,+;
BCO2_TGAAACCGCGTATTACACTG_AGTGCTGTGAAACAGGCTGA	BCO2	TGAAACCGCGTATTACACTG	chr11:112200729-112200748,-;	AGTGCTGTGAAACAGGCTGA	chr11:112213835-112213854,+;
BCOR_GAATCCCTTGAACCACAACG_ACTGGGCGATACCACAGCAG	BCOR	GAATCCCTTGAACCACAACG	chrX:40076456-40076475,-;	ACTGGGCGATACCACAGCAG	chrX:40073729-40073748,-;
BCORL1_TCGCATGTGTGGCATCAACG_TCTACAGCACCGCTCTACAG	BCORL1	TCGCATGTGTGGCATCAACG	chrX:130005291-130005310,+;	TCTACAGCACCGCTCTACAG	chrX:130005238-130005257,+;
BCR_GAAGCCCACCGGGTCCACCA_AGCTGAGCCAAACTGGAACG	BCR	GAAGCCCACCGGGTCCACCA	chr22:23180962-23180981,-;	AGCTGAGCCAAACTGGAACG	chr22:23292617-23292636,+;
BCS1L_GGATGGTGTGGCTTCCACCG_GGTTGAGTCGGTCATCAGAG	BCS1L	GGATGGTGTGGCTTCCACCG	chr2:218662941-218662960,+;	GGTTGAGTCGGTCATCAGAG	chr2:218662573-218662592,-;
BDH1_AGATGCCGGCATTGTTAACG_TCGGACTTATGCCAGTGCGG	BDH1	AGATGCCGGCATTGTTAACG	chr3:197514384-197514403,+;	TCGGACTTATGCCAGTGCGG	chr3:197533497-197533516,-;
BDH2_TCCTGACGGCCGCTGCTCAG_GTGGTGGTCTTACTTTAGGA	BDH2	TCCTGACGGCCGCTGCTCAG	chr4:103096207-103096226,-;	GTGGTGGTCTTACTTTAGGA	chr4:103091164-103091183,+;
BDKRB1_CCTCTGCCGTGTCATCAACG_AAGAAGACGATCGCAGCCAG	BDKRB1	CCTCTGCCGTGTCATCAACG	chr14:96264006-96264025,+;	AAGAAGACGATCGCAGCCAG	chr14:96264325-96264344,-;
BDKRB2_CGGTGGCAGAGATCTACCTG_CCAGCACGAACAGCACCCAG	BDKRB2	CGGTGGCAGAGATCTACCTG	chr14:96240597-96240616,+;	CCAGCACGAACAGCACCCAG	chr14:96240520-96240539,-;
BDNF_TTGACTACTGAGCATCACCC_ATGAAAGAAGCAAACATCCG	BDNF	TTGACTACTGAGCATCACCC	chr11:27658268-27658287,+;	ATGAAAGAAGCAAACATCCG	chr11:27658485-27658504,-;
BDNF-AS_GTGCAGCCGAGGCTCGGCGG_GCCAGGCACAGAGACAACGG	BDNF-AS	GTGCAGCCGAGGCTCGGCGG	chr11:27506692-27506711,-;	GCCAGGCACAGAGACAACGG	chr11:27506565-27506584,+;
BDP1_AAGACTAGACACCTCACCAA_GGAGACTCCCGTCCACGCTG	BDP1	AAGACTAGACACCTCACCAA	chr5:71509645-71509664,+;	GGAGACTCCCGTCCACGCTG	chr5:71455959-71455978,-;
BEAN1_TGTACCCAGATTCTCCACCA_GTACAGCTCCCTGAGCACCG	BEAN1	TGTACCCAGATTCTCCACCA	chr16:66477689-66477708,+;	GTACAGCTCCCTGAGCACCG	chr16:66477674-66477693,-;
BECN1_TCTTCGGCTGAGGTTCTCCA_GATCCAGGAGCTGGAAGACG	BECN1	TCTTCGGCTGAGGTTCTCCA	chr17:42818793-42818812,+;	GATCCAGGAGCTGGAAGACG	chr17:42818303-42818322,-;
BECN2_AGTTATTGATGACGCCCAAG_GTCGGTGCATTCTTCACACA	BECN2	AGTTATTGATGACGCCCAAG	chr1:241958555-241958574,-;	GTCGGTGCATTCTTCACACA	chr1:241958116-241958135,-;
BEGAIN_ACTACCTGGAGATCGAGCTG_GGAGGACAAGCTGTACCGCA	BEGAIN	ACTACCTGGAGATCGAGCTG	chr14:100546548-100546567,-;	GGAGGACAAGCTGTACCGCA	chr14:100545002-100545021,-;
BEND2_AATAAGATTAGTGCTCTCCG_CAGAGTAATTCACCACACCA	BEND2	AATAAGATTAGTGCTCTCCG	chrX:18171003-18171022,-;	CAGAGTAATTCACCACACCA	chrX:18203570-18203589,+;
BEND3_CGTGGAAGCCGTCTACCCGG_TGAACAGTACAGCTGCTACG	BEND3	CGTGGAAGCCGTCTACCCGG	chr6:107068823-107068842,-;	TGAACAGTACAGCTGCTACG	chr6:107069885-107069904,-;
BEND4_GGAAGGATGCAGTACCTCGG_TGGGCCATACCTGACGACAG	BEND4	GGAAGGATGCAGTACCTCGG	chr4:42120039-42120058,+;	TGGGCCATACCTGACGACAG	chr4:42151724-42151743,+;
BEND5_AGCTCCGTGACCTTAACCGG_GTTACGGAGCACTTTCAGTG	BEND5	AGCTCCGTGACCTTAACCGG	chr1:48758937-48758956,-;	GTTACGGAGCACTTTCAGTG	chr1:48742697-48742716,-;
BEND6_GGCCACTCACAGCCTGACAG_GCCTGGTGAAAGCTCCAGTG	BEND6	GGCCACTCACAGCCTGACAG	chr6:57017305-57017324,+;	GCCTGGTGAAAGCTCCAGTG	chr6:56992407-56992426,+;
BEND7_TAGAACGCGGCTCTCCTCCG_CAATGCCGAATCCTAGAACG	BEND7	TAGAACGCGGCTCTCCTCCG	chr10:13492647-13492666,+;	CAATGCCGAATCCTAGAACG	chr10:13492634-13492653,+;
BEST1_TGTCCGGCTCCATCCGAGGC_GGATGGAGCCGGACATGTAC	BEST1	TGTCCGGCTCCATCCGAGGC	chr11:61959930-61959949,-;	GGATGGAGCCGGACATGTAC	chr11:61959935-61959954,+;
BEST2_GGTTACCTGCGTGTACACGA_TTGGACCGCACCAAGCACGA	BEST2	GGTTACCTGCGTGTACACGA	chr19:12755443-12755462,-;	TTGGACCGCACCAAGCACGA	chr19:12753346-12753365,-;
BEST3_GATTCCGCTGGTTTACACCC_TAGTACCTGCTTCAACCACG	BEST3	GATTCCGCTGGTTTACACCC	chr12:69677182-69677201,-;	TAGTACCTGCTTCAACCACG	chr12:69693668-69693687,+;
BEST4_GCAGAGGTACGTGTATGCTC_GGTTGGTGAACCAGACGCAG	BEST4	GCAGAGGTACGTGTATGCTC	chr1:44787429-44787448,-;	GGTTGGTGAACCAGACGCAG	chr1:44786139-44786158,+;
BET1_TTTACCTAGAAATCCAGTTG_ACTATGGCTATGCTAATAGT	BET1	TTTACCTAGAAATCCAGTTG	chr7:93994347-93994366,+;	ACTATGGCTATGCTAATAGT	chr7:93999245-93999264,-;
BET1L_TGCATCCCTATCGATGTCCA_AGACCGGGAGAACAAGCGAA	BET1L	TGCATCCCTATCGATGTCCA	chr11:205641-205660,+;	AGACCGGGAGAACAAGCGAA	chr11:205993-206012,-;
BEX1_GTGTGCCTAGAGGAAATCGT_GCATAGGCTTGGAGAACCAC	BEX1	GTGTGCCTAGAGGAAATCGT	chrX:103063125-103063144,-;	GCATAGGCTTGGAGAACCAC	chrX:103063055-103063074,-;
BEX2_GTGTGCCTAGAGGAAACCGT_GCATAGGCTTGGAGAGCCAC	BEX2	GTGTGCCTAGAGGAAACCGT	chrX:103309818-103309837,-;	GCATAGGCTTGGAGAGCCAC	chrX:103309748-103309767,-;
BEX3_CAGCCTGCAGGAAATCGACG_TTGTCTGCGTATCCTTATGG	BEX3	CAGCCTGCAGGAAATCGACG	chrX:103377582-103377601,+;	TTGTCTGCGTATCCTTATGG	chrX:103377755-103377774,+;
BEX4_CTGGAGGAAATATCAGGCGG_AGCCTGGAGGAAATATCAGG	BEX4	CTGGAGGAAATATCAGGCGG	chrX:103216290-103216309,+;	AGCCTGGAGGAAATATCAGG	chrX:103216287-103216306,+;
BEX5_ATTCACCACCTCCTAAAGCG_TGATATGGAACGGTTCATGG	BEX5	ATTCACCACCTCCTAAAGCG	chrX:102154184-102154203,+;	TGATATGGAACGGTTCATGG	chrX:102154049-102154068,-;
BFAR_GCTGTGCCCACAGTTCAAGG_GGCTGTGGCCAAATGGACGG	BFAR	GCTGTGCCCACAGTTCAAGG	chr16:14644483-14644502,-;	GGCTGTGGCCAAATGGACGG	chr16:14649866-14649885,+;
BFSP1_GCAGTACGAGCACGCCGACG_GCTGGAGCGCCAGGGCACCG	BFSP1	GCAGTACGAGCACGCCGACG	chr20:17531272-17531291,-;	GCTGGAGCGCCAGGGCACCG	chr20:17530987-17531006,-;
BFSP2_GCTCAGGGAAATCCGAGCGG_AGGAGCTGGAAACACAACTG	BFSP2	GCTCAGGGAAATCCGAGCGG	chr3:133472440-133472459,+;	AGGAGCTGGAAACACAACTG	chr3:133400472-133400491,+;
BGLAP_GCAGAGTCCAGCAAAGGTGC_CTGGCCAGCGATGCAAAGTG	BGLAP	GCAGAGTCCAGCAAAGGTGC	chr1:156242570-156242589,+;	CTGGCCAGCGATGCAAAGTG	chr1:156242272-156242291,-;
BGN_GTGGATGCGGAGCTCCACCA_TGGGCGGGATCTCCACCAGG	BGN	GTGGATGCGGAGCTCCACCA	chrX:153505993-153506012,-;	TGGGCGGGATCTCCACCAGG	chrX:153505958-153505977,-;
BHLHA15_GCGGCTGGAGAGCAACGAGA_GTGACAGCAGCATCCAGCGG	BHLHA15	GCGGCTGGAGAGCAACGAGA	chr7:98212537-98212556,+;	GTGACAGCAGCATCCAGCGG	chr7:98212518-98212537,+;
BHLHA9_GCGCATCCTAGACTACAACG_GCGCTGCGGCACGACCTGGG	BHLHA9	GCGCATCCTAGACTACAACG	chr17:1270791-1270810,+;	GCGCTGCGGCACGACCTGGG	chr17:1270834-1270853,+;
BHLHB9_ACGTCAAATCAGGATCAGGG_GAGGCCAGAACAATATATGA	BHLHB9	ACGTCAAATCAGGATCAGGG	chrX:102749883-102749902,+;	GAGGCCAGAACAATATATGA	chrX:102749728-102749747,-;
BHLHE22_GAAGAGGTCGTCCTCGCCGG_CTAGTCGCCTACCTCAACCA	BHLHE22	GAAGAGGTCGTCCTCGCCGG	chr8:64580825-64580844,-;	CTAGTCGCCTACCTCAACCA	chr8:64581706-64581725,+;
BHLHE23_ACTAAGCCACGGCTACGCGG_GCGTACCTGGCACTAAGCCA	BHLHE23	ACTAAGCCACGGCTACGCGG	chr20:63006666-63006685,-;	GCGTACCTGGCACTAAGCCA	chr20:63006677-63006696,-;
BHLHE40_TGGAGCACGGAGACCTACCA_GGCCAAGCACGAGAACACTC	BHLHE40	TGGAGCACGGAGACCTACCA	chr3:4979777-4979796,+;	GGCCAAGCACGAGAACACTC	chr3:4982924-4982943,+;
BHLHE41_TTGATCAGCTGGACACACCG_GGTGTCCGTGTCGTTCTCGG	BHLHE41	TTGATCAGCTGGACACACCG	chr12:26123024-26123043,+;	GGTGTCCGTGTCGTTCTCGG	chr12:26122801-26122820,+;
BHMG1_GGAGGTACTGAATGTACTGC_GGGACCCAGTGAATTAGCTC	BHMG1	GGAGGTACTGAATGTACTGC	chr19:45750698-45750717,-;	GGGACCCAGTGAATTAGCTC	chr19:45735420-45735439,-;
BHMT_GATAGCATCCGGTAAACCTG_TCAGGAGTGTGGTAAGCCAA	BHMT	GATAGCATCCGGTAAACCTG	chr5:79121262-79121281,+;	TCAGGAGTGTGGTAAGCCAA	chr5:79126165-79126184,-;
BHMT2_GCGGCAGTTCACGCCAACGA_CCTCACAGCACATTCTCCGG	BHMT2	GCGGCAGTTCACGCCAACGA	chr5:79083201-79083220,-;	CCTCACAGCACATTCTCCGG	chr5:79082924-79082943,-;
BICC1_GTTTGCTGAAGAGCTCAGGG_ACAGTTCCCGACCTTCAGTG	BICC1	GTTTGCTGAAGAGCTCAGGG	chr10:58817662-58817681,-;	ACAGTTCCCGACCTTCAGTG	chr10:58800319-58800338,-;
BICD1_TACCTGGTTCTGCTTCAACG_AAGCCTTGAGAAGACCACCA	BICD1	TACCTGGTTCTGCTTCAACG	chr12:32294130-32294149,-;	AAGCCTTGAGAAGACCACCA	chr12:32327856-32327875,+;
BICD2_TGAGCTGCTCCATCTCGCTG_GTCAATGGCTTTGAGCACGG	BICD2	TGAGCTGCTCCATCTCGCTG	chr9:92764510-92764529,+;	GTCAATGGCTTTGAGCACGG	chr9:92720445-92720464,-;
BICDL1_TGAGAGACAACTCTCCATGC_GGAGCTGACAGACAAGCTCG	BICDL1	TGAGAGACAACTCTCCATGC	chr12:120061721-120061740,+;	GGAGCTGACAGACAAGCTCG	chr12:119990276-119990295,+;
BICDL2_CAACGAGGCAGCCGACACGT_CAGACTGCAGACCACCCACG	BICDL2	CAACGAGGCAGCCGACACGT	chr16:3029617-3029636,+;	CAGACTGCAGACCACCCACG	chr16:3030496-3030515,-;
BICRA_TGTGCGATGCAGGATCACGT_GCCCGGAGAAGATCGTCCTG	BICRA	TGTGCGATGCAGGATCACGT	chr19:47680192-47680211,-;	GCCCGGAGAAGATCGTCCTG	chr19:47681188-47681207,+;
BICRAL_GCTGCGAAACAGCTAACGAA_AGCAGCACCACGTACAACAA	BICRAL	GCTGCGAAACAGCTAACGAA	chr6:42855889-42855908,+;	AGCAGCACCACGTACAACAA	chr6:42829334-42829353,+;
BID_CAGGAACACCAGCCGGTCGG_GCTCAGGAACACCAGCCGGT	BID	CAGGAACACCAGCCGGTCGG	chr22:17739354-17739373,-;	GCTCAGGAACACCAGCCGGT	chr22:17739357-17739376,-;
BIK_CGTAGATGAAAGCCAGACCC_TTTCATCTACGACCAGACTG	BIK	CGTAGATGAAAGCCAGACCC	chr22:43128499-43128518,-;	TTTCATCTACGACCAGACTG	chr22:43128508-43128527,+;
BIN1_GAAGAAGCTCACCCGCGCGC_TGTTGACGTAGAAACCTACG	BIN1	GAAGAAGCTCACCCGCGCGC	chr2:127106868-127106887,-;	TGTTGACGTAGAAACCTACG	chr2:127063624-127063643,+;
BIN2_GCTGAACCACAATCTCTACG_CAGTGCCCGACACCACCTGG	BIN2	GCTGAACCACAATCTCTACG	chr12:51295860-51295879,-;	CAGTGCCCGACACCACCTGG	chr12:51299654-51299673,-;
BIN3_AAGAGCACCGACGCAGACCT_TCACCTACCCAGGTCTGCGT	BIN3	AAGAGCACCGACGCAGACCT	chr8:22636527-22636546,-;	TCACCTACCCAGGTCTGCGT	chr8:22636517-22636536,+;
BIRC2_ATGCTATGTCAGAACACCGG_TGTCATGATGAATACACCTG	BIRC2	ATGCTATGTCAGAACACCGG	chr11:102350558-102350577,+;	TGTCATGATGAATACACCTG	chr11:102368346-102368365,+;
BIRC3_AGAGTGGCTTGCTTTGCCTG_CAGAGAGTTTCTGAATACAG	BIRC3	AGAGTGGCTTGCTTTGCCTG	chr11:102325113-102325132,+;	CAGAGAGTTTCTGAATACAG	chr11:102336164-102336183,-;
BIRC5_GGGCAGTCTCACCCGCTCCG_CAAGTCTGGCTCGTTCTCAG	BIRC5	GGGCAGTCTCACCCGCTCCG	chr17:78214420-78214439,-;	CAAGTCTGGCTCGTTCTCAG	chr17:78214711-78214730,-;
BIRC6_GGGACCATCAAAGTCATCGA_GGTAAAGTCCTCCTTACCAG	BIRC6	GGGACCATCAAAGTCATCGA	chr2:32357426-32357445,+;	GGTAAAGTCCTCCTTACCAG	chr2:32415155-32415174,-;
BIRC7_GCCGCACGGCACAAAGACGA_AGTGCCAAGTGCCTGCACCG	BIRC7	GCCGCACGGCACAAAGACGA	chr20:63239493-63239512,-;	AGTGCCAAGTGCCTGCACCG	chr20:63236112-63236131,+;
BISPR_GGGCCCACAAACCCTGGTAG_GGGCCCACAAACCCTGGTAG	BISPR	GGGCCCACAAACCCTGGTAG	chr19:17405116-17405135,+;	GGGCCCACAAACCCTGGTAG	chr19:17405116-17405135,+;
BIVM_GCCCTGTCAAAGTTAACCCG_GATATCCGGCACTTAGAGAG	BIVM	GCCCTGTCAAAGTTAACCCG	chr13:102831573-102831592,+;	GATATCCGGCACTTAGAGAG	chr13:102838692-102838711,+;
BIVM-ERCC5_ACGTAGCCAGCACTAATGAG_TTAGACATAGTGACGCACCT	BIVM-ERCC5	ACGTAGCCAGCACTAATGAG	chr13:102862519-102862538,+;	TTAGACATAGTGACGCACCT	chr13:102862672-102862691,+;
BLCAP_TGCAAGGCTTCCGTTCCAGG_GGACGGGCAGCAGCCACTGG	BLCAP	TGCAAGGCTTCCGTTCCAGG	chr20:37519045-37519064,+;	GGACGGGCAGCAGCCACTGG	chr20:37519144-37519163,+;
BLID_GAACCCAAGAGCGCCTCCAG_TCTGAGTGTGTGCTCTACAC	BLID	GAACCCAAGAGCGCCTCCAG	chr11:122115765-122115784,+;	TCTGAGTGTGTGCTCTACAC	chr11:122115846-122115865,-;
BLK_GCTGGTCCGACTCTACGCAG_ACTAGAATAGTGCTGCACCA	BLK	GCTGGTCCGACTCTACGCAG	chr8:11556770-11556789,+;	ACTAGAATAGTGCTGCACCA	chr8:11554872-11554891,-;
BLM_CGTGCAACAACTTACACCTG_GGAACGAACTGCTTCAGCAG	BLM	CGTGCAACAACTTACACCTG	chr15:90769582-90769601,-;	GGAACGAACTGCTTCAGCAG	chr15:90760249-90760268,+;
BLMH_TCCACCAGAGACATTCACCT_CTGCGGAACCTGGTACACAG	BLMH	TCCACCAGAGACATTCACCT	chr17:30274146-30274165,-;	CTGCGGAACCTGGTACACAG	chr17:30285440-30285459,-;
BLNK_ATACCTGCTGAACGCCACCG_AAGACAATCGATCAAGCCAG	BLNK	ATACCTGCTGAACGCCACCG	chr10:96204589-96204608,-;	AAGACAATCGATCAAGCCAG	chr10:96223973-96223992,-;
BLOC1S1_TGGTGGATCACCTCAATGTG_AATGGTGGAGAACTTCAACC	BLOC1S1	TGGTGGATCACCTCAATGTG	chr12:55716984-55717003,+;	AATGGTGGAGAACTTCAACC	chr12:55719193-55719212,+;
BLOC1S1-RDH5_CCTCGAAGCCTGAGATCCAC_CCTCGAAGCCTGAGATCCAC	BLOC1S1-RDH5	CCTCGAAGCCTGAGATCCAC	chr12:55715837-55715856,+;	CCTCGAAGCCTGAGATCCAC	chr12:55715837-55715856,+;
BLOC1S2_CAGGAGCTTATAGTCTTCAC_GAGCTTATAGTCTTCACTGG	BLOC1S2	CAGGAGCTTATAGTCTTCAC	chr10:100281028-100281047,+;	GAGCTTATAGTCTTCACTGG	chr10:100281031-100281050,+;
BLOC1S3_GCGGTAGACACCGCTCACGG_GGAGCCGGAGCCGGAACCGA	BLOC1S3	GCGGTAGACACCGCTCACGG	chr19:45179676-45179695,-;	GGAGCCGGAGCCGGAACCGA	chr19:45179497-45179516,+;
BLOC1S4_GTAGATGCGCCGCATCTCGG_TTCGGTCCGAAACAGGACGG	BLOC1S4	GTAGATGCGCCGCATCTCGG	chr4:6716586-6716605,-;	TTCGGTCCGAAACAGGACGG	chr4:6716805-6716824,-;
BLOC1S5_CAGTCTGTAGACTCCAACAG_AGTCTGTAGACTCCAACAGA	BLOC1S5	CAGTCTGTAGACTCCAACAG	chr6:8026388-8026407,-;	AGTCTGTAGACTCCAACAGA	chr6:8026387-8026406,-;
BLOC1S5-TXNDC5_CTACACGGCAGGCGCCTTTC_AGGGCGGATGCTGCTAGAAT	BLOC1S5-TXNDC5	CTACACGGCAGGCGCCTTTC	chr6:8064518-8064537,-;	AGGGCGGATGCTGCTAGAAT	chr6:8064581-8064600,+;
BLOC1S6_GTGTGTCTAACAATACAACT_TAGCTTACGTGAGTTCCTGG	BLOC1S6	GTGTGTCTAACAATACAACT	chr15:45603109-45603128,-;	TAGCTTACGTGAGTTCCTGG	chr15:45592265-45592284,-;
BLVRA_GCATGTTGAACTCTTGATGG_GCCCGAGAGGAAGTTTGGCG	BLVRA	GCATGTTGAACTCTTGATGG	chr7:43800484-43800503,+;	GCCCGAGAGGAAGTTTGGCG	chr7:43787903-43787922,+;
BLVRB_GTGTCCGTCGTACTCATCGG_CCCACGACAGTGATGTCCGA	BLVRB	GTGTCCGTCGTACTCATCGG	chr19:40447919-40447938,+;	CCCACGACAGTGATGTCCGA	chr19:40458223-40458242,-;
BLZF1_AAAGGGCAATCAGTTCTCCC_CCAGCTCCGTGTACAGACAG	BLZF1	AAAGGGCAATCAGTTCTCCC	chr1:169387161-169387180,-;	CCAGCTCCGTGTACAGACAG	chr1:169376958-169376977,+;
BMERB1_CCCACCTAGCAAGCCCACGG_GCTGGACATCATCTCCATGG	BMERB1	CCCACCTAGCAAGCCCACGG	chr16:15586745-15586764,+;	GCTGGACATCATCTCCATGG	chr16:15515309-15515328,+;
BMF_GGATGATGTGTTCCAACCAG_GCAGTGGCAACATCAAGCAG	BMF	GGATGATGTGTTCCAACCAG	chr15:40106035-40106054,-;	GCAGTGGCAACATCAAGCAG	chr15:40104245-40104264,-;
BMI1_GATTGATGTCATGTATGAGG_AGACAAAGAGAAATCTAAGG	BMI1	GATTGATGTCATGTATGAGG	chr10:22329047-22329066,+;	AGACAAAGAGAAATCTAAGG	chr10:22328155-22328174,+;
BMP1_GTGCAAGTACGACTTCGTGG_TCTCACGAACGATGGAAACG	BMP1	GTGCAAGTACGACTTCGTGG	chr8:22197242-22197261,+;	TCTCACGAACGATGGAAACG	chr8:22177108-22177127,-;
BMP10_AGGGATCGTATGATATACGA_GGACCCACCAGAGTACATGT	BMP10	AGGGATCGTATGATATACGA	chr2:68866430-68866449,-;	GGACCCACCAGAGTACATGT	chr2:68871103-68871122,-;
BMP15_TGTCTCCGAGTACTACGCGA_TTTCCTCTCAGACCAAACCG	BMP15	TGTCTCCGAGTACTACGCGA	chrX:50916398-50916417,+;	TTTCCTCTCAGACCAAACCG	chrX:50915783-50915802,+;
BMP2_AGTCCACCGCATCACAGCGG_TGAGGTGATAAACTCCTCCG	BMP2	AGTCCACCGCATCACAGCGG	chr20:6778530-6778549,-;	TGAGGTGATAAACTCCTCCG	chr20:6778320-6778339,-;
BMP2K_TTCCACCGTGAGTACGCACG_GTAACGAGAATTGTCTGGGA	BMP2K	TTCCACCGTGAGTACGCACG	chr4:78826059-78826078,-;	GTAACGAGAATTGTCTGGGA	chr4:78851012-78851031,-;
BMP3_GAGGAAGAAGCGCTCTACTG_GCAGAACAACGAGCTTCCTG	BMP3	GAGGAAGAAGCGCTCTACTG	chr4:81046276-81046295,+;	GCAGAACAACGAGCTTCCTG	chr4:81046312-81046331,+;
BMP4_GTGAGGAGCTTCCACCACGA_GAAGAGACTGACCTTCGTGG	BMP4	GTGAGGAGCTTCCACCACGA	chr14:53951855-53951874,-;	GAAGAGACTGACCTTCGTGG	chr14:53951841-53951860,+;
BMP5_AGAGTCGGAGTACTCAGTAA_CCAGAGTCTGAACTATAGCG	BMP5	AGAGTCGGAGTACTCAGTAA	chr6:55874562-55874581,-;	CCAGAGTCTGAACTATAGCG	chr6:55759004-55759023,+;
BMP6_CCTGTCCGCCGACAACGACG_GTACCGGCGGCTCAAGACGC	BMP6	CCTGTCCGCCGACAACGACG	chr6:7727381-7727400,+;	GTACCGGCGGCTCAAGACGC	chr6:7727156-7727175,+;
BMP7_GCCGCGGATTGACCACCCAG_GGACCTGTACAACGCCATGG	BMP7	GCCGCGGATTGACCACCCAG	chr20:57202514-57202533,+;	GGACCTGTACAACGCCATGG	chr20:57265852-57265871,-;
BMP8A_CATGCAGGAGTCCAGCGGGA_GTCCCTGCAGATGACGTCCG	BMP8A	CATGCAGGAGTCCAGCGGGA	chr1:39523065-39523084,-;	GTCCCTGCAGATGACGTCCG	chr1:39522393-39522412,+;
BMP8B_GGACTGCGTCTGGCATCATC_CATGCAGGAGTCCAGTGGGA	BMP8B	GGACTGCGTCTGGCATCATC	chr1:39760541-39760560,+;	CATGCAGGAGTCCAGTGGGA	chr1:39763125-39763144,+;
BMPER_TGTGTTCCAAACATACCTGT_GGTATGTGACTAAGGTGCTG	BMPER	TGTGTTCCAAACATACCTGT	chr7:34058160-34058179,-;	GGTATGTGACTAAGGTGCTG	chr7:34046357-34046376,-;
BMPR1A_GTCGTTGTATCACAGGAGGT_CAACTGGACAGGTTTCATAG	BMPR1A	GTCGTTGTATCACAGGAGGT	chr10:86921678-86921697,+;	CAACTGGACAGGTTTCATAG	chr10:86919161-86919180,+;
BMPR1B_AGGCAACCAGAAGTGACCAC_GCTAGGAGATGTGTATCAGG	BMPR1B	AGGCAACCAGAAGTGACCAC	chr4:95114772-95114791,-;	GCTAGGAGATGTGTATCAGG	chr4:95148902-95148921,+;
BMPR1B-DT_GCCCGCGCACAAAGCCGAGG_GACCTGCGAGCGGAGGGATG	BMPR1B-DT	GCCCGCGCACAAAGCCGAGG	chr4:94758315-94758334,-;	GACCTGCGAGCGGAGGGATG	chr4:94758449-94758468,+;
BMPR2_CTTCACACAGAATTACCACG_AGATAATGCAGCCATAAGCG	BMPR2	CTTCACACAGAATTACCACG	chr2:202520177-202520196,+;	AGATAATGCAGCCATAAGCG	chr2:202530933-202530952,+;
BMS1_AATGCCCAGAATCGAAAGTG_AAGCCTTCTCAAGTGAGCAG	BMS1	AATGCCCAGAATCGAAAGTG	chr10:42796969-42796988,-;	AAGCCTTCTCAAGTGAGCAG	chr10:42797099-42797118,+;
BMT2_TTGGTTAGTAGGAACTACCC_GTGGACGCTCTTCACCACAC	BMT2	TTGGTTAGTAGGAACTACCC	chr7:112821958-112821977,-;	GTGGACGCTCTTCACCACAC	chr7:112939619-112939638,+;
BMX_GCTGCTTGCTGAATTACCTG_GGGAAGACTTCCCTGACTGG	BMX	GCTGCTTGCTGAATTACCTG	chrX:15542071-15542090,+;	GGGAAGACTTCCCTGACTGG	chrX:15522545-15522564,+;
BNC1_TGGAATCCTCTCCTGAACCA_ACTCAATTACTGATTCACGA	BNC1	TGGAATCCTCTCCTGAACCA	chr15:83263861-83263880,+;	ACTCAATTACTGATTCACGA	chr15:83263402-83263421,+;
BNC2_GAACGACTACGGCTGAACCA_TTTGGAGGCAACCCTAGCAG	BNC2	GAACGACTACGGCTGAACCA	chr9:16727857-16727876,-;	TTTGGAGGCAACCCTAGCAG	chr9:16437172-16437191,+;
BNIP1_GAGGACCGTAGCAAGAAACA_GCAGGTCCAGCAGAGCGAGG	BNIP1	GAGGACCGTAGCAAGAAACA	chr5:173163866-173163885,-;	GCAGGTCCAGCAGAGCGAGG	chr5:173160014-173160033,+;
BNIP2_TCCAGACATTAGCCTGACAC_GGATTGGAGAACAGGACCAC	BNIP2	TCCAGACATTAGCCTGACAC	chr15:59679703-59679722,-;	GGATTGGAGAACAGGACCAC	chr15:59677963-59677982,-;
BNIP3_GCTGAAGTGCAGTTCTACCC_TTCAGCAATAATGGGAACGG	BNIP3	GCTGAAGTGCAGTTCTACCC	chr10:131973918-131973937,+;	TTCAGCAATAATGGGAACGG	chr10:131973904-131973923,-;
BNIP3L_CTACCCATGAACAGCAGCAA_CATGTGAGAACTCACTTGGG	BNIP3L	CTACCCATGAACAGCAGCAA	chr8:26391257-26391276,+;	CATGTGAGAACTCACTTGGG	chr8:26408099-26408118,-;
BNIP5_ACGACTCCGAGCCTTTCCCG_CGATGGCCGCTGACACACAG	BNIP5	ACGACTCCGAGCCTTTCCCG	chr6:36330597-36330616,+;	CGATGGCCGCTGACACACAG	chr6:36326533-36326552,+;
BNIPL_TGTAGCATGGACAACCACCA_CAGCATTGAGGCCATCACCG	BNIPL	TGTAGCATGGACAACCACCA	chr1:151045820-151045839,-;	CAGCATTGAGGCCATCACCG	chr1:151043339-151043358,-;
BOC_AATCCAGGTCACGTACACTG_ATTCCTCAGCCACAGCACGG	BOC	AATCCAGGTCACGTACACTG	chr3:113279297-113279316,-;	ATTCCTCAGCCACAGCACGG	chr3:113273165-113273184,-;
BOD1_GCAGCTCATCGCTCTCATCG_AGCTACCTTGGTGTCCACGT	BOD1	GCAGCTCATCGCTCTCATCG	chr5:173616271-173616290,-;	AGCTACCTTGGTGTCCACGT	chr5:173616194-173616213,+;
BOD1L1_AGAGTGCAGTCACCAGCACG_GGTTCAGAAGATAGCAGCGA	BOD1L1	AGAGTGCAGTCACCAGCACG	chr4:13601518-13601537,-;	GGTTCAGAAGATAGCAGCGA	chr4:13601459-13601478,-;
BOD1L2_TCAGCTCATCGCTATCATCG_AGAGTGTGGTTCAGTCAGGG	BOD1L2	TCAGCTCATCGCTATCATCG	chr18:57147420-57147439,+;	AGAGTGTGGTTCAGTCAGGG	chr18:57147623-57147642,+;
BOK_AGGAACGCATCGGTCACCAC_GCCCAGCGTCTACCGCAACG	BOK	AGGAACGCATCGGTCACCAC	chr2:241562428-241562447,-;	GCCCAGCGTCTACCGCAACG	chr2:241562370-241562389,+;
BOK-AS1_CTGGGTGAGTGCGCCCTGGT_CACCTCCATGGCGGCGACGC	BOK-AS1	CTGGGTGAGTGCGCCCTGGT	chr2:241559700-241559719,+;	CACCTCCATGGCGGCGACGC	chr2:241559473-241559492,-;
BOLA1_CAGTGAGACTCACTTCCGCG_TGCGAAGCTCTAGCACCTCG	BOLA1	CAGTGAGACTCACTTCCGCG	chr1:149900248-149900267,+;	TGCGAAGCTCTAGCACCTCG	chr1:149900197-149900216,-;
BOLA2_GTTGACGTACGCCTTAGTAA_TTCGGCGCTGAGTTCCATGG	BOLA2	GTTGACGTACGCCTTAGTAA	chr16:29454370-29454389,-;chr16:30193712-30193731,-;	TTCGGCGCTGAGTTCCATGG	chr16:29454236-29454255,+;chr16:30193578-30193597,+;
BOLA2-SMG1P6_GACGTACGCCTTAGTAAGGG_GCTGGAACGGCAGCCCAGCA	BOLA2-SMG1P6	GACGTACGCCTTAGTAAGGG	chr16:29454367-29454386,-;chr16:30193709-30193728,-;	GCTGGAACGGCAGCCCAGCA	chr16:29454266-29454285,+;chr16:30193608-30193627,+;
BOLA2B_TCTGTCGCTCACGTGCCCAC_TCTGTCGCTCACGTGCCCAC	BOLA2B	TCTGTCGCTCACGTGCCCAC	chr16:29453638-29453657,+;chr16:30192980-30192999,+;	TCTGTCGCTCACGTGCCCAC	chr16:29453638-29453657,+;chr16:30192980-30192999,+;
BOLA3_GGCAGCTTCCACTTCACCAT_TCTGAGTGGCAAACATCCGA	BOLA3	GGCAGCTTCCACTTCACCAT	chr2:74145289-74145308,-;	TCTGAGTGGCAAACATCCGA	chr2:74145270-74145289,+;
BOLA3-AS1_GGGCCTTGGGAAGGTCGACT_GAGTCAAGGCGTGGGTGCGA	BOLA3-AS1	GGGCCTTGGGAAGGTCGACT	chr2:74147424-74147443,-;	GAGTCAAGGCGTGGGTGCGA	chr2:74147462-74147481,-;
BOLL_GGTGGGACCGAAGTTACCTC_GGGCTGAGCTACCATCACAG	BOLL	GGTGGGACCGAAGTTACCTC	chr2:197771865-197771884,+;	GGGCTGAGCTACCATCACAG	chr2:197766562-197766581,+;
BOP1_GGCTGTCGACTTCTTCAGCG_GCAGGACATCCGGAACACGG	BOP1	GGCTGTCGACTTCTTCAGCG	chr8:144264595-144264614,-;	GCAGGACATCCGGAACACGG	chr8:144265056-144265075,-;
BORA_TATTCCAGCAGCATCCATGG_GATGTTTGAACACCACTGTG	BORA	TATTCCAGCAGCATCCATGG	chr13:72746759-72746778,-;	GATGTTTGAACACCACTGTG	chr13:72745118-72745137,-;
BORCS5_CGATGCCCATCTGTATGCGG_GCTCAACAGCATGCTGCCCG	BORCS5	CGATGCCCATCTGTATGCGG	chr12:12465656-12465675,-;	GCTCAACAGCATGCTGCCCG	chr12:12465701-12465720,+;
BORCS6_TCGACGGCAGTCCCTCCCGG_GAGGAAGAGACCGAGAACGT	BORCS6	TCGACGGCAGTCCCTCCCGG	chr17:8189757-8189776,+;	GAGGAAGAGACCGAGAACGT	chr17:8189989-8190008,-;
BORCS7_GAACGCCAGAGTCTCAAGCG_AGGTCAGGCAGCTCGAAACA	BORCS7	GAACGCCAGAGTCTCAAGCG	chr10:102854300-102854319,+;	AGGTCAGGCAGCTCGAAACA	chr10:102860337-102860356,+;
BORCS7-ASMT_GTCCAGGCAAACATCTCTGG_GTTCAGAATCGGAAAGCCTG	BORCS7-ASMT	GTCCAGGCAAACATCTCTGG	chr10:102854084-102854103,-;	GTTCAGAATCGGAAAGCCTG	chr10:102854032-102854051,-;
BORCS8_CCTGGCCAACGAGCCATCCG_TACAGGCAGACATGCAGCGT	BORCS8	CCTGGCCAACGAGCCATCCG	chr19:19186955-19186974,-;	TACAGGCAGACATGCAGCGT	chr19:19186084-19186103,-;
BORCS8-MEF2B_TCTGACCTCCGCCCTTCCGT_ACTGTCCCATGCTCACCTGG	BORCS8-MEF2B	TCTGACCTCCGCCCTTCCGT	chr19:19146788-19146807,+;	ACTGTCCCATGCTCACCTGG	chr19:19147020-19147039,+;
BPGM_ATTGCTCCCGAAGTATTACG_GATCAGAAACTCAACAGCGA	BPGM	ATTGCTCCCGAAGTATTACG	chr7:134662024-134662043,+;	GATCAGAAACTCAACAGCGA	chr7:134661586-134661605,+;
BPHL_ATGAAGTCGGCATGAAACCG_GTGGTCGCCTGGGATCCTCG	BPHL	ATGAAGTCGGCATGAAACCG	chr6:3140466-3140485,-;	GTGGTCGCCTGGGATCCTCG	chr6:3127301-3127320,+;
BPI_GGTGGCACCTCCAGCAACCA_AGAGGCCCAGGTATACCATG	BPI	GGTGGCACCTCCAGCAACCA	chr20:38320226-38320245,+;	AGAGGCCCAGGTATACCATG	chr20:38323950-38323969,-;
BPIFA1_AACAGACTTGCACCGACCAG_TGTCCAGAAGACCTTGAATG	BPIFA1	AACAGACTTGCACCGACCAG	chr20:33240237-33240256,-;	TGTCCAGAAGACCTTGAATG	chr20:33241400-33241419,-;
BPIFA2_TGTCACCGCGAATGTCACTG_ACTGGCGCATTCTCCCAGGA	BPIFA2	TGTCACCGCGAATGTCACTG	chr20:33174160-33174179,+;	ACTGGCGCATTCTCCCAGGA	chr20:33175505-33175524,-;
BPIFA3_AGGGCAAGGCCAGCAACCCG_CAGAGACAACAAATCCACCC	BPIFA3	AGGGCAAGGCCAGCAACCCG	chr20:33217572-33217591,-;	CAGAGACAACAAATCCACCC	chr20:33217635-33217654,+;
BPIFB1_GGAGTTCCACATGACGACTG_ATTGAAGGAAGCCTCGATCA	BPIFB1	GGAGTTCCACATGACGACTG	chr20:33290978-33290997,+;	ATTGAAGGAAGCCTCGATCA	chr20:33297535-33297554,-;
BPIFB2_CAGGGATGTCCAGCTCACGG_GATGAGCCGGCCCAGAGCAG	BPIFB2	CAGGGATGTCCAGCTCACGG	chr20:33020539-33020558,+;	GATGAGCCGGCCCAGAGCAG	chr20:33019090-33019109,-;
BPIFB3_TCGGTCACAGCTGTGAACCG_GACAAGGATGAACTCGGCAA	BPIFB3	TCGGTCACAGCTGTGAACCG	chr20:33056592-33056611,+;	GACAAGGATGAACTCGGCAA	chr20:33055526-33055545,+;
BPIFB4_TATTGGACTTACAATCCACG_GCACTGTGCAAGGCATCACG	BPIFB4	TATTGGACTTACAATCCACG	chr20:33089551-33089570,-;	GCACTGTGCAAGGCATCACG	chr20:33083853-33083872,+;
BPIFB6_GGCATGGACATCATGAACCG_CCAGGGATGAAACCTATCAA	BPIFB6	GGCATGGACATCATGAACCG	chr20:33031726-33031745,+;	CCAGGGATGAAACCTATCAA	chr20:33033052-33033071,+;
BPIFC_ACAACCAGGCAATTTCACCC_TACGAAGTCCATGGAAACGA	BPIFC	ACAACCAGGCAATTTCACCC	chr22:32432450-32432469,-;	TACGAAGTCCATGGAAACGA	chr22:32432370-32432389,+;
BPNT1_GGAACCAAGGAATATACCGA_GTACCTTCTCCACAATACCC	BPNT1	GGAACCAAGGAATATACCGA	chr1:220069386-220069405,-;	GTACCTTCTCCACAATACCC	chr1:220079723-220079742,+;
BPTF_CAAATCGGAGAAGTCCAACG_GCCTTCGATCAAGTGCACTG	BPTF	CAAATCGGAGAAGTCCAACG	chr17:67891854-67891873,+;	GCCTTCGATCAAGTGCACTG	chr17:67922864-67922883,+;
BPY2_TATTATGTGAAACTGTACCC_GTATCACTGGCTCAGTGTCG	BPY2	TATTATGTGAAACTGTACCC	chrY:22997466-22997485,+;chrY:24631208-24631227,+;chrY:25038881-25038900,-;	GTATCACTGGCTCAGTGTCG	chrY:22997536-22997555,+;chrY:24631278-24631297,+;chrY:25038811-25038830,-;
BPY2C_TCCTAGGTGCTGCTTACAGA_GTGATGTTAATATTCTGCAT	BPY2C	TCCTAGGTGCTGCTTACAGA	chrY:22994475-22994494,+;chrY:24628216-24628235,+;chrY:25041873-25041892,-;	GTGATGTTAATATTCTGCAT	chrY:22994530-22994549,+;chrY:24628271-24628290,+;chrY:25041818-25041837,-;
BRAF_GAACTTCTGTACTACAACGC_TCTTCCTGCCCAACAAACAG	BRAF	GAACTTCTGTACTACAACGC	chr7:140801443-140801462,+;	TCTTCCTGCCCAACAAACAG	chr7:140834618-140834637,-;
BRAP_ACTCACCAACGAGCTCAAAG_GCGGCCACATAGGATGTGGA	BRAP	ACTCACCAACGAGCTCAAAG	chr12:111644513-111644532,-;	GCGGCCACATAGGATGTGGA	chr12:111659304-111659323,-;
BRAT1_CCGTCGGAAGAACTGAACAC_GACGGCAGACGATGCCACGA	BRAT1	CCGTCGGAAGAACTGAACAC	chr7:2543297-2543316,+;	GACGGCAGACGATGCCACGA	chr7:2541804-2541823,-;
BRCA1_AGAAACCTACAACTCATGGA_GTCAATGGAAGAAACCACCA	BRCA1	AGAAACCTACAACTCATGGA	chr17:43093522-43093541,-;	GTCAATGGAAGAAACCACCA	chr17:43057089-43057108,-;
BRCA2_AAAGACCCTAAAGTACAGAG_AGCACAGTAGAACTAAGGGT	BRCA2	AAAGACCCTAAAGTACAGAG	chr13:32339047-32339066,+;	AGCACAGTAGAACTAAGGGT	chr13:32326589-32326608,-;
BRCC3_AGGAGCAGGATGCGTATAGG_ATGCGTATAGGAGGATCCAC	BRCC3	AGGAGCAGGATGCGTATAGG	chrX:155116158-155116177,+;	ATGCGTATAGGAGGATCCAC	chrX:155116167-155116186,+;
BRD1_CACCGTGTTCTATAGAGCCG_GGGCTGCGCAAATATCCTGG	BRD1	CACCGTGTTCTATAGAGCCG	chr22:49797949-49797968,-;	GGGCTGCGCAAATATCCTGG	chr22:49798573-49798592,+;
BRD2_TTAGGCTCAAGACTCCCAGG_ACAGTGGTAGGTATCTCAGG	BRD2	TTAGGCTCAAGACTCCCAGG	chr6:32976643-32976662,-;	ACAGTGGTAGGTATCTCAGG	chr6:32976330-32976349,-;
BRD3_GGGTTGGAGTCCCTGAGCGA_GATGCTATCCAAGAAGCACG	BRD3	GGGTTGGAGTCCCTGAGCGA	chr9:134036136-134036155,+;	GATGCTATCCAAGAAGCACG	chr9:134048187-134048206,-;
BRD3OS_CTGAAGGCTACGCCCGCCTC_AGTTGGAGTCGGTGCCACCT	BRD3OS	CTGAAGGCTACGCCCGCCTC	chr9:134026785-134026804,+;	AGTTGGAGTCGGTGCCACCT	chr9:134026851-134026870,+;
BRD4_TGCCCACACTACTCACAGGG_ACTGCAATACCTGCTCAGAG	BRD4	TGCCCACACTACTCACAGGG	chr19:15272799-15272818,+;	ACTGCAATACCTGCTCAGAG	chr19:15272895-15272914,-;
BRD7_TTACAGAAGTAGAGCCACCA_TCGGACAAACACCTCTACGA	BRD7	TTACAGAAGTAGAGCCACCA	chr16:50320754-50320773,-;	TCGGACAAACACCTCTACGA	chr16:50368728-50368747,-;
BRD8_GCTACAGATGCTGCATACCA_TGGGACACAGACTCTACAGG	BRD8	GCTACAGATGCTGCATACCA	chr5:138170347-138170366,-;	TGGGACACAGACTCTACAGG	chr5:138166598-138166617,+;
BRD9_GCGAAGAAGATCCTTCACGC_CTTGACGGACAGTACCGCAG	BRD9	GCGAAGAAGATCCTTCACGC	chr5:887383-887402,-;	CTTGACGGACAGTACCGCAG	chr5:884018-884037,-;
BRDT_AGGAAGAACAGGCGTCACAC_CAACTCCAGTTCACAAACTG	BRDT	AGGAAGAACAGGCGTCACAC	chr1:91992293-91992312,+;	CAACTCCAGTTCACAAACTG	chr1:91976411-91976430,+;
BRF1_GTGAGCAGGCACCTGACCCG_AAGTGTGTGAGTCCACGCTG	BRF1	GTGAGCAGGCACCTGACCCG	chr14:105272789-105272808,-;	AAGTGTGTGAGTCCACGCTG	chr14:105228828-105228847,-;
BRF2_GCAACTGCAGAACTCGACAA_AGCGACGAGGGCAATCTCCG	BRF2	GCAACTGCAGAACTCGACAA	chr8:37847134-37847153,+;	AGCGACGAGGGCAATCTCCG	chr8:37849632-37849651,-;
BRI3_TCCTACGACCACGATAGAGT_TTACGGGCCCACCTGTGACG	BRI3	TCCTACGACCACGATAGAGT	chr7:98282417-98282436,-;	TTACGGGCCCACCTGTGACG	chr7:98281930-98281949,-;
BRI3BP_CTTGTGCAGGATGTACACGC_GACGCTGAAAGTGAAGCCCA	BRI3BP	CTTGTGCAGGATGTACACGC	chr12:125025183-125025202,-;	GACGCTGAAAGTGAAGCCCA	chr12:125025102-125025121,-;
BRICD5_ACAGTGATCGGGAGACCCTG_TCAGAGCAACCACAGCTGGG	BRICD5	ACAGTGATCGGGAGACCCTG	chr16:2209974-2209993,-;	TCAGAGCAACCACAGCTGGG	chr16:2210149-2210168,-;
BRINP1_GGTATCGATGAACTGCTGAG_AAGGGCTACAAGCTGTATCG	BRINP1	GGTATCGATGAACTGCTGAG	chr9:119249009-119249028,+;	AAGGGCTACAAGCTGTATCG	chr9:119167997-119168016,-;
BRINP2_GGAGGTGCCTCTATAATCGG_ACAGAGAGAGCACGCTGCGA	BRINP2	GGAGGTGCCTCTATAATCGG	chr1:177257238-177257257,+;	ACAGAGAGAGCACGCTGCGA	chr1:177257326-177257345,+;
BRINP3_AGTGACCGAAGAGCTATTGG_TATGTTGCGGAAGAATTCAG	BRINP3	AGTGACCGAAGAGCTATTGG	chr1:190264964-190264983,+;	TATGTTGCGGAAGAATTCAG	chr1:190281654-190281673,+;
BRIP1_GTCATTGTAGAACCACAGGG_TATGACGCAATCAAATACAA	BRIP1	GTCATTGTAGAACCACAGGG	chr17:61744503-61744522,-;	TATGACGCAATCAAATACAA	chr17:61744443-61744462,-;
BRIX1_AGTCATCTTCAGTTCAGCGA_TAAGCTATTTGTGATTAACG	BRIX1	AGTCATCTTCAGTTCAGCGA	chr5:34922704-34922723,-;	TAAGCTATTTGTGATTAACG	chr5:34919862-34919881,+;
BRK1_ACTCCCGGTTAGCCCAGTCC_GGTGCAGCGGGAGATTCACC	BRK1	ACTCCCGGTTAGCCCAGTCC	chr3:10115743-10115762,-;	GGTGCAGCGGGAGATTCACC	chr3:10115722-10115741,+;
BRMS1_GGGAACGACTGAGTCAGCTG_GGGAGCCAAACAGCACCTGG	BRMS1	GGGAACGACTGAGTCAGCTG	chr11:66341306-66341325,-;	GGGAGCCAAACAGCACCTGG	chr11:66340969-66340988,-;
BRMS1L_ATGACAGTACCTCACAATGC_TGAGAGCTCGTCGGTCTCCG	BRMS1L	ATGACAGTACCTCACAATGC	chr14:35834914-35834933,-;	TGAGAGCTCGTCGGTCTCCG	chr14:35826621-35826640,+;
BROX_TAGCCAATAAAGTCTCACCA_TGTCAGGCTGAAGCTCAAGA	BROX	TAGCCAATAAAGTCTCACCA	chr1:222729634-222729653,-;	TGTCAGGCTGAAGCTCAAGA	chr1:222725534-222725553,+;
BRPF1_GCCACCATACGAGTGCCCGG_AGGGTGACTGCAGGCAACGG	BRPF1	GCCACCATACGAGTGCCCGG	chr3:9734194-9734213,+;	AGGGTGACTGCAGGCAACGG	chr3:9739353-9739372,-;
BRPF3_AGAACCAGTCAACTTGAGTG_GCAGGCGGACAGCTGCTCGG	BRPF3	AGAACCAGTCAACTTGAGTG	chr6:36209894-36209913,+;	GCAGGCGGACAGCTGCTCGG	chr6:36210377-36210396,-;
BRS3_CGAACAGCCATCCTTCTGCA_ATGAATGGTAGAGGTACAGG	BRS3	CGAACAGCCATCCTTCTGCA	chrX:136488441-136488460,-;	ATGAATGGTAGAGGTACAGG	chrX:136492042-136492061,-;
BRSK1_CCAGCGCAGACACAATCTGG_AGCTCCACATGTCTGCCCGG	BRSK1	CCAGCGCAGACACAATCTGG	chr19:55289576-55289595,-;	AGCTCCACATGTCTGCCCGG	chr19:55294349-55294368,-;
BRSK2_AGAAAGGTACCCGAGCCAGG_CCAGAGCGATGACATCGACG	BRSK2	AGAAAGGTACCCGAGCCAGG	chr11:1445616-1445635,+;	CCAGAGCGATGACATCGACG	chr11:1390277-1390296,+;
BRWD1_CAAATGGTGAAGAAACACCC_GTAGCAGAGATGGAACAGCA	BRWD1	CAAATGGTGAAGAAACACCC	chr21:39258494-39258513,-;	GTAGCAGAGATGGAACAGCA	chr21:39274442-39274461,-;
BRWD1-AS2_GCGGCTGCCCGGGCTTTGTG_GCGGCTGCCCGGGCTTTGTG	BRWD1-AS2	GCGGCTGCCCGGGCTTTGTG	chr21:39313883-39313902,+;	GCGGCTGCCCGGGCTTTGTG	chr21:39313883-39313902,+;
BRWD3_TACAATCAAACACCGCACCA_TAAGAGGACGATAATCCGTG	BRWD3	TACAATCAAACACCGCACCA	chrX:80723840-80723859,+;	TAAGAGGACGATAATCCGTG	chrX:80722745-80722764,+;
BSCL2_TGAAGTGCGCGTGGATGCGG_CCCGGAAGGAAGTCCAACGA	BSCL2	TGAAGTGCGCGTGGATGCGG	chr11:62692386-62692405,+;	CCCGGAAGGAAGTCCAACGA	chr11:62691097-62691116,-;
BSDC1_GGACCTGACGGAGTTTACCC_CAGGCGTCAAACAATTCCGG	BSDC1	GGACCTGACGGAGTTTACCC	chr1:32386847-32386866,-;	CAGGCGTCAAACAATTCCGG	chr1:32378815-32378834,+;
BSG_TCGTCAGAACACATCAACGA_GTCGTCAGAACACATCAACG	BSG	TCGTCAGAACACATCAACGA	chr19:580672-580691,+;	GTCGTCAGAACACATCAACG	chr19:580671-580690,+;
BSN_GATTCTCGAGATGAGCGCCG_GCTGGAGTCATATATCCTCG	BSN	GATTCTCGAGATGAGCGCCG	chr3:49652094-49652113,+;	GCTGGAGTCATATATCCTCG	chr3:49653739-49653758,-;
BSN-DT_GGACAGCGAGGTTCGACGTC_GACGAGCGCAGGGTCAGTCG	BSN-DT	GGACAGCGAGGTTCGACGTC	chr3:49554910-49554929,+;	GACGAGCGCAGGGTCAGTCG	chr3:49555025-49555044,+;
BSND_GGCAGCGTCATGGTGATCGG_TAGAAGGTGCCGTAGACCTG	BSND	GGCAGCGTCATGGTGATCGG	chr1:54999307-54999326,+;	TAGAAGGTGCCGTAGACCTG	chr1:54999280-54999299,-;
BSPH1_TCGTTAAACAAGACCTACGA_AGTCCAAGGCAAGACACAAG	BSPH1	TCGTTAAACAAGACCTACGA	chr19:47977402-47977421,-;	AGTCCAAGGCAAGACACAAG	chr19:47977428-47977447,-;
BSPRY_GACCCAACTCTGGGCAACGG_AGAGCATGGCCAGTGCAGCG	BSPRY	GACCCAACTCTGGGCAACGG	chr9:113368343-113368362,+;	AGAGCATGGCCAGTGCAGCG	chr9:113360505-113360524,+;
BST1_GATGTCCCGCAAGTGTGCGC_GTGCGCGGTACTCGGCGCAG	BST1	GATGTCCCGCAAGTGTGCGC	chr4:15703263-15703282,-;	GTGCGCGGTACTCGGCGCAG	chr4:15703294-15703313,-;
BST2_GCTTCAGGACGCGTCTGCAG_TCAGGACGCGTCTGCAGAGG	BST2	GCTTCAGGACGCGTCTGCAG	chr19:17404145-17404164,-;	TCAGGACGCGTCTGCAGAGG	chr19:17404142-17404161,-;
BSX_AAACCGTGCGGGCTTTGCGG_GGGTAGCCATAGTCTAGCAG	BSX	AAACCGTGCGGGCTTTGCGG	chr11:122979371-122979390,+;	GGGTAGCCATAGTCTAGCAG	chr11:122981502-122981521,+;
BTAF1_GGTACTGGACATGTGACACA_ACAGGTGGTAAGGTGCGCCA	BTAF1	GGTACTGGACATGTGACACA	chr10:91989532-91989551,-;	ACAGGTGGTAAGGTGCGCCA	chr10:91982089-91982108,+;
BTBD1_GCCGGTATCATTCTGTCCCA_CAGCAAGTAGAAAGCCGCTG	BTBD1	GCCGGTATCATTCTGTCCCA	chr15:83018806-83018825,+;	CAGCAAGTAGAAAGCCGCTG	chr15:83030166-83030185,-;
BTBD10_GATTCTGTGCATCAGGATCG_AGTTGTAGATCACTTCTGGG	BTBD10	GATTCTGTGCATCAGGATCG	chr11:13388842-13388861,+;	AGTTGTAGATCACTTCTGGG	chr11:13389076-13389095,+;
BTBD11_GCAACAGCAAGGCCAAACTG_ACAGCGGTCAAACAAGCCAG	BTBD11	GCAACAGCAAGGCCAAACTG	chr12:107618283-107618302,+;	ACAGCGGTCAAACAAGCCAG	chr12:107520530-107520549,+;
BTBD16_TCACTGGCTCAACCAACCGG_GAAGAACCTCTACATGAGTG	BTBD16	TCACTGGCTCAACCAACCGG	chr10:122276816-122276835,+;	GAAGAACCTCTACATGAGTG	chr10:122291096-122291115,+;
BTBD17_GGGCTGGTACCACTACGCGG_GCTGCTAAGTAACCAGAGCG	BTBD17	GGGCTGGTACCACTACGCGG	chr17:74357565-74357584,-;	GCTGCTAAGTAACCAGAGCG	chr17:74360024-74360043,-;
BTBD18_AAGCTAACCTGAGGAACCGG_AAAGCTAACCTGAGGAACCG	BTBD18	AAGCTAACCTGAGGAACCGG	chr11:57751128-57751147,+;	AAAGCTAACCTGAGGAACCG	chr11:57751127-57751146,+;
BTBD19_GCTAAGCACTGTGCCAACTG_CCACGAAGCAAACATCACTG	BTBD19	GCTAAGCACTGTGCCAACTG	chr1:44810345-44810364,+;	CCACGAAGCAAACATCACTG	chr1:44810210-44810229,-;
BTBD2_AATGTCGGTGAAGCCCTCCG_ATACACCGCCAAGAAGTACG	BTBD2	AATGTCGGTGAAGCCCTCCG	chr19:1990724-1990743,+;	ATACACCGCCAAGAAGTACG	chr19:1993103-1993122,-;
BTBD3_GGTCTCCAGGAAATTAACAC_GCTCTGGGAGAGGAGCACAC	BTBD3	GGTCTCCAGGAAATTAACAC	chr20:11922732-11922751,-;	GCTCTGGGAGAGGAGCACAC	chr20:11922774-11922793,-;
BTBD6_GACCTAGCCAACAGCAACGC_GTTGCTGTTGGCTAGGTCCG	BTBD6	GACCTAGCCAACAGCAACGC	chr14:105248913-105248932,+;	GTTGCTGTTGGCTAGGTCCG	chr14:105248911-105248930,-;
BTBD7_AACAGAGAGGTCCACCACGT_ATAGAGCCAAACTTACTGAG	BTBD7	AACAGAGAGGTCCACCACGT	chr14:93293997-93294016,+;	ATAGAGCCAAACTTACTGAG	chr14:93257340-93257359,-;
BTBD8_TACAGATGTTACCTTCTCTG_GTGAGACATGGCTCGCTGTG	BTBD8	TACAGATGTTACCTTCTCTG	chr1:92088719-92088738,+;	GTGAGACATGGCTCGCTGTG	chr1:92080565-92080584,+;
BTBD9_TGGCGACGTCACATTCGTGG_CAACCAGCAACAGTGGACCA	BTBD9	TGGCGACGTCACATTCGTGG	chr6:38597971-38597990,-;	CAACCAGCAACAGTGGACCA	chr6:38256440-38256459,-;
BTC_TCTGCTCGGCCACCACGAAG_AGGGAGATGCCGCTTCGTGG	BTC	TCTGCTCGGCCACCACGAAG	chr4:74755872-74755891,+;	AGGGAGATGCCGCTTCGTGG	chr4:74755884-74755903,-;
BTD_TTTACGGTAGCGGTCAACAA_TCACCGCTTCAATGACACAG	BTD	TTTACGGTAGCGGTCAACAA	chr3:15644473-15644492,-;	TCACCGCTTCAATGACACAG	chr3:15642036-15642055,+;
BTF3_CTGTCTCAACCTCCACCTCG_TCTCAACCTCCACCTCGCGG	BTF3	CTGTCTCAACCTCCACCTCG	chr5:73498752-73498771,+;	TCTCAACCTCCACCTCGCGG	chr5:73498755-73498774,+;
BTF3L4_TGAAATACCTACCTTGCCGT_AACAGTTCCCACGGCAAGGT	BTF3L4	TGAAATACCTACCTTGCCGT	chr1:52083534-52083553,-;	AACAGTTCCCACGGCAAGGT	chr1:52083524-52083543,+;
BTG1_TTCTGTAGGACACTTCATAG_TGATTGGACAGGCAGCACAG	BTG1	TTCTGTAGGACACTTCATAG	chr12:92144253-92144272,+;	TGATTGGACAGGCAGCACAG	chr12:92144341-92144360,-;
BTG2_CAGAGCACTACAAACACCAC_CCATCACGTAGTTCTTGGAG	BTG2	CAGAGCACTACAAACACCAC	chr1:203307101-203307120,+;	CCATCACGTAGTTCTTGGAG	chr1:203307405-203307424,-;
BTG3_ACCGACAGCACACCTCACAT_AAAGGAGCTCACTCTCTGGG	BTG3	ACCGACAGCACACCTCACAT	chr21:17604858-17604877,+;	AAAGGAGCTCACTCTCTGGG	chr21:17604885-17604904,-;
BTG4_GTTACAGGCCTGCTATGCAC_CTGACTTTAGGAATGACACG	BTG4	GTTACAGGCCTGCTATGCAC	chr11:111495174-111495193,-;	CTGACTTTAGGAATGACACG	chr11:111497233-111497252,+;
BTK_TTATCTCGTGCTCTCCACCA_ATGCAAATGATCTACAGCTG	BTK	TTATCTCGTGCTCTCCACCA	chrX:101360574-101360593,+;	ATGCAAATGATCTACAGCTG	chrX:101360639-101360658,-;
BTLA_AGATAGACAAACAAGTTGGA_ACGAAATGGCAAGCAGACCC	BTLA	AGATAGACAAACAAGTTGGA	chr3:112479590-112479609,-;	ACGAAATGGCAAGCAGACCC	chr3:112471303-112471322,-;
BTN1A1_ACAGCCACAGCCACTATCCA_AGCCACCTTCAGATGCACCA	BTN1A1	ACAGCCACAGCCACTATCCA	chr6:26506709-26506728,-;	AGCCACCTTCAGATGCACCA	chr6:26501917-26501936,-;
BTN2A1_GTGAGCAAAGACATCAGCAG_TGTGAGCAAAGACATCAGCA	BTN2A1	GTGAGCAAAGACATCAGCAG	chr6:26459693-26459712,+;	TGTGAGCAAAGACATCAGCA	chr6:26459692-26459711,+;
BTN2A2_GGGTGGGAGAGAGAGAACAG_GAGGCCGTCAGCATCAGCGA	BTN2A2	GGGTGGGAGAGAGAGAACAG	chr6:26385169-26385188,+;	GAGGCCGTCAGCATCAGCGA	chr6:26388163-26388182,-;
BTN3A1_GATGTGAAGGGTTACAAGGA_GATCATGAGAGGCAGCTCTG	BTN3A1	GATGTGAAGGGTTACAAGGA	chr6:26407694-26407713,+;	GATCATGAGAGGCAGCTCTG	chr6:26407861-26407880,+;
BTN3A2_AAGCAGCAGCAAGATAGGCA_GGGAGAGAACATCCCAGCTG	BTN3A2	AAGCAGCAGCAAGATAGGCA	chr6:26372948-26372967,-;	GGGAGAGAACATCCCAGCTG	chr6:26370437-26370456,+;
BTN3A3_AAGCAGCAACGAGATAGGCA_AGAGACCATGGAGCTGAGGT	BTN3A3	AAGCAGCAACGAGATAGGCA	chr6:26448299-26448318,-;	AGAGACCATGGAGCTGAGGT	chr6:26444051-26444070,+;
BTNL10_GTATGTCCTGTTGTCAAAGG_GACCCTGTGACTCCTCACCA	BTNL10	GTATGTCCTGTTGTCAAAGG	chr1:228511712-228511731,+;	GACCCTGTGACTCCTCACCA	chr1:228511736-228511755,+;
BTNL2_CATGCACAGCAGGGTAACGG_GCAGGACACAGACTCTGCAG	BTNL2	CATGCACAGCAGGGTAACGG	chr6:32396240-32396259,+;	GCAGGACACAGACTCTGCAG	chr6:32402990-32403009,+;
BTNL3_CCAGCATGCGATGTATGACG_AAGCAGATGCCACAGTATCG	BTNL3	CCAGCATGCGATGTATGACG	chr5:181005806-181005825,+;	AAGCAGATGCCACAGTATCG	chr5:180992989-180993008,+;
BTNL8_GTACTGGGAATACTCTGCTG_CTGACCGTCCAAGAGAACGC	BTNL8	GTACTGGGAATACTCTGCTG	chr5:180947553-180947572,+;	CTGACCGTCCAAGAGAACGC	chr5:180911524-180911543,+;
BTNL9_CCGGAGTCAGACCTTCAATG_GAGGACCAACAGCAGCGGCA	BTNL9	CCGGAGTCAGACCTTCAATG	chr5:181048042-181048061,+;	GAGGACCAACAGCAGCGGCA	chr5:181053251-181053270,-;
BTRC_GGCCGGGTCCATAATCGCCG_TTATACAGGCATCGCAGCGA	BTRC	GGCCGGGTCCATAATCGCCG	chr10:101354173-101354192,-;	TTATACAGGCATCGCAGCGA	chr10:101430402-101430421,-;
BUB1_AGATGCTCAGCAACAAACCA_CGCCCAGGCAATGTACAGAG	BUB1	AGATGCTCAGCAACAAACCA	chr2:110641046-110641065,-;	CGCCCAGGCAATGTACAGAG	chr2:110672765-110672784,+;
BUB1B_AGTGAAGCTGTATTGCCACG_CTAGCTCCAAGCCAGAACAG	BUB1B	AGTGAAGCTGTATTGCCACG	chr15:40185554-40185573,-;	CTAGCTCCAAGCCAGAACAG	chr15:40185161-40185180,+;
BUB3_CGGCTCAAGTACCAGCACAC_CAAGCTGAACCAGCCACCCG	BUB3	CGGCTCAAGTACCAGCACAC	chr10:123155065-123155084,+;	CAAGCTGAACCAGCCACCCG	chr10:123154938-123154957,+;
BUD13_GCAGATGCCGGCGTCGACCG_TCTGAAGCGTTACTTGTCCG	BUD13	GCAGATGCCGGCGTCGACCG	chr11:116772888-116772907,-;	TCTGAAGCGTTACTTGTCCG	chr11:116772910-116772929,-;
BUD23_GGCGTGAGAATGGCGTCCCG_GTTGGAGCTGATCACAACCC	BUD23	GGCGTGAGAATGGCGTCCCG	chr7:73683617-73683636,+;	GTTGGAGCTGATCACAACCC	chr7:73693328-73693347,+;
BUD31_GGAGTTGATTGAGCCAACAC_GCTGAAACAGAACCGCATGA	BUD31	GGAGTTGATTGAGCCAACAC	chr7:99411137-99411156,+;	GCTGAAACAGAACCGCATGA	chr7:99416137-99416156,+;
BVES_ACTCAGACGGTCATCAACTG_AGATCAACTCAGATGCACAA	BVES	ACTCAGACGGTCATCAACTG	chr6:105125408-105125427,+;	AGATCAACTCAGATGCACAA	chr6:105124563-105124582,-;
BVES-AS1_AGCTGCTTGTTCTACGCGCC_GCGTTTCAAACCGAGTCCTC	BVES-AS1	AGCTGCTTGTTCTACGCGCC	chr6:105136812-105136831,-;	GCGTTTCAAACCGAGTCCTC	chr6:105137324-105137343,-;
BYSL_CGGGTCCTAGAAGTGTACAG_GGTCCTAGAAGTGTACAGGG	BYSL	CGGGTCCTAGAAGTGTACAG	chr6:41930238-41930257,+;	GGTCCTAGAAGTGTACAGGG	chr6:41930240-41930259,+;
BZW1_CATCCTTAAATGGATCACCA_AATCAGGCGCTACAAATACC	BZW1	CATCCTTAAATGGATCACCA	chr2:200818375-200818394,-;	AATCAGGCGCTACAAATACC	chr2:200816339-200816358,+;
BZW1-AS1_CCAGCGCCGCGGCGCACACC_CCAGCGCCGCGGCGCACACC	BZW1-AS1	CCAGCGCCGCGGCGCACACC	chr2:200812206-200812225,-;	CCAGCGCCGCGGCGCACACC	chr2:200812206-200812225,-;
BZW2_GAGCTGAACACGGCCAGCAG_GCAGGCTCTGAAGCACCTGA	BZW2	GAGCTGAACACGGCCAGCAG	chr7:16698060-16698079,-;	GCAGGCTCTGAAGCACCTGA	chr7:16697040-16697059,+;
C10orf105_GCGGCGGCTCGGGTCCAGCG_TGCACTCGTGAGCCCTGCGG	C10orf105	GCGGCGGCTCGGGTCCAGCG	chr10:71716131-71716150,+;	TGCACTCGTGAGCCCTGCGG	chr10:71716115-71716134,+;
C10orf120_GCAAGTCAGACTCACCGCAA_AATTCTACAGATCAGACCCA	C10orf120	GCAAGTCAGACTCACCGCAA	chr10:122699600-122699619,+;	AATTCTACAGATCAGACCCA	chr10:122699382-122699401,-;
C10orf126_GACGAGTGGCTTGAGAGACA_GACGAGTGGCTTGAGAGACA	C10orf126	GACGAGTGGCTTGAGAGACA	chr10:28846390-28846409,+;	GACGAGTGGCTTGAGAGACA	chr10:28846390-28846409,+;
C10orf142_GCTCAGGCAACTGACCCGTC_GAGCGCGGGCTGGTGCTGTA	C10orf142	GCTCAGGCAACTGACCCGTC	chr10:44292580-44292599,+;	GAGCGCGGGCTGGTGCTGTA	chr10:44292632-44292651,+;
C10orf143_ACAGCTTAGCGCTCGGCCGC_GACCGGGAGCTTCCATCAAG	C10orf143	ACAGCTTAGCGCTCGGCCGC	chr10:130110749-130110768,-;	GACCGGGAGCTTCCATCAAG	chr10:130079792-130079811,-;
C10orf25_GATACGTGGAACAAATGCTT_AACGAACAACGCTTTCGGGT	C10orf25	GATACGTGGAACAAATGCTT	chr10:45001333-45001352,+;	AACGAACAACGCTTTCGGGT	chr10:45000826-45000845,+;
C10orf53_GCGCTATGGGCCCTACAGCG_GGCGATGCCCAAGAACGCAG	C10orf53	GCGCTATGGGCCCTACAGCG	chr10:49679724-49679743,+;	GGCGATGCCCAAGAACGCAG	chr10:49679694-49679713,+;
C10orf62_GAAGGTCTCTATGTGAACCG_AGTGATCCAAGAGATCCACC	C10orf62	GAAGGTCTCTATGTGAACCG	chr10:97590112-97590131,-;	AGTGATCCAAGAGATCCACC	chr10:97590209-97590228,+;
C10orf67_GCGGAGCTCAGCCTACCTCG_GTGGACCCGCGCATTTGCGG	C10orf67	GCGGAGCTCAGCCTACCTCG	chr10:23344553-23344572,+;	GTGGACCCGCGCATTTGCGG	chr10:23344572-23344591,+;
C10orf71_TCGACACCCACTAACACACG_AGAGCCGCCCTCCCACACGA	C10orf71	TCGACACCCACTAACACACG	chr10:49325294-49325313,+;	AGAGCCGCCCTCCCACACGA	chr10:49325895-49325914,-;
C10orf71-AS1_GAAGATCAGTGACCAGAAGC_GCAGCTGGACACGCAGAGAG	C10orf71-AS1	GAAGATCAGTGACCAGAAGC	chr10:49299265-49299284,-;	GCAGCTGGACACGCAGAGAG	chr10:49299429-49299448,+;
C10orf82_TGGCACGAGATACACTGTCA_AGCGCTATAAAGAACAGCTG	C10orf82	TGGCACGAGATACACTGTCA	chr10:116664837-116664856,-;	AGCGCTATAAAGAACAGCTG	chr10:116665723-116665742,-;
C10orf88_ATCAAGGATAGACCTTGACA_CCTCCCAGTCGAAGTCACCG	C10orf88	ATCAAGGATAGACCTTGACA	chr10:122948735-122948754,-;	CCTCCCAGTCGAAGTCACCG	chr10:122954040-122954059,+;
C10orf90_GGGAACCTTCAGCCGCACCA_GTTCTCCAGAAACAGCTCCG	C10orf90	GGGAACCTTCAGCCGCACCA	chr10:126504570-126504589,+;	GTTCTCCAGAAACAGCTCCG	chr10:126504590-126504609,-;
C10orf91_CCCTCTCTGCAGGGTACCTC_GAACACACCCTGGGCCCAGC	C10orf91	CCCTCTCTGCAGGGTACCTC	chr10:132445078-132445097,+;	GAACACACCCTGGGCCCAGC	chr10:132445019-132445038,-;
C10orf95_AGAAGCGGTGGTATTCCCGT_TAGAAGCGGTGGTATTCCCG	C10orf95	AGAAGCGGTGGTATTCCCGT	chr10:102450910-102450929,+;	TAGAAGCGGTGGTATTCCCG	chr10:102450909-102450928,+;
C10orf99_GGCAGGACGCCTCTTCCCTG_GGAAAGGACTAGAAGCCTCA	C10orf99	GGCAGGACGCCTCTTCCCTG	chr10:84176477-84176496,-;	GGAAAGGACTAGAAGCCTCA	chr10:84173853-84173872,-;
C11orf1_AATCTGTCCACACTTCACCA_TAACAAGGCTGCCACAGTGT	C11orf1	AATCTGTCCACACTTCACCA	chr11:111882433-111882452,-;	TAACAAGGCTGCCACAGTGT	chr11:111882400-111882419,-;
C11orf16_AGGATACTCACTGAGACCAG_GCTGCACAAGTCTTTCACCA	C11orf16	AGGATACTCACTGAGACCAG	chr11:8927033-8927052,-;	GCTGCACAAGTCTTTCACCA	chr11:8925976-8925995,-;
C11orf21_GTGATCCACAGGTTCATGAG_GTTCCCGTCCACCTGTCAGG	C11orf21	GTGATCCACAGGTTCATGAG	chr11:2299612-2299631,+;	GTTCCCGTCCACCTGTCAGG	chr11:2300545-2300564,+;
C11orf24_GGAGGCCGCAGTCATACTGG_GCTGAGAGATGGATGCCCAG	C11orf24	GGAGGCCGCAGTCATACTGG	chr11:68262521-68262540,+;	GCTGAGAGATGGATGCCCAG	chr11:68262428-68262447,+;
C11orf42_ACCCTCATCAAGGATAAGGT_CCGGAGGGCACTGAAACCAG	C11orf42	ACCCTCATCAAGGATAAGGT	chr11:6205670-6205689,+;	CCGGAGGGCACTGAAACCAG	chr11:6209987-6210006,+;
C11orf45_GTAGCACGACCTCTCCGCCC_AAGCCGCAGTGATGTTGACG	C11orf45	GTAGCACGACCTCTCCGCCC	chr11:128904513-128904532,-;	AAGCCGCAGTGATGTTGACG	chr11:128904558-128904577,-;
C11orf49_TGTACTTGTGCCGATCACAC_ATGGCTCTCTCAAAGCACCG	C11orf49	TGTACTTGTGCCGATCACAC	chr11:47157198-47157217,-;	ATGGCTCTCTCAAAGCACCG	chr11:47157883-47157902,+;
C11orf52_GCAGCAGACCCGGTTTCCCA_GAACGGGTGTTACAGCAGCA	C11orf52	GCAGCAGACCCGGTTTCCCA	chr11:111918974-111918993,-;	GAACGGGTGTTACAGCAGCA	chr11:111925987-111926006,+;
C11orf53_GAGAGGCAACTCGTGCTGGG_GCAGGGCATCGGCAGACACA	C11orf53	GAGAGGCAACTCGTGCTGGG	chr11:111285734-111285753,-;	GCAGGGCATCGGCAGACACA	chr11:111285703-111285722,-;
C11orf54_TCCATCTGCAGGGTTCACAT_GCCCATGTGAACCCTGCAGA	C11orf54	TCCATCTGCAGGGTTCACAT	chr11:93755274-93755293,-;	GCCCATGTGAACCCTGCAGA	chr11:93755270-93755289,+;
C11orf58_GCTGGGATCTAGCAATTGGG_GAGACTTATGGGTGCAGGAA	C11orf58	GCTGGGATCTAGCAATTGGG	chr11:16744600-16744619,+;	GAGACTTATGGGTGCAGGAA	chr11:16744663-16744682,+;
C11orf65_GCTATCTACTGATGGTATGG_TAGGTACATTGCCAGCTGGA	C11orf65	GCTATCTACTGATGGTATGG	chr11:108405535-108405554,-;	TAGGTACATTGCCAGCTGGA	chr11:108385959-108385978,-;
C11orf68_GGGCATCAAACACTAGCCAG_GCTCTGAGTTGGGTGAACCG	C11orf68	GGGCATCAAACACTAGCCAG	chr11:65918088-65918107,+;	GCTCTGAGTTGGGTGAACCG	chr11:65917992-65918011,+;
C11orf71_GTTGAACACCATCTTAAATC_TTGCAGACTCAGATAGCTTC	C11orf71	GTTGAACACCATCTTAAATC	chr11:114391605-114391624,+;	TTGCAGACTCAGATAGCTTC	chr11:114391630-114391649,+;
C11orf72_GCTATGAAGGTGACAGCGTG_GCTATGAAGGTGACAGCGTG	C11orf72	GCTATGAAGGTGACAGCGTG	chr11:67606961-67606980,+;	GCTATGAAGGTGACAGCGTG	chr11:67606961-67606980,+;
C11orf74_GGCTTCACTTCACAGGTAGG_AATGGACAAACAGACGGAAG	C11orf74	GGCTTCACTTCACAGGTAGG	chr11:36648096-36648115,-;	AATGGACAAACAGACGGAAG	chr11:36648134-36648153,+;
C11orf80_TGGAACCTTGCACTACACTG_GCTTCACCTCACATGAGCAG	C11orf80	TGGAACCTTGCACTACACTG	chr11:66821695-66821714,-;	GCTTCACCTCACATGAGCAG	chr11:66828343-66828362,-;
C11orf86_GGTACCGCCTCAGCCACCAC_AGGGCGCTAAGCCTCAGACA	C11orf86	GGTACCGCCTCAGCCACCAC	chr11:66975614-66975633,-;	AGGGCGCTAAGCCTCAGACA	chr11:66975462-66975481,+;
C11orf87_CAGGACAATCAGCACCAGCG_GACAATCAGCACCAGCGTGG	C11orf87	CAGGACAATCAGCACCAGCG	chr11:109423815-109423834,-;	GACAATCAGCACCAGCGTGG	chr11:109423812-109423831,-;
C11orf88_TGCCGAAGCCCTAAAGATAC_CCTAAAGATACAGGAATCTG	C11orf88	TGCCGAAGCCCTAAAGATAC	chr11:111516056-111516075,+;	CCTAAAGATACAGGAATCTG	chr11:111516065-111516084,+;
C11orf91_TCTTCTACTCACCGCCGCCG_GGAGTTGCTCACCATCACTG	C11orf91	TCTTCTACTCACCGCCGCCG	chr11:33700399-33700418,-;	GGAGTTGCTCACCATCACTG	chr11:33700269-33700288,-;
C11orf94_GAGAGATACTACCATCCACC_TGGCTGCGAGAGTTCCAGGG	C11orf94	GAGAGATACTACCATCCACC	chr11:45906857-45906876,+;	TGGCTGCGAGAGTTCCAGGG	chr11:45906888-45906907,+;
C11orf95_ACAGCTGGGATGCACACCTG_TGCGCCTCTCAGCCTCCCGG	C11orf95	ACAGCTGGGATGCACACCTG	chr11:63765931-63765950,-;	TGCGCCTCTCAGCCTCCCGG	chr11:63765163-63765182,-;
C11orf96_TCGGCCAGGCACACGAAGTG_GACCTTCGACGAGATCCAGG	C11orf96	TCGGCCAGGCACACGAAGTG	chr11:43942965-43942984,-;	GACCTTCGACGAGATCCAGG	chr11:43943078-43943097,+;
C11orf97_CACAAGCCAAGTACTACTCC_CCGCTGCGGCATGACAGGCG	C11orf97	CACAAGCCAAGTACTACTCC	chr11:94528171-94528190,+;	CCGCTGCGGCATGACAGGCG	chr11:94512519-94512538,+;
C11orf98_AATCGCGACTATGGGAGCTC_TCGCGACTATGGGAGCTCCG	C11orf98	AATCGCGACTATGGGAGCTC	chr11:62665160-62665179,-;	TCGCGACTATGGGAGCTCCG	chr11:62665158-62665177,-;
C12orf10_TGGCACCTTCCACTGCGACG_GGTCTGCCACGGCTTCCCAG	C12orf10	TGGCACCTTCCACTGCGACG	chr12:53299890-53299909,+;	GGTCTGCCACGGCTTCCCAG	chr12:53303066-53303085,-;
C12orf29_GGAGTGCTGGATACCAGCAA_GCCGTGTGTGTTTGTGACGG	C12orf29	GGAGTGCTGGATACCAGCAA	chr12:88043639-88043658,+;	GCCGTGTGTGTTTGTGACGG	chr12:88035681-88035700,+;
C12orf4_TTTATGCTAGAACCCAGCGC_TTTAGGAAATGACTATACCC	C12orf4	TTTATGCTAGAACCCAGCGC	chr12:4517086-4517105,-;	TTTAGGAAATGACTATACCC	chr12:4491220-4491239,-;
C12orf40_ATTAAGGCAGATACCACTGG_TTAGAGTGCAATTCTTCCGA	C12orf40	ATTAAGGCAGATACCACTGG	chr12:39721204-39721223,+;	TTAGAGTGCAATTCTTCCGA	chr12:39684880-39684899,-;
C12orf42_AGTAAATCCTGTTCACCTGG_ACTGTGCTTACAGAACACCT	C12orf42	AGTAAATCCTGTTCACCTGG	chr12:103306049-103306068,-;	ACTGTGCTTACAGAACACCT	chr12:103306255-103306274,+;
C12orf43_AGCGACAGCCGAGTCGACAC_TACGTGGGCTCGGAATTCAG	C12orf43	AGCGACAGCCGAGTCGACAC	chr12:121004318-121004337,+;	TACGTGGGCTCGGAATTCAG	chr12:121010857-121010876,+;
C12orf45_GGGTGGGCGACGAACAACTC_CTGTACCTGGTCCAATACTG	C12orf45	GGGTGGGCGACGAACAACTC	chr12:104986385-104986404,-;	CTGTACCTGGTCCAATACTG	chr12:104991709-104991728,-;
C12orf49_ACAGCTTCTGACCTGAGATG_GAAGAGGTTCTGGAATGCCA	C12orf49	ACAGCTTCTGACCTGAGATG	chr12:116719751-116719770,+;	GAAGAGGTTCTGGAATGCCA	chr12:116719820-116719839,+;
C12orf50_GTGACTGTTATGTTCCACAG_CTAATGTCTCACTTGAAGAG	C12orf50	GTGACTGTTATGTTCCACAG	chr12:87989349-87989368,-;	CTAATGTCTCACTTGAAGAG	chr12:87987838-87987857,+;
C12orf54_GAGACAATGAGACCACAGGT_CACCCATGACATCAGCACCC	C12orf54	GAGACAATGAGACCACAGGT	chr12:48486191-48486210,+;	CACCCATGACATCAGCACCC	chr12:48492968-48492987,+;
C12orf56_GCCGCCCGAGGTCTACGACG_CCCGCAGAGCCACTACCCGC	C12orf56	GCCGCCCGAGGTCTACGACG	chr12:64390472-64390491,-;	CCCGCAGAGCCACTACCCGC	chr12:64390334-64390353,+;
C12orf57_GATAACGCCTGCAACGACAT_GAATGCAGTGCGCATGGACG	C12orf57	GATAACGCCTGCAACGACAT	chr12:6944544-6944563,+;	GAATGCAGTGCGCATGGACG	chr12:6944516-6944535,+;
C12orf60_GGATTTGAGTATTCATACTG_ACTTCTGGTTCTCTCAGATG	C12orf60	GGATTTGAGTATTCATACTG	chr12:14823052-14823071,-;	ACTTCTGGTTCTCTCAGATG	chr12:14823441-14823460,-;
C12orf65_TGTGAAAGGACACGGTCCAG_GTGAAAGGACACGGTCCAGG	C12orf65	TGTGAAAGGACACGGTCCAG	chr12:123253866-123253885,+;	GTGAAAGGACACGGTCCAGG	chr12:123253867-123253886,+;
C12orf66_GTGATAGACCTTCTCGGCCG_TGTCGTAAGAGAAGATACCC	C12orf66	GTGATAGACCTTCTCGGCCG	chr12:64222031-64222050,+;	TGTCGTAAGAGAAGATACCC	chr12:64222144-64222163,+;
C12orf71_GATCCCTCCTCAGCAGAGAG_GGAAGGTGCATCTTCCCAGG	C12orf71	GATCCCTCCTCAGCAGAGAG	chr12:27081287-27081306,+;	GGAAGGTGCATCTTCCCAGG	chr12:27082346-27082365,+;
C12orf73_AGCCTGCCGACCATGCCCGC_CAGCCTGCCGACCATGCCCG	C12orf73	AGCCTGCCGACCATGCCCGC	chr12:103956731-103956750,-;	CAGCCTGCCGACCATGCCCG	chr12:103956732-103956751,-;
C12orf74_TTGAGGAGATTAAGGACCCG_AGGAGGGAGATACTTGTCAG	C12orf74	TTGAGGAGATTAAGGACCCG	chr12:92706782-92706801,+;	AGGAGGGAGATACTTGTCAG	chr12:92707017-92707036,-;
C12orf75_GGTGTCCAGTCAAACAAAGA_GAACTCCACCGCCACCAGCG	C12orf75	GGTGTCCAGTCAAACAAAGA	chr12:105366665-105366684,+;	GAACTCCACCGCCACCAGCG	chr12:105330903-105330922,+;
C12orf76_TGAAGCGAGAAGCTTGTCCA_CCTAATAGCCGAACAAACTG	C12orf76	TGAAGCGAGAAGCTTGTCCA	chr12:110059022-110059041,+;	CCTAATAGCCGAACAAACTG	chr12:110058993-110059012,+;
C12orf77_TAATAAGGTACCCACAATGC_AGACGCTGGACAGCATACGA	C12orf77	TAATAAGGTACCCACAATGC	chr12:24996045-24996064,-;	AGACGCTGGACAGCATACGA	chr12:24995986-24996005,-;
C12orf80_ACAGCTGATGGGTGAGCAAG_TCTGAAGTGATTAAGGAGCT	C12orf80	ACAGCTGATGGGTGAGCAAG	chr12:52210968-52210987,-;	TCTGAAGTGATTAAGGAGCT	chr12:52210994-52211013,+;
C13orf42_GTGGATGTATTCGCGCACCC_TTCGAAGGAGCACCGAGCAC	C13orf42	GTGGATGTATTCGCGCACCC	chr13:51110963-51110982,-;	TTCGAAGGAGCACCGAGCAC	chr13:51085429-51085448,-;
C13orf46_GAAGGCGAGCACGCAGACGG_GAAAGACCCAAGCAGTAACG	C13orf46	GAAGGCGAGCACGCAGACGG	chr13:113968614-113968633,-;	GAAAGACCCAAGCAGTAACG	chr13:113970187-113970206,-;
C14orf119_TCTAGGAAACGTTCACGCTG_AATACACTTCATCTCCTGGG	C14orf119	TCTAGGAAACGTTCACGCTG	chr14:23097815-23097834,-;	AATACACTTCATCTCCTGGG	chr14:23097765-23097784,-;
C14orf132_TTTCATGGACTCGCCCAACG_ACGGCGTCGTTGGAGGACCG	C14orf132	TTTCATGGACTCGCCCAACG	chr14:96086531-96086550,+;	ACGGCGTCGTTGGAGGACCG	chr14:96086640-96086659,-;
C14orf178_GCAGACGGCGGTCACTACTG_GACCACCACAGGCAAACGGC	C14orf178	GCAGACGGCGGTCACTACTG	chr14:77760589-77760608,+;	GACCACCACAGGCAAACGGC	chr14:77760696-77760715,+;
C14orf180_TCGGAACCACACGCGCCTCG_GCCGGAGCACCACCGCCCAG	C14orf180	TCGGAACCACACGCGCCTCG	chr14:104587834-104587853,-;	GCCGGAGCACCACCGCCCAG	chr14:104587793-104587812,+;
C14orf28_AATGAAGAGAGAGTTCCCTA_TTGAACTGTGTGAAGAGCAT	C14orf28	AATGAAGAGAGAGTTCCCTA	chr14:44900666-44900685,-;	TTGAACTGTGTGAAGAGCAT	chr14:44903275-44903294,+;
C14orf39_AAATCCTACATTTCGAACGG_TAAGGCTCTTTCAGAAACTC	C14orf39	AAATCCTACATTTCGAACGG	chr14:60456908-60456927,+;	TAAGGCTCTTTCAGAAACTC	chr14:60468494-60468513,-;
C14orf93_GCTTAGAGTTAGCATCCAGG_AGAGTTGCTTGGCATAAGCA	C14orf93	GCTTAGAGTTAGCATCCAGG	chr14:22987439-22987458,+;	AGAGTTGCTTGGCATAAGCA	chr14:22996196-22996215,+;
C15orf32_CCACCCACTAGCTCAGCTAA_GGCTCATGAAATTCTCTGAG	C15orf32	CCACCCACTAGCTCAGCTAA	chr15:92471494-92471513,-;	GGCTCATGAAATTCTCTGAG	chr15:92471540-92471559,-;
C15orf39_CCAGAGTGCTCACTGAGCCG_GTAAGGACCTGTGTACCTGG	C15orf39	CCAGAGTGCTCACTGAGCCG	chr15:75207405-75207424,-;	GTAAGGACCTGTGTACCTGG	chr15:75206731-75206750,-;
C15orf40_ATTGCAGCACCTCCATCAGA_GAAGGCTGGTGCGACGACCA	C15orf40	ATTGCAGCACCTCCATCAGA	chr15:83008627-83008646,-;	GAAGGCTGGTGCGACGACCA	chr15:83011499-83011518,-;
C15orf41_GCTACATTCATCACCAAATG_GACCTCATGCTCATGACCAA	C15orf41	GCTACATTCATCACCAAATG	chr15:36709898-36709917,-;	GACCTCATGCTCATGACCAA	chr15:36697328-36697347,-;
C15orf48_ACAGTCATGAACACCACCAA_GAGACCTACTTACATCACAT	C15orf48	ACAGTCATGAACACCACCAA	chr15:45431010-45431029,-;	GAGACCTACTTACATCACAT	chr15:45431080-45431099,-;
C15orf54_CCTTGCTGTGTGCTGAGCAC_CAATAATTTGCATAAGGACA	C15orf54	CCTTGCTGTGTGCTGAGCAC	chr15:39250564-39250583,-;	CAATAATTTGCATAAGGACA	chr15:39250509-39250528,+;
C15orf56_GCGGCGGCGAACCCAGAGCG_AAGCCCAGGAACGCTCGAAG	C15orf56	GCGGCGGCGAACCCAGAGCG	chr15:40252500-40252519,-;	AAGCCCAGGAACGCTCGAAG	chr15:40252660-40252679,-;
C15orf61_GAGACTGTGCATACCAGTTA_CCAAGTCCATATAATAAAGT	C15orf61	GAGACTGTGCATACCAGTTA	chr15:67526471-67526490,+;	CCAAGTCCATATAATAAAGT	chr15:67526426-67526445,-;
C15orf62_TCATCCGGGAGCTACAAGGG_GAAGAAGGAGGCGTTGCGGA	C15orf62	TCATCCGGGAGCTACAAGGG	chr15:40770647-40770666,+;	GAAGAAGGAGGCGTTGCGGA	chr15:40770521-40770540,-;
C15orf65_TCAAGAGTTCTGGTTCTGTC_CCTTTGGAGTATAATTGCAG	C15orf65	TCAAGAGTTCTGGTTCTGTC	chr15:55418523-55418542,-;	CCTTTGGAGTATAATTGCAG	chr15:55418435-55418454,-;
C16orf46_CAAGGTAGCGAACGTTGCTG_AGACCAAGCCTCCTACTGAG	C16orf46	CAAGGTAGCGAACGTTGCTG	chr16:81061385-81061404,+;	AGACCAAGCCTCCTACTGAG	chr16:81061989-81062008,-;
C16orf54_GCGTTCAGCCAACACAGCGG_GCTGGGCTGAACCCGAGCAG	C16orf54	GCGTTCAGCCAACACAGCGG	chr16:29744787-29744806,+;	GCTGGGCTGAACCCGAGCAG	chr16:29744430-29744449,-;
C16orf58_CATCTACGCCAACTACCGCG_GTCATGGAGACCTTGAACGA	C16orf58	CATCTACGCCAACTACCGCG	chr16:31493729-31493748,-;	GTCATGGAGACCTTGAACGA	chr16:31493695-31493714,-;
C16orf70_TTTGGCGCAACCCATCCTGG_TCTCAGCATAGACATTGCCC	C16orf70	TTTGGCGCAACCCATCCTGG	chr16:67132504-67132523,+;	TCTCAGCATAGACATTGCCC	chr16:67134385-67134404,-;
C16orf71_GCGGGACAAGAAGACAACCA_CAGACAGAACACAAGGACAA	C16orf71	GCGGGACAAGAAGACAACCA	chr16:4743085-4743104,+;	CAGACAGAACACAAGGACAA	chr16:4740194-4740213,+;
C16orf72_GCCGTCACCAATCTCTACAA_GGAGCTCTAGAGTTTCGTGG	C16orf72	GCCGTCACCAATCTCTACAA	chr16:9092980-9092999,+;	GGAGCTCTAGAGTTTCGTGG	chr16:9103136-9103155,-;
C16orf74_CACGGGCATGATGCTGCCGA_CAGCAGCAGCAGCCACGACG	C16orf74	CACGGGCATGATGCTGCCGA	chr16:85710182-85710201,-;	CAGCAGCAGCAGCCACGACG	chr16:85710266-85710285,-;
C16orf78_TCGACCCAGAGTCCACTCAG_GAAGAAGAAACAAGCTCCCG	C16orf78	TCGACCCAGAGTCCACTCAG	chr16:49396444-49396463,+;	GAAGAAGAAACAAGCTCCCG	chr16:49374068-49374087,+;
C16orf82_TGCATGGCGTGGCCACGCAG_CCTGAGCAGCGGGTACGCAG	C16orf82	TGCATGGCGTGGCCACGCAG	chr16:27067117-27067136,-;	CCTGAGCAGCGGGTACGCAG	chr16:27067253-27067272,+;
C16orf86_CAGCCTTAAGATGGGCACGA_TCTGGCTCCTCCTCCTGCAG	C16orf86	CAGCCTTAAGATGGGCACGA	chr16:67667899-67667918,-;	TCTGGCTCCTCCTCCTGCAG	chr16:67667945-67667964,-;
C16orf87_CATTCAGATCATATCAGACG_CTCGTCTGATATGATCTGAA	C16orf87	CATTCAGATCATATCAGACG	chr16:46809656-46809675,-;	CTCGTCTGATATGATCTGAA	chr16:46809654-46809673,+;
C16orf89_GGTAGGGTAGGCGTATCCGA_ACGGACAGCAGCGAGCCCTG	C16orf89	GGTAGGGTAGGCGTATCCGA	chr16:5056075-5056094,+;	ACGGACAGCAGCGAGCCCTG	chr16:5058590-5058609,-;
C16orf90_GAGCGGGTTCTCTTGCACAA_CTTCCAGAAGGGCTGAACAG	C16orf90	GAGCGGGTTCTCTTGCACAA	chr16:3493861-3493880,+;	CTTCCAGAAGGGCTGAACAG	chr16:3494557-3494576,+;
C16orf91_TGGTATGGCCCACCGACCAG_GCAAAGCCAACCCTCACCGC	C16orf91	TGGTATGGCCCACCGACCAG	chr16:1420443-1420462,+;	GCAAAGCCAACCCTCACCGC	chr16:1420462-1420481,-;
C16orf92_GGATGTGATGGAAGAGCCCG_TCAGGTCTGTCTAAGAAGCG	C16orf92	GGATGTGATGGAAGAGCCCG	chr16:30024009-30024028,-;	TCAGGTCTGTCTAAGAAGCG	chr16:30023777-30023796,-;
C16orf95_TGAATGCCAGACCAGATTCG_GAGGAGGGTCAGGAGGCCGA	C16orf95	TGAATGCCAGACCAGATTCG	chr16:87315048-87315067,-;	GAGGAGGGTCAGGAGGCCGA	chr16:87305751-87305770,+;
C16orf96_AGGACACCTAAGTCCCACAG_CAAGGTGAATAAGAGCACGA	C16orf96	AGGACACCTAAGTCCCACAG	chr16:4575699-4575718,-;	CAAGGTGAATAAGAGCACGA	chr16:4587074-4587093,+;
C16orf97_GAGATCTTACCCAGAAGCGT_GTGGACAGCCCAGTCCCAGA	C16orf97	GAGATCTTACCCAGAAGCGT	chr16:52026979-52026998,+;	GTGGACAGCCCAGTCCCAGA	chr16:52027357-52027376,-;
C17orf100_GGAGACCTCGTCCCACCGCG_GGTGGGACGAGGTCTCCACG	C17orf100	GGAGACCTCGTCCCACCGCG	chr17:6651994-6652013,+;	GGTGGGACGAGGTCTCCACG	chr17:6651991-6652010,-;
C17orf107_GCGGCGACTAGACGGCAGCG_CCACTTCCACAGCTCCACCG	C17orf107	GCGGCGACTAGACGGCAGCG	chr17:4900266-4900285,+;	CCACTTCCACAGCTCCACCG	chr17:4899807-4899826,+;
C17orf113_GCTCTCATATTGACCCAAGT_GCTGACTACTGTGTACTGCA	C17orf113	GCTCTCATATTGACCCAAGT	chr17:42040788-42040807,+;	GCTGACTACTGTGTACTGCA	chr17:42042965-42042984,-;
C17orf49_CATGACGTCAGCGTCCACAA_GACGATGCAGCTGCATCCCG	C17orf49	CATGACGTCAGCGTCCACAA	chr17:7014857-7014876,+;	GACGATGCAGCTGCATCCCG	chr17:7015115-7015134,+;
C17orf50_GCTGGAGGACAGCGCGACGG_GCCGCTGGAGGACAGCGCGA	C17orf50	GCTGGAGGACAGCGCGACGG	chr17:35764119-35764138,+;	GCCGCTGGAGGACAGCGCGA	chr17:35764116-35764135,+;
C17orf58_TCGGAAGAAGAAGCCGTCGG_AGGAGTCCAGGGCTAACATG	C17orf58	TCGGAAGAAGAAGCCGTCGG	chr17:67993105-67993124,+;	AGGAGTCCAGGGCTAACATG	chr17:67993080-67993099,+;
C17orf64_AAGCCTGGGAAATCAAACAC_GCTGCAGAAAGGTGTTGATG	C17orf64	AAGCCTGGGAAATCAAACAC	chr17:60426309-60426328,+;	GCTGCAGAAAGGTGTTGATG	chr17:60426280-60426299,-;
C17orf67_TCACCCGCATTGGCTCATCG_GAATCCTGTTCCTGTCACAG	C17orf67	TCACCCGCATTGGCTCATCG	chr17:56814865-56814884,+;	GAATCCTGTTCCTGTCACAG	chr17:56795075-56795094,+;
C17orf75_GTAGATTGGCACAGCAACGA_TTTGTGCATGGCCATGACAG	C17orf75	GTAGATTGGCACAGCAACGA	chr17:32341269-32341288,-;	TTTGTGCATGGCCATGACAG	chr17:32334532-32334551,-;
C17orf77_AAGCTCCAGCCACACTCACC_GGCACTGGAATGACAGCGGC	C17orf77	AAGCTCCAGCCACACTCACC	chr17:74592144-74592163,+;	GGCACTGGAATGACAGCGGC	chr17:74592121-74592140,-;
C17orf78_GAGGCAGAGCTGTTTCTGCG_GATTAGGCTGAAGACCAAGA	C17orf78	GAGGCAGAGCTGTTTCTGCG	chr17:37379301-37379320,-;	GATTAGGCTGAAGACCAAGA	chr17:37376103-37376122,-;
C17orf80_CAAGAGAAAGGACTTACCCT_GAATCCACTCTTCCTTATGG	C17orf80	CAAGAGAAAGGACTTACCCT	chr17:73236368-73236387,+;	GAATCCACTCTTCCTTATGG	chr17:73242917-73242936,-;
C17orf97_GAGGTAGGGTAAGTTCTCAG_CTAATCGGCGACTCTCAGCG	C17orf97	GAGGTAGGGTAAGTTCTCAG	chr17:413967-413986,-;	CTAATCGGCGACTCTCAGCG	chr17:410375-410394,-;
C17orf98_CCTAGAGCGCCCATAAGCGC_GACGGACGTGCTCTGACGGA	C17orf98	CCTAGAGCGCCCATAAGCGC	chr17:38841291-38841310,+;	GACGGACGTGCTCTGACGGA	chr17:38835222-38835241,+;
C17orf99_CCAGCACAGCGCCCTCACAG_TGGAACCAAGAACATCAAGG	C17orf99	CCAGCACAGCGCCCTCACAG	chr17:78164333-78164352,+;	TGGAACCAAGAACATCAAGG	chr17:78161073-78161092,+;
C18orf12_GGGAGAACTAAGATATCTTT_ACACAATGGCAAGTACATTT	C18orf12	GGGAGAACTAAGATATCTTT	chr18:48252388-48252407,-;	ACACAATGGCAAGTACATTT	chr18:48252362-48252381,+;
C18orf21_CATGACATGTCTGGCTCGAA_AACCCAAATCATGACATGTC	C18orf21	CATGACATGTCTGGCTCGAA	chr18:35977554-35977573,+;	AACCCAAATCATGACATGTC	chr18:35977545-35977564,+;
C18orf25_GCTACTGAGGCAGAAACGGG_ACGCCTGCTATCCTCATCCA	C18orf25	GCTACTGAGGCAGAAACGGG	chr18:46216432-46216451,+;	ACGCCTGCTATCCTCATCCA	chr18:46263084-46263103,-;
C18orf32_ATGAATGGATTACCAACAAA_AGGCCATATACGACTAACGA	C18orf32	ATGAATGGATTACCAACAAA	chr18:49482382-49482401,-;	AGGCCATATACGACTAACGA	chr18:49483638-49483657,+;
C18orf54_GTGGATTCTCACATTGACAC_TAGAGCTGTACTCTCTCTGG	C18orf54	GTGGATTCTCACATTGACAC	chr18:54362379-54362398,-;	TAGAGCTGTACTCTCTCTGG	chr18:54372463-54372482,+;
C18orf63_TGACTTCTGATGCAACTGAG_AATAATACTGAGTAATAAGG	C18orf63	TGACTTCTGATGCAACTGAG	chr18:74343526-74343545,-;	AATAATACTGAGTAATAAGG	chr18:74317937-74317956,+;
C18orf65_GCGGCGCACACCAGAGTACG_GGCTTTGTACACTTTGTCAA	C18orf65	GCGGCGCACACCAGAGTACG	chr18:76495040-76495059,+;	GGCTTTGTACACTTTGTCAA	chr18:76494798-76494817,-;
C19orf12_GAGCCTCTGTTGCTCGGCAG_GGTGACGTAGTTCACCAGCA	C19orf12	GAGCCTCTGTTGCTCGGCAG	chr19:29702874-29702893,+;	GGTGACGTAGTTCACCAGCA	chr19:29702748-29702767,+;
C19orf18_TACAGGTCACACTACCTGAG_GTGATGGACAAGGTTCAGAG	C19orf18	TACAGGTCACACTACCTGAG	chr19:57961376-57961395,+;	GTGATGGACAAGGTTCAGAG	chr19:57974416-57974435,-;
C19orf25_CCTACGTGGCTGCCAACCAG_CACGGTGGAGCAGATCCTGG	C19orf25	CCTACGTGGCTGCCAACCAG	chr19:1475167-1475186,-;	CACGGTGGAGCAGATCCTGG	chr19:1478831-1478850,-;
C19orf33_CGATTCGGACACGGATGTGA_TCCCAGGTCGAACTCCATGG	C19orf33	CGATTCGGACACGGATGTGA	chr19:38304665-38304684,+;	TCCCAGGTCGAACTCCATGG	chr19:38304260-38304279,-;
C19orf38_GGTAAACAGGGAGTTATCGA_GCCTGAGTGATCATCCAAGG	C19orf38	GGTAAACAGGGAGTTATCGA	chr19:10863179-10863198,-;	GCCTGAGTGATCATCCAAGG	chr19:10869246-10869265,-;
C19orf44_GATGGGTGTCGGGTCCACGT_CAGCAGCGCTAACGTCAGCG	C19orf44	GATGGGTGTCGGGTCCACGT	chr19:16513056-16513075,-;	CAGCAGCGCTAACGTCAGCG	chr19:16501506-16501525,+;
C19orf47_GAATGAGCTGGGCGTGACCG_CTTGCAGGCGAAATTCGCCG	C19orf47	GAATGAGCTGGGCGTGACCG	chr19:40336163-40336182,-;	CTTGCAGGCGAAATTCGCCG	chr19:40333862-40333881,-;
C19orf48_GCCAGGCCCAGGTCTCACGG_GGGTCCCAGCATGAGCCTGG	C19orf48	GCCAGGCCCAGGTCTCACGG	chr19:50798175-50798194,+;	GGGTCCCAGCATGAGCCTGG	chr19:50798345-50798364,+;
C19orf53_TGGGAGCGATAACACGACCT_GGGAGCGATAACACGACCTG	C19orf53	TGGGAGCGATAACACGACCT	chr19:13774650-13774669,-;	GGGAGCGATAACACGACCTG	chr19:13774649-13774668,-;
C19orf54_TGCCAGCACCAGCTACGACG_CCTGGAGAGACTCATACGGG	C19orf54	TGCCAGCACCAGCTACGACG	chr19:40743968-40743987,-;	CCTGGAGAGACTCATACGGG	chr19:40744604-40744623,-;
C19orf57_CTGCGATGACAACCATCCCG_TCCCTCTACACAGCAGCACG	C19orf57	CTGCGATGACAACCATCCCG	chr19:13889835-13889854,+;	TCCCTCTACACAGCAGCACG	chr19:13895400-13895419,-;
C19orf67_GAGGACTTACTAATCCACAA_AAAGTGTCCAGGGATAGGCG	C19orf67	GAGGACTTACTAATCCACAA	chr19:14083227-14083246,+;	AAAGTGTCCAGGGATAGGCG	chr19:14085368-14085387,+;
C19orf71_ACGCTGGAAGTACACGCCCA_TGGAAAGACAGGCCAATCCG	C19orf71	ACGCTGGAAGTACACGCCCA	chr19:3543292-3543311,+;	TGGAAAGACAGGCCAATCCG	chr19:3543647-3543666,+;
C19orf73_GCTTCCAAGAGACTAGTCCG_GGTGCCGCGTGCAGTTCCCG	C19orf73	GCTTCCAAGAGACTAGTCCG	chr19:49118621-49118640,+;	GGTGCCGCGTGCAGTTCCCG	chr19:49118883-49118902,+;
C19orf81_CCTGGAGGCCCAGTTACCAG_TCTCCGACACCCGCAGCCCG	C19orf81	CCTGGAGGCCCAGTTACCAG	chr19:50658027-50658046,+;	TCTCCGACACCCGCAGCCCG	chr19:50657973-50657992,+;
C19orf84_GATGGAACAACCAAAGGACG_AGTGGAGATGGAACAACCAA	C19orf84	GATGGAACAACCAAAGGACG	chr19:51390494-51390513,-;	AGTGGAGATGGAACAACCAA	chr19:51390500-51390519,-;
C1D_TAGAAATGAGTTGTTGCAGA_ATTTCTAGAAACAGACATCA	C1D	TAGAAATGAGTTGTTGCAGA	chr2:68047175-68047194,-;	ATTTCTAGAAACAGACATCA	chr2:68047188-68047207,+;
C1GALT1_CAGTGCTAAGTCTTCAATGG_ATCCTATTGCTGATCCACAG	C1GALT1	CAGTGCTAAGTCTTCAATGG	chr7:7238744-7238763,-;	ATCCTATTGCTGATCCACAG	chr7:7234358-7234377,-;
C1GALT1C1_TATGCCCAAATGCCCTAAGG_ATATGGACACAAATGACATG	C1GALT1C1	TATGCCCAAATGCCCTAAGG	chrX:120626263-120626282,+;	ATATGGACACAAATGACATG	chrX:120626813-120626832,-;
C1GALT1C1L_AGACCTCGAATACGTGACTG_GACGAAGGTGATGGTGCTCG	C1GALT1C1L	AGACCTCGAATACGTGACTG	chr2:43675782-43675801,-;	GACGAAGGTGATGGTGCTCG	chr2:43676184-43676203,+;
C1QA_TCTGTGACACCACCAACAAG_AAGGCCTTAAAGGAGACCAG	C1QA	TCTGTGACACCACCAACAAG	chr1:22639235-22639254,+;	AAGGCCTTAAAGGAGACCAG	chr1:22638860-22638879,+;
C1QB_CCTACCACGCCAGCTCTCGA_CTTGAGGACCATGCCACCGG	C1QB	CCTACCACGCCAGCTCTCGA	chr1:22661136-22661155,+;	CTTGAGGACCATGCCACCGG	chr1:22661250-22661269,-;
C1QBP_GTTGGACTGTCATTATCCAG_TCAGGTTGGACAAGAAGACG	C1QBP	GTTGGACTGTCATTATCCAG	chr17:5433677-5433696,-;	TCAGGTTGGACAAGAAGACG	chr17:5433400-5433419,-;
C1QC_GGTTGGCTGTATGCGACGCG_CAGCCTGATCAGATTCAACG	C1QC	GGTTGGCTGTATGCGACGCG	chr1:22647558-22647577,-;	CAGCCTGATCAGATTCAACG	chr1:22647450-22647469,+;
C1QL1_CCTAGGCAACAACTACGACG_GTACCTCGTAACCCTCGTGG	C1QL1	CCTAGGCAACAACTACGACG	chr17:44967568-44967587,-;	GTACCTCGTAACCCTCGTGG	chr17:44967613-44967632,+;
C1QL2_CGACTACGCCAGTAACAGCG_GCACCTCATAGCCTTCGTGG	C1QL2	CGACTACGCCAGTAACAGCG	chr2:119156921-119156940,-;	GCACCTCATAGCCTTCGTGG	chr2:119157747-119157766,+;
C1QL3_GGTGCTCAAGTTCGACGACG_GCGGCAGCATGAAGGCTACG	C1QL3	GGTGCTCAAGTTCGACGACG	chr10:16520624-16520643,-;	GCGGCAGCATGAAGGCTACG	chr10:16520645-16520664,-;
C1QL4_GGTGCTGCGCTTCGACGACG_CGACGACGTGGTGACCAACG	C1QL4	GGTGCTGCGCTTCGACGACG	chr12:49336087-49336106,-;	CGACGACGTGGTGACCAACG	chr12:49336075-49336094,-;
C1QTNF1_GTGTGGGTACGCCTCTACAA_CCAGACGGTGATCTTCGACA	C1QTNF1	GTGTGGGTACGCCTCTACAA	chr17:79047978-79047997,+;	CCAGACGGTGATCTTCGACA	chr17:79047728-79047747,+;
C1QTNF12_CCCGAGGAGGACCACGACCG_CTCGTGAAGCAGAGTCTCCG	C1QTNF12	CCCGAGGAGGACCACGACCG	chr1:1246649-1246668,+;	CTCGTGAAGCAGAGTCTCCG	chr1:1244210-1244229,+;
C1QTNF2_CCTGGCCGGACAGGTAACCG_TACCAAGTCAGCTTTCTCGG	C1QTNF2	CCTGGCCGGACAGGTAACCG	chr5:160349757-160349776,-;	TACCAAGTCAGCTTTCTCGG	chr5:160349566-160349585,-;
C1QTNF3_AAGGAGAGAAGGGCTACCCG_AGGGCGACAAAGGTGACCTG	C1QTNF3	AAGGAGAGAAGGGCTACCCG	chr5:34033325-34033344,-;	AGGGCGACAAAGGTGACCTG	chr5:34033379-34033398,-;
C1QTNF4_CATTGGCGGCGACTTCGACG_GCTGGTGCGAAACCGCGACG	C1QTNF4	CATTGGCGGCGACTTCGACG	chr11:47590165-47590184,-;	GCTGGTGCGAAACCGCGACG	chr11:47590513-47590532,-;
C1QTNF5_GCGCTGAAGGCGGATCGCGG_CAGGCTGGCCCGGTAGACGG	C1QTNF5	GCGCTGAAGGCGGATCGCGG	chr11:119339740-119339759,+;	CAGGCTGGCCCGGTAGACGG	chr11:119339571-119339590,+;
C1QTNF6_AGGGCACTCACCCTTCAGGA_GTAGGGTCTGATCTCAGGCA	C1QTNF6	AGGGCACTCACCCTTCAGGA	chr22:37185207-37185226,+;	GTAGGGTCTGATCTCAGGCA	chr22:37185240-37185259,+;
C1QTNF7_TAACAAGGTCCTCTTCAACG_AGCACTACAACCCTGCCACA	C1QTNF7	TAACAAGGTCCTCTTCAACG	chr4:15442430-15442449,+;	AGCACTACAACCCTGCCACA	chr4:15442456-15442475,+;
C1QTNF7-AS1_GACAAGTTGCGGGACTTCTC_GAAGTCCCGCAACTTGTCTA	C1QTNF7-AS1	GACAAGTTGCGGGACTTCTC	chr4:15428274-15428293,+;	GAAGTCCCGCAACTTGTCTA	chr4:15428272-15428291,-;
C1QTNF8_CCAGGCGGTGCCCTTCGACA_CAGCTCCGACCACTTCCAGG	C1QTNF8	CCAGGCGGTGCCCTTCGACA	chr16:1093842-1093861,-;	CAGCTCCGACCACTTCCAGG	chr16:1093857-1093876,-;
C1QTNF9_ACCATTATGATACAGCAGCG_CAGGACGTCCTGGCAGCCCG	C1QTNF9	ACCATTATGATACAGCAGCG	chr13:24321461-24321480,+;	CAGGACGTCCTGGCAGCCCG	chr13:24318824-24318843,+;
C1QTNF9B_CAGGATGTCCTGGCAGCCCG_CAGGACATCCTGGTTCTCCT	C1QTNF9B	CAGGATGTCCTGGCAGCCCG	chr13:23894176-23894195,-;	CAGGACATCCTGGTTCTCCT	chr13:23894184-23894203,+;
C1R_GCTTCACCCTGTATCCCGTG_CAGCAGCGAGCTGTACACGG	C1R	GCTTCACCCTGTATCCCGTG	chr12:7091511-7091530,+;	CAGCAGCGAGCTGTACACGG	chr12:7089463-7089482,-;
C1RL_CCTGGCCCTCTACCAAACCG_AAGACTGCCCACCTCCACAA	C1RL	CCTGGCCCTCTACCAAACCG	chr12:7101901-7101920,-;	AAGACTGCCCACCTCCACAA	chr12:7101927-7101946,-;
C1S_TCGTGCTGTTCGCCTCAAGG_CTGTGCGTATGACTCAGTGC	C1S	TCGTGCTGTTCGCCTCAAGG	chr12:7070315-7070334,+;	CTGTGCGTATGACTCAGTGC	chr12:7062661-7062680,+;
C1orf100_TCGAGGATTCAGCGAAACTG_ATGGCAGAGAATAGTCTCGT	C1orf100	TCGAGGATTCAGCGAAACTG	chr1:244388972-244388991,-;	ATGGCAGAGAATAGTCTCGT	chr1:244378608-244378627,-;
C1orf105_AGGCCTCTGTCAGTAATCCG_AGGCTGGCCTCACTAAGCCA	C1orf105	AGGCCTCTGTCAGTAATCCG	chr1:172468501-172468520,-;	AGGCTGGCCTCACTAAGCCA	chr1:172445103-172445122,-;
C1orf109_TGCAGGCCGCACAGAACCTG_CCTGCTGCTCCTCCACCACG	C1orf109	TGCAGGCCGCACAGAACCTG	chr1:37689716-37689735,-;	CCTGCTGCTCCTCCACCACG	chr1:37689805-37689824,+;
C1orf112_AGGTCTCAGAAACGACAACC_GCATTCTGCAGTGCCTACTG	C1orf112	AGGTCTCAGAAACGACAACC	chr1:169827819-169827838,+;	GCATTCTGCAGTGCCTACTG	chr1:169837045-169837064,-;
C1orf115_GCGCACGAAGGATACCACGC_GTTTGCGGTAGCCACCAGCG	C1orf115	GCGCACGAAGGATACCACGC	chr1:220696709-220696728,-;	GTTTGCGGTAGCCACCAGCG	chr1:220696692-220696711,+;
C1orf116_CTGGCTGTCCCGCCACACTG_GATCAGGCCAGAATCTCCAG	C1orf116	CTGGCTGTCCCGCCACACTG	chr1:207022785-207022804,-;	GATCAGGCCAGAATCTCCAG	chr1:207022756-207022775,+;
C1orf122_CGGGCTCAGACTGGTCACGG_GGACACCATCGCAGCCTGCG	C1orf122	CGGGCTCAGACTGGTCACGG	chr1:37808418-37808437,+;	GGACACCATCGCAGCCTGCG	chr1:37808660-37808679,+;
C1orf127_TGTGGTGGTCAGCATTCCGG_TGTCTATTGTCCCTCCACAG	C1orf127	TGTGGTGGTCAGCATTCCGG	chr1:10955013-10955032,-;	TGTCTATTGTCCCTCCACAG	chr1:10958715-10958734,+;
C1orf131_AAAGAAGAGGAAAGGACAGG_CTTATGAGAGAACCAGGTAG	C1orf131	AAAGAAGAGGAAAGGACAGG	chr1:231225478-231225497,-;	CTTATGAGAGAACCAGGTAG	chr1:231239065-231239084,+;
C1orf141_TTAGACTGAATGTTGAACAT_AAAGACAGTAACTTCTCACA	C1orf141	TTAGACTGAATGTTGAACAT	chr1:67103276-67103295,+;	AAAGACAGTAACTTCTCACA	chr1:67095237-67095256,-;
C1orf146_GTATTCGTAAGTTACAACCC_TCTTATGTGCACTATAGCAA	C1orf146	GTATTCGTAAGTTACAACCC	chr1:92244785-92244804,-;	TCTTATGTGCACTATAGCAA	chr1:92244836-92244855,+;
C1orf158_CAGGACATAGCGCACAACGG_GCAGAGACAGCTCACACCCA	C1orf158	CAGGACATAGCGCACAACGG	chr1:12760874-12760893,-;	GCAGAGACAGCTCACACCCA	chr1:12760807-12760826,+;
C1orf159_GAGGTAGAAGAACCCAGCTA_GGAGGGTTCCGTTCCCACAG	C1orf159	GAGGTAGAAGAACCCAGCTA	chr1:1085924-1085943,+;	GGAGGGTTCCGTTCCCACAG	chr1:1087532-1087551,+;
C1orf162_AGAGGGACCCATCTCAGCAA_TCACTCAGATCCTCCAGCCA	C1orf162	AGAGGGACCCATCTCAGCAA	chr1:111477686-111477705,-;	TCACTCAGATCCTCCAGCCA	chr1:111477754-111477773,+;
C1orf167_GCTGGTCCGGAGCTTCCGAG_CAGGCTGGAACACACCAGGT	C1orf167	GCTGGTCCGGAGCTTCCGAG	chr1:11768254-11768273,+;	CAGGCTGGAACACACCAGGT	chr1:11769110-11769129,+;
C1orf174_TGAGCCAGGGCTACAGACAG_ACAACTCTGCAGCCACCGAG	C1orf174	TGAGCCAGGGCTACAGACAG	chr1:3890679-3890698,-;	ACAACTCTGCAGCCACCGAG	chr1:3890807-3890826,+;
C1orf185_GGGAGATTCCAATTACAGGT_GGAGATTCCAATTACAGGTA	C1orf185	GGGAGATTCCAATTACAGGT	chr1:51118784-51118803,+;	GGAGATTCCAATTACAGGTA	chr1:51118785-51118804,+;
C1orf189_CATGGTACAGGAATTGGCAC_CAGTGCCAATTCCTGTACCA	C1orf189	CATGGTACAGGAATTGGCAC	chr1:154200482-154200501,-;	CAGTGCCAATTCCTGTACCA	chr1:154200480-154200499,+;
C1orf194_GTTGAGTTGAGCCGACTCCA_TTAGCCAGGAAAGTGATGGG	C1orf194	GTTGAGTTGAGCCGACTCCA	chr1:109107970-109107989,+;	TTAGCCAGGAAAGTGATGGG	chr1:109106594-109106613,+;
C1orf195_GTACTGACTCACTGCATCTG_GTGAGTCAGTACAAACACAC	C1orf195	GTACTGACTCACTGCATCTG	chr1:15168642-15168661,+;	GTGAGTCAGTACAAACACAC	chr1:15168634-15168653,-;
C1orf198_AGGACGCTGCTCCTGACGGA_GCCGGGCATGGCGTCCATGG	C1orf198	AGGACGCTGCTCCTGACGGA	chr1:230843519-230843538,+;	GCCGGGCATGGCGTCCATGG	chr1:230868500-230868519,-;
C1orf21_CGAACAGTAATCCCGACCCT_AGTGGCAACATGCTTGGCGG	C1orf21	CGAACAGTAATCCCGACCCT	chr1:184619516-184619535,-;	AGTGGCAACATGCTTGGCGG	chr1:184477523-184477542,-;
C1orf210_GGTAGCTGGCATGGTATCGG_GGATGATGATGGCTTCATCG	C1orf210	GGTAGCTGGCATGGTATCGG	chr1:43282934-43282953,+;	GGATGATGATGGCTTCATCG	chr1:43282856-43282875,-;
C1orf216_TCGGGCTGACATAATCCAGG_GCAGAGTGGAACCTATCCTG	C1orf216	TCGGGCTGACATAATCCAGG	chr1:35716245-35716264,+;	GCAGAGTGGAACCTATCCTG	chr1:35716151-35716170,-;
C1orf226_GGTGAGGGCCCTCATTGTCG_ATGGGACAGAGCCATCACCT	C1orf226	GGTGAGGGCCCTCATTGTCG	chr1:162383641-162383660,-;	ATGGGACAGAGCCATCACCT	chr1:162383313-162383332,+;
C1orf229_TCTTAGAACCGCGGGCACGA_AGACGGTCCCGGCCAAGCGG	C1orf229	TCTTAGAACCGCGGGCACGA	chr1:247112078-247112097,-;	AGACGGTCCCGGCCAAGCGG	chr1:247111684-247111703,-;
C1orf232_TGAGACAGCAGAACCGACCG_AGTGCTACAGACCCTGAGTG	C1orf232	TGAGACAGCAGAACCGACCG	chr1:26166073-26166092,-;	AGTGCTACAGACCCTGAGTG	chr1:26168445-26168464,-;
C1orf35_GTCCGCGGACACTCACAGGG_GCAGGACCAGTTCAACTGGG	C1orf35	GTCCGCGGACACTCACAGGG	chr1:228102883-228102902,+;	GCAGGACCAGTTCAACTGGG	chr1:228103173-228103192,-;
C1orf43_ATACTTGATATCCTGAACCC_CTACTACAACTGGAAACCCA	C1orf43	ATACTTGATATCCTGAACCC	chr1:154214521-154214540,+;	CTACTACAACTGGAAACCCA	chr1:154214468-154214487,-;
C1orf50_TATTACAAGCTACATGGTGC_TATGACTGTCAGCTTGTTGG	C1orf50	TATTACAAGCTACATGGTGC	chr1:42774769-42774788,-;	TATGACTGTCAGCTTGTTGG	chr1:42773591-42773610,-;
C1orf52_GGAGGATAACATCGAGCCGG_GGGCGGCTGTAGGAACAAGG	C1orf52	GGAGGATAACATCGAGCCGG	chr1:85259540-85259559,-;	GGGCGGCTGTAGGAACAAGG	chr1:85259480-85259499,-;
C1orf53_GCTAACGAGGGAAACTGCGG_CCTGCTAACGAGGGAAACTG	C1orf53	GCTAACGAGGGAAACTGCGG	chr1:197902779-197902798,+;	CCTGCTAACGAGGGAAACTG	chr1:197902776-197902795,+;
C1orf54_TCATGTACTCACCATAACTG_CATGTACTCACCATAACTGG	C1orf54	TCATGTACTCACCATAACTG	chr1:150274163-150274182,-;	CATGTACTCACCATAACTGG	chr1:150274162-150274181,-;
C1orf56_GTGCGACTCCCAATACAGCG_GCTAAAGCCGGTGGACACCG	C1orf56	GTGCGACTCCCAATACAGCG	chr1:151048224-151048243,+;	GCTAAAGCCGGTGGACACCG	chr1:151048113-151048132,-;
C1orf61_GCTGAGGAGCCATCACATCG_TGGCTCTATCGTCCACACGG	C1orf61	GCTGAGGAGCCATCACATCG	chr1:156407852-156407871,+;	TGGCTCTATCGTCCACACGG	chr1:156414683-156414702,+;
C1orf68_TCTGGCAAGGAGAAGCACCC_GTCAGTGACACAGTACTGGG	C1orf68	TCTGGCAAGGAGAAGCACCC	chr1:152719926-152719945,-;	GTCAGTGACACAGTACTGGG	chr1:152719982-152720001,-;
C1orf74_TGTGATGATCTCAGCCACGA_GCAGCTGGAAACATCCACAA	C1orf74	TGTGATGATCTCAGCCACGA	chr1:209783203-209783222,+;	GCAGCTGGAAACATCCACAA	chr1:209783275-209783294,+;
C1orf87_GGCATTGCATCTGATCCACG_ATGGCACTAAGGACAACCAA	C1orf87	GGCATTGCATCTGATCCACG	chr1:60072600-60072619,+;	ATGGCACTAAGGACAACCAA	chr1:60033558-60033577,-;
C1orf94_TGGGAGTAACATCCCAGCTG_GGACAAGACAAGGGTCACCA	C1orf94	TGGGAGTAACATCCCAGCTG	chr1:34208211-34208230,-;	GGACAAGACAAGGGTCACCA	chr1:34197684-34197703,+;
C2_GCAGTGGACAAGCTGTGCCG_GAGGATGAGAGTCCCTGCAA	C2	GCAGTGGACAAGCTGTGCCG	chr6:31944723-31944742,+;	GAGGATGAGAGTCCCTGCAA	chr6:31944832-31944851,+;
C20orf141_GCGTCCACCTGTATCCACCT_GTGGATACAGGTGGACGCAC	C20orf141	GCGTCCACCTGTATCCACCT	chr20:2815283-2815302,+;	GTGGATACAGGTGGACGCAC	chr20:2815281-2815300,-;
C20orf144_AAGGTAGCGAGCGCGAGCCG_TTTGCGCGGCTGCTCCTCGG	C20orf144	AAGGTAGCGAGCGCGAGCCG	chr20:33663659-33663678,+;	TTTGCGCGGCTGCTCCTCGG	chr20:33663818-33663837,-;
C20orf173_GCGAGCTTGGGAAATTGTGG_CACTTCCCGGAACTGAACCA	C20orf173	GCGAGCTTGGGAAATTGTGG	chr20:35528844-35528863,-;	CACTTCCCGGAACTGAACCA	chr20:35529213-35529232,+;
C20orf194_CCAGTCACACCACGGAGCAG_TCTGCTTACCGTCTTCACAA	C20orf194	CCAGTCACACCACGGAGCAG	chr20:3270519-3270538,-;	TCTGCTTACCGTCTTCACAA	chr20:3322208-3322227,+;
C20orf202_GGTCTGGCCCAGCTCCTCCG_TCTGGCCCAGCTCCTCCGAG	C20orf202	GGTCTGGCCCAGCTCCTCCG	chr20:1207049-1207068,+;	TCTGGCCCAGCTCCTCCGAG	chr20:1207051-1207070,+;
C20orf203_GAGTCCAGCCAAGACTGATG_TAAGGGCCTGGGTGTTGCGG	C20orf203	GAGTCCAGCCAAGACTGATG	chr20:32650858-32650877,+;	TAAGGGCCTGGGTGTTGCGG	chr20:32650739-32650758,+;
C20orf204_CCATACCTTCTGGGCGCCAC_GCCAAGCCGCGCCTATTCCC	C20orf204	CCATACCTTCTGGGCGCCAC	chr20:64038189-64038208,-;	GCCAAGCCGCGCCTATTCCC	chr20:64037980-64037999,+;
C20orf27_GCTGAGCAAGGATGTCCGCG_CAGGGACGGGCACCACGCTG	C20orf27	GCTGAGCAAGGATGTCCGCG	chr20:3755526-3755545,-;	CAGGGACGGGCACCACGCTG	chr20:3755472-3755491,+;
C20orf85_GATGCGATCAGAAGCTGCAA_CTTGATGTACTTCTCCACTG	C20orf85	GATGCGATCAGAAGCTGCAA	chr20:58160754-58160773,+;	CTTGATGTACTTCTCCACTG	chr20:58155550-58155569,-;
C20orf96_CCTTTCTGCGCATCTCACCG_GCTCCCGGTTGAGCTTGCTG	C20orf96	CCTTTCTGCGCATCTCACCG	chr20:277109-277128,+;	GCTCCCGGTTGAGCTTGCTG	chr20:279252-279271,+;
C21orf58_ATGCAGAGCTGCTGCACACG_GCAGTGGGTAGGATGCCCGT	C21orf58	ATGCAGAGCTGCTGCACACG	chr21:46314892-46314911,+;	GCAGTGGGTAGGATGCCCGT	chr21:46314765-46314784,+;
C21orf59-TCP10L_GAGCCGCCCATTATAGACCC_GTTCTGCTGCACGTGAAGCG	C21orf59-TCP10L	GAGCCGCCCATTATAGACCC	chr21:32612127-32612146,+;	GTTCTGCTGCACGTGAAGCG	chr21:32612221-32612240,-;
C21orf62_GTAGAGCGAACCAGCTACAA_CAGCACGCTCATCTTCACAA	C21orf62	GTAGAGCGAACCAGCTACAA	chr21:32794192-32794211,-;	CAGCACGCTCATCTTCACAA	chr21:32794316-32794335,-;
C21orf62-AS1_GGCTGGGCGTCCAGAGAATA_GGCTGGGCGTCCAGAGAATA	C21orf62-AS1	GGCTGGGCGTCCAGAGAATA	chr21:32771237-32771256,+;	GGCTGGGCGTCCAGAGAATA	chr21:32771237-32771256,+;
C21orf91_TATGTCGTAACAGTGTATTG_AAGCTCCTACAGCAAATCCA	C21orf91	TATGTCGTAACAGTGTATTG	chr21:17796682-17796701,-;	AAGCTCCTACAGCAAATCCA	chr21:17795210-17795229,-;
[truncated: 19,160 more rows]

## Sheet: H-mLibB
sgRNA_ID	target_gene	sgRNA1	sgRNA1_info	sgRNA2	sgRNA2_info
A1BG_ACTGGCGCCATCGAGAGCCA_GTGTGCCGAGGTGTGCTGCG	A1BG	ACTGGCGCCATCGAGAGCCA	chr19:58352519-58352538,+;	GTGTGCCGAGGTGTGCTGCG	chr19:58352465-58352484,-;
A1CF_GGTGCAGCATCCCAACCAGG_TGCTAGGGTGACTTCAATGG	A1CF	GGTGCAGCATCCCAACCAGG	chr10:50844070-50844089,+;	TGCTAGGGTGACTTCAATGG	chr10:50816244-50816263,+;
A2M_ATGTCTCATGAACTACCCTG_ACAAATCAATCTACAAACCA	A2M	ATGTCTCATGAACTACCCTG	chr12:9101532-9101551,-;	ACAAATCAATCTACAAACCA	chr12:9112387-9112406,-;
A2ML1_ATAGCAACAGGATTGCACAG_GCAGACAGTTACTCACAGAG	A2ML1	ATAGCAACAGGATTGCACAG	chr12:8835514-8835533,+;	GCAGACAGTTACTCACAGAG	chr12:8847695-8847714,-;
A3GALT2_GACGTGGACCAGCACTTCAG_CCTGGAAGAGAATCTTCTGG	A3GALT2	GACGTGGACCAGCACTTCAG	chr1:33307175-33307194,-;	CCTGGAAGAGAATCTTCTGG	chr1:33312869-33312888,-;
A4GALT_CTTGAAGCCGATGATGAACA_GTGTGGAACAAGAAGAGCCA	A4GALT	CTTGAAGCCGATGATGAACA	chr22:42693865-42693884,+;	GTGTGGAACAAGAAGAGCCA	chr22:42692987-42693006,-;
A4GNT_TAAACTTGAAGACTTCCAGG_CAGAGAAGAGGACATGCGGA	A4GNT	TAAACTTGAAGACTTCCAGG	chr3:138124560-138124579,-;	CAGAGAAGAGGACATGCGGA	chr3:138131250-138131269,-;
AAAS_GCCAAGACAGAGGCACTAAG_GGATGGAAAGTGATGAGCTG	AAAS	GCCAAGACAGAGGCACTAAG	chr12:53314358-53314377,+;	GGATGGAAAGTGATGAGCTG	chr12:53307876-53307895,+;
AACS_AGGCTGGAAGGCGTGCCCGG_CCAGTATAACAAGTACAGGG	AACS	AGGCTGGAAGGCGTGCCCGG	chr12:125136755-125136774,-;	CCAGTATAACAAGTACAGGG	chr12:125136702-125136721,+;
AADAC_CCACGCACCAGCCTCCACCA_GTTGTCATCAGCCAACAAAG	AADAC	CCACGCACCAGCCTCCACCA	chr3:151817560-151817579,-;	GTTGTCATCAGCCAACAAAG	chr3:151827934-151827953,-;
AADACL2_ATTGCGGGAGACAGTTCTGG_AAAGAAAGTCAGAAACCCGA	AADACL2	ATTGCGGGAGACAGTTCTGG	chr3:151745630-151745649,+;	AAAGAAAGTCAGAAACCCGA	chr3:151740797-151740816,+;
AADACL3_TCACCCAACTGCCAGAACCA_ACAAACGAGAGCATATGCCA	AADACL3	TCACCCAACTGCCAGAACCA	chr1:12720931-12720950,-;	ACAAACGAGAGCATATGCCA	chr1:12720893-12720912,-;
AADACL4_CAAGGTAGCAGGGATATCCG_CCAAGAGTAGCACTAGCCAG	AADACL4	CAAGGTAGCAGGGATATCCG	chr1:12644638-12644657,-;	CCAAGAGTAGCACTAGCCAG	chr1:12644558-12644577,-;
AADAT_GAATTACGCACGGTTCATCA_CGGACCATGAGTGAGAAACG	AADAT	GAATTACGCACGGTTCATCA	chr4:170089669-170089688,-;	CGGACCATGAGTGAGAAACG	chr4:170089614-170089633,-;
AAGAB_TAGTCCAGAGGAGTTGCCTG_ATTGGTAGAACTTAGTCCAG	AAGAB	TAGTCCAGAGGAGTTGCCTG	chr15:67235988-67236007,-;	ATTGGTAGAACTTAGTCCAG	chr15:67236000-67236019,-;
AAK1_GAAATGGTCAACCTGTACAG_GGACTCAGATTCTCTCACCG	AAK1	GAAATGGTCAACCTGTACAG	chr2:69530659-69530678,-;	GGACTCAGATTCTCTCACCG	chr2:69479050-69479069,-;
AAMDC_AAATTGCTTCCTTATCATGG_TGATAAGGAAGCAATTTCAG	AAMDC	AAATTGCTTCCTTATCATGG	chr11:77842510-77842529,+;	TGATAAGGAAGCAATTTCAG	chr11:77842507-77842526,-;
AAMP_GGAGAGTGAGTCCAACTCGG_AGGTGCTCTCACCATCAGGG	AAMP	GGAGAGTGAGTCCAACTCGG	chr2:218265604-218265623,-;	AGGTGCTCTCACCATCAGGG	chr2:218266431-218266450,+;
AANAT_GGATCTCATCCAGGTACAGG_GGAAGTGTCCTCCTAAGCCA	AANAT	GGATCTCATCCAGGTACAGG	chr17:76469201-76469220,-;	GGAAGTGTCCTCCTAAGCCA	chr17:76468690-76468709,-;
AAR2_TAAGGAAGAAACCCATACGA_GCCCACGCAGATGTTCCCAG	AAR2	TAAGGAAGAAACCCATACGA	chr20:36240087-36240106,-;	GCCCACGCAGATGTTCCCAG	chr20:36240501-36240520,+;
AARD_GGGAAATTCTCTCTCTGCAG_GCAGAGAGAGAATTTCCCAG	AARD	GGGAAATTCTCTCTCTGCAG	chr8:116938267-116938286,-;	GCAGAGAGAGAATTTCCCAG	chr8:116938269-116938288,+;
AARS1_CCATTGCCAAGGGTATCCGG_GGAGAGCGGCGCCTCAGCCA	AARS1	CCATTGCCAAGGGTATCCGG	chr16:70255764-70255783,-;	GGAGAGCGGCGCCTCAGCCA	chr16:70253716-70253735,-;
AARS2_CCAACTTCTACGCAGAACAG_GGTGTTGCAACTGTATACAG	AARS2	CCAACTTCTACGCAGAACAG	chr6:44304693-44304712,-;	GGTGTTGCAACTGTATACAG	chr6:44304776-44304795,-;
AARSD1_ACAGTTATGCCCGAGAGGTA_CGCCTGCAGGTATGGCGTTC	AARSD1	ACAGTTATGCCCGAGAGGTA	chr17:42964399-42964418,-;	CGCCTGCAGGTATGGCGTTC	chr17:42964432-42964451,-;
AASDH_GTGAGGTGGAGGTCAGACAC_AATGGCTTCACAATTCAGGA	AASDH	GTGAGGTGGAGGTCAGACAC	chr4:56349463-56349482,-;	AATGGCTTCACAATTCAGGA	chr4:56354728-56354747,-;
AASDHPPT_GCAAACGAATATGATTCCAA_GTTGCTCTTAGGAAACCCGA	AASDHPPT	GCAAACGAATATGATTCCAA	chr11:106079517-106079536,-;	GTTGCTCTTAGGAAACCCGA	chr11:106094616-106094635,+;
AASS_CAGGTTGTGAATGTTGCAGG_GAGGGAGGATGTGAACGCCT	AASS	CAGGTTGTGAATGTTGCAGG	chr7:122086163-122086182,-;	GAGGGAGGATGTGAACGCCT	chr7:122133621-122133640,-;
AATF_GAACCCGCGACCAAGCGAGG_GATGACGCGGAAGACTCCCA	AATF	GAACCCGCGACCAAGCGAGG	chr17:36949170-36949189,+;	GATGACGCGGAAGACTCCCA	chr17:36953152-36953171,+;
AATK_AGCACCGGAACCACGCCCGG_GTGTCAGCCAACAACAACAG	AATK	AGCACCGGAACCACGCCCGG	chr17:81122380-81122399,+;	GTGTCAGCCAACAACAACAG	chr17:81121873-81121892,-;
ABAT_TGATGAAGACGGAAGTCCCA_GCGCTGGGCGAGCAACATGG	ABAT	TGATGAAGACGGAAGTCCCA	chr16:8746064-8746083,+;	GCGCTGGGCGAGCAACATGG	chr16:8735747-8735766,-;
ABCA1_GAGTCGGGTAACGGAAACAG_CACGATCAGGCTGAACACAA	ABCA1	GAGTCGGGTAACGGAAACAG	chr9:104884470-104884489,+;	CACGATCAGGCTGAACACAA	chr9:104810871-104810890,+;
ABCA10_GGATGAGTTTCTCTACTCCG_GACACCAGATGAAGAGACCA	ABCA10	GGATGAGTTTCTCTACTCCG	chr17:69155896-69155915,+;	GACACCAGATGAAGAGACCA	chr17:69222662-69222681,-;
ABCA12_ATGGTGCTAAATGATCCTTG_GGTGGTGTCATCCTGAACCG	ABCA12	ATGGTGCTAAATGATCCTTG	chr2:215011597-215011616,+;	GGTGGTGTCATCCTGAACCG	chr2:214989414-214989433,+;
ABCA13_GATGGATCTCAATAAGACCG_GGATCTCAATAAGACCGAGG	ABCA13	GATGGATCTCAATAAGACCG	chr7:48227261-48227280,+;	GGATCTCAATAAGACCGAGG	chr7:48227264-48227283,+;
ABCA17P_GAGCGCCCTCTGCCGGGCAT_GAGCGCCCTCTGCCGGGCAT	ABCA17P	GAGCGCCCTCTGCCGGGCAT	chr16:2340885-2340904,-;	GAGCGCCCTCTGCCGGGCAT	chr16:2340885-2340904,-;
ABCA2_TCTGCCAGCCTTCTACACAG_CAAGAGCAAGGGCAACCCGG	ABCA2	TCTGCCAGCCTTCTACACAG	chr9:137023041-137023060,-;	CAAGAGCAAGGGCAACCCGG	chr9:137012274-137012293,-;
ABCA3_GCAGGGTGTAGTTCTTCCAG_GGAGGGAAGGTGAAGAACAG	ABCA3	GCAGGGTGTAGTTCTTCCAG	chr16:2326415-2326434,+;	GGAGGGAAGGTGAAGAACAG	chr16:2326111-2326130,+;
ABCA4_GCAGAGCTTACTGTCTCCGG_ACTGCTGCCCATATATCCAG	ABCA4	GCAGAGCTTACTGTCTCCGG	chr1:94055300-94055319,-;	ACTGCTGCCCATATATCCAG	chr1:94031009-94031028,+;
ABCA5_TCAAAGTGTATATCTAACTG_ATACAATATGTCGAGAACAG	ABCA5	TCAAAGTGTATATCTAACTG	chr17:69289938-69289957,+;	ATACAATATGTCGAGAACAG	chr17:69287694-69287713,+;
ABCA6_GCACTACAGAGAATTTCCAG_GAGAATGCAAGTCTTTGCCA	ABCA6	GCACTACAGAGAATTTCCAG	chr17:69089512-69089531,-;	GAGAATGCAAGTCTTTGCCA	chr17:69106083-69106102,-;
ABCA7_TCTTCCGAGAGCTAGACACG_GCAGCAGCTCCCAAATACCG	ABCA7	TCTTCCGAGAGCTAGACACG	chr19:1053455-1053474,+;	GCAGCAGCTCCCAAATACCG	chr19:1051552-1051571,-;
ABCA8_GAGGAGGAACACGACCAGGC_GTGCTACTGAAAGGGAGCGG	ABCA8	GAGGAGGAACACGACCAGGC	chr17:68929163-68929182,+;	GTGCTACTGAAAGGGAGCGG	chr17:68877660-68877679,-;
ABCA9_ACTGCCCTCCTTGGTCACAG_CAGGCCATAGAGGAGAAAGA	ABCA9	ACTGCCCTCCTTGGTCACAG	chr17:69028594-69028613,-;	CAGGCCATAGAGGAGAAAGA	chr17:69035666-69035685,+;
ABCB1_AAAGGAACTCAGCTCTCTGG_GGACACAGAAAGCGAAGCAG	ABCB1	AAAGGAACTCAGCTCTCTGG	chr7:87506000-87506019,-;	GGACACAGAAAGCGAAGCAG	chr7:87549371-87549390,-;
ABCB10_GGAGTGCAGTGTCTGATGAG_TGAACTGCTTACCAGAAGCA	ABCB10	GGAGTGCAGTGTCTGATGAG	chr1:229547576-229547595,+;	TGAACTGCTTACCAGAAGCA	chr1:229530187-229530206,+;
ABCB11_TTTCAGAATCCTCCTAACTG_GGACAATGAGAGTGAAGCCA	ABCB11	TTTCAGAATCCTCCTAACTG	chr2:168958069-168958088,+;	GGACAATGAGAGTGAAGCCA	chr2:168970068-168970087,-;
ABCB4_TGGCTGTGGGAAGAGCACGG_GGACACAGAAAGTGAAGCTG	ABCB4	TGGCTGTGGGAAGAGCACGG	chr7:87408084-87408103,-;	GGACACAGAAAGTGAAGCTG	chr7:87439690-87439709,-;
ABCB5_AGAGATGGAGAGAGCAGCAA_CAAAGGTCGGACTACAATCG	ABCB5	AGAGATGGAGAGAGCAGCAA	chr7:20651563-20651582,+;	CAAAGGTCGGACTACAATCG	chr7:20681510-20681529,+;
ABCB6_GGCCAGACTCTCCAGCACGG_TAGGTGCCAAACCAATTGAG	ABCB6	GGCCAGACTCTCCAGCACGG	chr2:219218323-219218342,+;	TAGGTGCCAAACCAATTGAG	chr2:219213596-219213615,+;
ABCB7_TGGATATGACACCCAAGTAG_ACAGTTCCCAGAAAGTTCAG	ABCB7	TGGATATGACACCCAAGTAG	chrX:75065094-75065113,-;	ACAGTTCCCAGAAAGTTCAG	chrX:75070441-75070460,+;
ABCB8_GGTCGTGGCCAAGTACACAA_CAGCAGCACCAGGTACCCGA	ABCB8	GGTCGTGGCCAAGTACACAA	chr7:151034335-151034354,+;	CAGCAGCACCAGGTACCCGA	chr7:151034518-151034537,-;
ABCB9_GGCCAGAGCGAGCAACACGG_TCTGGCCTGAGATGACAAGG	ABCB9	GGCCAGAGCGAGCAACACGG	chr12:122946174-122946193,-;	TCTGGCCTGAGATGACAAGG	chr12:122944453-122944472,+;
ABCC1_GCCGAAAGAGAGTTCCAAGG_GAACAAGGCCAAAGACACGA	ABCC1	GCCGAAAGAGAGTTCCAAGG	chr16:16044492-16044511,+;	GAACAAGGCCAAAGACACGA	chr16:16068226-16068245,-;
ABCC10_ACTGGAAGAAGGTCTAGCAG_GAGCAGCTTCACACAGACAG	ABCC10	ACTGGAAGAAGGTCTAGCAG	chr6:43432221-43432240,-;	GAGCAGCTTCACACAGACAG	chr6:43447309-43447328,+;
ABCC11_GGAACGGGCATGCTTCTGAG_GTTGCACAAGATCAACCTGG	ABCC11	GGAACGGGCATGCTTCTGAG	chr16:48211041-48211060,-;	GTTGCACAAGATCAACCTGG	chr16:48210959-48210978,-;
ABCC12_CAGGTTAGCACCCAACCCGG_GCCAACCCAGACTTTCCCAG	ABCC12	CAGGTTAGCACCCAACCCGG	chr16:48144049-48144068,-;	GCCAACCCAGACTTTCCCAG	chr16:48140858-48140877,+;
ABCC2_AGGGAAAGTTACCAGGACAA_AGAGTCTTCTGTGAGTACAA	ABCC2	AGGGAAAGTTACCAGGACAA	chr10:99797324-99797343,-;	AGAGTCTTCTGTGAGTACAA	chr10:99792280-99792299,-;
ABCC3_GGCCACATGAGAGTCCACCG_GATGAGGGCAGAGAGTACCA	ABCC3	GGCCACATGAGAGTCCACCG	chr17:50673068-50673087,-;	GATGAGGGCAGAGAGTACCA	chr17:50658134-50658153,-;
ABCC4_CCAAACCGAAGACTCTGAGA_GATGCTGCCCGTGTACCAGG	ABCC4	CCAAACCGAAGACTCTGAGA	chr13:95166212-95166231,+;	GATGCTGCCCGTGTACCAGG	chr13:95301296-95301315,-;
ABCC5_TACGGAAAGAGGCACCCATG_GCAGTGTCCTCTGTAAGCGC	ABCC5	TACGGAAAGAGGCACCCATG	chr3:183961588-183961607,-;	GCAGTGTCCTCTGTAAGCGC	chr3:183971589-183971608,+;
ABCC6_AACTTGAGTCTACGACACCA_GTAGGAACCCATCTCTGCGA	ABCC6	AACTTGAGTCTACGACACCA	chr16:16187136-16187155,+;	GTAGGAACCCATCTCTGCGA	chr16:16177531-16177550,+;
ABCC6P1_TCCGGCTGGGATTCGAGCTC_TCCGGCTGGGATTCGAGCTC	ABCC6P1	TCCGGCTGGGATTCGAGCTC	chr16:16223552-16223571,+;chr16:18571139-18571158,-;	TCCGGCTGGGATTCGAGCTC	chr16:16223552-16223571,+;chr16:18571139-18571158,-;
ABCC8_GATGTTGTGATAGTAGACCA_GGAGATGCAGAAGGTCTCAG	ABCC8	GATGTTGTGATAGTAGACCA	chr11:17470132-17470151,+;	GGAGATGCAGAAGGTCTCAG	chr11:17427068-17427087,-;
ABCC9_CCAATGTCTGCATCTCACCG_ACAGCTATGAGCAATCAACA	ABCC9	CCAATGTCTGCATCTCACCG	chr12:21872647-21872666,+;	ACAGCTATGAGCAATCAACA	chr12:21882808-21882827,-;
ABCD1_TGCCCGCAACCTCCTGACAG_GAAGGTGCGGCTCACCAAGG	ABCD1	TGCCCGCAACCTCCTGACAG	chrX:153736191-153736210,+;	GAAGGTGCGGCTCACCAAGG	chrX:153725565-153725584,-;
ABCD2_CAGCAGTGGACTAATTATGG_TAAGAGGGCTGCCTGCCTGG	ABCD2	CAGCAGTGGACTAATTATGG	chr12:39617030-39617049,-;	TAAGAGGGCTGCCTGCCTGG	chr12:39619537-39619556,-;
ABCD3_AACTAGGTAACCAACAACAG_ATAGGGCCCAGCGAGCATGA	ABCD3	AACTAGGTAACCAACAACAG	chr1:94487703-94487722,-;	ATAGGGCCCAGCGAGCATGA	chr1:94480460-94480479,+;
ABCD4_GGACCAGCTCACCTGAGTCG_GAGACTCCTTCAGACCCAGA	ABCD4	GGACCAGCTCACCTGAGTCG	chr14:74289471-74289490,+;	GAGACTCCTTCAGACCCAGA	chr14:74293187-74293206,-;
ABCE1_TAGGTGCAGACATTATCTGG_GGAAGACTTAAACCTGATGA	ABCE1	TAGGTGCAGACATTATCTGG	chr4:145123212-145123231,+;	GGAAGACTTAAACCTGATGA	chr4:145121209-145121228,+;
ABCF1_GGAGCCGCTGGGCATCGAGG_CCCACACAGAAGTTCTCAGG	ABCF1	GGAGCCGCTGGGCATCGAGG	chr6:30585642-30585661,-;	CCCACACAGAAGTTCTCAGG	chr6:30584517-30584536,+;
ABCF2_AACCAATGAGGCCATAACGA_ACTTCCATCACACAATGCAA	ABCF2	AACCAATGAGGCCATAACGA	chr7:151224788-151224807,+;	ACTTCCATCACACAATGCAA	chr7:151223988-151224007,+;
ABCF3_GTGTGCGAGAGGATTTGCTA_GGGCATAGTCATCTGAGCAA	ABCF3	GTGTGCGAGAGGATTTGCTA	chr3:184188347-184188366,+;	GGGCATAGTCATCTGAGCAA	chr3:184193213-184193232,-;
ABCG1_GACCACAAGAGAGACCTCGG_GGGCACCATGACCTCCCTGG	ABCG1	GACCACAAGAGAGACCTCGG	chr21:42287969-42287988,+;	GGGCACCATGACCTCCCTGG	chr21:42291587-42291606,+;
ABCG2_GCTGCAAGGAAAGATCCAAG_GAGTTGATGACAGAAGGAGG	ABCG2	GCTGCAAGGAAAGATCCAAG	chr4:88131882-88131901,-;	GAGTTGATGACAGAAGGAGG	chr4:88113366-88113385,+;
ABCG4_TGATGCCAATCAGCTCCCGG_GGTGGAGAGAACTACCTGGT	ABCG4	TGATGCCAATCAGCTCCCGG	chr11:119154069-119154088,-;	GGTGGAGAGAACTACCTGGT	chr11:119154911-119154930,-;
ABCG5_GGACATGGCGTCCAGCAGCG_GGAAGGAGCCGGGATTGCCG	ABCG5	GGACATGGCGTCCAGCAGCG	chr2:43832049-43832068,+;	GGAAGGAGCCGGGATTGCCG	chr2:43831777-43831796,+;
ABCG8_AGTGATCACATCTAGCAAGG_TGGCCAGCCCAACACCCTGG	ABCG8	AGTGATCACATCTAGCAAGG	chr2:43851599-43851618,-;	TGGCCAGCCCAACACCCTGG	chr2:43844566-43844585,+;
ABHD1_AGACTTTCTACCCAACGCTG_GCTGCACTGAGATAGAGCAC	ABHD1	AGACTTTCTACCCAACGCTG	chr2:27128508-27128527,+;	GCTGCACTGAGATAGAGCAC	chr2:27130371-27130390,-;
ABHD10_TCCGTGCAAGCAGCACGCTG_GCAGCACGCTGAGGCCACGG	ABHD10	TCCGTGCAAGCAGCACGCTG	chr3:111979154-111979173,-;	GCAGCACGCTGAGGCCACGG	chr3:111979145-111979164,-;
ABHD11_CAACGACGACGCAGGGCACC_CCACTCGAAAGCTCACCCTA	ABHD11	CAACGACGACGCAGGGCACC	chr7:73737609-73737628,+;	CCACTCGAAAGCTCACCCTA	chr7:73738312-73738331,+;
ABHD12_GGAAGAACCAGTCAAACCCA_GCAGTCGGCGTCCAGCGCCG	ABHD12	GGAAGAACCAGTCAAACCCA	chr20:25306879-25306898,+;	GCAGTCGGCGTCCAGCGCCG	chr20:25390602-25390621,+;
ABHD12B_TGCATACAGGAACAAAGAGA_TAATTGGGTTCCCATCACGA	ABHD12B	TGCATACAGGAACAAAGAGA	chr14:50904094-50904113,+;	TAATTGGGTTCCCATCACGA	chr14:50880521-50880540,-;
ABHD13_TAGGATTTCAGCCATTATGG_AATGACACATGGCAGTGCCA	ABHD13	TAGGATTTCAGCCATTATGG	chr13:108229842-108229861,+;	AATGACACATGGCAGTGCCA	chr13:108230113-108230132,+;
ABHD14A_CTCCACCCAGAACTACACCC_TGCGTAGCTTCACCACAGAG	ABHD14A	CTCCACCCAGAACTACACCC	chr3:51980586-51980605,+;	TGCGTAGCTTCACCACAGAG	chr3:51980919-51980938,-;
ABHD14A-ACY1_CCAAGCTCATACTTACACCA_TGAGGGCTACATCTATGCCA	ABHD14A-ACY1	CCAAGCTCATACTTACACCA	chr3:51986658-51986677,-;	TGAGGGCTACATCTATGCCA	chr3:51985893-51985912,+;
ABHD14B_GATGGACTGATCACAACCGG_ATGGACTGATCACAACCGGG	ABHD14B	GATGGACTGATCACAACCGG	chr3:51970064-51970083,+;	ATGGACTGATCACAACCGGG	chr3:51970065-51970084,+;
ABHD15_GACTGAGTTCTTCCGAACGG_ACTGGAAGCGATCATACACA	ABHD15	GACTGAGTTCTTCCGAACGG	chr17:29562704-29562723,-;	ACTGGAAGCGATCATACACA	chr17:29562567-29562586,-;
ABHD16A_GCAGAATGAGGCTAATGCCA_TGATGAACTGCCGGTACTGG	ABHD16A	GCAGAATGAGGCTAATGCCA	chr6:31689671-31689690,-;	TGATGAACTGCCGGTACTGG	chr6:31696992-31697011,+;
ABHD16B_CGAGCACTTCAACCTCAACG_GAATGGGTAGGTGTAGCTGG	ABHD16B	CGAGCACTTCAACCTCAACG	chr20:63862428-63862447,+;	GAATGGGTAGGTGTAGCTGG	chr20:63861599-63861618,-;
ABHD17A_GAGAAGGTGGATGTACCCGC_TCCAACAACCCAGCGCCTGG	ABHD17A	GAGAAGGTGGATGTACCCGC	chr19:1880901-1880920,+;	TCCAACAACCCAGCGCCTGG	chr19:1880968-1880987,-;
ABHD17B_ACACTGATGTGTGATGAAAG_GTGATGAAAGCGGAAGCCGT	ABHD17B	ACACTGATGTGTGATGAAAG	chr9:71874956-71874975,-;	GTGATGAAAGCGGAAGCCGT	chr9:71874946-71874965,-;
ABHD17C_GGCGTAGAGGTTCTTCTCGG_ACGCAAACCAGACATCAGAG	ABHD17C	GGCGTAGAGGTTCTTCTCGG	chr15:80695965-80695984,-;	ACGCAAACCAGACATCAGAG	chr15:80749623-80749642,-;
ABHD18_GAAATCCGATACTTAGAAGG_TAAGTAGGTGGTATGACTGA	ABHD18	GAAATCCGATACTTAGAAGG	chr4:128030611-128030630,+;	TAAGTAGGTGGTATGACTGA	chr4:128028741-128028760,-;
ABHD2_GCTCAGCCAAGGGCTCGAAG_AATTCCAGGGCAGATGACCA	ABHD2	GCTCAGCCAAGGGCTCGAAG	chr15:89151821-89151840,-;	AATTCCAGGGCAGATGACCA	chr15:89155379-89155398,-;
ABHD3_CCTTCAAGACCACTGTCCCG_TTACTTCCTGTACTGCACCG	ABHD3	CCTTCAAGACCACTGTCCCG	chr18:21703687-21703706,-;	TTACTTCCTGTACTGCACCG	chr18:21703580-21703599,+;
ABHD4_ACGTCCTAGGACAGATGCCA_TGACATCGATAGAGACATGG	ABHD4	ACGTCCTAGGACAGATGCCA	chr14:22604020-22604039,-;	TGACATCGATAGAGACATGG	chr14:22603651-22603670,+;
ABHD5_CAGCAGCCAAGAATCCACCT_TCTGCATCACTGTCAAACCT	ABHD5	CAGCAGCCAAGAATCCACCT	chr3:43702543-43702562,-;	TCTGCATCACTGTCAAACCT	chr3:43702436-43702455,-;
ABHD6_CAAGGGAATCTTCTCCACGG_CAGTAGTGATGGAAAGACCC	ABHD6	CAAGGGAATCTTCTCCACGG	chr3:58274721-58274740,-;	CAGTAGTGATGGAAAGACCC	chr3:58293671-58293690,+;
ABHD8_TGTGCGCCTAGGCTATGAGG_GCCGGGCTTGACCTCTACAA	ABHD8	TGTGCGCCTAGGCTATGAGG	chr19:17301004-17301023,-;	GCCGGGCTTGACCTCTACAA	chr19:17301494-17301513,+;
ABI1_GGTGGAGAGTCATCAAACAT_ACTGGGAGAAGTGGTGCCAG	ABI1	GGTGGAGAGTCATCAAACAT	chr10:26751714-26751733,+;	ACTGGGAGAAGTGGTGCCAG	chr10:26763894-26763913,+;
ABI2_TAAGAACGTGGAGCCCACGG_AGCAGCAGTCGAGAGAACAG	ABI2	TAAGAACGTGGAGCCCACGG	chr2:203417051-203417070,-;	AGCAGCAGTCGAGAGAACAG	chr2:203395696-203395715,+;
ABI3_GCACCTTAGCCACTGTCCAG_TCAGGCCACAGACAAGCGGA	ABI3	GCACCTTAGCCACTGTCCAG	chr17:49217782-49217801,+;	TCAGGCCACAGACAAGCGGA	chr17:49216527-49216546,+;
ABI3BP_TCCTCATAAACCATACCCTG_CTATGACCAAGACCACACAG	ABI3BP	TCCTCATAAACCATACCCTG	chr3:100796430-100796449,-;	CTATGACCAAGACCACACAG	chr3:100885538-100885557,-;
ABITRAM_GAAGAATAGATGGCTTATGG_GTGAAGAATATACTGTGTCT	ABITRAM	GAAGAATAGATGGCTTATGG	chr9:108939427-108939446,-;	GTGAAGAATATACTGTGTCT	chr9:108939251-108939270,+;
ABL1_GAAGAAATACAGCCTGACGG_CCGGCAGGAGGTGAACGCCG	ABL1	GAAGAAATACAGCCTGACGG	chr9:130862996-130863015,+;	CCGGCAGGAGGTGAACGCCG	chr9:130872945-130872964,+;
ABL2_TTTCTAGGAAGATACCATGG_CAAAGAGACATGCTTCACCA	ABL2	TTTCTAGGAAGATACCATGG	chr1:179120262-179120281,-;	CAAAGAGACATGCTTCACCA	chr1:179109331-179109350,-;
ABLIM1_GGTGGACAGAACCAGGCTGG_TGTTACATACACGCCCACGT	ABLIM1	GGTGGACAGAACCAGGCTGG	chr10:114437846-114437865,-;	TGTTACATACACGCCCACGT	chr10:114657972-114657991,+;
ABLIM2_CGTTGGCGAGAGCAACTGAG_GCTGTGAGAAATACATCACG	ABLIM2	CGTTGGCGAGAGCAACTGAG	chr4:8032657-8032676,+;	GCTGTGAGAAATACATCACG	chr4:8077643-8077662,-;
ABLIM3_AGACTGTGCCGGGTGCAAGG_CAGAATCCTTACAATCCACG	ABLIM3	AGACTGTGCCGGGTGCAAGG	chr5:149207006-149207025,+;	CAGAATCCTTACAATCCACG	chr5:149183463-149183482,+;
ABO_AGACATAGTAGTGGACACGG_ATGGAGTTCCGCGACCACGT	ABO	AGACATAGTAGTGGACACGG	chr9:133256277-133256296,+;	ATGGAGTTCCGCGACCACGT	chr9:133256072-133256091,-;
ABR_GGAGACCAAGAACTGGCACA_CCAGTTCCAGAAGATCTCAG	ABR	GGAGACCAAGAACTGGCACA	chr17:1013128-1013147,-;	CCAGTTCCAGAAGATCTCAG	chr17:1083522-1083541,-;
ABRA_GAAGGAGAGATGCTATGGCA_CTGGTGTCTGAGCTAACCAA	ABRA	GAAGGAGAGATGCTATGGCA	chr8:106761077-106761096,-;	CTGGTGTCTGAGCTAACCAA	chr8:106769676-106769695,-;
ABRACL_TTCCTACCAATGCTTCAAAG_AGCAATGAATGTGGATCACG	ABRACL	TTCCTACCAATGCTTCAAAG	chr6:139042783-139042802,-;	AGCAATGAATGTGGATCACG	chr6:139034157-139034176,+;
ABRAXAS1_AATGTATGCTTCATTACAAG_AAGGAGAGGAGCACAGATTC	ABRAXAS1	AATGTATGCTTCATTACAAG	chr4:83467465-83467484,-;	AAGGAGAGGAGCACAGATTC	chr4:83463503-83463522,-;
ABRAXAS2_TCAGCTGCAAACCCAGAGGA_TAAGAAGACAAATCACTCAG	ABRAXAS2	TCAGCTGCAAACCCAGAGGA	chr10:124834576-124834595,-;	TAAGAAGACAAATCACTCAG	chr10:124831416-124831435,+;
ABT1_GCTCGTGTCAGTCAACATGG_AGAACAGACACTAGATGCGG	ABT1	GCTCGTGTCAGTCAACATGG	chr6:26596967-26596986,+;	AGAACAGACACTAGATGCGG	chr6:26597039-26597058,+;
ABTB1_GGGCTCGGAAGTAGTCACTG_GCAGCGCCATGTCCTCCCGG	ABTB1	GGGCTCGGAAGTAGTCACTG	chr3:127677693-127677712,-;	GCAGCGCCATGTCCTCCCGG	chr3:127677235-127677254,-;
ABTB2_GCACCGCCGCAGCCTCACCG_AACGAGGAGCTGGTGACCGA	ABTB2	GCACCGCCGCAGCCTCACCG	chr11:34173228-34173247,-;	AACGAGGAGCTGGTGACCGA	chr11:34160943-34160962,-;
ACAA1_ATTCACGTCCTTGAGAACCG_AGGGCTGACAGTGAGTGACG	ACAA1	ATTCACGTCCTTGAGAACCG	chr3:38136626-38136645,+;	AGGGCTGACAGTGAGTGACG	chr3:38125864-38125883,-;
ACAA2_TGTTACTGCAGGGAATGCAT_TAGCAGTGAAGTCTTTCAGA	ACAA2	TGTTACTGCAGGGAATGCAT	chr18:49792154-49792173,-;	TAGCAGTGAAGTCTTTCAGA	chr18:49802782-49802801,+;
ACACA_CCAGAGTCCCACATTCCCTG_TAAGGACAACACCTGTGTGG	ACACA	CCAGAGTCCCACATTCCCTG	chr17:37206818-37206837,-;	TAAGGACAACACCTGTGTGG	chr17:37221764-37221783,-;
ACACB_CCTGCACAGAGACTTTACCG_TGATGACTACTCCTCCGACG	ACACB	CCTGCACAGAGACTTTACCG	chr12:109166918-109166937,+;	TGATGACTACTCCTCCGACG	chr12:109139915-109139934,+;
ACAD10_TGTAGGCCACATCAGCAAGG_TGGAGGCAGCACCTACAGAG	ACAD10	TGTAGGCCACATCAGCAAGG	chr12:111734004-111734023,-;	TGGAGGCAGCACCTACAGAG	chr12:111692820-111692839,+;
ACAD11_TTAGGAAGAAGTGAACCTGG_CTGAGCCAATGTTTCTACCG	ACAD11	TTAGGAAGAAGTGAACCTGG	chr3:132644807-132644826,+;	CTGAGCCAATGTTTCTACCG	chr3:132642044-132642063,+;
ACAD8_GCTTCGGAAATGAGGAACAG_GTAGGAAGCAAACTTCTCCA	ACAD8	GCTTCGGAAATGAGGAACAG	chr11:134258538-134258557,+;	GTAGGAAGCAAACTTCTCCA	chr11:134258589-134258608,-;
ACAD9_GTATGACCTACCTCACAGCA_TGGTCTCTACCGCGAACCGG	ACAD9	GTATGACCTACCTCACAGCA	chr3:128904429-128904448,+;	TGGTCTCTACCGCGAACCGG	chr3:128879753-128879772,+;
ACADL_GACTGTGTACAGCTCCATGG_ATGGCCGCACGCCTTCTCCG	ACADL	GACTGTGTACAGCTCCATGG	chr2:210192840-210192859,-;	ATGGCCGCACGCCTTCTCCG	chr2:210225244-210225263,-;
ACADM_AAGATGTGGATAACCAACGG_CAGAAGATGTGGATAACCAA	ACADM	AAGATGTGGATAACCAACGG	chr1:75740076-75740095,+;	CAGAAGATGTGGATAACCAA	chr1:75740073-75740092,+;
ACADS_GTCCGTGCTGGCAAAGACCA_TAAGGAACATCTCTTCCCAG	ACADS	GTCCGTGCTGGCAAAGACCA	chr12:120737951-120737970,-;	TAAGGAACATCTCTTCCCAG	chr12:120727162-120727181,+;
ACADSB_TTCCTCTATCACGAGCACAG_AGTGAGCTGAGGCAAATAGG	ACADSB	TTCCTCTATCACGAGCACAG	chr10:123040524-123040543,-;	AGTGAGCTGAGGCAAATAGG	chr10:123040644-123040663,-;
ACADVL_TATGCTGCAGTATGTAACTG_CAAGGCTTCAAACACAGCAG	ACADVL	TATGCTGCAGTATGTAACTG	chr17:7223216-7223235,+;	CAAGGCTTCAAACACAGCAG	chr17:7222694-7222713,+;
ACAN_GAGGGCAGTTCACCAACCGT_TGATGTGTACTGCTTCGCCG	ACAN	GAGGGCAGTTCACCAACCGT	chr15:88855382-88855401,-;	TGATGTGTACTGCTTCGCCG	chr15:88841836-88841855,+;
ACAP1_TCTGCCCTGACTCAGAAAGG_AAGGCGGTTCTGCTTTGAGG	ACAP1	TCTGCCCTGACTCAGAAAGG	chr17:7346440-7346459,+;	AAGGCGGTTCTGCTTTGAGG	chr17:7346456-7346475,+;
ACAP2_CGTGCCGGTTACCTGAAGCG_AGGCAGGATGAAGATGACTG	ACAP2	CGTGCCGGTTACCTGAAGCG	chr3:195442783-195442802,+;	AGGCAGGATGAAGATGACTG	chr3:195442835-195442854,-;
ACAP3_CGAGGTGGAGGAAGCCACCG_GCTGGTGATCGACTCTGCGG	ACAP3	CGAGGTGGAGGAAGCCACCG	chr1:1300568-1300587,-;	GCTGGTGATCGACTCTGCGG	chr1:1299878-1299897,-;
ACAT1_ATGGGTAATGTTCTACAAGG_GAAGTGAAAGAAGCATACAT	ACAT1	ATGGGTAATGTTCTACAAGG	chr11:108134253-108134272,+;	GAAGTGAAAGAAGCATACAT	chr11:108134235-108134254,+;
ACAT2_GATAGGAGACTCCAGCATTG_ACTGACAGTATACTCTGTGA	ACAT2	GATAGGAGACTCCAGCATTG	chr6:159767135-159767154,+;	ACTGACAGTATACTCTGTGA	chr6:159768565-159768584,+;
ACBD3_TAATCCAGACACTTGTCCTG_GCAGCAGCCGGAGATGGCGG	ACBD3	TAATCCAGACACTTGTCCTG	chr1:226165896-226165915,-;	GCAGCAGCCGGAGATGGCGG	chr1:226186669-226186688,-;
ACBD4_TTACTACAAGCAGGCCACCA_TCTGGGCAAGATGAGCAGGG	ACBD4	TTACTACAAGCAGGCCACCA	chr17:45136543-45136562,+;	TCTGGGCAAGATGAGCAGGG	chr17:45136707-45136726,+;
ACBD5_AAAGCTGAAAGCAGTGACAG_AAAGGTGAAGTCAAGCATGG	ACBD5	AAAGCTGAAAGCAGTGACAG	chr10:27219788-27219807,-;	AAAGGTGAAGTCAAGCATGG	chr10:27210906-27210925,-;
ACBD6_TTCATCATTCCTGCCCGCGG_CCTCGATCTCAGGGCTATGG	ACBD6	TTCATCATTCCTGCCCGCGG	chr1:180502242-180502261,-;	CCTCGATCTCAGGGCTATGG	chr1:180502155-180502174,+;
ACBD7_ACAGGGCTGCAGAAGATGTG_GCAAAGCCAAATGGGAAGCA	ACBD7	ACAGGGCTGCAGAAGATGTG	chr10:15079011-15079030,-;	GCAAAGCCAAATGGGAAGCA	chr10:15078707-15078726,-;
ACCS_CCAGTCAGCATACTGCAGCA_ACTTGGCCACTTCCTCCCGG	ACCS	CCAGTCAGCATACTGCAGCA	chr11:44073484-44073503,-;	ACTTGGCCACTTCCTCCCGG	chr11:44074615-44074634,-;
ACCSL_GGGTGATGCCAGAAATACTG_GCCAAAGGCACTCACAGCAG	ACCSL	GGGTGATGCCAGAAATACTG	chr11:44056274-44056293,-;	GCCAAAGGCACTCACAGCAG	chr11:44056246-44056265,-;
ACD_GCAGCCGGCCCTCTGTCCCG_CAACCAGGCACCCGTAGCCG	ACD	GCAGCCGGCCCTCTGTCCCG	chr16:67659752-67659771,+;	CAACCAGGCACCCGTAGCCG	chr16:67659537-67659556,+;
ACE_CAGGTCCTCCAAGTTCACGG_TATGGAAACCACCTACAGCG	ACE	CAGGTCCTCCAAGTTCACGG	chr17:63493453-63493472,-;	TATGGAAACCACCTACAGCG	chr17:63487006-63487025,+;
ACE2_TGCACAGAGAATATTCAAGG_TACCAAGCAAATGAGCAGGG	ACE2	TGCACAGAGAATATTCAAGG	chrX:15581363-15581382,-;	TACCAAGCAAATGAGCAGGG	chrX:15587750-15587769,+;
ACER1_GCTCTCACACCAGTCCACCT_GGTGGCCGAGTTCTACAACA	ACER1	GCTCTCACACCAGTCCACCT	chr19:6333501-6333520,+;	GGTGGCCGAGTTCTACAACA	chr19:6333461-6333480,-;
ACER2_TGCAGTGCAAGGAACTCCCA_GCTGCAGGCTGGTAGCTCGG	ACER2	TGCAGTGCAAGGAACTCCCA	chr9:19435042-19435061,-;	GCTGCAGGCTGGTAGCTCGG	chr9:19409111-19409130,+;
ACER3_TAAGCCATGGATAAACCCTG_GGATGTGAAGATAGGAACCA	ACER3	TAAGCCATGGATAAACCCTG	chr11:77015013-77015032,-;	GGATGTGAAGATAGGAACCA	chr11:77016753-77016772,-;
ACHE_AAAGACGTAGGCGTAGACCC_ATAGATCCAGACGAGGACAG	ACHE	AAAGACGTAGGCGTAGACCC	chr7:100892504-100892523,+;	ATAGATCCAGACGAGGACAG	chr7:100893783-100893802,+;
ACIN1_GTGTCTGAAGGACTTGACAA_GCAGAGCATGAAGTAAAGAA	ACIN1	GTGTCTGAAGGACTTGACAA	chr14:23080052-23080071,+;	GCAGAGCATGAAGTAAAGAA	chr14:23063438-23063457,-;
ACKR1_ACAGTAGCCCAGGCTACACA_CTGCACCCTGATATACAGCA	ACKR1	ACAGTAGCCCAGGCTACACA	chr1:159205822-159205841,-;	CTGCACCCTGATATACAGCA	chr1:159206021-159206040,+;
ACKR2_GCAGTGTCACCAGAAACAGA_GCAAGACCATGAGAAGAAGG	ACKR2	GCAGTGTCACCAGAAACAGA	chr3:42864781-42864800,-;	GCAAGACCATGAGAAGAAGG	chr3:42864697-42864716,-;
ACKR3_CAACAGCAGCGACTGCATCG_CAGCAGCGACTGCATCGTGG	ACKR3	CAACAGCAGCGACTGCATCG	chr2:236580528-236580547,+;	CAGCAGCGACTGCATCGTGG	chr2:236580531-236580550,+;
ACKR4_GATGCTTTCTGTGACTTGGA_CTAGATTGGAGCCATGGCTT	ACKR4	GATGCTTTCTGTGACTTGGA	chr3:132601251-132601270,-;	CTAGATTGGAGCCATGGCTT	chr3:132600385-132600404,+;
ACLY_GGAGACCATGAACTATGCCC_AGAGCAATTCGAGATTACCA	ACLY	GGAGACCATGAACTATGCCC	chr17:41892281-41892300,-;	AGAGCAATTCGAGATTACCA	chr17:41901785-41901804,-;
ACMSD_GAAAGAGCTGGGCTTTCCCG_AGATGGGAAAGTCTTCAGAG	ACMSD	GAAAGAGCTGGGCTTTCCCG	chr2:134863544-134863563,+;	AGATGGGAAAGTCTTCAGAG	chr2:134859281-134859300,+;
ACO1_ATGTCAGTGGATGTTACCAG_GACCACAGAACCATGAGCAA	ACO1	ATGTCAGTGGATGTTACCAG	chr9:32419139-32419158,-;	GACCACAGAACCATGAGCAA	chr9:32425920-32425939,-;
ACO2_TCACCCACTCGGATGTCCAG_ATTGTCTCCTCACCTCACTG	ACO2	TCACCCACTCGGATGTCCAG	chr22:41520261-41520280,-;	ATTGTCTCCTCACCTCACTG	chr22:41518566-41518585,-;
ACOD1_AAGCTTGGCAAGTTGTCCGG_GATGCCACCATCAAGCAGCA	ACOD1	AAGCTTGGCAAGTTGTCCGG	chr13:76957662-76957681,-;	GATGCCACCATCAAGCAGCA	chr13:76957561-76957580,-;
ACOT1_GCTCCAGGTCCAGCTCGCCA_AGCCCGAGAAACCCTTGGTG	ACOT1	GCTCCAGGTCCAGCTCGCCA	chr14:73537592-73537611,-;	AGCCCGAGAAACCCTTGGTG	chr14:73537675-73537694,+;
ACOT11_TGTGCGGTTGGAGAACACAG_AGCTGAAGCAGATCACGCCG	ACOT11	TGTGCGGTTGGAGAACACAG	chr1:54584665-54584684,-;	AGCTGAAGCAGATCACGCCG	chr1:54594560-54594579,+;
ACOT12_AAACTGTATGTCATCCACTG_CCTGAGTGACAGCAATGTGG	ACOT12	AAACTGTATGTCATCCACTG	chr5:81385771-81385790,+;	CCTGAGTGACAGCAATGTGG	chr5:81342731-81342750,-;
ACOT13_CTTGTTGGTCAGATCCACAG_AGTAGATAACATATCAACAA	ACOT13	CTTGTTGGTCAGATCCACAG	chr6:24701542-24701561,-;	AGTAGATAACATATCAACAA	chr6:24697990-24698009,+;
ACOT2_CTACTTGCTCAGTCATCCCG_AGAGTTCGGCGCAGTTCCTG	ACOT2	CTACTTGCTCAGTCATCCCG	chr14:73573569-73573588,+;	AGAGTTCGGCGCAGTTCCTG	chr14:73569356-73569375,+;
ACOT4_AGATCCATTGATGGAAACTG_TAGGACCTGGACCCTTCCCA	ACOT4	AGATCCATTGATGGAAACTG	chr14:73595140-73595159,-;	TAGGACCTGGACCCTTCCCA	chr14:73593699-73593718,+;
ACOT6_TGCACAGAAGCTCTAGAAGG_ACAGGCATTGATAAGTACAG	ACOT6	TGCACAGAAGCTCTAGAAGG	chr14:73619678-73619697,-;	ACAGGCATTGATAAGTACAG	chr14:73619325-73619344,-;
ACOT7_CTGCACGGCTTTGTGCACGG_AGCGCATGGAGACCAAGTGG	ACOT7	CTGCACGGCTTTGTGCACGG	chr1:6318494-6318513,-;	AGCGCATGGAGACCAAGTGG	chr1:6327336-6327355,-;
ACOT8_GCTGCCAGTACTGTACCAAG_CATGAAGATGCACTGCTGCG	ACOT8	GCTGCCAGTACTGTACCAAG	chr20:45848646-45848665,-;	CATGAAGATGCACTGCTGCG	chr20:45843692-45843711,-;
ACOT9_AATTCAGGCTCACTGCCCAA_GAGAAACATCTCATGTATGG	ACOT9	AATTCAGGCTCACTGCCCAA	chrX:23730852-23730871,+;	GAGAAACATCTCATGTATGG	chrX:23706645-23706664,+;
ACOX1_ACCAGGCCACCATTTAATGG_GAAGGACCTGACAAACACCA	ACOX1	ACCAGGCCACCATTTAATGG	chr17:75957463-75957482,+;	GAAGGACCTGACAAACACCA	chr17:75953543-75953562,+;
ACOX2_GTGTATCACAAACTCCTGGG_GATCAGCTGGGCCTGGACCA	ACOX2	GTGTATCACAAACTCCTGGG	chr3:58533485-58533504,+;	GATCAGCTGGGCCTGGACCA	chr3:58531769-58531788,+;
ACOX3_CAAGACAGCCACTCACGCGG_AAGCCACGGCAGTAATACCA	ACOX3	CAAGACAGCCACTCACGCGG	chr4:8410277-8410296,-;	AAGCCACGGCAGTAATACCA	chr4:8414333-8414352,-;
ACOXL_ACAGGAACGATGAAACAGTG_GGACAGGAACGATGAAACAG	ACOXL	ACAGGAACGATGAAACAGTG	chr2:110799019-110799038,-;	GGACAGGAACGATGAAACAG	chr2:110799021-110799040,-;
ACP1_GTATGGATGAAAGCAATCTG_TTTCAGTGGGTCATTGACAG	ACP1	GTATGGATGAAAGCAATCTG	chr2:275180-275199,+;	TTTCAGTGGGTCATTGACAG	chr2:272186-272205,+;
ACP2_ATGGCACTGGATGTCTACAA_ACAGCTGCTGAAGTTCCCGT	ACP2	ATGGCACTGGATGTCTACAA	chr11:47243078-47243097,-;	ACAGCTGCTGAAGTTCCCGT	chr11:47245557-47245576,-;
ACP3_GAGAAATCTAGGCTCCAAGG_AAGTGGCAAGAAGCATAGGG	ACP3	GAGAAATCTAGGCTCCAAGG	chr3:132345038-132345057,+;	AAGTGGCAAGAAGCATAGGG	chr3:132352780-132352799,-;
ACP4_GAGAAGGCCCAGCTGACAGG_AGAGAAGGCCCAGCTGACAG	ACP4	GAGAAGGCCCAGCTGACAGG	chr19:50793795-50793814,+;	AGAGAAGGCCCAGCTGACAG	chr19:50793794-50793813,+;
ACP5_GCTCAAGAAACAGCTGGCGG_ACAGGATGAAGTCTGCACCC	ACP5	GCTCAAGAAACAGCTGGCGG	chr19:11576398-11576417,-;	ACAGGATGAAGTCTGCACCC	chr19:11577116-11577135,+;
ACP6_ACAGTCACCAATCTAGCTGG_GATGATCGAACAGAGAGCTG	ACP6	ACAGTCACCAATCTAGCTGG	chr1:147659702-147659721,-;	GATGATCGAACAGAGAGCTG	chr1:147652486-147652505,-;
ACP7_AGACAGATGGACTTGCTCTG_GAGAAAGAAATAGACCTCGG	ACP7	AGACAGATGGACTTGCTCTG	chr19:39085364-39085383,-;	GAGAAAGAAATAGACCTCGG	chr19:39100777-39100796,-;
ACR_GGGAGGCCTGCCTTAAAGTG_CACAGGTACCACACATGTGG	ACR	GGGAGGCCTGCCTTAAAGTG	chr22:50739905-50739924,-;	CACAGGTACCACACATGTGG	chr22:50739395-50739414,+;
ACRBP_ATACCGACTTCCCGAAACCA_TGAGAGGCTCAGCAACAACG	ACRBP	ATACCGACTTCCCGAAACCA	chr12:6643535-6643554,+;	TGAGAGGCTCAGCAACAACG	chr12:6644555-6644574,-;
ACRV1_TGGTTCAAGCAAGCACACTG_GCTGAAGGTGAGCATACTGT	ACRV1	TGGTTCAAGCAAGCACACTG	chr11:125678112-125678131,-;	GCTGAAGGTGAGCATACTGT	chr11:125678021-125678040,-;
ACSBG1_GGAGCCCACATCACACATGG_AGAAGGTGAATAATGCCCAG	ACSBG1	GGAGCCCACATCACACATGG	chr15:78180888-78180907,-;	AGAAGGTGAATAATGCCCAG	chr15:78208015-78208034,-;
ACSBG2_GGGACCACAGGCATACCCAA_AAGCCATGAACAATGCACAG	ACSBG2	GGGACCACAGGCATACCCAA	chr19:6165971-6165990,+;	AAGCCATGAACAATGCACAG	chr19:6187768-6187787,+;
ACSF2_CATCAACATCCAGTTCACCT_TCTGACCACAGTCATCTCGG	ACSF2	CATCAACATCCAGTTCACCT	chr17:50462564-50462583,+;	TCTGACCACAGTCATCTCGG	chr17:50462429-50462448,+;
ACSF3_ACAGTGAGTGTCCTTCTCGG_CAGGGCACGGGTGAACACCG	ACSF3	ACAGTGAGTGTCCTTCTCGG	chr16:89146002-89146021,-;	CAGGGCACGGGTGAACACCG	chr16:89100815-89100834,-;
ACSL1_TCAGCAGTCTTGGAACCACG_AAAGAAGCAGAGCTTCGCAG	ACSL1	TCAGCAGTCTTGGAACCACG	chr4:184768333-184768352,+;	AAAGAAGCAGAGCTTCGCAG	chr4:184766677-184766696,-;
ACSL3_AAAGTTCGAAGCTTGCTAGG_TCTGTGAGACCAGGGCCGAG	ACSL3	AAAGTTCGAAGCTTGCTAGG	chr2:222927030-222927049,+;	TCTGTGAGACCAGGGCCGAG	chr2:222916434-222916453,+;
ACSL4_ATTGGAGAATTCCATCCCGA_GTGAAAGAATACCTGGACTG	ACSL4	ATTGGAGAATTCCATCCCGA	chrX:109663231-109663250,-;	GTGAAAGAATACCTGGACTG	chrX:109678267-109678286,-;
ACSL5_GTTAAGGAGTCGAGGCACCG_GGGTGTGTCACAGATCACCA	ACSL5	GTTAAGGAGTCGAGGCACCG	chr10:112413273-112413292,-;	GGGTGTGTCACAGATCACCA	chr10:112409519-112409538,-;
ACSL6_AGCCTAAGCAGCCTTACCAG_CTGAGATGCTAAGCCCACGG	ACSL6	AGCCTAAGCAGCCTTACCAG	chr5:131990118-131990137,-;	CTGAGATGCTAAGCCCACGG	chr5:131990853-131990872,+;
ACSM1_AACGTCTTCACACAGACCTG_CAGACCTGTGGCCTACAACA	ACSM1	AACGTCTTCACACAGACCTG	chr16:20685279-20685298,-;	CAGACCTGTGGCCTACAACA	chr16:20685267-20685286,-;
ACSM2A_ACAGGCTCCCGAGAGGACGT_TGACGCAGTTCTGTAGATGG	ACSM2A	ACAGGCTCCCGAGAGGACGT	chr16:20465623-20465642,-;	TGACGCAGTTCTGTAGATGG	chr16:20475662-20475681,-;
ACSM2B_CTAGACGCCTCACTGCGCAC_CGAGGCAGTTCTGTAGATGG	ACSM2B	CTAGACGCCTCACTGCGCAC	chr16:20537249-20537268,+;	CGAGGCAGTTCTGTAGATGG	chr16:20548154-20548173,+;
ACSM3_TGAAACAGGACTTCAAACTG_ATAGTTGGAGAAATTCTGAG	ACSM3	TGAAACAGGACTTCAAACTG	chr16:20770171-20770190,+;	ATAGTTGGAGAAATTCTGAG	chr16:20770144-20770163,-;
ACSM4_GACCAGCTAACCCAGCCCTG_GTGGTGGGTGAATGGCAAAG	ACSM4	GACCAGCTAACCCAGCCCTG	chr12:7306543-7306562,+;	GTGGTGGGTGAATGGCAAAG	chr12:7306562-7306581,+;
ACSM5_TGTGCCATTGACCCACCAGA_AAGGCAGCCAATGTGCTGGG	ACSM5	TGTGCCATTGACCCACCAGA	chr16:20418087-20418106,-;	AAGGCAGCCAATGTGCTGGG	chr16:20418155-20418174,+;
ACSM6_GATGACTCAACTCTCCAAGA_GGTGTCTGAGAGGATGCTGG	ACSM6	GATGACTCAACTCTCCAAGA	chr10:95202062-95202081,+;	GGTGTCTGAGAGGATGCTGG	chr10:95202088-95202107,-;
ACSS1_AAGAGGCATGGAGTCCACCG_GCTATTACCAGATCACAGGG	ACSS1	AAGAGGCATGGAGTCCACCG	chr20:25030899-25030918,-;	GCTATTACCAGATCACAGGG	chr20:25012878-25012897,-;
ACSS2_GGAACATGAGGCTGTTGCAG_TATGATCCCAGAGCTTGTGG	ACSS2	GGAACATGAGGCTGTTGCAG	chr20:34926145-34926164,+;	TATGATCCCAGAGCTTGTGG	chr20:34913430-34913449,+;
ACSS3_GGAAGCAGTACTCTCTGACA_AACAACAGCACAGTCTGCCA	ACSS3	GGAAGCAGTACTCTCTGACA	chr12:81174918-81174937,+;	AACAACAGCACAGTCTGCCA	chr12:81253329-81253348,-;
ACTA1_GGGTCAGAAAGATTCCTACG_CACCAAGCAGGAGTACGACG	ACTA1	GGGTCAGAAAGATTCCTACG	chr1:229432844-229432863,-;	CACCAAGCAGGAGTACGACG	chr1:229431537-229431556,-;
ACTA2_GCATCCCACCCTGCTCACGG_AGAGCCATTGTCACACACCA	ACTA2	GCATCCCACCCTGCTCACGG	chr10:88943841-88943860,-;	AGAGCCATTGTCACACACCA	chr10:88948883-88948902,+;
ACTB_GGAGTCCATCACGATGCCAG_GATAGCAACGTACATGGCTG	ACTB	GGAGTCCATCACGATGCCAG	chr7:5528618-5528637,+;	GATAGCAACGTACATGGCTG	chr7:5528675-5528694,+;
ACTBL2_TGACCCATTATCCACTACCA_GCAGAAAGAAATCATAACCC	ACTBL2	TGACCCATTATCCACTACCA	chr5:57482663-57482682,+;	GCAGAAAGAAATCATAACCC	chr5:57481747-57481766,-;
ACTC1_CGACGAGGAGACCACCGCCC_GGAAGAGTGTCTCAGGACAG	ACTC1	CGACGAGGAGACCACCGCCC	chr15:34794781-34794800,-;	GGAAGAGTGTCTCAGGACAG	chr15:34792105-34792124,+;
ACTG1_TGAGCGGTTCCGGTGTCCGG_GACGAGGCCCAGAGCAAGCG	ACTG1	TGAGCGGTTCCGGTGTCCGG	chr17:81511215-81511234,-;	GACGAGGCCCAGAGCAAGCG	chr17:81512081-81512100,-;
ACTG2_GCAGAAGGAGATCACAGCCC_ATGAGGCTCAGAGCAAGCGA	ACTG2	GCAGAAGGAGATCACAGCCC	chr2:73916720-73916739,+;	ATGAGGCTCAGAGCAAGCGA	chr2:73902403-73902422,+;
ACTL10_GACACGCCTGGCAGACACCG_GGAGCAGAGCGCCAGCAACG	ACTL10	GACACGCCTGGCAGACACCG	chr20:33667965-33667984,+;	GGAGCAGAGCGCCAGCAACG	chr20:33667511-33667530,-;
ACTL6A_GATGGCTATGTCCTTCAACA_ATAATACAACAGTGGAACGG	ACTL6A	GATGGCTATGTCCTTCAACA	chr3:179576290-179576309,+;	ATAATACAACAGTGGAACGG	chr3:179586571-179586590,+;
ACTL6B_GCACCCAGTGCTCATGTCCG_ATGACCTCCGCTCCATCCCG	ACTL6B	GCACCCAGTGCTCATGTCCG	chr7:100655027-100655046,-;	ATGACCTCCGCTCCATCCCG	chr7:100655444-100655463,+;
ACTL7A_GTAGGCGATGTGCATTGCAG_GCAGGAGGTGACCAAAGCAG	ACTL7A	GTAGGCGATGTGCATTGCAG	chr9:108862903-108862922,-;	GCAGGAGGTGACCAAAGCAG	chr9:108862517-108862536,+;
ACTL7B_GCTGAAGCACGGCATCGTGG_CCATGAGCTGCTCAACACGG	ACTL7B	GCTGAAGCACGGCATCGTGG	chr9:108855570-108855589,-;	CCATGAGCTGCTCAACACGG	chr9:108855615-108855634,-;
ACTL8_GGACCGAAAGAAGATGCTGG_TGTCTCCGTGATGATCACAG	ACTL8	GGACCGAAAGAAGATGCTGG	chr1:17823335-17823354,+;	TGTCTCCGTGATGATCACAG	chr1:17823298-17823317,-;
ACTL9_GCTGCCACCAAAGACCGGCG_GTGGCGCCAGATGAGCTCGG	ACTL9	GCTGCCACCAAAGACCGGCG	chr19:8698551-8698570,-;	GTGGCGCCAGATGAGCTCGG	chr19:8698309-8698328,+;
ACTN1_ACAGATCGAGAACATCGAAG_GGATCCGCCGCACAATCCCG	ACTN1	ACAGATCGAGAACATCGAAG	chr14:68925609-68925628,-;	GGATCCGCCGCACAATCCCG	chr14:68892254-68892273,-;
ACTN1-AS1_GGTGCGCGCGTGCTAGGGTC_CAGCCCGGCTGACGGATGCC	ACTN1-AS1	GGTGCGCGCGTGCTAGGGTC	chr14:68979060-68979079,+;	CAGCCCGGCTGACGGATGCC	chr14:68979441-68979460,-;
ACTN2_GCTGCAGAAGGATTACGAGT_GAACAACATCGACAAGCTGG	ACTN2	GCTGCAGAAGGATTACGAGT	chr1:236744642-236744661,+;	GAACAACATCGACAAGCTGG	chr1:236755111-236755130,+;
ACTN3_CTTCTACCATGCCTTTGCCG_GTGGCTGGTACACTCTGTGG	ACTN3	CTTCTACCATGCCTTTGCCG	chr11:66556200-66556219,+;	GTGGCTGGTACACTCTGTGG	chr11:66560281-66560300,+;
ACTN4_AGAGAACGAGCACCTGATGG_GATGGTCCAGATCATTCCCA	ACTN4	AGAGAACGAGCACCTGATGG	chr19:38714516-38714535,+;	GATGGTCCAGATCATTCCCA	chr19:38704964-38704983,-;
ACTR10_TTTGTAAGTGATCTGAAGCG_AATGAATTTACCCATCACTG	ACTR10	TTTGTAAGTGATCTGAAGCG	chr14:58223633-58223652,+;	AATGAATTTACCCATCACTG	chr14:58215276-58215295,-;
ACTR1A_GCATCCTGTGCTCCTGACTG_GCTGCAGACTTTCTCAGAGG	ACTR1A	GCATCCTGTGCTCCTGACTG	chr10:102485715-102485734,-;	GCTGCAGACTTTCTCAGAGG	chr10:102488152-102488171,-;
ACTR1B_CTGGCAGTACGTCTACTCCA_GCATCCTGTGCTCCTCACGG	ACTR1B	CTGGCAGTACGTCTACTCCA	chr2:97659381-97659400,-;	GCATCCTGTGCTCCTCACGG	chr2:97658985-97659004,-;
ACTR2_ACTGGTGTAGTGGTAGACTC_GGGATGACATGAAACACCTG	ACTR2	ACTGGTGTAGTGGTAGACTC	chr2:65253736-65253755,+;	GGGATGACATGAAACACCTG	chr2:65246609-65246628,+;
ACTR3_AATCTTCAACTATACCATGG_TGTCACTCATGTCATTCCTG	ACTR3	AATCTTCAACTATACCATGG	chr2:113927356-113927375,-;	TGTCACTCATGTCATTCCTG	chr2:113934365-113934384,+;
ACTR3B_TAGAATGTCGTACTCTCAGG_AGGACATGACTCCAAAGACG	ACTR3B	TAGAATGTCGTACTCTCAGG	chr7:152852123-152852142,+;	AGGACATGACTCCAAAGACG	chr7:152854532-152854551,-;
ACTR3C_GTCGCGGGTCTCTTACCTTG_CAATGAAATGGAGGTGACAG	ACTR3C	GTCGCGGGTCTCTTACCTTG	chr7:150220229-150220248,+;	CAATGAAATGGAGGTGACAG	chr7:150248987-150249006,+;
ACTR5_GGCGGCAGCAGCAATTGCGG_TAGAAGTCAAACCTGAACAG	ACTR5	GGCGGCAGCAGCAATTGCGG	chr20:38755071-38755090,+;	TAGAAGTCAAACCTGAACAG	chr20:38765511-38765530,-;
ACTR6_AGCTCCATTATCCAGCACTA_CCTTGCAGGATAAATGTGGG	ACTR6	AGCTCCATTATCCAGCACTA	chr12:100200862-100200881,-;	CCTTGCAGGATAAATGTGGG	chr12:100210287-100210306,+;
ACTR8_CCCGAAGACACAAACAACAA_GAGAAGGAGAAGGAGCAGCG	ACTR8	CCCGAAGACACAAACAACAA	chr3:53879987-53880006,-;	GAGAAGGAGAAGGAGCAGCG	chr3:53882031-53882050,-;
ACTRT1_AAAGAGCTACGCAAGAGCCG_ATACTCCTTGAAGTCTGCCG	ACTRT1	AAAGAGCTACGCAAGAGCCG	chrX:128051506-128051525,-;	ATACTCCTTGAAGTCTGCCG	chrX:128051109-128051128,+;
ACTRT2_GAAGCATCTTCTCTGCACCA_AAACTCCTTGAAGTCTGCGG	ACTRT2	GAAGCATCTTCTCTGCACCA	chr1:3022798-3022817,-;	AAACTCCTTGAAGTCTGCGG	chr1:3022768-3022787,-;
ACTRT3_CTAACCGCTTGTCTAAACCA_ATGTTCGGGTAGATAAACTG	ACTRT3	CTAACCGCTTGTCTAAACCA	chr3:169767620-169767639,+;	ATGTTCGGGTAGATAAACTG	chr3:169769420-169769439,+;
ACVR1_CTATGGACAGCACTATTCGA_AGCACTGCTGGCCTTCACAG	ACVR1	CTATGGACAGCACTATTCGA	chr2:157766050-157766069,+;	AGCACTGCTGGCCTTCACAG	chr2:157780508-157780527,+;
ACVR1B_ATGGCACCTGGACACAGCTG_GGAAGCAGAGATATACCAGA	ACVR1B	ATGGCACCTGGACACAGCTG	chr12:51984002-51984021,+;	GGAAGCAGAGATATACCAGA	chr12:51981126-51981145,+;
ACVR1C_TGTCAGCAGCAATGAAACCA_TGTAGGAGCACTGTCGACCC	ACVR1C	TGTCAGCAGCAATGAAACCA	chr2:157550168-157550187,+;	TGTAGGAGCACTGTCGACCC	chr2:157556207-157556226,+;
ACVR2A_GTGTCATATTGCAGAAACCA_GAGTTGGAACAAGTACAGGA	ACVR2A	GTGTCATATTGCAGAAACCA	chr2:147918497-147918516,+;	GAGTTGGAACAAGTACAGGA	chr2:147899877-147899896,-;
ACVR2B_ACAGCAGCAGAAGTACACCT_GCGAAGGCGAGCAGGACAAG	ACVR2B	ACAGCAGCAGAAGTACACCT	chr3:38477893-38477912,-;	GCGAAGGCGAGCAGGACAAG	chr3:38477380-38477399,+;
ACVRL1_GGACGTACCCTCCAGCACCA_GCATCAGAAGGCCTTTCCTG	ACVRL1	GGACGTACCCTCCAGCACCA	chr12:51913339-51913358,-;	GCATCAGAAGGCCTTTCCTG	chr12:51912492-51912511,-;
ACY3_TTCGATGAAGTCCAGAACTG_TCAGCCCGCAGCACACCCTG	ACY3	TTCGATGAAGTCCAGAACTG	chr11:67645058-67645077,+;	TCAGCCCGCAGCACACCCTG	chr11:67645110-67645129,+;
ACYP1_ATTGCAAGGTCCCATCTCCA_ATTGTCCTTGCACTGTGCCC	ACYP1	ATTGCAAGGTCCCATCTCCA	chr14:75053572-75053591,-;	ATTGTCCTTGCACTGTGCCC	chr14:75053590-75053609,+;
ACYP2_ACTCAAATCCGTGGACTACG_GAGTGACTGGGCGGTAGACA	ACYP2	ACTCAAATCCGTGGACTACG	chr2:54115716-54115735,+;	GAGTGACTGGGCGGTAGACA	chr2:54115700-54115719,-;
ADA_GAAGTACCAGCAGCAGACCG_GCTCATCTTCAAGTCCACCC	ADA	GAAGTACCAGCAGCAGACCG	chr20:44624279-44624298,-;	GCTCATCTTCAAGTCCACCC	chr20:44621083-44621102,-;
ADA2_AAGACATAGTCTCTGAACAC_TCTGGTGACCCAGCACCCGG	ADA2	AAGACATAGTCTCTGAACAC	chr22:17203630-17203649,+;	TCTGGTGACCCAGCACCCGG	chr22:17203736-17203755,-;
ADAD1_TGAAGAACTCTGTCTCCACG_AAGACGATAACTACACCCAC	ADAD1	TGAAGAACTCTGTCTCCACG	chr4:122412619-122412638,+;	AAGACGATAACTACACCCAC	chr4:122380160-122380179,+;
ADAD2_TAGAGGTGCAGGAAGACGCG_TCACCTACCTACGCTCAGGG	ADAD2	TAGAGGTGCAGGAAGACGCG	chr16:84195639-84195658,-;	TCACCTACCTACGCTCAGGG	chr16:84194969-84194988,-;
ADAL_ACAGCACCAGATCTGAACTG_AAACTCCAAGCCTTACCCAG	ADAL	ACAGCACCAGATCTGAACTG	chr15:43351881-43351900,+;	AAACTCCAAGCCTTACCCAG	chr15:43349042-43349061,-;
ADAM10_GGATGATTCAGACTGTGCAA_GGAAATGGAATGGTAGAACA	ADAM10	GGATGATTCAGACTGTGCAA	chr15:58611909-58611928,-;	GGAAATGGAATGGTAGAACA	chr15:58621582-58621601,-;
ADAM11_CACATCGGCCAGGTTCACCA_GTGCGGGAACGGCTTCGTGG	ADAM11	CACATCGGCCAGGTTCACCA	chr17:44773066-44773085,-;	GTGCGGGAACGGCTTCGTGG	chr17:44775411-44775430,+;
ADAM12_GGTGATCCTTATGGCAACTG_AAGCAATGGTACTTGCCCGG	ADAM12	GGTGATCCTTATGGCAACTG	chr10:126049603-126049622,-;	AAGCAATGGTACTTGCCCGG	chr10:126093969-126093988,+;
ADAM15_GGTAACAGAGACCAAGACTG_CAGGTCAAAGAATCACAGCA	ADAM15	GGTAACAGAGACCAAGACTG	chr1:155055801-155055820,+;	CAGGTCAAAGAATCACAGCA	chr1:155057652-155057671,-;
ADAM17_CTACAGATACATGGGCAGAG_CAGCACGAAAGGAACCACGC	ADAM17	CTACAGATACATGGGCAGAG	chr2:9526140-9526159,-;	CAGCACGAAAGGAACCACGC	chr2:9555558-9555577,+;
ADAM18_ATGACAGTGAAGTTTCAGAG_GCAGTCTTCCAAGCTCAGTG	ADAM18	ATGACAGTGAAGTTTCAGAG	chr8:39585327-39585346,+;	GCAGTCTTCCAAGCTCAGTG	chr8:39584646-39584665,-;
ADAM19_ATGCCTCTAATTGTACCCTG_GGGAGGCAGATCCAGTGCCG	ADAM19	ATGCCTCTAATTGTACCCTG	chr5:157499621-157499640,-;	GGGAGGCAGATCCAGTGCCG	chr5:157493064-157493083,-;
ADAM2_CCTGGTGGGAGTATTGACAG_GATTGAACTGAGCAATCTGG	ADAM2	CCTGGTGGGAGTATTGACAG	chr8:39749353-39749372,-;	GATTGAACTGAGCAATCTGG	chr8:39749383-39749402,+;
ADAM20_AGTGACCCTGATGTGCACCA_ACAGGTACTAAGGGCAACCA	ADAM20	AGTGACCCTGATGTGCACCA	chr14:70524719-70524738,+;	ACAGGTACTAAGGGCAACCA	chr14:70524374-70524393,+;
ADAM21_GGCCCAGCATCTGCAAAGAG_GAGTGACTCTGATGTACACG	ADAM21	GGCCCAGCATCTGCAAAGAG	chr14:70459519-70459538,+;	GAGTGACTCTGATGTACACG	chr14:70457520-70457539,-;
ADAM22_ATAGGTATTGGTATGTACAA_TGACGGCAGCACCATGCAGG	ADAM22	ATAGGTATTGGTATGTACAA	chr7:88130410-88130429,-;	TGACGGCAGCACCATGCAGG	chr7:87934453-87934472,+;
ADAM23_GCGGGAAGGATGGAGACCGG_TGAGAAGGGAAACTGCGGGA	ADAM23	GCGGGAAGGATGGAGACCGG	chr2:206589475-206589494,+;	TGAGAAGGGAAACTGCGGGA	chr2:206589461-206589480,+;
ADAM28_TCAAGATGAGATCAGAAAGA_ATGTACCTGCAACAGAGAGG	ADAM28	TCAAGATGAGATCAGAAAGA	chr8:24321238-24321257,+;	ATGTACCTGCAACAGAGAGG	chr8:24294182-24294201,-;
ADAM29_GTGTTCACCTACACAGACCA_ACAATTGCACAACTACGGTG	ADAM29	GTGTTCACCTACACAGACCA	chr4:174975763-174975782,+;	ACAATTGCACAACTACGGTG	chr4:174976453-174976472,-;
ADAM30_GTGCCCACCCATACATGCAG_ATGAGCAGACCAGGTAGCAG	ADAM30	GTGCCCACCCATACATGCAG	chr1:119894365-119894384,+;	ATGAGCAGACCAGGTAGCAG	chr1:119895323-119895342,+;
ADAM32_GCCCGGCCAGCAGCAACCAG_AAGCCTGAAAGAACAACCAA	ADAM32	GCCCGGCCAGCAGCAACCAG	chr8:39107787-39107806,-;	AAGCCTGAAAGAACAACCAA	chr8:39151500-39151519,+;
ADAM33_GGCATGACCAGCCTTCCTGG_GAGCCCAGCCTGGAGCACAG	ADAM33	GGCATGACCAGCCTTCCTGG	chr20:3674520-3674539,-;	GAGCCCAGCCTGGAGCACAG	chr20:3671300-3671319,+;
ADAM7_CCATAAGATACCATGATCTG_CAAGACATACCTTTAACCTG	ADAM7	CCATAAGATACCATGATCTG	chr8:24463952-24463971,-;	CAAGACATACCTTTAACCTG	chr8:24441151-24441170,-;
ADAM8_TGAGCTGTGGGAGCACATGG_GCTGGAGGTGGTGAATCACG	ADAM8	TGAGCTGTGGGAGCACATGG	chr10:133272208-133272227,+;	GCTGGAGGTGGTGAATCACG	chr10:133272806-133272825,-;
ADAM9_GATGGGAGAGATTGTTCCTG_TGTGAGACTAAAGGATACGG	ADAM9	GATGGGAGAGATTGTTCCTG	chr8:39026755-39026774,+;	TGTGAGACTAAAGGATACGG	chr8:39083022-39083041,+;
ADAMDEC1_GAAACATTGTACTCACCCAG_GACCCAGCTAACCACACATG	ADAMDEC1	GAAACATTGTACTCACCCAG	chr8:24394094-24394113,+;	GACCCAGCTAACCACACATG	chr8:24397370-24397389,+;
ADAMTS1_TCAAACCAAACACTTCCCGT_AATGCTTTAGACCACTGCCG	ADAMTS1	TCAAACCAAACACTTCCCGT	chr21:26840359-26840378,-;	AATGCTTTAGACCACTGCCG	chr21:26842575-26842594,+;
ADAMTS10_TCGCCTCATCCTGCTCACGG_GGTGGCTGACAAGATGATGG	ADAMTS10	TCGCCTCATCCTGCTCACGG	chr19:8597242-8597261,-;	GGTGGCTGACAAGATGATGG	chr19:8600984-8601003,-;
ADAMTS12_GGGCCTGCCAGAATACCACG_AATGCCACCGAGGATCGCTG	ADAMTS12	GGGCCTGCCAGAATACCACG	chr5:33881448-33881467,-;	AATGCCACCGAGGATCGCTG	chr5:33624302-33624321,-;
ADAMTS13_GAGCCAGACCATCAACCCTG_GAGAACTCTCAAGGACGCGG	ADAMTS13	GAGCCAGACCATCAACCCTG	chr9:133425994-133426013,+;	GAGAACTCTCAAGGACGCGG	chr9:133456181-133456200,-;
ADAMTS14_TGACCTTTGAAGCACCACTG_GCGACACAGAGCGGAAGCGG	ADAMTS14	TGACCTTTGAAGCACCACTG	chr10:70738839-70738858,-;	GCGACACAGAGCGGAAGCGG	chr10:70708642-70708661,+;
ADAMTS15_CTTGCCTTGGACACAGACGG_GCACACCTTCTCCAGCGCCG	ADAMTS15	CTTGCCTTGGACACAGACGG	chr11:130471245-130471264,-;	GCACACCTTCTCCAGCGCCG	chr11:130449433-130449452,+;
ADAMTS16_TCAGCCTGCACGATTCACAG_AAGGTGAAGAGACTCAACCT	ADAMTS16	TCAGCCTGCACGATTCACAG	chr5:5239223-5239242,+;	AAGGTGAAGAGACTCAACCT	chr5:5146232-5146251,-;
ADAMTS17_GAAAGGCTTCCAGCACCGGG_TCTCCAGGGACCGCTCACCA	ADAMTS17	GAAAGGCTTCCAGCACCGGG	chr15:99997528-99997547,-;	TCTCCAGGGACCGCTCACCA	chr15:100261594-100261613,+;
ADAMTS18_ATTACAGCACACCTCAGGCG_TATTGGAAGTGACATAAACG	ADAMTS18	ATTACAGCACACCTCAGGCG	chr16:77353874-77353893,-;	TATTGGAAGTGACATAAACG	chr16:77363840-77363859,-;
ADAMTS19_AGTGGTTGCAGACCCAGCAA_GCTCTTCACAGTCATTACTG	ADAMTS19	AGTGGTTGCAGACCCAGCAA	chr5:129526378-129526397,+;	GCTCTTCACAGTCATTACTG	chr5:129509209-129509228,+;
ADAMTS2_AGCACGCCAACAGCTCGAGG_CTTGGGTGCCCACATCAACG	ADAMTS2	AGCACGCCAACAGCTCGAGG	chr5:179207642-179207661,-;	CTTGGGTGCCCACATCAACG	chr5:179181110-179181129,-;
ADAMTS20_TCTGGCCGCCGGCTACACCG_GTGGTAAAGGAACAAAGCAG	ADAMTS20	TCTGGCCGCCGGCTACACCG	chr12:43551046-43551065,-;	GTGGTAAAGGAACAAAGCAG	chr12:43431464-43431483,-;
ADAMTS3_TCCAAAGACTTCCACTACAG_GACCTGCGGTGAAGGAACGG	ADAMTS3	TCCAAAGACTTCCACTACAG	chr4:72414817-72414836,-;	GACCTGCGGTGAAGGAACGG	chr4:72288841-72288860,-;
ADAMTS4_TCCAGCCCTGACCTTCCGCG_ATCCACATGAGCCATCACAG	ADAMTS4	TCCAGCCCTGACCTTCCGCG	chr1:161193374-161193393,-;	ATCCACATGAGCCATCACAG	chr1:161195529-161195548,+;
ADAMTS5_GTAGACGTGCAGGATCCGTG_GGACTGGTCCAAGAGCTGCG	ADAMTS5	GTAGACGTGCAGGATCCGTG	chr21:26965813-26965832,+;	GGACTGGTCCAAGAGCTGCG	chr21:26965666-26965685,+;
ADAMTS6_AGCATCATACACCTGACCTG_GAATACTGTTGGTGACACAG	ADAMTS6	AGCATCATACACCTGACCTG	chr5:65291383-65291402,+;	GAATACTGTTGGTGACACAG	chr5:65273387-65273406,+;
ADAMTS7_GGAGTGGGTGCTGCCAACAG_GCTGTGGACAGGAGGCACAG	ADAMTS7	GGAGTGGGTGCTGCCAACAG	chr15:78766158-78766177,+;	GCTGTGGACAGGAGGCACAG	chr15:78766115-78766134,-;
ADAMTS8_GTCCATGGCTGCCTTCTACG_TATCTCACAGAGCTTCTGGA	ADAMTS8	GTCCATGGCTGCCTTCTACG	chr11:130427581-130427600,-;	TATCTCACAGAGCTTCTGGA	chr11:130416174-130416193,-;
ADAMTS9_GACGTAGCAGCATTAAACAG_ACAGTGCACCAAGAACCCAG	ADAMTS9	GACGTAGCAGCATTAAACAG	chr3:64658695-64658714,-;	ACAGTGCACCAAGAACCCAG	chr3:64604251-64604270,-;
ADAMTSL1_GTGTGCCAGGAGTTGCCCGA_ACCGTCAAGGAAGATAACTG	ADAMTSL1	GTGTGCCAGGAGTTGCCCGA	chr9:18474247-18474266,-;	ACCGTCAAGGAAGATAACTG	chr9:18622273-18622292,+;
ADAMTSL2_GGACGGGAGGAGCTTCCGCG_TGACCTGCACTGTACCACCG	ADAMTSL2	GGACGGGAGGAGCTTCCGCG	chr9:133539782-133539801,+;	TGACCTGCACTGTACCACCG	chr9:133540629-133540648,+;
ADAMTSL3_GAGGAGCATCATATTCTCTG_GCAGCAGGATCATTATATCG	ADAMTSL3	GAGGAGCATCATATTCTCTG	chr15:83773611-83773630,+;	GCAGCAGGATCATTATATCG	chr15:83819904-83819923,-;
ADAMTSL4_ACATAGAAGCGGAAGCCACG_GGAGACCCAGGAGATTCGAG	ADAMTSL4	ACATAGAAGCGGAAGCCACG	chr1:150555467-150555486,-;	GGAGACCCAGGAGATTCGAG	chr1:150553224-150553243,+;
ADAMTSL5_GCGGGTCCAGGACACCCACG_GGGCGCCAGACACATCCGCG	ADAMTSL5	GCGGGTCCAGGACACCCACG	chr19:1510692-1510711,+;	GGGCGCCAGACACATCCGCG	chr19:1507584-1507603,-;
ADAP1_GTGGGCCGGTAGTAGAAGGA_AAGGCTACATGGAGAAGACG	ADAP1	GTGGGCCGGTAGTAGAAGGA	chr7:926568-926587,+;	AAGGCTACATGGAGAAGACG	chr7:900111-900130,-;
ADAP2_TGATGTCAGGGAAGTTACGG_GTAACCGAGAAGGATTCCTG	ADAP2	TGATGTCAGGGAAGTTACGG	chr17:30923001-30923020,-;	GTAACCGAGAAGGATTCCTG	chr17:30934185-30934204,+;
ADAR_TTCTTGTAGGGTGAACACCG_AGAACGCATGGGTTTCACAG	ADAR	TTCTTGTAGGGTGAACACCG	chr1:154601158-154601177,+;	AGAACGCATGGGTTTCACAG	chr1:154590264-154590283,-;
ADARB1_ACGGGATTCTTCCCACTCGG_TGACTCCTTCAGTTCCAGCG	ADARB1	ACGGGATTCTTCCCACTCGG	chr21:45176392-45176411,-;	TGACTCCTTCAGTTCCAGCG	chr21:45176292-45176311,+;
ADARB2_GGTGGTGAATGACTGCCACG_GGTGAAGGAGAACCGCAACG	ADARB2	GGTGGTGAATGACTGCCACG	chr10:1242195-1242214,-;	GGTGAAGGAGAACCGCAACG	chr10:1363882-1363901,-;
ADAT1_GCAGCCAGGGAGGTCACCAA_ATTTGAACAGAGCCGCAGTG	ADAT1	GCAGCCAGGGAGGTCACCAA	chr16:75612657-75612676,-;	ATTTGAACAGAGCCGCAGTG	chr16:75608897-75608916,-;
ADAT2_TGACAGCCATATACAACCAG_ATATCGGGCTGAGGAAGCAG	ADAT2	TGACAGCCATATACAACCAG	chr6:143432584-143432603,+;	ATATCGGGCTGAGGAAGCAG	chr6:143428654-143428673,-;
ADAT3_CCTGTCCGAGAAGCAGTCAG_CAGGCAAAGCAGCATCTCCA	ADAT3	CCTGTCCGAGAAGCAGTCAG	chr19:1912188-1912207,+;	CAGGCAAAGCAGCATCTCCA	chr19:1912364-1912383,-;
ADCK1_GCTGCATGATGGGCGGACGG_GAAGGACATTCTCCTGATGG	ADCK1	GCTGCATGATGGGCGGACGG	chr14:77887165-77887184,+;	GAAGGACATTCTCCTGATGG	chr14:77887228-77887247,+;
ADCK2_GCGAAGGGTCCGCTGCAGCG_AGCAGAGCCTGGCATCGCGA	ADCK2	GCGAAGGGTCCGCTGCAGCG	chr7:140673531-140673550,+;	AGCAGAGCCTGGCATCGCGA	chr7:140673432-140673451,-;
ADCK5_CACAGAGCCAAGCTGCACGA_GGTGCACCACCAGTAGTCCA	ADCK5	CACAGAGCCAAGCTGCACGA	chr8:144391233-144391252,+;	GGTGCACCACCAGTAGTCCA	chr8:144390700-144390719,-;
ADCY1_GCAAGCCCAGGACACCACAG_AACGGCCAGCGCCTTCAGCG	ADCY1	GCAAGCCCAGGACACCACAG	chr7:45657793-45657812,-;	AACGGCCAGCGCCTTCAGCG	chr7:45574725-45574744,-;
ADCY10_GCTAACAGAGAAGTTAAACA_CAGAGGAATAAAGTCCCAGG	ADCY10	GCTAACAGAGAAGTTAAACA	chr1:167848457-167848476,-;	CAGAGGAATAAAGTCCCAGG	chr1:167822034-167822053,+;
ADCY2_GAACGGCAAGATCAGCACCA_GCGGTTGGCAATGATGCCCG	ADCY2	GAACGGCAAGATCAGCACCA	chr5:7709366-7709385,+;	GCGGTTGGCAATGATGCCCG	chr5:7757498-7757517,-;
ADCY3_GATGGAAACCCGCTACTCGG_GCGGGAGAAGACCAAGACTG	ADCY3	GATGGAAACCCGCTACTCGG	chr2:24834576-24834595,-;	GCGGGAGAAGACCAAGACTG	chr2:24840006-24840025,-;
ADCY4_CACACTGGCTAACCACATGG_AGATGATGAACTGGACACCG	ADCY4	CACACTGGCTAACCACATGG	chr14:24329879-24329898,-;	AGATGATGAACTGGACACCG	chr14:24326125-24326144,-;
ADCY5_CACGCTAGCCAACCACATGG_TAGACGCATCCACATCACCA	ADCY5	CACGCTAGCCAACCACATGG	chr3:123328663-123328682,-;	TAGACGCATCCACATCACCA	chr3:123327743-123327762,-;
ADCY6_GACCCTGGCCAACCACATGG_ATAGATCCCAAGCATCAGGG	ADCY6	GACCCTGGCCAACCACATGG	chr12:48776447-48776466,-;	ATAGATCCCAAGCATCAGGG	chr12:48774754-48774773,+;
ADCY6-DT_GCCCGGAGGCCAGGAGGATC_GCGGGACGGCCAGGACGCGC	ADCY6-DT	GCCCGGAGGCCAGGAGGATC	chr12:48788624-48788643,-;	GCGGGACGGCCAGGACGCGC	chr12:48789001-48789020,-;
ADCY7_GGGCGCTACTTCCTCAACGA_GCCAGGGTCAGCCTCAGCAG	ADCY7	GGGCGCTACTTCCTCAACGA	chr16:50288192-50288211,+;	GCCAGGGTCAGCCTCAGCAG	chr16:50308727-50308746,-;
ADCY8_GTACCTGCAGTACAGCGGCG_TTTCCAGGACAACAAACCGG	ADCY8	GTACCTGCAGTACAGCGGCG	chr8:131039595-131039614,-;	TTTCCAGGACAACAAACCGG	chr8:130951953-130951972,+;
ADCY9_CAGGAGGAAGCACAGCGCGG_GGTGAGCTGCGACTCCAGCG	ADCY9	CAGGAGGAAGCACAGCGCGG	chr16:4114981-4115000,+;	GGTGAGCTGCGACTCCAGCG	chr16:4115376-4115395,-;
ADCYAP1_CCAGCACCTACCTGATCCCG_AGAGGAAGAGGCGTACGGCG	ADCYAP1	CCAGCACCTACCTGATCCCG	chr18:905488-905507,-;	AGAGGAAGAGGCGTACGGCG	chr18:907662-907681,+;
ADCYAP1R1_TCACAGTGGAGATGAAGCAG_GCAGTCAGAATGCATGGCAG	ADCYAP1R1	TCACAGTGGAGATGAAGCAG	chr7:31085427-31085446,-;	GCAGTCAGAATGCATGGCAG	chr7:31064835-31064854,-;
ADD1_GGATCTCACAGGCAACCACA_CCAAGTCGAAGACTAAGGTG	ADD1	GGATCTCACAGGCAACCACA	chr4:2898510-2898529,-;	CCAAGTCGAAGACTAAGGTG	chr4:2904999-2905018,+;
ADD2_CGAGTGCAGACAGAAGCCTG_GAGGTGGAGAAATCCAGCAG	ADD2	CGAGTGCAGACAGAAGCCTG	chr2:70692469-70692488,+;	GAGGTGGAGAAATCCAGCAG	chr2:70677843-70677862,-;
ADD3_ATAGGAGAAGTGGTTGACCA_TATGAGGATGTATCTGCACC	ADD3	ATAGGAGAAGTGGTTGACCA	chr10:110118602-110118621,+;	TATGAGGATGTATCTGCACC	chr10:110116294-110116313,-;
ADD3-AS1_GAAGCGTCGGGCCCACCCGG_GAAGCGTCGGGCCCACCCGG	ADD3-AS1	GAAGCGTCGGGCCCACCCGG	chr10:110008573-110008592,-;	GAAGCGTCGGGCCCACCCGG	chr10:110008573-110008592,-;
ADGB_TGACGAATGAGTTTCCAGGG_GAAGGTAAATCAGATCCTGG	ADGB	TGACGAATGAGTTTCCAGGG	chr6:146691236-146691255,-;	GAAGGTAAATCAGATCCTGG	chr6:146700978-146700997,-;
ADGRA1_GTGCACGATGTAGGTGACGA_TGCACTCAGTACCTGAGCAG	ADGRA1	GTGCACGATGTAGGTGACGA	chr10:133097077-133097096,-;	TGCACTCAGTACCTGAGCAG	chr10:133102835-133102854,-;
ADGRA2_GGTTCCTGCGAAGATGACGG_CTACACCAACGACATCACCA	ADGRA2	GGTTCCTGCGAAGATGACGG	chr8:37835750-37835769,-;	CTACACCAACGACATCACCA	chr8:37833166-37833185,+;
ADGRA3_GCTACCTACCGGCTAGCCGG_GGGATCTGAACTATACACCC	ADGRA3	GCTACCTACCGGCTAGCCGG	chr4:22424213-22424232,-;	GGGATCTGAACTATACACCC	chr4:22402772-22402791,-;
ADGRB1_GCTGGAGCACACGCTCCACG_GGGCGTGGAGAGCTTCGACG	ADGRB1	GCTGGAGCACACGCTCCACG	chr8:142477141-142477160,-;	GGGCGTGGAGAGCTTCGACG	chr8:142464543-142464562,+;
ADGRB2_ATCATCAGCCGAGGGCACGT_GCGCAGCCGGAAGTGCAGCG	ADGRB2	ATCATCAGCCGAGGGCACGT	chr1:31740353-31740372,+;	GCGCAGCCGGAAGTGCAGCG	chr1:31742128-31742147,-;
ADGRB3_TATGGGAGGAATGGTCACCA_GTTGATGTCTGTTAGAACAG	ADGRB3	TATGGGAGGAATGGTCACCA	chr6:68943839-68943858,+;	GTTGATGTCTGTTAGAACAG	chr6:69048215-69048234,-;
ADGRD1_GTTGCTGCAGGACAGCGCCG_GACAGCCTTGAATCTCACCA	ADGRD1	GTTGCTGCAGGACAGCGCCG	chr12:131003175-131003194,+;	GACAGCCTTGAATCTCACCA	chr12:130992371-130992390,+;
ADGRE1_GAGTGTGGAAAGCATGACAC_TGCATATGCAGGTTTCACTG	ADGRE1	GAGTGTGGAAAGCATGACAC	chr19:6913751-6913770,+;	TGCATATGCAGGTTTCACTG	chr19:6906505-6906524,-;
ADGRE2_GGAGAAGGTGAAGGTAACTG_CGAGAAAGACGAGAAAGACG	ADGRE2	GGAGAAGGTGAAGGTAACTG	chr19:14755660-14755679,+;	CGAGAAAGACGAGAAAGACG	chr19:14776726-14776745,+;
ADGRE3_ACCTCCTCAAAGACAACCGA_CACCTCCTCAAAGACAACCG	ADGRE3	ACCTCCTCAAAGACAACCGA	chr19:14658526-14658545,-;	CACCTCCTCAAAGACAACCG	chr19:14658527-14658546,-;
ADGRE5_TCTGAGCCACAACAACACCA_ACCGTCACAAGTCTCCGTCG	ADGRE5	TCTGAGCCACAACAACACCA	chr19:14402760-14402779,+;	ACCGTCACAAGTCTCCGTCG	chr19:14388801-14388820,-;
ADGRF1_CAGGGTGTCCAATTCAACAA_GGGCCATGTGATGGAACACG	ADGRF1	CAGGGTGTCCAATTCAACAA	chr6:47012012-47012031,-;	GGGCCATGTGATGGAACACG	chr6:47009352-47009371,+;
ADGRF2_GGATCTGTCATCGATGACAG_GCTGCCACTGAACCTGGCAA	ADGRF2	GGATCTGTCATCGATGACAG	chr6:47682565-47682584,-;	GCTGCCACTGAACCTGGCAA	chr6:47682297-47682316,+;
ADGRF3_CAAGTGGAACCTGTATGAGG_GATCCCAGAAGACACAGTGA	ADGRF3	CAAGTGGAACCTGTATGAGG	chr2:26314570-26314589,-;	GATCCCAGAAGACACAGTGA	chr2:26311570-26311589,+;
ADGRF4_ACAGCCACAATGACGAACGC_AACCACCCGGGACCACACTG	ADGRF4	ACAGCCACAATGACGAACGC	chr6:47714941-47714960,-;	AACCACCCGGGACCACACTG	chr6:47714519-47714538,-;
ADGRF5_CAGGCTTGCCAACAACACAG_TTGTGAAGACACCTTTCCCG	ADGRF5	CAGGCTTGCCAACAACACAG	chr6:46859007-46859026,-;	TTGTGAAGACACCTTTCCCG	chr6:46884193-46884212,+;
ADGRG1_TGCCTCGAACACTCTTCCAG_GACCTCTGTGAGATTCATGG	ADGRG1	TGCCTCGAACACTCTTCCAG	chr16:57655436-57655455,+;	GACCTCTGTGAGATTCATGG	chr16:57654013-57654032,+;
ADGRG2_GGTAGTGTTGACATTCGCAG_AACCCTGCAAACCCTAAGTG	ADGRG2	GGTAGTGTTGACATTCGCAG	chrX:19013708-19013727,+;	AACCCTGCAAACCCTAAGTG	chrX:19023911-19023930,-;
ADGRG3_GAAGATCTTCCAGACCACCA_GCGTGTGAGGATATGCACCG	ADGRG3	GAAGATCTTCCAGACCACCA	chr16:57685741-57685760,-;	GCGTGTGAGGATATGCACCG	chr16:57680527-57680546,-;
ADGRG4_GCAGATAGCAAATCTGACGG_CTTGTGGTAGAAGCACCCAG	ADGRG4	GCAGATAGCAAATCTGACGG	chrX:136372950-136372969,+;	CTTGTGGTAGAAGCACCCAG	chrX:136346602-136346621,-;
ADGRG5_GCAGGAGGTCAGCATGCCCG_GCACAGGGCATGGATCACTG	ADGRG5	GCAGGAGGTCAGCATGCCCG	chr16:57563848-57563867,+;	GCACAGGGCATGGATCACTG	chr16:57562085-57562104,+;
ADGRG6_GAGGAGATTCAGGAACAGCA_CATTCTCCTTCATAGCACAG	ADGRG6	GAGGAGATTCAGGAACAGCA	chr6:142415849-142415868,-;	CATTCTCCTTCATAGCACAG	chr6:142437456-142437475,-;
ADGRG7_CAATTCCAAACACAAAGAGG_ATTCCTGCAGAACTCTGTAG	ADGRG7	CAATTCCAAACACAAAGAGG	chr3:100654904-100654923,-;	ATTCCTGCAGAACTCTGTAG	chr3:100629625-100629644,-;
ADGRL1_AGCCGGCAAGAACTACAACA_TGGGACCTACAAGTACCTGG	ADGRL1	AGCCGGCAAGAACTACAACA	chr19:14160114-14160133,-;	TGGGACCTACAAGTACCTGG	chr19:14170709-14170728,-;
ADGRL2_GACGTGAGAGTTCACTGCAA_GCAGATAGCCAGGCAAACAA	ADGRL2	GACGTGAGAGTTCACTGCAA	chr1:81966512-81966531,-;	GCAGATAGCCAGGCAAACAA	chr1:81969242-81969261,-;
ADGRL3_CACAGTATGAAGCAACATGG_TAACAGAACCCAGTGTGCAG	ADGRL3	CACAGTATGAAGCAACATGG	chr4:61934931-61934950,-;	TAACAGAACCCAGTGTGCAG	chr4:61676832-61676851,+;
ADGRL4_AATGTGTCAGGTGATTACAG_TGGCTATCTAAGCCCAGCCG	ADGRL4	AATGTGTCAGGTGATTACAG	chr1:78921645-78921664,+;	TGGCTATCTAAGCCCAGCCG	chr1:78917885-78917904,-;
ADGRV1_CAGCACTGCCAACATCACGG_GGAGCCCATAGACAAAGCAG	ADGRV1	CAGCACTGCCAACATCACGG	chr5:90778516-90778535,+;	GGAGCCCATAGACAAAGCAG	chr5:90651683-90651702,+;
ADH1A_TATGGGCTGTAAAGCAGCTG_CTACAAGAAACCCATCCAGG	ADH1A	TATGGGCTGTAAAGCAGCTG	chr4:99282528-99282547,-;	CTACAAGAAACCCATCCAGG	chr4:99282417-99282436,-;
ADH1B_GAGAGGTTCTGGGAAGCAGG_CACCTTCTCCCAGTACACGG	ADH1B	GAGAGGTTCTGGGAAGCAGG	chr4:99311577-99311596,+;	CACCTTCTCCCAGTACACGG	chr4:99316011-99316030,-;
ADH1C_TGCTGACGCCGACGAAGTGG_AGCAGCCAGAATCATTGCTG	ADH1C	TGCTGACGCCGACGAAGTGG	chr4:99344993-99345012,+;	AGCAGCCAGAATCATTGCTG	chr4:99342956-99342975,-;
ADH4_AAATTTAGAATCGATAACAG_TACATTCTCTCAGTACACTG	ADH4	AAATTTAGAATCGATAACAG	chr4:99141629-99141648,+;	TACATTCTCTCAGTACACTG	chr4:99136579-99136598,-;
ADH5_TCAGGGTATAGGCATCGGTG_CTGATAGATCATTGCCACTG	ADH5	TCAGGGTATAGGCATCGGTG	chr4:99082074-99082093,+;	CTGATAGATCATTGCCACTG	chr4:99082104-99082123,-;
ADH6_GAGGTACATTCTCCACACTG_GATTGCAGCACCAAACCCAG	ADH6	GAGGTACATTCTCCACACTG	chr4:99210454-99210473,+;	GATTGCAGCACCAAACCCAG	chr4:99210094-99210113,+;
ADH7_CTTGGGACTGATACACTCAG_AGAAATGACAGGCAACAACG	ADH7	CTTGGGACTGATACACTCAG	chr4:99420626-99420645,+;	AGAAATGACAGGCAACAACG	chr4:99420574-99420593,-;
ADHFE1_AACCGGGAGTGAAACTACTG_TAATGTGAGAGTGGAACCAA	ADHFE1	AACCGGGAGTGAAACTACTG	chr8:66447280-66447299,+;	TAATGTGAGAGTGGAACCAA	chr8:66444719-66444738,+;
ADI1_AGAGAGGAACTACTCCTGGA_GATCTATCACCGCTTCACGG	ADI1	AGAGAGGAACTACTCCTGGA	chr2:3513907-3513926,-;	GATCTATCACCGCTTCACGG	chr2:3500825-3500844,-;
ADIG_ACAACAGCAAACCCACAGGG_AATAACAACAGCAAACCCAC	ADIG	ACAACAGCAAACCCACAGGG	chr20:38581319-38581338,-;	AATAACAACAGCAAACCCAC	chr20:38581323-38581342,-;
ADIPOQ_TAGGCAAAGTAGTACAGCCC_GTTGCAGTGGAATTTACCAG	ADIPOQ	TAGGCAAAGTAGTACAGCCC	chr3:186854435-186854454,-;	GTTGCAGTGGAATTTACCAG	chr3:186854409-186854428,-;
ADIPOR1_ATGGAGAGGTAGATGAGCCG_GAAAGAGCCAGGAGAAGCTG	ADIPOR1	ATGGAGAGGTAGATGAGCCG	chr1:202943841-202943860,+;	GAAAGAGCCAGGAGAAGCTG	chr1:202945029-202945048,+;
ADIPOR2_AGTCTACTGCCACTCAGAGG_AGTCTGGTAGTACATCATGA	ADIPOR2	AGTCTACTGCCACTCAGAGG	chr12:1780596-1780615,+;	AGTCTGGTAGTACATCATGA	chr12:1777883-1777902,-;
ADIRF_GGACCTGAAGCAACAGGTGG_ATCCTCACCGGCTTCCTGGG	ADIRF	GGACCTGAAGCAACAGGTGG	chr10:86968565-86968584,+;	ATCCTCACCGGCTTCCTGGG	chr10:86968594-86968613,-;
ADK_AAAGTCGAATATCATGCTGG_CTTGGCTGAAGACAAACACA	ADK	AAAGTCGAATATCATGCTGG	chr10:74314692-74314711,+;	CTTGGCTGAAGACAAACACA	chr10:74224565-74224584,+;
ADM_ACCCAGGTACATCAGGGCGA_GTCGTGGGAAGAGGGAACTG	ADM	ACCCAGGTACATCAGGGCGA	chr11:10305717-10305736,-;	GTCGTGGGAAGAGGGAACTG	chr11:10305969-10305988,+;
ADM2_CGGGCCCTCCAGGCACAGAG_GAGAGGCTGACCCATAACAG	ADM2	CGGGCCCTCCAGGCACAGAG	chr22:50482646-50482665,+;	GAGAGGCTGACCCATAACAG	chr22:50482683-50482702,-;
ADM5_AGAAGGCGAGGAGCAACAGC_GGGACCTGGACACTGCAGCC	ADM5	AGAAGGCGAGGAGCAACAGC	chr19:49689861-49689880,-;	GGGACCTGGACACTGCAGCC	chr19:49689890-49689909,+;
ADNP_AATCTCTAACGATAACCCAG_TAGATGCAGAGTGATAGTTG	ADNP	AATCTCTAACGATAACCCAG	chr20:50891989-50892008,-;	TAGATGCAGAGTGATAGTTG	chr20:50892662-50892681,+;
ADNP2_GAACACCAGAATTCACACCC_CGGCAGAGTGACAGACACGG	ADNP2	GAACACCAGAATTCACACCC	chr18:80137021-80137040,-;	CGGCAGAGTGACAGACACGG	chr18:80137269-80137288,-;
ADO_GGAGCCGGTCAGGCCCAAGG_GGTGCGGTGTGAGGATGCAG	ADO	GGAGCCGGTCAGGCCCAAGG	chr10:62805737-62805756,+;	GGTGCGGTGTGAGGATGCAG	chr10:62805605-62805624,-;
ADORA1_GGCAGCCAACGGCAGCATGG_GAGGACCATGAGGAGAAGCG	ADORA1	GGCAGCCAACGGCAGCATGG	chr1:203165387-203165406,+;	GAGGACCATGAGGAGAAGCG	chr1:203165494-203165513,-;
ADORA2A_TGGCTTGGTGACCGGCACGA_GAGGGCAAGAACCACTCCCA	ADORA2A	TGGCTTGGTGACCGGCACGA	chr22:24440589-24440608,+;	GAGGGCAAGAACCACTCCCA	chr22:24440701-24440720,+;
ADORA2A-AS1_CGTGTCCTGGCACGTGCCGA_CTTGCCGCCTCCGCAGCACA	ADORA2A-AS1	CGTGTCCTGGCACGTGCCGA	chr22:24495173-24495192,+;	CTTGCCGCCTCCGCAGCACA	chr22:24495148-24495167,-;
ADORA2B_CAACGTGCTGGTGTGCGCCG_GTTCCGGTAAGCATAGACAA	ADORA2B	CAACGTGCTGGTGTGCGCCG	chr17:15945320-15945339,+;	GTTCCGGTAAGCATAGACAA	chr17:15975206-15975225,-;
ADORA3_TCATTCACACAGATACAAGA_ATAGACGATAGGGTTCATCA	ADORA3	TCATTCACACAGATACAAGA	chr1:111500549-111500568,-;	ATAGACGATAGGGTTCATCA	chr1:111500061-111500080,+;
ADPGK_GGTGAACTGGAATACCAGTG_TAGGTGAACTGGAATACCAG	ADPGK	GGTGAACTGGAATACCAGTG	chr15:72755609-72755628,+;	TAGGTGAACTGGAATACCAG	chr15:72755607-72755626,+;
ADPRH_CCACCCAACAGGCTACCTGG_CACACCGAAAGACTCAGGGA	ADPRH	CCACCCAACAGGCTACCTGG	chr3:119586478-119586497,+;	CACACCGAAAGACTCAGGGA	chr3:119587538-119587557,-;
ADPRHL1_CTCCTGGCGAGAGTACGAGG_TGTAGGCATGAAGATCCAGG	ADPRHL1	CTCCTGGCGAGAGTACGAGG	chr13:113453284-113453303,+;	TGTAGGCATGAAGATCCAGG	chr13:113453335-113453354,-;
ADPRHL2_AGCCAAGGAGGCCTTTGACG_TACAAGAAAGACCCTGACAG	ADPRHL2	AGCCAAGGAGGCCTTTGACG	chr1:36091302-36091321,+;	TACAAGAAAGACCCTGACAG	chr1:36091631-36091650,+;
ADPRM_CCAAGCTGAAGGACACAACA_TTAATTTCCAAGGAACCAGG	ADPRM	CCAAGCTGAAGGACACAACA	chr17:10705125-10705144,-;	TTAATTTCCAAGGAACCAGG	chr17:10705030-10705049,+;
ADRA1A_GTAATCCTGGCAGATCCACG_TCTGAACCCTTTCTCCACGG	ADRA1A	GTAATCCTGGCAGATCCACG	chr8:26770318-26770337,+;	TCTGAACCCTTTCTCCACGG	chr8:26766058-26766077,+;
ADRA1B_AGGCCCGATGGAGATGACGG_GAGAACCACCAAGAACCTAG	ADRA1B	AGGCCCGATGGAGATGACGG	chr5:159917426-159917445,-;	GAGAACCACCAAGAACCTAG	chr5:159917598-159917617,+;
ADRA1D_GATGCGCAGCACCACCTCGG_GAAGCCCAGAACCTCCATGG	ADRA1D	GATGCGCAGCACCACCTCGG	chr20:4248040-4248059,+;	GAAGCCCAGAACCTCCATGG	chr20:4248475-4248494,+;
ADRA2A_ATGATGGCCTTGATGCGGCG_GACGGCCGAGATGACCCACA	ADRA2A	ATGATGGCCTTGATGCGGCG	chr10:111078483-111078502,-;	GACGGCCGAGATGACCCACA	chr10:111078511-111078530,-;
ADRA2B_CCAGTGCAAGCTCAACCAGG_AATGACCACAGCCAGCACGA	ADRA2B	CCAGTGCAAGCTCAACCAGG	chr2:96115645-96115664,-;	AATGACCACAGCCAGCACGA	chr2:96115019-96115038,+;
ADRA2C_CTTCCTCATCGTCTTCACCG_GCCGGACGAGAGCAGCGCAG	ADRA2C	CTTCCTCATCGTCTTCACCG	chr4:3766783-3766802,+;	GCCGGACGAGAGCAGCGCAG	chr4:3767458-3767477,+;
ADRB1_ACGAAGGCCATGATGCACAG_GATGGGCAGGAAGGACACCA	ADRB1	ACGAAGGCCATGATGCACAG	chr10:114044841-114044860,-;	GATGGGCAGGAAGGACACCA	chr10:114044695-114044714,-;
ADRB2_CACCATCAGAATGATCACCC_GACGAAGACCATGATCACCA	ADRB2	CACCATCAGAATGATCACCC	chr5:148827283-148827302,-;	GACGAAGACCATGATCACCA	chr5:148827466-148827485,-;
ADRB3_GGTGCCCATGATGAGACCCA_GGAGGAGGACAGCAGCACGT	ADRB3	GGTGCCCATGATGAGACCCA	chr8:37965570-37965589,+;	GGAGGAGGACAGCAGCACGT	chr8:37965840-37965859,+;
ADRM1_GAGGAGGAGCTGCTCCCTGG_GGAGTCGCTGCCGCAGACCG	ADRM1	GAGGAGGAGCTGCTCCCTGG	chr20:62307430-62307449,-;	GGAGTCGCTGCCGCAGACCG	chr20:62308115-62308134,+;
ADSL_GGTATAAATTCCGGACATGG_GGAGAACATCGACTTCAAGA	ADSL	GGTATAAATTCCGGACATGG	chr22:40346656-40346675,+;	GGAGAACATCGACTTCAAGA	chr22:40349885-40349904,+;
ADSS1_GGAGGCCTGCTGCAGACCCG_CAGACACCACAGGCGCCAGG	ADSS1	GGAGGCCTGCTGCAGACCCG	chr14:104743073-104743092,+;	CAGACACCACAGGCGCCAGG	chr14:104746296-104746315,+;
ADSS2_CGGAGGAAACCGGGTGACGG_AGTTTGGTGTAACTACTGGA	ADSS2	CGGAGGAAACCGGGTGACGG	chr1:244451724-244451743,-;	AGTTTGGTGTAACTACTGGA	chr1:244417699-244417718,-;
ADTRP_TTGGAGAGAAGCTCAACCAC_GGCAAACACAGGATACACCC	ADTRP	TTGGAGAGAAGCTCAACCAC	chr6:11723359-11723378,-;	GGCAAACACAGGATACACCC	chr6:11723449-11723468,+;
AEBP1_GCTGACCGACGACGAGATCG_GCGCCGAATGTACTCAACTG	AEBP1	GCTGACCGACGACGAGATCG	chr7:44104749-44104768,+;	GCGCCGAATGTACTCAACTG	chr7:44107806-44107825,-;
AEBP2_TGTGCATCGAAGAAATCATG_GTAGACAGCACAATTTCCAG	AEBP2	TGTGCATCGAAGAAATCATG	chr12:19500105-19500124,-;	GTAGACAGCACAATTTCCAG	chr12:19462532-19462551,+;
AEN_GAAGGAGCCGACAGCACCAG_TGAGCATGCCTCCAGAACCA	AEN	GAAGGAGCCGACAGCACCAG	chr15:88626304-88626323,+;	TGAGCATGCCTCCAGAACCA	chr15:88626367-88626386,+;
AFAP1_GAGGACACTCTGAATCCACG_CAGTTCTGCCTTGTGCACCG	AFAP1	GAGGACACTCTGAATCCACG	chr4:7819117-7819136,+;	CAGTTCTGCCTTGTGCACCG	chr4:7819082-7819101,+;
AFAP1L1_GAGCCGAGGAGGATGCCCGG_TGAGTCCTACGATGAAGAGG	AFAP1L1	GAGCCGAGGAGGATGCCCGG	chr5:149329696-149329715,+;	TGAGTCCTACGATGAAGAGG	chr5:149307433-149307452,+;
AFAP1L2_GGAGGAGCTGTATGACGACG_CAGGTGGGTGGTGTCCACGG	AFAP1L2	GGAGGAGCTGTATGACGACG	chr10:114301380-114301399,-;	CAGGTGGGTGGTGTCCACGG	chr10:114297238-114297257,+;
AFDN_AGGTGGTTATGAAACGACGG_AGGGCCCAAGACATAAACCT	AFDN	AGGTGGTTATGAAACGACGG	chr6:167875412-167875431,+;	AGGGCCCAAGACATAAACCT	chr6:167898446-167898465,+;
AFDN-DT_GCCGGGCGCACACCGGCCGG_GGAGGCCAAGTCGGAGGACG	AFDN-DT	GCCGGGCGCACACCGGCCGG	chr6:167826904-167826923,+;	GGAGGCCAAGTCGGAGGACG	chr6:167826967-167826986,+;
AFF1_AATCTGTCACCGAAGCACAG_ACAGAAAGAGTCAACAGCAG	AFF1	AATCTGTCACCGAAGCACAG	chr4:87047111-87047130,-;	ACAGAAAGAGTCAACAGCAG	chr4:86948543-86948562,+;
AFF1-AS1_GACGTCCCTTGCCGCTTGGG_GGCGGCGGCCGAGTGCGCAG	AFF1-AS1	GACGTCCCTTGCCGCTTGGG	chr4:86934860-86934879,+;	GGCGGCGGCCGAGTGCGCAG	chr4:86935044-86935063,-;
AFF2_GTACTCTAGAGAGTAAGTCA_GTACTGGCAAGCCAGGCCAG	AFF2	GTACTCTAGAGAGTAAGTCA	chrX:148956466-148956485,-;	GTACTGGCAAGCCAGGCCAG	chrX:148662232-148662251,+;
AFF3_CAGATAGAAATGCATTACGG_GTAGTGCTACAGATAGACGA	AFF3	CAGATAGAAATGCATTACGG	chr2:100008902-100008921,-;	GTAGTGCTACAGATAGACGA	chr2:100007249-100007268,+;
AFF4_GATGATTCTAGTAGCCACAG_AGAGTGGACATAGTAGCCAG	AFF4	GATGATTCTAGTAGCCACAG	chr5:132898324-132898343,-;	AGAGTGGACATAGTAGCCAG	chr5:132934663-132934682,-;
AFG1L_GGCCAGAGGAGCGAGAGCGG_GGTAACCAAGAGCGACCAGG	AFG1L	GGCCAGAGGAGCGAGAGCGG	chr6:108295171-108295190,-;	GGTAACCAAGAGCGACCAGG	chr6:108295090-108295109,-;
AFG3L1P_GCCGTCGCCTGACCGTTCGA_GATCAAACCCTCGAACGGTC	AFG3L1P	GCCGTCGCCTGACCGTTCGA	chr16:89972471-89972490,-;	GATCAAACCCTCGAACGGTC	chr16:89972461-89972480,+;
AFG3L2_AGGTAGGACTCACCGTCCGG_GCTACCACACGCTCTTCTGG	AFG3L2	AGGTAGGACTCACCGTCCGG	chr18:12376956-12376975,+;	GCTACCACACGCTCTTCTGG	chr18:12367349-12367368,-;
AFM_TGTGCAGTGCATCCGTGACA_AGTCAACTGCCTTCAAACAA	AFM	TGTGCAGTGCATCCGTGACA	chr4:73488738-73488757,+;	AGTCAACTGCCTTCAAACAA	chr4:73487078-73487097,+;
AFMID_CCTGTGTGGACACTCAGCCG_GTTCTGTGAAGTATACACGA	AFMID	CCTGTGTGGACACTCAGCCG	chr17:78205102-78205121,+;	GTTCTGTGAAGTATACACGA	chr17:78205479-78205498,-;
AFP_GCATTGGCAAAGCGAAGCTG_ATTACTGAGACAGCAAGCTG	AFP	GCATTGGCAAAGCGAAGCTG	chr4:73450072-73450091,+;	ATTACTGAGACAGCAAGCTG	chr4:73449366-73449385,-;
AFTPH_TCAGTGCTATGAGTGCTAAG_GTGGAGCAGAGACAGAATGT	AFTPH	TCAGTGCTATGAGTGCTAAG	chr2:64552108-64552127,-;	GTGGAGCAGAGACAGAATGT	chr2:64551886-64551905,+;
AGA_TGGAGGGCATTAGCATCTGG_CATACTTTGAGCAAATGTGG	AGA	TGGAGGGCATTAGCATCTGG	chr4:177440405-177440424,-;	CATACTTTGAGCAAATGTGG	chr4:177438835-177438854,+;
AGAP1_CCATTCCTGGCTGTTCACGA_GAGGGTCATCGATGACGCCA	AGAP1	CCATTCCTGGCTGTTCACGA	chr2:235709185-235709204,-;	GAGGGTCATCGATGACGCCA	chr2:235750376-235750395,+;
AGAP11_TGGCCTGTCCAGCACTGCTG_GGAGTGACCCAGACAAAGGG	AGAP11	TGGCCTGTCCAGCACTGCTG	chr10:87009038-87009057,+;	GGAGTGACCCAGACAAAGGG	chr10:87008545-87008564,+;
AGAP2_TGTGCCCAGGCTAGTAACGG_TAACCATTCCAGAATCGTCG	AGAP2	TGTGCCCAGGCTAGTAACGG	chr12:57731957-57731976,-;	TAACCATTCCAGAATCGTCG	chr12:57731635-57731654,-;
AGAP3_TGGGCGCGGCGGCAAGCGGC_AGTCGCAGACGCTGTGGGCG	AGAP3	TGGGCGCGGCGGCAAGCGGC	chr7:151114819-151114838,-;	AGTCGCAGACGCTGTGGGCG	chr7:151114833-151114852,-;
AGAP4_GCAGGGCCATGGCCTTGCTC_GATACTACACACACTTGTCG	AGAP4	GCAGGGCCATGGCCTTGCTC	chr10:45826574-45826593,+;	GATACTACACACACTTGTCG	chr10:45825911-45825930,+;
AGAP5_GCTGAGGTGACCGTTGAAGT_CACGAATGTGGTGCATGTGG	AGAP5	GCTGAGGTGACCGTTGAAGT	chr10:73697583-73697602,-;	CACGAATGTGGTGCATGTGG	chr10:73697551-73697570,+;
AGAP6_TTATTAGCATGAGGAGAGGG_GATGGCTCTACCGCTCCCGA	AGAP6	TTATTAGCATGAGGAGAGGG	chr10:50009302-50009321,-;	GATGGCTCTACCGCTCCCGA	chr10:50008952-50008971,-;
AGAP9_TGGTGGTGCTGGAGATACCG_TAACTCTTCTGCCAATCCAG	AGAP9	TGGTGGTGCTGGAGATACCG	chr10:47502973-47502992,+;	TAACTCTTCTGCCAATCCAG	chr10:47520538-47520557,-;
AGBL1_ATAGCACCCAGCACCAGCAG_AAAGAGTGTCAACCTCAAAG	AGBL1	ATAGCACCCAGCACCAGCAG	chr15:86269954-86269973,+;	AAAGAGTGTCAACCTCAAAG	chr15:86295275-86295294,+;
AGBL2_GGCAGCTGCAAAGAAAGCTG_CAGATAGAAGCCATCAACAG	AGBL2	GGCAGCTGCAAAGAAAGCTG	chr11:47690344-47690363,-;	CAGATAGAAGCCATCAACAG	chr11:47705866-47705885,-;
AGBL3_AGAGCAAAGAAGGAACAGGA_TGAGTCAGAGTTCTTCAAGG	AGBL3	AGAGCAAAGAAGGAACAGGA	chr7:135044059-135044078,+;	TGAGTCAGAGTTCTTCAAGG	chr7:135034625-135034644,-;
AGBL4_GGAGTCCACCGAGGAAGCGA_AGGATGAGGAACGGTTCCAG	AGBL4	GGAGTCCACCGAGGAAGCGA	chr1:48587100-48587119,+;	AGGATGAGGAACGGTTCCAG	chr1:48590887-48590906,-;
AGBL5_AATAGCAAAGGAGCTCCCGA_ACATGGCGGAATGTAATCCG	AGBL5	AATAGCAAAGGAGCTCCCGA	chr2:27054654-27054673,-;	ACATGGCGGAATGTAATCCG	chr2:27058431-27058450,+;
AGER_CCAGGAGACACCCTGAGACA_ACTGGTGCTGAAGTGTAAGG	AGER	CCAGGAGACACCCTGAGACA	chr6:32182983-32183002,-;	ACTGGTGCTGAAGTGTAAGG	chr6:32183922-32183941,-;
AGFG1_GCCAGAACAAGCCAAAGTCG_GGAGCAGGAGGTACACACGA	AGFG1	GCCAGAACAAGCCAAAGTCG	chr2:227523772-227523791,+;	GGAGCAGGAGGTACACACGA	chr2:227472561-227472580,-;
AGFG2_GGTGCACACGAAGCTGCCCA_CCGACGGCACCACACCTCCG	AGFG2	GGTGCACACGAAGCTGCCCA	chr7:100539531-100539550,-;	CCGACGGCACCACACCTCCG	chr7:100539423-100539442,-;
AGGF1_GGAGACTGATAGTGAACCAG_TGAACATACAAGCTGCAATG	AGGF1	GGAGACTGATAGTGAACCAG	chr5:77046562-77046581,+;	TGAACATACAAGCTGCAATG	chr5:77046382-77046401,+;
AGK_GTGCACTTTGCTTATCCCGG_TACTGGGCACAACCACAGGA	AGK	GTGCACTTTGCTTATCCCGG	chr7:141651588-141651607,+;	TACTGGGCACAACCACAGGA	chr7:141641377-141641396,+;
AGL_TGAAGAGTAACACAGTCCAA_AGTGACAGAGCTAGAAACAG	AGL	TGAAGAGTAACACAGTCCAA	chr1:99862333-99862352,-;	AGTGACAGAGCTAGAAACAG	chr1:99910807-99910826,+;
AGMAT_GACAGTCAATCCTAGCACGG_TTGGAGGTCCCAGTATCCAG	AGMAT	GACAGTCAATCCTAGCACGG	chr1:15583334-15583353,-;	TTGGAGGTCCCAGTATCCAG	chr1:15584711-15584730,+;
AGMO_CAAGTCCATGGAGAATCCCA_TCTCAGTGAAGAAATTCCAG	AGMO	CAAGTCCATGGAGAATCCCA	chr7:15544831-15544850,+;	TCTCAGTGAAGAAATTCCAG	chr7:15387408-15387427,-;
AGO1_AGTGAAGGATGACATGACGG_GAAGAAGGAGCGGCCCACAG	AGO1	AGTGAAGGATGACATGACGG	chr1:35902001-35902020,+;	GAAGAAGGAGCGGCCCACAG	chr1:35893682-35893701,-;
AGO2_TACACGATGCACTTTCAGGG_GCAGACGGTGGAGTGCACGG	AGO2	TACACGATGCACTTTCAGGG	chr8:140562524-140562543,-;	GCAGACGGTGGAGTGCACGG	chr8:140557193-140557212,-;
AGO3_AAGAAGTTCCCGGACCATGG_ACTTCCTGTGGCAACTACAG	AGO3	AAGAAGTTCCCGGACCATGG	chr1:36039881-36039900,-;	ACTTCCTGTGGCAACTACAG	chr1:35967054-35967073,+;
AGO4_AAGCCGGGCATAATATGCAG_GAATTCCTGCATGACTACAG	AGO4	AAGCCGGGCATAATATGCAG	chr1:35850987-35851006,-;	GAATTCCTGCATGACTACAG	chr1:35850237-35850256,-;
AGPAT1_TCGCACGGCACACACAGGGA_GCAGCAGGAAGAGCAGCAGC	AGPAT1	TCGCACGGCACACACAGGGA	chr6:32171320-32171339,+;	GCAGCAGGAAGAGCAGCAGC	chr6:32171430-32171449,+;
AGPAT2_AGAAGGAAGAGTACACCACG_GGAGAAGGAAGAGTACACCA	AGPAT2	AGAAGGAAGAGTACACCACG	chr9:136674774-136674793,+;	GGAGAAGGAAGAGTACACCA	chr9:136674772-136674791,+;
AGPAT3_CCGGAGGCACTTGACTGCGG_CTACGGGAAGAAGTACGAGG	AGPAT3	CCGGAGGCACTTGACTGCGG	chr21:43970780-43970799,-;	CTACGGGAAGAAGTACGAGG	chr21:43971455-43971474,+;
AGPAT4_GGTGTTGATGATTAGCCCTG_GGTGTGACGGAAATTGACAA	AGPAT4	GGTGTTGATGATTAGCCCTG	chr6:161232124-161232143,+;	GGTGTGACGGAAATTGACAA	chr6:161136589-161136608,-;
AGPAT5_AAACAAGTTGCAGAGCTACG_TATGAAGGGAAAGACGATGG	AGPAT5	AAACAAGTTGCAGAGCTACG	chr8:6732614-6732633,+;	TATGAAGGGAAAGACGATGG	chr8:6747777-6747796,+;
AGPS_TGGGCAAGTTACGGAAGCAA_TCCTACAGTACTGAACTCCA	AGPS	TGGGCAAGTTACGGAAGCAA	chr2:177538074-177538093,+;	TCCTACAGTACTGAACTCCA	chr2:177461936-177461955,-;
AGR2_AGAGATACCACAGTCAAACC_GCTGACTCCTACCTCTGGAG	AGR2	AGAGATACCACAGTCAAACC	chr7:16801717-16801736,-;	GCTGACTCCTACCTCTGGAG	chr7:16801646-16801665,+;
AGR3_ATTTGTGAATACTTACATAG_CCTCCTCAGACACTCTCAAG	AGR3	ATTTGTGAATACTTACATAG	chr7:16860484-16860503,+;	CCTCCTCAGACACTCTCAAG	chr7:16878512-16878531,-;
AGRN_GGTGGAGGAGATCCTCAACG_ACACAGGCGCCACCACGCTG	AGRN	GGTGGAGGAGATCCTCAACG	chr1:1020322-1020341,+;	ACACAGGCGCCACCACGCTG	chr1:1040762-1040781,-;
AGRP_GGCACAGCTCAGCACCGCTG_GGAGGCTCAGGCCTTGGCAG	AGRP	GGCACAGCTCAGCACCGCTG	chr16:67483369-67483388,+;	GGAGGCTCAGGCCTTGGCAG	chr16:67483027-67483046,-;
AGT_TGTGAACACGCCCACCACCG_CCAGCTGCTGCTGTCCACGG	AGT	TGTGAACACGCCCACCACCG	chr1:230710212-230710231,+;	CCAGCTGCTGCTGTCCACGG	chr1:230710229-230710248,-;
AGTPBP1_GCATCGGTTGAAGTACCTGA_TGTCCCAGAATATTCAGAGG	AGTPBP1	GCATCGGTTGAAGTACCTGA	chr9:85632818-85632837,-;	TGTCCCAGAATATTCAGAGG	chr9:85632741-85632760,-;
AGTR1_ATGGGCTGTCTACACAGCTA_CAGGCCCAGCCCTATCGGGA	AGTR1	ATGGGCTGTCTACACAGCTA	chr3:148741284-148741303,+;	CAGGCCCAGCCCTATCGGGA	chr3:148741607-148741626,-;
AGTR2_TTGGAACCCTAAACACACTG_ACAGGCCATACACCAAACAA	AGTR2	TTGGAACCCTAAACACACTG	chrX:116173270-116173289,-;	ACAGGCCATACACCAAACAA	chrX:116172777-116172796,-;
AGTRAP_ACATCAGCATCTTCTACCCG_GCGGCTTGAGCAGCAAGCTG	AGTRAP	ACATCAGCATCTTCTACCCG	chr1:11748458-11748477,+;	GCGGCTTGAGCAGCAAGCTG	chr1:11748528-11748547,-;
AGXT_GCTGCTGTTCTTAACCCACG_GCGCCCATGCAGATACGCCG	AGXT	GCTGCTGTTCTTAACCCACG	chr2:240871372-240871391,+;	GCGCCCATGCAGATACGCCG	chr2:240877574-240877593,-;
AGXT2_TCAGGCATGAAGTCACATGG_GCGGAAGTGACCAGGCACAA	AGXT2	TCAGGCATGAAGTCACATGG	chr5:35040585-35040604,+;	GCGGAAGTGACCAGGCACAA	chr5:35047840-35047859,+;
AHCTF1_CTGTGAAGAAAGATACACCC_GAGAAAGTGTAATGAGACAA	AHCTF1	CTGTGAAGAAAGATACACCC	chr1:246902645-246902664,-;	GAGAAAGTGTAATGAGACAA	chr1:246907694-246907713,-;
AHCY_TGGCTGCCTGCACATGACCG_AATCTCGGTGATGATGACGC	AHCY	TGGCTGCCTGCACATGACCG	chr20:34295442-34295461,-;	AATCTCGGTGATGATGACGC	chr20:34290765-34290784,+;
AHCYL1_ACACATCACAGCCCAGACAG_CAGCATGGATGGGTTCAGGG	AHCYL1	ACACATCACAGCCCAGACAG	chr1:110012441-110012460,+;	CAGCATGGATGGGTTCAGGG	chr1:110017943-110017962,+;
AHCYL2_CGCCTGAGGCACCTTCCCGG_TGATGATGAGACATCGCCCA	AHCYL2	CGCCTGAGGCACCTTCCCGG	chr7:129225306-129225325,-;	TGATGATGAGACATCGCCCA	chr7:129389078-129389097,+;
AHDC1_GGTAGTACTTGGGTTCCCGG_GCAGCTGATTGACATCATGA	AHDC1	GGTAGTACTTGGGTTCCCGG	chr1:27552031-27552050,+;	GCAGCTGATTGACATCATGA	chr1:27551731-27551750,-;
AHI1_AGGTCTTGTGTAGTCAACTG_TTGTTGAGGCATTTGAATGG	AHI1	AGGTCTTGTGTAGTCAACTG	chr6:135466141-135466160,+;	TTGTTGAGGCATTTGAATGG	chr6:135448365-135448384,-;
AHNAK_GGAGAAGGAGGAGACAACCC_GACCCAGCTGCTGAACACCA	AHNAK	GGAGAAGGAGGAGACAACCC	chr11:62536077-62536096,-;	GACCCAGCTGCTGAACACCA	chr11:62535116-62535135,-;
AHNAK2_GGGCAGAGACACCTCCACGA_AGTGGACGTGAAACTCCCGG	AHNAK2	GGGCAGAGACACCTCCACGA	chr14:104942665-104942684,+;	AGTGGACGTGAAACTCCCGG	chr14:104942844-104942863,-;
AHR_AGAACCTCAGCACACCCACG_GGAGTTATTATGGCTGACTG	AHR	AGAACCTCAGCACACCCACG	chr7:17340153-17340172,+;	GGAGTTATTATGGCTGACTG	chr7:17340088-17340107,-;
AHRR_GCTGCCGGCAGAAGTCCTGG_GACAGCGGGAAAGCACAGTG	AHRR	GCTGCCGGCAGAAGTCCTGG	chr5:422779-422798,-;	GACAGCGGGAAAGCACAGTG	chr5:433946-433965,+;
AHSA1_TAAGAGTGATCTTACAAGTG_AGACGTTGCCATCTACCATG	AHSA1	TAAGAGTGATCTTACAAGTG	chr14:77465592-77465611,-;	AGACGTTGCCATCTACCATG	chr14:77468145-77468164,-;
AHSG_TGTTGCTAAAGAGGCCACAG_TCTCCGAGCAGACTCAGCCG	AHSG	TGTTGCTAAAGAGGCCACAG	chr3:186618586-186618605,+;	TCTCCGAGCAGACTCAGCCG	chr3:186617176-186617195,+;
AHSP_AGAAGACATGGTGACTGTGG_TCGGCAAGAGCTGAACACTC	AHSP	AGAAGACATGGTGACTGTGG	chr16:31528484-31528503,+;	TCGGCAAGAGCTGAACACTC	chr16:31528592-31528611,+;
AICDA_GGAGGAAGAGCAATTCCACG_AAGTCATCAACCTCATACAG	AICDA	GGAGGAAGAGCAATTCCACG	chr12:8605455-8605474,+;	AAGTCATCAACCTCATACAG	chr12:8604315-8604334,+;
AIDA_TGAATTCACAGAAGAACAAA_TACCTACCGGGAACTCTAGC	AIDA	TGAATTCACAGAAGAACAAA	chr1:222703150-222703169,-;	TACCTACCGGGAACTCTAGC	chr1:222686923-222686942,+;
AIF1_TTTCAGGGACATGATATCTG_AGAGGTGTCCAGTGGCTCCG	AIF1	TTTCAGGGACATGATATCTG	chr6:31616341-31616360,-;	AGAGGTGTCCAGTGGCTCCG	chr6:31616420-31616439,+;
AIF1L_GAGGCTGGCCGAGATCAACC_TCAGCAACAGGTTCCAAGGT	AIF1L	GAGGCTGGCCGAGATCAACC	chr9:131096842-131096861,+;	TCAGCAACAGGTTCCAAGGT	chr9:131096643-131096662,+;
AIFM1_CCGTGTGCGTCCGAAGCCCG_TAGGCAACTTGTTCCAGCGA	AIFM1	CCGTGTGCGTCCGAAGCCCG	chrX:130165573-130165592,-;	TAGGCAACTTGTTCCAGCGA	chrX:130156587-130156606,-;
AIFM2_TGAGCGGGTGAGCAATCTGG_GGAGAGCAGCCACATTGTGG	AIFM2	TGAGCGGGTGAGCAATCTGG	chr10:70116754-70116773,-;	GGAGAGCAGCCACATTGTGG	chr10:70123925-70123944,+;
AIFM3_TGACAGCTCACCTTTCACCA_GGCCCGCCACTTCCACACGG	AIFM3	TGACAGCTCACCTTTCACCA	chr22:20973859-20973878,-;	GGCCCGCCACTTCCACACGG	chr22:20973410-20973429,+;
AIG1_ATGCCCTCACACCAGACCTA_CCATCCGCAGCACCTGGCAG	AIG1	ATGCCCTCACACCAGACCTA	chr6:143061010-143061029,+;	CCATCCGCAGCACCTGGCAG	chr6:143060940-143060959,-;
AIM2_GCCTGAACAGAAACAGATGG_TCAGCCTGAACAGAAACAGA	AIM2	GCCTGAACAGAAACAGATGG	chr1:159066311-159066330,-;	TCAGCCTGAACAGAAACAGA	chr1:159066314-159066333,-;
AIMP1_ACTGGAGCAGAAGGGTGCAG_GCTCAAACCATGAGCAACAG	AIMP1	ACTGGAGCAGAAGGGTGCAG	chr4:106325039-106325058,+;	GCTCAAACCATGAGCAACAG	chr4:106347660-106347679,+;
AIMP2_TGTAACCAACATAATCCAAG_TGTGCAGCACAAGCAGGGAG	AIMP2	TGTAACCAACATAATCCAAG	chr7:6015274-6015293,+;	TGTGCAGCACAAGCAGGGAG	chr7:6017870-6017889,-;
AIP_ACCGTCGTACTTGTTGAGGA_CGCGGCCGTGTGGAATGCCC	AIP	ACCGTCGTACTTGTTGAGGA	chr11:67490440-67490459,-;	CGCGGCCGTGTGGAATGCCC	chr11:67490825-67490844,+;
AIPL1_GAAGAAGGAGGAGTACTATG_AGCTCGATCACAAAGACCAG	AIPL1	GAAGAAGGAGGAGTACTATG	chr17:6426657-6426676,-;	AGCTCGATCACAAAGACCAG	chr17:6428325-6428344,+;
AIRE_GCTGTTCAAGGACTACAACC_GAGATGGTACGGACGTGCTG	AIRE	GCTGTTCAAGGACTACAACC	chr21:44286664-44286683,+;	GAGATGGTACGGACGTGCTG	chr21:44293823-44293842,+;
AJAP1_GCGGAAGACCAACCAGCAGG_CACCAGTCCCAGCAACAACG	AJAP1	GCGGAAGACCAACCAGCAGG	chr1:4772319-4772338,+;	CACCAGTCCCAGCAACAACG	chr1:4712638-4712657,+;
AJM1_GCCCAGCGACTCATACTGTG_AGCCCAGGAAGAGCACGCCG	AJM1	GCCCAGCGACTCATACTGTG	chr9:136845134-136845153,+;	AGCCCAGGAAGAGCACGCCG	chr9:136846661-136846680,-;
AJUBA_TACTGGCGAAGCTAGAGCGG_CAGACATACTGACCTCAGAG	AJUBA	TACTGGCGAAGCTAGAGCGG	chr14:22981888-22981907,+;	CAGACATACTGACCTCAGAG	chr14:22974826-22974845,+;
AK1_AAGGAGAAGAGTTTGAGCGA_TCAGATCGTCTTCTCTGCGG	AK1	AAGGAGAAGAGTTTGAGCGA	chr9:127871826-127871845,-;	TCAGATCGTCTTCTCTGCGG	chr9:127873403-127873422,+;
AK2_GTGAGGCAGGCAGAAATGGT_ATGGATGCTGGGAAACTGGT	AK2	GTGAGGCAGGCAGAAATGGT	chr1:33021591-33021610,-;	ATGGATGCTGGGAAACTGGT	chr1:33024440-33024459,-;
AK3_GCTGCGAGCGGTGATCATGG_GAGCTGAAGCACCTCTCCAG	AK3	GCTGCGAGCGGTGATCATGG	chr9:4741048-4741067,-;	GAGCTGAAGCACCTCTCCAG	chr9:4740975-4740994,-;
AK4_TGAACCGTTAGTCCAGCAGG_TCCGAGTTGGAGAACAGGCG	AK4	TGAACCGTTAGTCCAGCAGG	chr1:65224772-65224791,+;	TCCGAGTTGGAGAACAGGCG	chr1:65190787-65190806,+;
AK5_GGTGTTCTATGACATCAGCA_CTGAAGCGTGCAGAACAGCA	AK5	GGTGTTCTATGACATCAGCA	chr1:77411007-77411026,+;	CTGAAGCGTGCAGAACAGCA	chr1:77340440-77340459,+;
AK6_TGTACGAAAGACTTGAAACA_TTAGATAACCAAATGAGAGA	AK6	TGTACGAAAGACTTGAAACA	chr5:69355651-69355670,-;	TTAGATAACCAAATGAGAGA	chr5:69355763-69355782,-;
AK7_TGAGAGCTCACAGCAAATGG_AAGGAGTACAAGCAAAGCAG	AK7	TGAGAGCTCACAGCAAATGG	chr14:96404822-96404841,+;	AAGGAGTACAAGCAAAGCAG	chr14:96451541-96451560,+;
AK8_GCAACTGCTGAAAGAGGCTG_CTGGATGAGCTCGCCAAACG	AK8	GCAACTGCTGAAAGAGGCTG	chr9:132814698-132814717,-;	CTGGATGAGCTCGCCAAACG	chr9:132814663-132814682,+;
AK9_GGTAACTGCAGATCATCCAG_AGGCATCTCACGATACCCGA	AK9	GGTAACTGCAGATCATCCAG	chr6:109610469-109610488,-;	AGGCATCTCACGATACCCGA	chr6:109573503-109573522,-;
AKAIN1_GAAATCATGGTGTTCGCTCC_GACCACATCCAACTGGGCGT	AKAIN1	GAAATCATGGTGTTCGCTCC	chr18:5197040-5197059,-;	GACCACATCCAACTGGGCGT	chr18:5145596-5145615,-;
AKAP1_GGTGTTAGGAAGAATGCCCG_GCGGAAGCAGATCATTCAGG	AKAP1	GGTGTTAGGAAGAATGCCCG	chr17:57105787-57105806,-;	GCGGAAGCAGATCATTCAGG	chr17:57107157-57107176,+;
AKAP10_CTGGGTGAGACTCATCAGGA_CCGCCGGAAGAAGGACATGG	AKAP10	CTGGGTGAGACTCATCAGGA	chr17:19931831-19931850,+;	CCGCCGGAAGAAGGACATGG	chr17:19977596-19977615,+;
AKAP11_ATGTCCCAGGACATTCACTG_TCATAGGGAAGTCATCGCAG	AKAP11	ATGTCCCAGGACATTCACTG	chr13:42299501-42299520,-;	TCATAGGGAAGTCATCGCAG	chr13:42299882-42299901,+;
AKAP12_TCAAGCCGAAACCTTAGCTG_ACAGCATCATACTCAGACAG	AKAP12	TCAAGCCGAAACCTTAGCTG	chr6:151351808-151351827,+;	ACAGCATCATACTCAGACAG	chr6:151350936-151350955,-;
AKAP13_GTACTCCTGAGGAAGCCACG_TGTGGATACTGAGAGCTCCG	AKAP13	GTACTCCTGAGGAAGCCACG	chr15:85582006-85582025,+;	TGTGGATACTGAGAGCTCCG	chr15:85543863-85543882,-;
AKAP14_TGGTACCTACTTCACCATGA_ATGGCGTAGAGTTTGTAGAG	AKAP14	TGGTACCTACTTCACCATGA	chrX:119914836-119914855,+;	ATGGCGTAGAGTTTGTAGAG	chrX:119914727-119914746,+;
AKAP17A_ACATGAACGAGACCCTGCCG_GCGTATTTCCAAGAGCACCA	AKAP17A	ACATGAACGAGACCCTGCCG	chrX:1593869-1593888,+;chrY:1593869-1593888,+;	GCGTATTTCCAAGAGCACCA	chrX:1593663-1593682,+;chrY:1593663-1593682,+;
AKAP3_AACTCAGGAGACCCACACAA_GAGAGCACCAAAGAAAGACA	AKAP3	AACTCAGGAGACCCACACAA	chr12:4628666-4628685,-;	GAGAGCACCAAAGAAAGACA	chr12:4628219-4628238,-;
AKAP4_GAACCTGCATAATATTACTG_GACACTGTAGCAGTTCTCAG	AKAP4	GAACCTGCATAATATTACTG	chrX:50193530-50193549,-;	GACACTGTAGCAGTTCTCAG	chrX:50194239-50194258,+;
AKAP5_GATGAGAAGAGATCAGCAGA_AACAAAGGCTAAGTCAACCC	AKAP5	GATGAGAAGAGATCAGCAGA	chr14:64468434-64468453,+;	AACAAAGGCTAAGTCAACCC	chr14:64468913-64468932,+;
AKAP6_GATGTTGTCTGAGCCAACAG_CCATGCCGAACACCTAAACG	AKAP6	GATGTTGTCTGAGCCAACAG	chr14:32546407-32546426,-;	CCATGCCGAACACCTAAACG	chr14:32546172-32546191,+;
AKAP7_TGAGCGACTGGCCAAAGCAA_TAAGAGGCTGGTGGAGAACG	AKAP7	TGAGCGACTGGCCAAAGCAA	chr6:131165128-131165147,+;	TAAGAGGCTGGTGGAGAACG	chr6:131281579-131281598,+;
AKAP8_GCTGGACCTGCCAACACCCA_GACATGGACCAGGGCTACGG	AKAP8	GCTGGACCTGCCAACACCCA	chr19:15376978-15376997,-;	GACATGGACCAGGGCTACGG	chr19:15379715-15379734,-;
AKAP8L_GCGGCAGCGAGACCGCATGG_AAGAAGAAGAGAAAGCAGGG	AKAP8L	GCGGCAGCGAGACCGCATGG	chr19:15399309-15399328,-;	AAGAAGAAGAGAAAGCAGGG	chr19:15401018-15401037,-;
AKAP9_GAGAGTGAGAAACCAAGCCA_AAAGGAAGCTATGAAAGCAG	AKAP9	GAGAGTGAGAAACCAAGCCA	chr7:92089508-92089527,+;	AAAGGAAGCTATGAAAGCAG	chr7:92062446-92062465,+;
AKIP1_CATGTCTATCGTTATCACAG_TAGTGCTTCCTTCAGAACAA	AKIP1	CATGTCTATCGTTATCACAG	chr11:8914865-8914884,+;	TAGTGCTTCCTTCAGAACAA	chr11:8912476-8912495,+;
AKIRIN1_CACATGATCAGATTATGCGA_GGCTGCTGCAGACTCTGCGG	AKIRIN1	CACATGATCAGATTATGCGA	chr1:39003374-39003393,+;	GGCTGCTGCAGACTCTGCGG	chr1:38991543-38991562,-;
AKIRIN2_TGTGCATCAGAAGTACAACA_CGCCGCCTCCTTCTCCGCTG	AKIRIN2	TGTGCATCAGAAGTACAACA	chr6:87681658-87681677,+;	CGCCGCCTCCTTCTCCGCTG	chr6:87701525-87701544,-;
AKNA_TCCTGCCCACCCTATCACCA_AGGGAAAGCAGAGGCCACCA	AKNA	TCCTGCCCACCCTATCACCA	chr9:114376525-114376544,-;	AGGGAAAGCAGAGGCCACCA	chr9:114359652-114359671,-;
AKNAD1_ATCCACCAAGAACTTCTCAC_TAACTGGAGAACTCACAGGA	AKNAD1	ATCCACCAAGAACTTCTCAC	chr1:108849539-108849558,-;	TAACTGGAGAACTCACAGGA	chr1:108837594-108837613,+;
AKR1A1_CAAGACAGCTGGACGCACGG_TGTTTGTGACATCCAAGCTG	AKR1A1	CAAGACAGCTGGACGCACGG	chr1:45568155-45568174,-;	TGTTTGTGACATCCAAGCTG	chr1:45566888-45566907,+;
AKR1B1_GTAGGCCATGGAAGAGCTGG_TGACAGCTGTACCTCCCACA	AKR1B1	GTAGGCCATGGAAGAGCTGG	chr7:134449104-134449123,-;	TGACAGCTGTACCTCCCACA	chr7:134442757-134442776,-;
AKR1B10_GATGATAAAGGTAATGCCAT_AGAGAAGGCTGTGAAGCGGG	AKR1B10	GATGATAAAGGTAATGCCAT	chr7:134533028-134533047,+;	AGAGAAGGCTGTGAAGCGGG	chr7:134530768-134530787,+;
AKR1B15_AGAGAAGGCTGTGATGCGGG_GTGTCACCCATACCTCACGC	AKR1B15	AGAGAAGGCTGTGATGCGGG	chr7:134568283-134568302,+;	GTGTCACCCATACCTCACGC	chr7:134575826-134575845,+;
AKR1C1_ATTACCATGGTTCTTCTCGG_GTGGAGAAGTGTAAAGATGC	AKR1C1	ATTACCATGGTTCTTCTCGG	chr10:4972296-4972315,-;	GTGGAGAAGTGTAAAGATGC	chr10:4968825-4968844,+;
AKR1C2_GGGTGTCCAACTTCAACCAC_AGAATCAATATGGTGGAACC	AKR1C2	GGGTGTCCAACTTCAACCAC	chr10:4998685-4998704,-;	AGAATCAATATGGTGGAACC	chr10:5001613-5001632,+;
AKR1C3_AATGAGCAGAATCTATATGG_CCAAGCACTCACCTCCCAGG	AKR1C3	AATGAGCAGAATCTATATGG	chr10:5096466-5096485,-;	CCAAGCACTCACCTCCCAGG	chr10:5098872-5098891,-;
AKR1C4_CCAAGCACTCACCTCCCATG_AATAAGCAGAATCAATATGG	AKR1C4	CCAAGCACTCACCTCCCATG	chr10:5205827-5205846,-;	AATAAGCAGAATCAATATGG	chr10:5200237-5200256,-;
AKR1D1_TGAAGGTTGCTATTGACACA_ACACAAGCCAGTCAGCAACC	AKR1D1	TGAAGGTTGCTATTGACACA	chr7:138088629-138088648,+;	ACACAAGCCAGTCAGCAACC	chr7:138105408-138105427,+;
AKR1E2_AGTGGCTTGAACCTCAACCC_GAACGGTACCTTGAAACCCA	AKR1E2	AGTGGCTTGAACCTCAACCC	chr10:4837552-4837571,-;	GAACGGTACCTTGAAACCCA	chr10:4833456-4833475,-;
AKR7A2_GGCAGCCGAGGTCACACTGG_AAGGACGGGAAACAGCCTGT	AKR7A2	GGCAGCCGAGGTCACACTGG	chr1:19306051-19306070,+;	AAGGACGGGAAACAGCCTGT	chr1:19307047-19307066,-;
AKR7A3_CTGGCCCTCGCTGTACACGA_TTCAGGGAGTTCCCAAACAG	AKR7A3	CTGGCCCTCGCTGTACACGA	chr1:19288551-19288570,+;	TTCAGGGAGTTCCCAAACAG	chr1:19286327-19286346,+;
AKR7L_TTCAGGGAGTTCCCAATCCA_TGCACCTGACCACAGCGCCC	AKR7L	TTCAGGGAGTTCCCAATCCA	chr1:19270890-19270909,+;	TGCACCTGACCACAGCGCCC	chr1:19270792-19270811,-;
AKT1_CGTACTCCATGACAAAGCAG_CCTGCACTCGGAGAAGAACG	AKT1	CGTACTCCATGACAAAGCAG	chr14:104773926-104773945,+;	CCTGCACTCGGAGAAGAACG	chr14:104773475-104773494,-;
AKT1S1_CATGGGCAGCATAGGCACAG_GGCCAGAGAGGACAACGAGG	AKT1S1	CATGGGCAGCATAGGCACAG	chr19:49873148-49873167,+;	GGCCAGAGAGGACAACGAGG	chr19:49872983-49873002,-;
AKT2_GAAGGCTGGCTCCACAAGCG_CCGGGAGCGTGTCTTCACAG	AKT2	GAAGGCTGGCTCCACAAGCG	chr19:40265224-40265243,-;	CCGGGAGCGTGTCTTCACAG	chr19:40238055-40238074,-;
AKT3_CTGTAGCAGACAGACTGCAG_GCCACAGAATGTCTTCATGG	AKT3	CTGTAGCAGACAGACTGCAG	chr1:243645992-243646011,-;	GCCACAGAATGTCTTCATGG	chr1:243563744-243563763,+;
AKTIP_ACATCCAGCTCACCTGAGGT_ACAAGCTCTGTACGCAAAGT	AKTIP	ACATCCAGCTCACCTGAGGT	chr16:53494541-53494560,+;	ACAAGCTCTGTACGCAAAGT	chr16:53500216-53500235,-;
ALAD_AGACTCACGTGACAAAGATG_GGACTCCTCGGAGTCAGCTG	ALAD	AGACTCACGTGACAAAGATG	chr9:113393439-113393458,+;	GGACTCCTCGGAGTCAGCTG	chr9:113390898-113390917,+;
ALAS1_AGAGTGCGGCATCTTTCCCA_GCAGCACAGATGAATCAGAG	ALAS1	AGAGTGCGGCATCTTTCCCA	chr3:52205941-52205960,-;	GCAGCACAGATGAATCAGAG	chr3:52202641-52202660,+;
ALAS2_GAGCTCCAGAGAGCACCATG_AGGGATATGCATCAGCCCAG	ALAS2	GAGCTCCAGAGAGCACCATG	chrX:55014890-55014909,+;	AGGGATATGCATCAGCCCAG	chrX:55021161-55021180,+;
ALB_TAAGGAGACCTGCTTTGCCG_GCATTCATGAGGATCTGCAG	ALB	TAAGGAGACCTGCTTTGCCG	chr4:73419615-73419634,+;	GCATTCATGAGGATCTGCAG	chr4:73415136-73415155,-;
ALCAM_CCTGGAGTACAAGACAACCA_CTCACCTGGCCTGAAGACGG	ALCAM	CCTGGAGTACAAGACAACCA	chr3:105534727-105534746,+;	CTCACCTGGCCTGAAGACGG	chr3:105367467-105367486,-;
ALDH16A1_AATCCAGGCATCCACCCAGG_CAGGCCTGCTGGGAACACGG	ALDH16A1	AATCCAGGCATCCACCCAGG	chr19:49459799-49459818,+;	CAGGCCTGCTGGGAACACGG	chr19:49468874-49468893,-;
ALDH18A1_GTGTCCTGAGCAGATCCCGG_GAGATGATGCTGGTGACCAG	ALDH18A1	GTGTCCTGAGCAGATCCCGG	chr10:95613783-95613802,+;	GAGATGATGCTGGTGACCAG	chr10:95637390-95637409,-;
ALDH1A1_ATAGGGCCTGCACTGAGCTG_ACTGAGCTGTGGAAACACAG	ALDH1A1	ATAGGGCCTGCACTGAGCTG	chr9:72925560-72925579,-;	ACTGAGCTGTGGAAACACAG	chr9:72925549-72925568,-;
ALDH1A2_CTTGATTGAAGAACACACCC_ACCATGGAATCCCTAAATGG	ALDH1A2	CTTGATTGAAGAACACACCC	chr15:57964022-57964041,+;	ACCATGGAATCCCTAAATGG	chr15:58010759-58010778,-;
ALDH1A3_CCTGGAGGTCAAGTTCACCA_CAGAGAGCCGAGATAAAGGG	ALDH1A3	CCTGGAGGTCAAGTTCACCA	chr15:100879985-100880004,+;	CAGAGAGCCGAGATAAAGGG	chr15:100894054-100894073,-;
ALDH1B1_TCTGTGGCCAGATCATCCCG_CAGCAAGAAGACCTTCCCGA	ALDH1B1	TCTGTGGCCAGATCATCCCG	chr9:38396281-38396300,+;	CAGCAAGAAGACCTTCCCGA	chr9:38395895-38395914,+;
ALDH1L1_CCAGCCAGCAAAGTAGCGGA_GGTGCCGGGAGCCTGGACAG	ALDH1L1	CCAGCCAGCAAAGTAGCGGA	chr3:126131399-126131418,+;	GGTGCCGGGAGCCTGGACAG	chr3:126154568-126154587,-;
ALDH1L2_GAGAGGAGAAGATCAAGAGG_GGCAGAAGCCTACAGATCCG	ALDH1L2	GAGAGGAGAAGATCAAGAGG	chr12:105058093-105058112,-;	GGCAGAAGCCTACAGATCCG	chr12:105070706-105070725,-;
ALDH2_GGCATTCACAGGCTCCACTG_CGCATGGACGCATCACACAG	ALDH2	GGCATTCACAGGCTCCACTG	chr12:111791398-111791417,+;	CGCATGGACGCATCACACAG	chr12:111783221-111783240,+;
ALDH3A1_TTCTCCACAGGAGTTCTACG_AGGGAAGAGTCCCTGCTACG	ALDH3A1	TTCTCCACAGGAGTTCTACG	chr17:19740468-19740487,-;	AGGGAAGAGTCCCTGCTACG	chr17:19742038-19742057,-;
ALDH3A2_ATTGATGAGACATCCAGTGG_TCCCAGTTCAAGAGTCACAG	ALDH3A2	ATTGATGAGACATCCAGTGG	chr17:19664963-19664982,+;	TCCCAGTTCAAGAGTCACAG	chr17:19656502-19656521,-;
ALDH3B1_GGGCAAGAACCCTTGCTACG_TGTCGAAGGAGAACTTGCCA	ALDH3B1	GGGCAAGAACCCTTGCTACG	chr11:68021558-68021577,+;	TGTCGAAGGAGAACTTGCCA	chr11:68027774-68027793,-;
ALDH3B2_AGTAGCAGAACCAGGCCACG_CCTGGATGAAGGATGAACCA	ALDH3B2	AGTAGCAGAACCAGGCCACG	chr11:67665522-67665541,+;	CCTGGATGAAGGATGAACCA	chr11:67666921-67666940,-;
ALDH4A1_GATCCTCGCCAAGACCATGG_TGTGGCCGCAGATCAAAGGG	ALDH4A1	GATCCTCGCCAAGACCATGG	chr1:18885481-18885500,-;	TGTGGCCGCAGATCAAAGGG	chr1:18877455-18877474,-;
ALDH5A1_AGAGCGGCTCACCTCAGCCA_AGCCTGGAAACGTCGACCCG	ALDH5A1	AGAGCGGCTCACCTCAGCCA	chr6:24504978-24504997,-;	AGCCTGGAAACGTCGACCCG	chr6:24495041-24495060,-;
ALDH6A1_GAAGGTATTTCCACACACCA_CATGGTCTCTCCCATCATGA	ALDH6A1	GAAGGTATTTCCACACACCA	chr14:74071307-74071326,+;	CATGGTCTCTCCCATCATGA	chr14:74071445-74071464,+;
ALDH7A1_ATTGAGCAGTGGAATCCCGT_TACTTGGATCTTCTCCCGCA	ALDH7A1	ATTGAGCAGTGGAATCCCGT	chr5:126577175-126577194,-;	TACTTGGATCTTCTCCCGCA	chr5:126583944-126583963,+;
ALDH8A1_CAGGCCGAGTCTAAAGACCA_GCACTCACCGACTCCCACCG	ALDH8A1	CAGGCCGAGTCTAAAGACCA	chr6:134943821-134943840,-;	GCACTCACCGACTCCCACCG	chr6:134942401-134942420,+;
ALDH9A1_CTGACACAGAAACTGGCCTG_GAACACATCCAGCTCCCAGG	ALDH9A1	CTGACACAGAAACTGGCCTG	chr1:165680541-165680560,+;	GAACACATCCAGCTCCCAGG	chr1:165682220-165682239,-;
ALDOA_TGGCAAGGCGCAAGCCAGAA_ATGGCAAGGCGCAAGCCAGA	ALDOA	TGGCAAGGCGCAAGCCAGAA	chr16:30066899-30066918,+;	ATGGCAAGGCGCAAGCCAGA	chr16:30066898-30066917,+;
ALDOB_CAGCTGCAGGAACAGTACGG_GAACAGCTGCAGGAACAGTA	ALDOB	CAGCTGCAGGAACAGTACGG	chr9:101425459-101425478,+;	GAACAGCTGCAGGAACAGTA	chr9:101425456-101425475,+;
ALDOC_GGACCTGGCGGTACAGCCGG_CAGCACTGAACAGGACCTGG	ALDOC	GGACCTGGCGGTACAGCCGG	chr17:28575260-28575279,+;	CAGCACTGAACAGGACCTGG	chr17:28575248-28575267,+;
ALG1_TGACGAGCTTGCTTCCACAA_AGAACCTGAGGACCCAGTCA	ALG1	TGACGAGCTTGCTTCCACAA	chr16:5075438-5075457,-;	AGAACCTGAGGACCCAGTCA	chr16:5078760-5078779,+;
ALG10_TGTAGGGCTCTCGCAACGCC_GCTGGAATGGCGCAGCTGGA	ALG10	TGTAGGGCTCTCGCAACGCC	chr12:34022686-34022705,-;	GCTGGAATGGCGCAGCTGGA	chr12:34022594-34022613,+;
ALG10B_CATGCAAAGATCCAAATGGC_GCAGGAATGGCGCAGCTAGA	ALG10B	CATGCAAAGATCCAAATGGC	chr12:38318324-38318343,-;	GCAGGAATGGCGCAGCTAGA	chr12:38316888-38316907,+;
ALG11_TTCCACATACAATGAGCCCA_CCATACTGCAATGCTGGTGG	ALG11	TTCCACATACAATGAGCCCA	chr13:52018937-52018956,-;	CCATACTGCAATGCTGGTGG	chr13:52019076-52019095,+;
ALG12_TGACTGACTTACCTAAACAG_GAGTAGAAGTACCACAGCAG	ALG12	TGACTGACTTACCTAAACAG	chr22:49909882-49909901,+;	GAGTAGAAGTACCACAGCAG	chr22:49907916-49907935,+;
ALG13_GGAACGGTTGGGAGATCCCA_GGAACGGTTTGATCTACCAG	ALG13	GGAACGGTTGGGAGATCCCA	chrX:111711704-111711723,+;	GGAACGGTTTGATCTACCAG	chrX:111757684-111757703,-;
ALG14_GAGCCACATGGAGTGCAAGG_AAGCAGCCTCAGGATCTCAG	ALG14	GAGCCACATGGAGTGCAAGG	chr1:95027165-95027184,+;	AAGCAGCCTCAGGATCTCAG	chr1:95064986-95065005,+;
ALG1L_CCAGCAGGGCTGGCCACTCG_GGACGCAGCCATGGAGCGGT	ALG1L	CCAGCAGGGCTGGCCACTCG	chr3:125933596-125933615,+;	GGACGCAGCCATGGAGCGGT	chr3:125933665-125933684,-;
ALG1L2_AGGGACATGGGAGCTACTGC_CTGAGTCCTCAAAGACCAGG	ALG1L2	AGGGACATGGGAGCTACTGC	chr3:130082011-130082030,+;	CTGAGTCCTCAAAGACCAGG	chr3:130097208-130097227,-;
ALG2_AGAGGAATACACCACAGGCA_ACACGTGCAGCTGTGGAGGA	ALG2	AGAGGAATACACCACAGGCA	chr9:99218680-99218699,-;	ACACGTGCAGCTGTGGAGGA	chr9:99218234-99218253,+;
ALG3_TATGACTATACCCAACTGCA_GAACTGGCGCTTCCTCCCAG	ALG3	TATGACTATACCCAACTGCA	chr3:184245734-184245753,-;	GAACTGGCGCTTCCTCCCAG	chr3:184243882-184243901,-;
ALG5_ATCACTTCATAAGTGAACGC_GAATCAGGGACACACAGTGT	ALG5	ATCACTTCATAAGTGAACGC	chr13:36993641-36993660,+;	GAATCAGGGACACACAGTGT	chr13:36965640-36965659,-;
ALG6_GCTGATTTACATACCTGCAG_AAGTCCGGTAGTTTCTGAGG	ALG6	GCTGATTTACATACCTGCAG	chr1:63406333-63406352,+;	AAGTCCGGTAGTTTCTGAGG	chr1:63436883-63436902,-;
ALG8_GTGCAGATGAGGGTTGCCAA_TATCACAGGCAACTTCAGAG	ALG8	GTGCAGATGAGGGTTGCCAA	chr11:78109458-78109477,+;	TATCACAGGCAACTTCAGAG	chr11:78124203-78124222,-;
ALG9_GATATCGTTGAAACACAAAG_GTAGCCCTTACATATCTGGA	ALG9	GATATCGTTGAAACACAAAG	chr11:111838348-111838367,+;	GTAGCCCTTACATATCTGGA	chr11:111836154-111836173,+;
ALK_GCGTAGACACGGAAGAGCGA_GATGCCCGAGAAGAAGGCGT	ALK	GCGTAGACACGGAAGAGCGA	chr2:29920457-29920476,+;	GATGCCCGAGAAGAAGGCGT	chr2:29920074-29920093,-;
ALKAL1_AGCGCCAGCAGGAAGAGTGC_TGCTAGGTCTGGGAGCACAG	ALKAL1	AGCGCCAGCAGGAAGAGTGC	chr8:52565204-52565223,+;	TGCTAGGTCTGGGAGCACAG	chr8:52538441-52538460,+;
ALKAL2_CCAGGGCGCAGTCCCGCCCG_CGGACGGACAGGCGCTGCTG	ALKAL2	CCAGGGCGCAGTCCCGCCCG	chr2:287631-287650,+;	CGGACGGACAGGCGCTGCTG	chr2:287722-287741,-;
ALKBH1_ACTCACCTGAATGACAGCAA_AGTGCCACTGGTAACCTGGG	ALKBH1	ACTCACCTGAATGACAGCAA	chr14:77675650-77675669,+;	AGTGCCACTGGTAACCTGGG	chr14:77694853-77694872,+;
ALKBH2_TGAGTGGCCTCCATTCCCTG_GAGGAGACAAAGAAAGCACA	ALKBH2	TGAGTGGCCTCCATTCCCTG	chr12:109092631-109092650,+;	GAGGAGACAAAGAAAGCACA	chr12:109092676-109092695,-;
ALKBH3_ACAGAGGACTGGCATCAGAG_AAGATGTTCCCTGGAAACAG	ALKBH3	ACAGAGGACTGGCATCAGAG	chr11:43889806-43889825,+;	AAGATGTTCCCTGGAAACAG	chr11:43889790-43889809,+;
ALKBH4_GAAACAGAAGCTAAAGACCG_AAACAGAAGCTAAAGACCGA	ALKBH4	GAAACAGAAGCTAAAGACCG	chr7:102457936-102457955,-;	AAACAGAAGCTAAAGACCGA	chr7:102457935-102457954,-;
ALKBH5_CCTGTACAACGAGCACACGG_GGACAAGATTAGATGCACCC	ALKBH5	CCTGTACAACGAGCACACGG	chr17:18184594-18184613,+;	GGACAAGATTAGATGCACCC	chr17:18206814-18206833,+;
ALKBH6_TAGCTGGGAGGCCTCCAAAG_GGGAGAAAGTTACAGAACTG	ALKBH6	TAGCTGGGAGGCCTCCAAAG	chr19:36010938-36010957,+;	GGGAGAAAGTTACAGAACTG	chr19:36011406-36011425,-;
ALKBH7_GAGAGACAGAGAAGTCGCGC_CAGGAAGCCAGGCCGCACCA	ALKBH7	GAGAGACAGAGAAGTCGCGC	chr19:6374219-6374238,+;	CAGGAAGCCAGGCCGCACCA	chr19:6372921-6372940,-;
ALKBH8_CCATAAATCAGTATGAACCT_AAAGATAAGCCATTATCTGG	ALKBH8	CCATAAATCAGTATGAACCT	chr11:107551815-107551834,-;	AAAGATAAGCCATTATCTGG	chr11:107553110-107553129,-;
ALLC_ATGGTTGGGAAACTGCAAGA_GCTGCTTGAATGGACACTCG	ALLC	ATGGTTGGGAAACTGCAAGA	chr2:3696302-3696321,+;	GCTGCTTGAATGGACACTCG	chr2:3679961-3679980,-;
ALMS1_GCAGCATCACCAACCAACAG_GGACCCTCAGAAATGACCAG	ALMS1	GCAGCATCACCAACCAACAG	chr2:73573306-73573325,+;	GGACCCTCAGAAATGACCAG	chr2:73489781-73489800,+;
ALOX12_GATGAAGTCAGCTTCAAACA_GACATCCTGAGCCTGCCCGA	ALOX12	GATGAAGTCAGCTTCAAACA	chr17:7000346-7000365,-;	GACATCCTGAGCCTGCCCGA	chr17:6997000-6997019,+;
ALOX12B_GGAGACACACCTCATTGCTG_GTTACCGCCCTCCGGTGCGG	ALOX12B	GGAGACACACCTCATTGCTG	chr17:8077046-8077065,-;	GTTACCGCCCTCCGGTGCGG	chr17:8080910-8080929,-;
ALOX15_GAAATCGCTCATCCACAGGG_CAAACTATATGACCTCCCTG	ALOX15	GAAATCGCTCATCCACAGGG	chr17:4638893-4638912,+;	CAAACTATATGACCTCCCTG	chr17:4638908-4638927,-;
ALOX15B_GGTCCCAGGACCCAACACTG_GAGACCATTCAGGAACTGGG	ALOX15B	GGTCCCAGGACCCAACACTG	chr17:8044961-8044980,-;	GAGACCATTCAGGAACTGGG	chr17:8044871-8044890,-;
ALOX5_GGAGGCGGTGAAGATCACCA_TATCAGCTCAACCAAATCCC	ALOX5	GGAGGCGGTGAAGATCACCA	chr10:45443779-45443798,-;	TATCAGCTCAACCAAATCCC	chr10:45440424-45440443,+;
ALOX5AP_ACCTAGGAGAGAGAACGCAG_AACATGGATCAAGAAACTGT	ALOX5AP	ACCTAGGAGAGAGAACGCAG	chr13:30756004-30756023,+;	AACATGGATCAAGAAACTGT	chr13:30735603-30735622,+;
ALOXE3_GTACAAGGTGCGTTGCACAG_ACGACAACTTGTGTAGACCA	ALOXE3	GTACAAGGTGCGTTGCACAG	chr17:8116953-8116972,-;	ACGACAACTTGTGTAGACCA	chr17:8114947-8114966,-;
ALPG_TGGCTCACTCACCGTCACCC_CATGTTGGAGATGAGCTGCG	ALPG	TGGCTCACTCACCGTCACCC	chr2:232407166-232407185,-;	CATGTTGGAGATGAGCTGCG	chr2:232407989-232408008,-;
ALPI_GGCTTACCAGGCACTCACTG_GGAGTGGTCAGCGGTGACGA	ALPI	GGCTTACCAGGCACTCACTG	chr2:232458251-232458270,+;	GGAGTGGTCAGCGGTGACGA	chr2:232458340-232458359,-;
ALPK1_AGTGCACAGAAGGCTCCATG_GTTAAGGACCCTGATCCAGG	ALPK1	AGTGCACAGAAGGCTCCATG	chr4:112430636-112430655,+;	GTTAAGGACCCTGATCCAGG	chr4:112382414-112382433,+;
ALPK2_AAGTGTGATAGAGTACACCA_GAGGAAGTGAAACAAAGCAG	ALPK2	AAGTGTGATAGAGTACACCA	chr18:58535941-58535960,-;	GAGGAAGTGAAACAAAGCAG	chr18:58536782-58536801,-;
ALPK3_ACGTGCAGATAGGAAGACGC_GCGGAAGCCAGAGTTAGAGA	ALPK3	ACGTGCAGATAGGAAGACGC	chr15:84856637-84856656,+;	GCGGAAGCCAGAGTTAGAGA	chr15:84840260-84840279,+;
ALPL_ATAGGTAGTCCACATTGTGG_TGAGAGTGACGAGAAAGCCA	ALPL	ATAGGTAGTCCACATTGTGG	chr1:21570352-21570371,-;	TGAGAGTGACGAGAAAGCCA	chr1:21568163-21568182,+;
ALPP_TGGCTCACTCACCATCGCCC_GCTGCCCTCCAGACATGCTG	ALPP	TGGCTCACTCACCATCGCCC	chr2:232379080-232379099,-;	GCTGCCCTCCAGACATGCTG	chr2:232378789-232378808,+;
ALS2_GTGGTGCTTCAAGTTGCCTG_AATGATCTGACAGTTTCCGT	ALS2	GTGGTGCTTCAAGTTGCCTG	chr2:201761371-201761390,-;	AATGATCTGACAGTTTCCGT	chr2:201760928-201760947,+;
ALS2CL_ACAGGGAGTCGTCTTCAGAG_CAGCAGGGACTCCAGACCGG	ALS2CL	ACAGGGAGTCGTCTTCAGAG	chr3:46679251-46679270,+;	CAGCAGGGACTCCAGACCGG	chr3:46688139-46688158,+;
[truncated: 20,550 more rows]
