# Supplementary material for: Optimized minimal genome-wide human sgRNA library
Source: Sci Rep. 2023 Jul 18;13:11569. doi: 10.1038/s41598-023-38810-6 (PMC10354020; doi:10.1038/s41598-023-38810-6)
Supplement: Supplementary file 4 — Supplementary Information 4. [file 41598_2023_38810_MOESM4_ESM.xlsx]

## Sheet: H-mLibA
sgRNA_ID	day0	day4_1	day4_2	day10_1	day10_2	day18_1	day18_2	day24_1	day24_2
A1BG_GATCAGCTCGAGGTTCGCCG_GCAGCTCGAAGGTGACGTCG	5809	4071	4031	3339	3016	5320	3690	3331	4436
A1CF_AGTTATGTTAGGTATACCCG_ATGACTCTCATACTCCACGA	276	381	379	333	247	35	133	70	105
A2ML1_AGTGCTGCCGAAGTTTAAGG_ACCCTGGTTACTGATAACAA	250	161	120	36	170	277	61	224	139
A2M_GGAGCGCCCTCAGAAACCCA_AAGCCTGTGAATCTTCACCG	2833	1906	2188	2667	1706	1925	1454	2363	3607
A3GALT2_AGAACATGAAGTGCGCCTCG_GCTGACGGCGCACTGTGCGG	2120	1214	718	1542	1974	3228	1805	1377	2370
A4GALT_TTTCATCAGGACCAGCACGT_CTGATGAAAGGGCTTCCGGG	252	317	363	201	51	414	244	223	116
A4GNT_GCCATCATCTGGAAATACGG_AAGGCCCTGAGTTGATGACA	1107	1000	583	703	826	798	870	932	1280
AAAS_GCTGCTCTCAGCTTCACCCG_GCAGGCCACAGCCAAGACAG	752	541	196	196	205	325	45	9	13
AACS_GCAGATGGACCGCTTCCGGG_CATCCTCCTGTGCTACACCA	2985	2543	2853	1658	1552	3154	1296	2874	3287
AADACL2_ATGCAAGTCTTACTTTACCC_CGTGAGCTTATATTTCACCA	1748	874	1877	1937	1325	1371	830	1076	1018
AADACL3_GGCATCGTGTACTACCACGG_AAGTTGTTGACAAACCACTG	571	299	388	574	330	630	835	433	367
AADACL4_TAGAAGATGATGCCTCGCCG_GTGGTCTGTGGAGAAAGCGT	2563	1551	2341	1634	1399	1924	1460	1261	1965
AADAC_GCCTCTCCCAGATAACGTTG_TTCCAGACAACATGTACCTG	183	2	204	199	94	31	32	2	72
AADAT_AATAAGCAGGTTCATCTAGG_AGACACAGGGCCTTACCCAG	375	153	139	152	114	14	0	69	201
AAGAB_GAATTAGCCAGTCTTACCAC_AGCAGATCCCTGTCACCCAG	1581	1899	1098	966	1063	961	665	265	648
AAK1_AACATCCTCTTGCATGACCG_TCTGTACCTTCAGGTCCCGG	2327	1463	2090	2396	1142	2101	1864	1510	2251
AAMDC_AGGTACTCCACAGTTGATGA_GGACTGCAAAGTATGGCCAG	3621	2810	2333	3110	2680	4669	2891	2562	3745
AAMP_AGGTCCACTCACCTTGCCGG_AATACCTTGGCAGTGACCGG	2391	1018	924	258	178	31	1	0	26
AANAT_GGCGCTGACAGCGTCCTCCG_GAGGTTCAGCTTCCACGCCG	538	447	335	365	315	596	309	426	716
AAR2_GATTGACTATAACTCCTGGG_TGTCTACGAAGAAGTCAGCG	81	0	65	89	95	84	11	5	40
AARD_TGCTGGAGGACCTCAGACGA_CAGGAGCACGGACATCCAGG	2810	1657	1074	1623	1336	2154	2382	2152	2323
AARS1_CCACGCTCGGACCATCACTG_GGAGGCCAGATCTATGACGA	0	0	0	0	0	0	2	0	0
AARS2_AGACACAGCGTACCGCGTGG_GGATGTGGTCAGCCACCACG	1980	1460	957	245	335	32	17	58	123
AARSD1_GCCGTGACGCCGTACCTCTC_GCGTGACAGTTATGCCCGAG	1889	618	981	907	649	2376	1232	1382	4166
AASDHPPT_AAATCCTAGTCCAACACCAA_GCTGAACCTGAGCTGCAAGT	0	0	3	0	1	0	0	0	0
AASDH_GATGAAGTGACAGTACCACT_TTGTTGGTACATCAGTACCT	1359	557	885	880	791	1483	1038	1395	2196
AASS_TCTGGATCACATGTTAGCAA_TAGGCAGTGATTACATCCAA	1559	823	954	943	919	1018	703	575	626
AATF_GAATATGATGAGGACGACCT_GATGGGACAAAGCCCAATGC	1744	181	821	171	194	43	84	37	23
AATK_GCATAGCAACCTGCTCGTCG_GGAGCAGATGCAGTTCCTGG	1854	517	1489	1286	958	2704	2011	1132	2342
ABAT_TGTGAAAGAGAACCAACAGG_GCATTACCTCTTCCAGACAG	1370	1763	1841	1680	1176	1352	881	1628	1516
ABCA10_TGTGTGGAGAGCTTCCACCT_GCCCTCAGGAGAACTCACTG	356	206	74	290	334	735	451	247	388
ABCA12_AACATACCTCATGAAGCCGG_GAGGTATACCTCCTCCACGG	2970	2666	2371	1888	1258	2158	1202	1191	1611
ABCA13_GCAGGAGATACAGATAGAAG_TGAACACACCATCTTCTCCA	1611	1512	1814	1479	1151	911	506	770	1547
ABCA17P_GAGCGCCCTCTGCCGGGCAT_GAGCGCCCTCTGCCGGGCAT	794	1057	1234	1067	1802	886	1029	310	1140
ABCA1_GTGGCATGGCAGGACTACGT_GACCATATCTCGCTTCATGG	3697	2647	2165	2321	2542	4193	2597	2915	5023
ABCA2_GGTCTGGCTCAACATCTCGG_TCACAGTCTGGCCTCCACAA	2539	2426	1773	2649	2385	2584	1301	1850	1919
ABCA3_AGAGTCATCCAGTTGTACCG_GAAGTTGGAGACCACAATGG	294	867	845	404	453	166	312	120	421
ABCA4_AGCACCATACCCGCAAACAG_GAAGGACATCGCCTGCAGCG	1425	1050	470	1469	821	1928	1015	896	2874
ABCA5_TGACAGTGACTATGTATCCG_GCTACTGAAAGCCTATCCCA	1623	958	1212	1048	987	463	643	585	1157
ABCA6_GACGTTGAGGGAACACCTGG_ACAGTCCTAGAAGTATTGAG	301	197	53	337	107	91	81	44	285
ABCA7_GCAGCTCCCAAATACCGCGG_AGTACGGGATCCCTGAACCA	80	95	0	95	1	62	93	1	0
ABCA8_GGGTACTGAAGAGGATCACG_ACTGCAATACTTGGTCACAG	428	467	647	181	479	469	222	413	583
ABCA9_GAGCCAATCAATGTGAAGGG_TGGCAGGAAGAACAATCATG	207	1	131	55	103	159	224	694	335
ABCB10_GGGCAGTGCCCACATGACCG_ACAGCAATGATTGACACTGG	348	334	279	301	505	681	486	289	1076
ABCB11_TCAACATGGTCATTAAACCA_AGTCCAAGGTACCTGGACAA	1441	1008	1373	1856	1541	752	1035	435	1291
ABCB1_CAAACGATGAGCTATCACAA_CTATGGAGACAACAGCCGGG	1259	685	958	583	932	434	189	217	643
ABCB4_TGGCCGTGGAAATGTAACCA_ACAGCCACTACTTCCAACCA	1998	1576	1458	2303	1593	1745	1088	1796	2588
ABCB5_AAGTGCCTATTCCAAAGCTG_TGAGTGGAGGGCAGAAACAG	38	0	0	0	0	1	0	9	5
ABCB6_TCGTCGTGCTATGAACACAC_GACTGTGGGCAACTACTGCG	1192	1278	1532	1555	1368	2320	1833	2239	2534
ABCB7_CACACCACAGACAGCTACCG_TGCACACAGATTGTCAACAG	836	423	159	34	34	67	1	2	28
ABCB8_AAGTACACAAGGGACCACGT_CAGTCATGAAACTCCCTACG	612	280	779	479	818	655	249	572	313
ABCB9_CAGCCGACCATGGTGCACGA_GAGGGTGATGACCAGCCACG	512	94	526	182	86	620	41	182	210
ABCC10_AAGGGTGTCACCCTTAGCGG_GGCAGCCCACAGGTATACAC	120	196	173	263	125	72	363	254	180
ABCC11_GATGAGAACCCAGACCGCTG_AATACACATCACCTCAGGAG	159	0	150	1	1	2	64	67	24
ABCC12_ACGCAAACTCACCGCACCCG_GAGTCATATGTCGACAATGG	1065	704	728	410	464	810	495	475	839
ABCC1_GGTACGCAGGAACTCAGCGA_TGGATGGTTTCCGAGAACAG	567	553	706	564	445	766	631	723	897
ABCC2_GATTGGTATATCGAACAGCA_CAGGGTATAAATCTTAGTGG	456	296	599	32	408	34	100	45	51
ABCC3_GGATGATGTAGCCACGACAA_GCAGGGCGTACAGTCTTCGG	1803	1253	740	329	522	1351	631	448	364
ABCC4_CACAGCGTACGCCTATGCCA_AGAGTTCCCGAGAACACCCA	1713	2403	1121	1006	1464	2705	880	1902	2008
ABCC5_GACACTGCACAGCATCGATC_CTTGGGCGAGTTCTGGATAC	2478	1494	1707	1753	2063	3494	2550	2142	2487
ABCC6P1_TCCGGCTGGGATTCGAGCTC_TCCGGCTGGGATTCGAGCTC	969	1520	833	1273	1195	1656	679	675	949
ABCC6_CAGGGCATGAATCTCTCCGG_GAGGCTCAGGAAGACAGCGA	449	552	435	289	66	397	345	327	339
ABCC8_CAGACCAACGAGATGCTCCG_GTTGTGATAGTAGACCACGG	388	857	334	325	236	838	192	221	106
ABCC9_GACTGCAAATCTGACCACCG_ATACCAGCAGAGCTCCACGG	29	180	119	62	51	4	90	35	18
ABCD1_ACGGATGGCACTGTTGACGA_TGGCCGTGAGGAACACCACG	27	0	0	1	12	15	0	23	30
ABCD2_CCCTGACCAATCTCTTACGG_AACTTGTGACCACTGAAACA	673	505	303	688	735	1228	882	972	1964
ABCD3_GACGGCGCGAAACTCCTCGC_ACTGAAGATACTCCTCATAG	4711	3673	2577	3030	2904	3411	2917	4109	5014
ABCD4_TACCTGCAGCCGAAGTACGC_AGCACATGAGGACAGACCGC	3181	1741	1213	1302	830	2233	1033	1169	1639
ABCE1_ATTGGCACAATATCGATGTG_CAATTGATAAGGCGCCAAAG	1275	769	415	296	402	113	32	103	76
ABCF1_CCGATCCACTCGGGCTCCGG_GATGGAGTATGAGCGCCAAG	1484	498	406	198	202	9	20	20	15
ABCF2_GAGCTTCTCACACTCCGCTG_GGAGCTCTACGAGCGCCTGG	197	182	5	133	71	0	1	3	0
ABCF3_TGCGAGAGGATTTGCTACGG_CAGCGGCTAGATGGTTACCG	609	1032	725	163	467	377	377	394	420
ABCG1_ATGAAAGGGCTCGCTCAAGG_CAAGGACAATGTGTGTACCG	403	793	605	619	976	864	418	434	959
ABCG2_GTTGGAACTCAGTTTATCCG_TAATGGAGATTCCACTGCTG	283	65	421	393	97	1	23	9	10
ABCG4_GAGCACGCCAATAACCACGT_GTAGCAGGACATCTTGCGGA	1	0	0	1	0	2	1	0	0
ABCG5_GGTGCTATCCAGGACCGCGT_CAAGATGTGATGTCCCACCA	3078	3174	2930	1667	2633	2884	2331	1662	2785
ABCG8_GAGTCCTACGAAGATGCCTG_GCGCAGGAGAGTCAGCATTG	2024	2183	2184	1459	1262	2056	1525	1463	2549
ABHD10_ACTCAGAGGAAAGCACACTG_AAGTTCAGATGGTAACTCAG	570	362	450	213	568	268	486	275	804
ABHD11_GCTGTGGCCAACGACGACGC_CTGTGGCCAACGACGACGCA	996	710	364	490	423	702	510	237	126
ABHD12B_CTCTACAGGTAAGCCCACAG_TTGTGTCTATGAGTGGACCA	545	336	87	554	933	690	682	1085	1079
ABHD12_GCACGCTGAGGACGACCCGG_TCACCTTGTAAAGCTCCACG	278	128	190	72	35	735	50	141	329
ABHD13_AATAGCCACTGCTCCACCCA_ATGGGACTCACAATGACACA	1301	1171	989	1128	1092	1333	1254	1147	1042
ABHD14A-ACY1_TAGCTTAGTCAGGTTCACGG_CCATGCCTCACGCTTCATGG	2430	3307	3679	3968	3730	2943	4225	3371	4121
ABHD14A_GCATAGTGGCCACTCAGCGA_GAACTCGGCACCTTCAAAGG	21	0	2	86	22	10	30	0	0
ABHD14B_ACACAAGGGTACCTTCACAC_TGATGGACTGATCACAACCG	741	239	381	452	293	399	419	697	1130
ABHD15_CCGGTCATCTTCCATCGCCG_GGACCCGTCCGACCTCAAGG	10775	3886	5578	2740	2714	1819	1592	2138	3108
ABHD16A_GGTACCAGTGAAGCCGCCGA_GGGCACCAGGTCATCAAAGG	1512	771	899	569	634	1101	254	292	408
ABHD16B_TCAGCACGACGCCAACGCCA_CGGCGCGCACGTCATCCCAG	2100	1925	1762	2036	2132	4033	4393	4836	4514
ABHD17A_ACCCTCCCGCAGCATCGAGA_GAGAAGAGGACCGTGTACCT	100	118	31	1	112	1	0	205	110
ABHD17B_TGAACGTTGCCAAAGACCTG_TCTGCTGTCCACCTTGTCCA	2892	2279	2962	3144	3064	2697	1289	1081	2120
ABHD17C_CCTCGAGGCCAAGTCTACCG_TCGAGGCCAAGTCTACCGTG	1001	412	836	955	644	378	590	756	1091
ABHD18_AGGCCAGTTGGATACCGCTA_GGAATGACTGGAATATCCAT	482	284	312	289	38	72	345	626	1301
ABHD1_GCTGTCGTGTTTAACAACCG_CGTTGGGTAGAAAGTCTCGG	403	261	440	1109	269	444	544	209	404
ABHD2_GGGCGTAGTCAACGAAAGTG_TTTGCCCACAGGCTGCACGT	1604	1366	1528	1852	1905	4232	3090	4938	6820
ABHD3_TACAGAAACGTACTACCCGA_TAGTACGTTTCTGTAACCAC	1308	994	1246	642	622	756	577	296	560
ABHD4_TAGAGTTAAACACCTCATCC_GCTACTCGAAGAACAGCCAA	322	92	70	686	143	262	133	65	110
ABHD5_TTGGACGAAGTAGTAGACCC_ACTCGCTGAAGTACCCATCA	1188	1353	1431	851	1317	964	578	517	675
ABHD6_ACAGGCTGGAGACATCCGAT_GAGGGATGCGGACATCGACA	682	350	219	217	294	797	535	1525	1507
ABHD8_TTCCTGAAGCTCATCGACGA_AAGGTGATCATGATCAATGG	4	1	85	73	1	0	1	0	0
ABI1_GAGTTACCAGAACCTGACTC_TTACCAGAACCTGACTCGGG	1509	859	1104	1765	1372	595	865	441	649
ABI2_ATGCTGAAGAGGACCCACCG_TGAGTTGGAGGTGTTGTACG	896	833	1106	966	521	1335	746	1069	1307
ABI3BP_AGGCCCGGTCAGCAACACAG_GGAGTGAAAGACAATGTGGA	1	63	0	0	2	0	0	0	0
ABI3_ATATGGAGAAGGTGGCCCGA_GGTGAACATGCATATGGAGA	748	385	837	577	500	666	332	316	458
ABITRAM_TAGAATATGTGTCATCACAT_TAGAGTGCTGTAGTATACAG	8	0	2	1	1	0	1	0	0
ABL1_GGTTCATCATCATTCAACGG_TCAGTGATGATATAGAACGG	433	118	34	35	14	0	0	5	1
ABL2_TGTACACCATCACTCCACAG_GAGAAAGTGAGAGTAGCCCT	2639	1209	1332	982	1069	1008	570	471	425
ABLIM1_ACAGTCGGGATGCCAAACGG_GCTGTGGCGGCTGTACACAG	153	178	224	186	357	77	148	59	172
ABLIM2_GTGAGTAGGAGATCATGTCG_GGACAGGCAGAGCTACGGCG	6	0	41	0	44	4	95	0	0
ABLIM3_TGCCACCAGATGTTCACCGA_CAAGGTTAAGTCTATCTACG	348	629	586	705	432	450	436	196	711
ABO_AAACACAGTTAACCCAATGG_AGCCAAAGGTGCTGACACCG	370	301	471	344	709	250	404	568	365
ABRACL_CGAGGTTAACCTCTTAGTGG_GGTTGGCACATTTATCATCA	2	0	1	0	1	32	1	0	152
ABRAXAS1_AAGCTGCTCTACTCATCGAC_GATGGCAATTCAAGAGATCT	1660	1245	2023	1607	1497	1936	916	890	2191
ABRAXAS2_CCACAGCGCCAACAGCAACG_GCTGGAGATTTCCATCATGG	38	324	66	23	58	271	42	16	119
ABRA_ATGTCCACCCGCCTACACAA_GAATGCATTCACTTACTGGG	44	97	2	1	88	114	14	122	0
ABR_GCAGCTGGACCCACAAACCG_GAGCAAAGCACACCTCACCT	2974	1320	1255	1585	1045	1792	1632	995	1425
ABT1_TACACCAAGGACTACACCGA_CTACACCAAGGACTACACCG	1	171	0	220	209	24	1	71	1
ABTB1_GAGCACGTGAGTGAAGACGT_TGTGTACAGGTACTGCAGCA	1681	1766	1484	1076	1481	2801	2666	1096	1958
ABTB2_GAGGGCTCGGCAGTGAACGG_TCTTCGGCGCAGCAGCACCG	957	1388	696	452	672	1232	833	1353	760
ACAA1_TCAATAGACAGTGTTCGTCG_TCTCTCGGCAGTCATGACCG	384	507	319	232	323	109	193	78	110
ACAA2_TACCTGACATCCATTCACAA_CTTGATCCAGATCCTCCCAG	106	571	382	75	84	178	3	159	44
ACACA_AATGCATGCGGTCTATCCGT_TGATGGGTCCATGATAACCG	2762	1472	1743	975	790	1226	768	694	342
ACACB_GTTGGCCTTAAGGTCCTCGG_GTATGCCAGCAACATCACCT	101	98	144	1	69	158	64	74	5
ACAD10_AGCTCGATACTGCTTAACCC_AACAAGGTCCTACCACACGT	1693	652	525	544	638	794	501	228	1030
ACAD11_GGATTCTGCCAGGTCCAAGG_TGGGCCATCCAGGTGTGCGG	365	379	688	421	348	656	750	621	777
ACAD8_GCCGTGAGAGGACTGAACGG_TACATAGGAGCTGTTCCCAG	386	633	186	384	105	303	518	626	758
ACAD9_GCCATGAACATCCTCAACAG_TGCCAGGGTTACCTTCACCA	226	282	147	15	1	0	11	20	0
ACADL_ATATTTCGCCATGCAAGCAG_ATGTCCTATATTACAAACCA	584	851	858	752	1137	546	413	201	779
ACADM_TGAAGCTACCAAGTATGCCC_GATGCTGTGCAGATACTTGG	54	1	120	0	4	9	2	1	3
ACADSB_CTACACCAAAGATTACCCTG_ACAGGGCCTCCAACACCAAG	1610	969	840	365	1128	372	268	240	394
ACADS_GACACTCATGATGACTCCGG_GATGGGCTTCAAGATAGCCA	323	144	161	164	0	2	0	96	47
ACADVL_TTGGCGTGGGCATTACCCTG_TGTGGGCCTTTGCAACACCC	1197	818	1117	820	1021	857	442	413	696
ACAN_TGACAAGGACAGCAGCCCAG_TCTCCATAGCAGCCTTCCCG	348	373	382	69	104	173	205	8	156
ACAP1_GAGTGGGCCAGCATCAACCT_GTTCACACTTACCGGAAACG	215	453	393	193	202	109	27	36	155
ACAP2_ACTATAGGATAATCCGACTG_GTGGCCTGGCAGATCCACGG	214	1	178	314	3	26	30	17	53
ACAP3_GGAGGTGGTGAACTACCACA_GTGAACCAAAGAGACAGCCG	1	0	1	81	0	0	0	0	1
ACAT1_AGAGGATCAACACCATATGG_AATGCCAGTACACTGAATGA	208	185	244	458	150	6	142	9	64
ACAT2_ACAGATGAGTTTCCTCGCCA_TCTATGTTGCTCCCATGGCG	5792	4577	5893	5660	4067	4229	4149	3683	6034
ACBD3_GTCCAGCGATGACGACGAGG_GAGCTTGACAAACTCCACCA	6364	3459	2834	3283	3413	3340	2425	2110	4707
ACBD4_CCACAGAGTCCCATTCACCC_ACTACAAGCAGGCCACCATG	623	464	267	573	470	253	472	289	343
ACBD5_TCTGCTGTTTGCATTCACCA_GAAGATGGCAGGAATAACAG	617	187	491	430	356	186	70	71	105
ACBD6_GCCATCACCGGCGACAGCGG_CGGTGGAGAGCTGAGCTCAG	99	20	1	59	272	378	95	117	289
ACBD7_TCTAGCATTCCTGGACACGC_CTGAAAGCAAGACCAGATGA	486	19	96	157	324	61	49	230	223
ACCSL_GCCTGGATCACACAGAACCA_GTTCCTGACCTACTACTGCA	295	160	278	237	429	125	407	491	765
ACCS_CCCGGCCTCACACAGCACCG_TAGGTGGTTGTCCTGAATGG	1062	400	536	940	678	1275	1095	733	1719
ACD_GGTTCATGTCCAGGTCGCTG_AGATGCACAGCATTGAGCTG	577	209	90	273	71	47	37	55	50
ACE2_GATGGCTATGACTACAGCCG_CCAAAGGCGAGAGATAGTTG	0	6	99	84	137	116	20	0	2
ACER1_GAGGGCGTAGGCGTTGACCG_CAGAAGGGTGCTGACCACAG	241	117	341	189	222	441	58	115	44
ACER2_TATCGCCGAGTTCTACAACA_GCGATGAGCAGTGCAGTGCA	2347	2422	2166	3061	3223	4694	3424	4117	6133
ACER3_GTGGTAATACCTATGATAGG_TAACCCAGTCCTCTAAGCCA	370	572	436	390	584	128	44	107	38
ACE_GGTGTGGAACGAGTATGCCG_GCAGTACAAAGACTTACCTG	4360	4018	4467	4812	4321	4277	2895	2957	5076
ACHE_TATGTGGACACCCTATACCC_GGTGTCCATGAACTACCGGG	1197	1406	1576	927	855	837	978	852	1635
ACIN1_CCTGGTCGGAAACGACGCTG_CAGCAATGATGACCGCCCGG	2686	1354	1220	104	204	145	161	10	105
ACKR1_CGCCTGGAGGACATACCCAG_GCGAGTGCTACCTAGCCCTG	2517	1931	1426	2044	1844	4722	2515	2631	4760
ACKR2_CATGCCCGCCGAAATCTGCG_GAAGAAGGAGGTTCCCGCTG	1803	1493	1165	1765	1140	1201	1021	1904	1303
ACKR3_TGTCCAGCAGCACCGCCACG_GACAAGGAAGACCACCACGT	1167	527	714	900	1151	2193	1858	1863	2361
ACKR4_TGTGCTACTTTATCACAGCA_TATCAGCATAGACAGATATG	795	636	636	386	726	397	466	184	607
ACLY_CGGGCGGGAGGCATATCCAG_TCACGTGAAAGGGTAGACCA	1071	535	649	67	102	3	0	0	4
ACMSD_CGAGTGGGACCTGAACGCGC_AAAGTGTGTTTCGCACATGG	1317	859	1132	867	442	870	752	867	1752
ACO1_TGACGGCGTCATTACCTCGG_TCAAGACCCAGACTTCACCC	3905	2652	2802	1457	2079	1884	1251	1203	1594
ACO2_ATAGCCGTCCCGCTCAATGG_AGCGAGGCAAGTCGTACCTG	900	403	605	137	405	105	3	0	3
ACOD1_ACTACCCAACGTTCCTACCA_TATGTGAAACACTTCCGTAG	48	0	0	74	231	226	30	45	135
ACOT11_GGCCCGCCGAGAGATCACCA_GCTCAAGTGGATTGACACCA	906	428	151	597	430	241	254	614	1063
ACOT12_CAGTTCAATGCTCTGAACGG_TTGGTGGCCAGATTATGGCG	566	305	203	287	157	33	156	262	492
ACOT13_ACGTGGCTGTCAAACCGCCG_GCAATAGGCACTCTCCACGG	294	617	274	154	285	183	8	151	414
ACOT1_GCTCGCCAAGGGTGTCGGCG_CTCCAGGTCCAGCTCGCCAA	2575	1879	3572	2250	2757	4382	3145	5018	7708
ACOT2_GCTCGCCAAGAGTGTCGGCG_AGCCCGAGAAACCTTTGGTG	1804	1723	1381	1509	1656	1284	1175	1390	2251
ACOT4_TAACATGGACAACATATCCC_ACAGCAGCCGTCCAGGCTCG	507	302	331	521	408	1151	476	531	1116
ACOT6_GGTGAGGCAATATTCTATGG_TCTGGGTAACAGATTATCTG	724	666	861	609	949	433	132	155	593
ACOT7_GTGGCCGGCAATGTCCACGG_GCATTGCAACAGCCAGAACG	345	364	292	161	124	353	268	649	1131
ACOT8_AAGTGGAGCGGACACGAACA_ATTACTGGGTACCGGCCAAG	39	0	1	48	56	0	0	1	8
ACOT9_CTTACCAATCTTATCCACCA_GAAGGCATATGAACTTGCGT	1778	1561	702	2007	1407	1122	1104	1698	1195
ACOX1_ACCTATCACCGGATTAACGA_TCTGTGGTAGGAATTACCGT	115	1	220	0	0	0	0	0	2
ACOX2_GTATATGCAGTCCTTTGACG_GAGCAACTACCTTCCCATGG	556	619	140	184	128	74	47	20	38
ACOX3_GCTCTGACCGAATTAAGCCA_CAGCTCGCGATACTTCTCCA	1462	1226	1195	725	1002	1005	857	892	1234
ACOXL_AGAGGACTTCTCCTATGACA_TCAGAGAGTGAAGTTTGCCA	131	1	1	0	1	1	0	1	0
ACP1_ACGGTACCTGCCGGGCAACG_GCTGTTTCTGACTGGAACGT	948	695	1294	1251	1285	2334	1866	1480	2426
ACP2_AGGGCTTACAGACCTGACAC_CCTGCTGGTAGATTCCGAAG	0	1	5	1	1	0	0	0	0
ACP3_AGCTCAGCAAACCTCTCCAG_AAAGGCAGGTATAGCAACTG	123	268	0	131	145	224	66	103	73
ACP4_GCTTCCGGAACTCAAAGCCG_GAGGCAGGCAGCATATGGCG	0	80	0	56	19	0	39	0	0
ACP5_TTTCCGGCTAGCACGTACCA_GCTCGGCTATGGACCACACG	1145	1075	663	891	774	1186	899	965	1413
ACP6_GTCAGGTCAACAGCAAACGG_TGACTCACAAGACCTCCTGT	347	197	153	224	80	4	90	23	59
ACP7_CATGCGGCTCATTGAACCCG_GGGCCCTGAAGCGGAACCGA	630	907	535	479	486	1149	577	316	613
ACRBP_CAAACCAGGAGGCATAAGGG_GCAGAAAGACTCAAACCAGG	1201	344	514	485	367	770	489	647	1249
ACRV1_ACCTGAAGGCTGTTCACCCG_GCTGCGACTGAACATGCTGA	1726	1920	2208	1897	1643	2986	2442	1996	3527
ACR_AAGCGCCCACACGAAATGGG_GCAGCTTGCTGAATTCACGA	1711	818	1182	1546	904	377	858	488	737
ACSBG1_TGTGCATCGGATGTTCTACG_TGCCGAGAAGAACCACTCCG	1399	1106	588	665	626	1050	924	290	879
ACSBG2_TCCATGAAATCATCCCACTG_AAGTGAGACTGAAACTACAG	340	136	238	85	188	279	253	88	272
ACSF2_GGGACCTAACTCCTATGCAT_GGCATCCACCGAGATGACTG	1933	1246	580	1354	1499	1609	742	1285	1579
ACSF3_GCGGCCGTGCTGGTCAACCA_TAACGATGCCTCCTACGTCG	647	762	276	226	359	341	247	175	384
ACSL1_CAAGAGCCATCGCTTCAGCG_ATCACGTACATAGTCAACAA	613	193	932	953	440	649	559	814	1287
ACSL3_GATGTTCATGAATCGCTGCG_GTGGTGAAGAGTAACCAATG	806	519	492	495	186	402	282	125	78
ACSL4_GGTGCTGGGACAGTTACTGA_GGAACAGCAGCCATAAGTGT	1272	1218	725	459	588	1057	619	219	309
ACSL5_TATGCAAGAGACAGGAACCC_CAGGATGCAGATCAACGCCG	73	183	36	0	38	50	25	0	1
ACSL6_GCTGAACCGGATGTACGACA_ATAGAGCGGGACCACCACCA	621	210	324	205	449	274	160	354	594
ACSM1_GAATGACTATGAAGTACCGG_TGAAGACGTTGGCTACACGG	937	969	590	645	608	762	356	707	787
ACSM2A_TAGCAACATCCGGTAAACAA_ACAGAACTGCGTCACTGTAG	266	352	2	406	201	200	64	192	287
ACSM2B_CTACAGAACTGCCTCGCTGG_ACGAACCAAACTTCGAGACA	902	695	259	652	731	693	774	286	661
ACSM3_ACGGGCCTGGATATCTACGA_GAAGCCTGTTCCCTACAAAG	138	76	0	71	116	1	29	104	3
ACSM4_CACGAGCATCCGGTACACAG_AGAGGGTGAACCCAATGCCG	739	692	744	542	695	876	628	384	442
ACSM5_CTTTACCAGCGGAACCACCG_CTGGCCATCTACTTTACCAG	599	864	328	935	735	971	502	619	906
ACSM6_CACGGCAGAGTTTACAACTG_CAGGGATAAAGATCCACCAA	659	430	2	118	348	360	84	118	194
ACSS1_GATCAAAGCAACGCTCTCGG_GATTACAGGACACAGCTACG	1324	1165	1043	1043	740	1837	974	1375	1647
ACSS2_GCTGGGCACCTACCACCCGG_CTGATGGTATGTGATCTGAG	191	334	249	437	334	525	402	154	531
ACSS3_TCCATATACGGACTTCAACC_ACGATGTGATGTAGAGACCC	47	78	346	344	142	11	0	31	275
ACTA1_GGTGAAAGCCGGCTTCGCCG_GGAGCCATTGTCGCACACGA	60	62	154	33	271	364	88	95	385
ACTA2_GGCCTCACCAGTAGTAACGA_GCTAACAATGTCCTATCAGG	2103	1159	1284	792	982	506	554	850	1067
ACTBL2_TCGAGGACGCCCTATCATGG_ATAGGGCGTCCTCGACACCA	27	3	0	0	0	0	74	11	334
ACTB_GCCGTTGTCGACGACGAGCG_CAACCGCGAGAAGATGACCC	3547	2471	2408	1715	1944	2073	1493	1433	1575
ACTC1_AGAGCCGTTGTCGCACACCA_GCCGTTGTCGCACACCAGGG	4254	2458	1847	2804	1869	2897	2392	2039	2898
ACTG1_GCCATTGTCAATGACCAGCG_CAACAGAGAGAAGATGACTC	634	496	486	321	767	1062	599	377	484
ACTG2_ATTGTCACACACGAGCGCGG_TGATGATGCCGTGTTCAATG	2775	2163	2113	2468	2150	3096	3543	2491	4266
ACTL10_GACACCGTGGTGCTAGCCGG_ACATGGCCCGAGTTATCCAG	220	187	522	128	61	98	141	36	95
ACTL6A_ACTGCAATTCCAGTCCACGA_GTTGAAGGACATAGCCATCG	790	88	161	1	23	1	0	0	2
ACTL6B_GCACTCCCAGTCCTCGACTG_GGGAGTGTCATTGTCACCGG	1754	679	809	832	413	617	589	814	582
ACTL7A_TCTGCGACATGGCATCATCG_GTTCCTCGTACTCAAAGCGG	474	184	294	499	332	180	281	158	205
ACTL7B_CAGCCGCGCCGACTACGCTG_GGAACCGCCGGTCCACACGG	948	1007	1150	1007	754	1001	858	859	1335
ACTL8_CTGGTGGAAAGGCTGCACGC_TCTCCAACACAAATGACCAG	1057	896	769	668	555	1070	749	663	1467
ACTL9_GCTGCAGACGTTCATCGGCG_TAAGCACCACTATTGCTACG	5720	3922	3704	2897	2313	5321	3927	2823	5536
ACTN1-AS1_GGTGCGGCCGTTGCGAGGTG_GCTGCTACTGGCGGCGACAG	139	0	4	160	186	60	65	51	215
ACTN1_GAGGGACCAAGCTCTGACGG_CAAGCACACCAACTACACCA	677	335	419	430	105	697	257	127	374
ACTN2_GCAGATCGCAGCCATCGCGC_CAAGCACACGAACTACACGA	3039	2538	3116	3650	3490	5658	5783	6239	7091
ACTN3_TGACCGCCAGCACATCCGCG_CAGTGAGCTGGACTACCACG	614	528	283	62	213	787	524	462	343
ACTN4_TGGGCGGCTTGTGCACACGC_GAAGCACCGGGACTACGAGA	869	1029	522	311	259	271	489	247	1076
ACTR10_ATTCGATAATCACAACTCGG_ATATCCACAATCTAGGACCA	719	359	229	94	101	81	219	261	300
ACTR1A_CGCTACAGGCAGGACCACAG_GGAGAGTGAAGGCATCCACG	80	1	1	88	2	1	5	0	0
ACTR1B_GACAACCTCAAACTCAGCCG_GGTGCGAGACTGGAACGACA	1396	770	1200	630	532	1434	911	852	1572
ACTR2_GGTGTGCGACAACGGCACCG_CCGCTAGAACTGCACCACCC	304	570	550	380	267	41	160	15	36
ACTR3B_GCGTCCGAAATCCCTGAACA_GAGAGAGGGACTTACAGTCG	264	63	0	0	206	260	190	66	639
ACTR3C_GTCGCGGGTCTCTTACCTTG_CAATGAAATGGAGGTGACAG	1101	458	702	1033	761	369	363	547	861
ACTR3_ACCGGTACGGTAATAGACAG_CCCAATCTTCAACTATACCA	1003	835	1245	485	483	321	262	519	272
ACTR5_TGAGCACAGCTACATCGCTG_CCAAGCGGAAGTCAACCTCG	1513	1115	1450	899	546	580	196	832	794
ACTR6_TAAACCCGATCCCTAAATCC_TGAGATGACGACCTTAGTGC	1314	1123	592	185	290	281	40	187	141
ACTR8_GGTCAGTTAAATATTCACCC_GACAAGTGTATGCTGTGTGG	434	416	245	45	270	55	55	1	0
ACTRT1_TTACCAGTCCACGCTCAATG_GCAGACATTGTACTCTCCGG	271	317	133	149	238	254	60	273	188
ACTRT2_CCGAGAAGGAGCTTTCCCGG_GCATCTTCTCTGCACCACGG	889	723	1077	1109	946	1120	454	948	1166
ACTRT3_GGCGGGCTAGAACTCTGCGT_GAACCACTGCCAGCTACCGG	2697	1836	1141	860	708	908	1246	1222	2146
ACVR1B_GGTACACAGTGACAATTGAG_ATCGACTTGAGGGTGCCCAG	600	811	738	347	188	370	108	17	287
ACVR1C_TTTACTGGGAAATAGCCCGG_GACCAAGTATCCCAAACCAG	44	102	117	65	127	40	12	4	40
ACVR1_TCCTCACTGAGCATCAACGA_GGAACCACATCGTAGAACGG	90	95	29	72	258	0	28	79	10
ACVR2A_AAGTCTGCAGGCGATACCCA_CCGGAGGTACATGGCTCCAG	38	151	2	0	0	0	1	0	0
ACVR2B_CAGCAGCAGAAGTACACCTG_CTGGAGCGCACCAACCAGAG	2337	2010	1712	2005	1415	2250	2028	676	2536
ACVRL1_TGGGCCCTCACCATTCACGA_GTAGTGGTTGACGAACTCGG	910	916	455	412	275	20	478	100	472
ACY3_GGTCATGGTCCACGTAGCGG_GATGGAAGCCTATAGACCCG	585	349	542	206	508	265	165	530	338
ACYP1_TGGGTCCAGAACACTGACCG_AGGAAACACCCTGATATCAG	1	0	0	0	1	1	2	2	0
ACYP2_CGCCCAGTCACTCAAATCCG_GAGGTGTTCGGAAGAGTGCA	1544	1540	2202	453	735	1338	806	1105	1735
ADA2_GTCAAACCCTGCCACCACCG_CAAACCCTGCCACCACCGTG	476	214	417	272	151	150	147	68	119
ADAD1_GGGAATTGCAGTGATACCAG_GAGGTTGTAGCTATAGGCAC	20	112	65	27	178	18	14	55	31
ADAD2_CACTGCGAATAGCAAGACGG_ACGTGGGTGTCACAGAGCGA	35	182	46	129	63	44	120	9	254
ADAL_GAGGCAACATCGGATACCAC_TTACAGTAGGGTCTCCACTG	2361	1293	1377	1155	1180	840	1144	712	1264
ADAM10_GGATTCATCCAGACTCGTGG_TTCCATCAATAACAGACCCA	73	0	256	231	92	23	92	8	10
ADAM11_CTTCCCTAGTACGAACCACG_GCTCAGGCAGACCCTCCCGT	224	2	151	0	35	0	20	13	330
ADAM12_GTCATCGCCCAAGTACACGT_GATCGTGGCAGACAACCGAG	363	808	786	232	359	467	576	283	2611
ADAM15_ATCGGGCTGGTACCACACCA_GATTGTGGCTGATCACTCGG	4133	2539	3383	1827	1483	4038	2202	2528	2890
ADAM17_GGAGCAGAACATGATCCGGA_CATCGACATAGGGCACACAG	201	161	346	357	290	413	204	69	419
ADAM18_CAGATGCATTGCCATTACCA_TGATCTCATGGAGGAACCAG	408	276	395	126	373	573	362	358	351
ADAM19_GTCACGCTCAGCACTTGCCG_GTAACCCTCAAACCACCACA	2101	1492	2159	1906	2226	5198	2618	2928	6618
ADAM20_TACCAAGAAATCAACACCCA_GAAGGGCTGATCCTGGAGCA	337	628	385	488	229	123	153	240	139
ADAM21_AGTAGGCACTGTCACTACAG_AGATGACCGTGCACTCCTGG	952	857	650	1336	875	1262	1043	663	1671
ADAM22_TACTACCAGGGCCATATCCG_ATAGAGAGACACATTGAACA	358	314	177	112	137	427	376	87	46
ADAM23_TGGCTCTATCATATACACGA_AGGCGTCAAAGACTCCAAGG	78	102	22	176	150	96	59	29	113
ADAM28_CCGTGTAGCCTGGTGCAAGG_GTGTGATGGACAAAGCACTG	15	0	0	80	63	12	0	6	19
ADAM29_AGTCGGAGAACATTACGCCC_GTATACCAGATGTTCAAACG	606	121	432	516	175	700	720	445	1475
ADAM2_AAGCCAACTGAAGACTCCAG_TAACTCATTAGCTTCTCCAG	1757	873	868	1018	1261	1375	1073	1381	2006
ADAM30_CCTGAGAAATGCAATACCCG_GACACAACCCAAATTGACGA	33	0	84	1	1	1	1	1	149
ADAM32_ACACTGTGCACCTTAAACAA_AATTCAACTGCAGATTCCAG	9	0	64	2	0	108	162	93	99
ADAM33_CATTGTGGCAGACCACACCC_GGAGATGCTCATGGAAACTG	0	233	143	188	66	2	16	407	0
ADAM7_ACAGAATGGCACATCAACTG_GCCCACCTTAATGATACTGG	837	354	781	732	1033	1362	882	907	1229
ADAM8_GTGCCACGCGCTCACCACAG_AGGCACGGCAACGGACACGG	381	88	26	322	277	456	192	126	877
ADAM9_GATCCTGGGATGGTTAACGA_ACAGTTTGGACAAATCACTG	97	165	126	145	120	303	301	211	57
ADAMDEC1_ATGGAACATCAGGCATACCA_AAGCCTGGAACTGATTGCGG	13	4	77	17	50	16	7	3	1
ADAMTS10_GGTCAGCCGAGAGCGCTACG_GGCGTCGCACGAGTGCACGG	80	196	1	0	118	0	84	0	0
ADAMTS12_GACATGGTCCAAGTGCAGCG_GATCGATTCCAATGCCACCG	1591	1481	774	1381	1060	1990	887	882	2156
ADAMTS13_CTGGAGCTGCCTCATTACCG_CCTACTTCCAGCCTAAGCCA	2096	1917	1773	1874	2090	2348	1651	1029	3006
ADAMTS14_GCCGGGTGAGGAACACAACG_GGTCTCATGAGCTATCACGA	257	231	328	250	96	457	87	408	327
ADAMTS15_GCTGACGCTGCTGGCAACGG_AGCGTTTCGTGTCTATCCCG	2331	1775	2505	2319	2479	2485	2447	1250	3037
ADAMTS16_GTTGAGTATCGTGAGCACGT_AAGAAGACCAGTCCGACCAG	259	167	183	411	310	246	66	29	223
ADAMTS17_CGACATGGTGCAGTACCACG_GCTCACCAGCGAGCACACGG	492	383	439	1229	281	289	482	215	441
ADAMTS18_TCGAACTGCGAGGTAACTGG_GTGCCCTGACTCATGAGCGA	123	361	135	230	421	495	132	27	104
ADAMTS19_TGAAGACCATCAGCACACGA_TCTACACCGGAGCTGTGCTG	41	157	79	125	79	473	247	96	150
ADAMTS1_CGACACGGCCAGTAGCGCCG_GCTTGTGGCAGACCAGTCGA	2015	752	1004	1508	1508	2659	2594	1316	3935
ADAMTS20_GCCGTCGTCAGCTTATGCGG_GCCTCCGCATAAGCTGACGA	39	1	0	0	1	0	1	0	0
ADAMTS2_GCAGTTGCTGAGCGCCACAG_TAGAGACAGCTCCCGAGCAG	2246	1890	1998	850	1905	1132	969	1220	1708
ADAMTS3_ATCGGGACCAGTGGTAACGA_ACAGTTGCTGATGGCAACAG	438	691	610	866	788	1174	890	1406	1704
ADAMTS4_TTAGGCGTGTTACAATATCG_GAGCCCATCATCCTCCACAA	551	968	370	767	819	1385	700	1092	1104
ADAMTS5_AACATCGACCAACTCTACTC_TGTGCTGTGATTGAAGACGA	342	178	275	199	346	92	204	50	337
ADAMTS6_TAATAAGAACTGCATTATCG_ACCTTTAAAGAATACCACAG	118	499	215	109	229	66	44	55	179
ADAMTS7_TTCTACGAGCTACAATACCG_CCGCAGCTGCAGCATCAACG	444	1043	745	714	486	432	601	408	955
ADAMTS8_CCACCCAGAGCACTACGACA_GTACCAGTCATGCCACACGG	1741	1464	1264	1376	1242	3214	1483	1158	1974
ADAMTS9_TGAAAGAATAGCGTACATCG_AGGAGGGTGACAGTGAACAG	361	209	247	306	188	45	164	110	220
ADAMTSL1_CAGCTCGACGCACGTCACGG_CAGGACCGCACGCTCCGAGG	267	110	341	236	149	1406	625	84	725
ADAMTSL2_CTTCAACGGCAACTACAAGG_GTCCCGCGGACATGTACCGG	871	616	332	161	240	532	177	267	140
ADAMTSL3_GTTCTGTGTATTAACCACCG_TCTGGCAAGATCTTACAAGA	646	527	312	334	173	41	222	237	347
ADAMTSL4_ATAGACATCCACAGGCTGGG_CAAGGATCCCATCACAGCCG	165	257	90	244	16	23	48	42	16
ADAMTSL5_GCACCCAGAAGACCTACCAG_CCCACCAGGGACCTACGAGG	39	256	134	0	70	39	34	0	0
ADAP1_TTTGTGCTGACAGAACGAGA_CAGGTGCTCGATCTTCATCA	55	96	64	2	47	1	43	3	43
ADAP2_ACTGCAGACGGGCTGCACGG_CCTCCTGAAGTACTTCACAA	786	283	200	217	43	104	284	92	398
ADARB1_TCAGGTCACCAAACTTACCC_GAGAAACAAGAAGCTTGCCA	376	171	295	183	79	136	92	179	222
ADARB2_GGTCACACAGAAGTTCCGCG_GGTGAATGACTGCCACGCGG	2467	1872	1251	1929	1340	2275	992	1762	2018
ADAR_TCAGAGTGTTGAAGCACCGG_GTGCATACACTCAAGCAGTG	641	130	399	239	209	420	273	86	17
ADAT1_GTAGTGACAAGATGGCCCGA_GCTGCTAAGCAGAATTGCAA	0	0	0	1	0	0	0	0	0
ADAT2_TCTGCTGACCTACCAAACAC_GCAGCTGCACACATAATGCA	981	698	382	416	269	47	210	15	143
ADAT3_GCGCACCGTAGAAGACGCGC_CGCGGAACACCTGGAAGCGG	767	318	198	652	189	197	213	352	46
ADA_TCACCGTACTGTCCACGCCG_GGGACACGGCTACCACACCC	137	0	0	307	261	292	138	198	244
ADCK1_CTTAGAGATTCGCAACAACG_AAGACCAACGACCTGCTGCG	52	70	3	0	0	1	0	96	1
ADCK2_GTCCATGCAGACCTTCACCC_CAACCAGGTCAGCTTTAGGG	346	333	99	139	142	293	154	242	130
ADCK5_GCTGCACGATGGCACCAGCG_GAGGAAGGTGCTCTCCACCG	319	18	99	16	164	226	56	201	540
ADCY10_ACTGTGAGACACGAGTACAC_TGCACAGGGAATGTTAACGA	437	184	205	79	36	431	83	73	76
ADCY1_AGAGCCACATACCAACTCGG_TTCTGACTGAGCGTTCACAG	3076	1558	1858	1687	1961	2700	1885	1872	2651
ADCY2_TGAAGCGGCATACAAACGTG_CAGGCAGACGCTAAGCACGA	22	94	0	1	63	2	0	110	79
ADCY3_GACCACGGAGATGATCACGA_CAGGTAGGAGAAGATCTGGG	110	2	94	2	10	54	100	160	1
ADCY4_CAGGCGAGTGCACATCACAG_CCACGCCTTCCTGTTCACCG	3580	2191	2930	2676	2634	3832	2704	2949	4069
ADCY5_GATGAGGATCACGCCGACGG_CACAGCGGGCGAGTACACTG	75	0	0	0	55	0	0	0	0
ADCY6-DT_GGATCGAGGACTCCTAGGTC_GAGGATCTGGCACGTACTGG	2367	2105	1379	1912	1736	2143	1314	1709	1427
ADCY6_TTGGCCTGGCAACTTAACCG_TGGGTGGCTCTGCATCCCGG	1031	635	131	573	445	182	274	481	355
ADCY7_TGTACGTCGAGTGTCTCCTG_TCATCTTCAGGCATAAACCA	2993	2288	1680	1603	1250	2062	1481	2555	3431
ADCY8_ACCGTTGAGACAGTCCAGCG_ATTTCCAGGACAACAAACCG	998	1521	1442	1154	883	869	378	809	1134
ADCY9_GCTACCACGTCACTGCATCG_GCAGTAGTAACAGTCTCCCA	2087	1011	2015	2407	1852	1950	1669	1541	3228
ADCYAP1R1_GGTGAGCCGGAACTGCACGG_GAAGCGACAAAGGATGACCA	67	1	38	118	53	124	0	1	2
ADCYAP1_CGCCCACGGGATCCTTAACG_GGCCTCGTTAAGGATCCCGT	153	175	1	0	23	0	73	29	255
ADD1_ATTATCGAGCATCCGCATGA_TCCAAGGGAAAGCGCCTCCG	1469	2232	1823	1660	2432	2049	1075	1617	1625
ADD2_GCTGAGTGACACCTATGTCA_GCACACACCGGCCACAGCAG	567	82	260	182	257	1	168	72	138
ADD3-AS1_GAAGCGTCGGGCCCACCCGG_GAAGCGTCGGGCCCACCCGG	1486	968	1126	1133	1302	871	682	631	1399
ADD3_AAGGATCCCACATTTCATGG_ACTTGGAGAAACATTAGAGG	595	287	385	289	218	190	26	27	91
ADGB_GTAGTAGAAACAGCTGCACG_GTGGAGGAGTGTCTTCACCA	0	0	0	0	0	0	0	0	0
ADGRA1_GCCGCCGGCGAACACAGTGA_GGTGCCCAGGAAGTACACAC	125	1	0	107	1	4	4	5	13
ADGRA2_TGAGCAATAACAAGATCACG_GCTGCGCGTGTACACAGCCG	528	572	518	384	295	1060	572	472	1560
ADGRA3_GATTTGCTGAACGGACAAGG_GGTAAAGGAGAAGAACATCA	0	0	190	0	0	0	66	0	91
ADGRB1_TACCAGGTGACAGACAACCT_GCAGACCCAGACCCGCAACA	322	286	222	67	612	240	246	190	264
ADGRB2_ACTGCACAGCCGATCACCAG_CAGGGAACACACGCTCCACG	864	1272	745	852	1103	879	928	449	1488
ADGRB3_CCTTACGGGACACACTGCAG_GTTACCCTAATAGTAGGCAG	738	961	172	369	570	913	421	425	880
ADGRD1_GTGGTACAGCAGACCCACGA_GTGGAAGGGAAGGTCAACAA	0	1	2	31	1	0	0	0	0
ADGRE1_GATGGTCAGAAACCTGAAGG_CACGTGGACTAAATTCACCA	21	129	167	0	20	1	0	0	0
ADGRE2_GAGGACCCGAAGCTCTGCAC_ACTCATAGAATTGTCCCTGG	2136	1412	2017	748	1413	1547	1010	970	2760
ADGRE3_GATTGATCGAACTGAACCCA_AGAGGCTCAGCAGAAAGCAG	1090	548	778	719	553	646	236	628	599
ADGRE5_AGTACTTACCGAGAAAGACG_CAAGAAGCAAGCCGAACTGG	539	665	299	469	380	343	277	166	330
ADGRF1_CCAGAACTGCTACCTTCACA_TATACCCTGCCCTGCAGCAG	335	218	280	166	594	149	91	37	28
ADGRF2_GATCAGGTTTACTACCACGA_GGCCCAATAACACACCACAA	598	725	581	331	499	473	414	449	419
ADGRF3_GCTGAGCACCATGAAATACG_AGGAGAGTCGAGCCTGCCCA	1402	687	596	264	418	732	69	177	170
ADGRF4_GAAAGGCTACATGAGACCTG_TGATGCAGGCATAATCAAAG	359	332	347	215	216	166	416	385	441
ADGRF5_GACAGTCAAGACCTCGACCA_ATAGCGCCAAGACACATTGG	2511	1321	808	1361	741	1715	1755	1839	2303
ADGRG1_GGAGGACCGGATCAACGCCA_GGGCTGGAGCTTCCACACCG	2808	1716	2094	971	1272	2206	1936	838	2302
ADGRG2_AGAGGAGGCTGGTCAGACAA_TGTCTTGCTGACCATCCACG	1978	999	1651	1615	901	2174	1371	1679	1909
ADGRG3_AGTGCCGATGACCATCAGGG_TTCTGAGGGCTGCTCCACGG	2484	1609	1599	825	1326	1335	649	1593	1653
ADGRG4_CTTCCTGACAGAGATTACCG_TCTCAAGAATGAGAGCAGCG	1	0	1	62	0	18	0	1	0
ADGRG5_GGAGATGCTGCAGCCCACGA_GATGTTCAGGAGCAGCACGG	1328	1240	645	711	874	587	740	732	621
ADGRG6_TGGGCTCCCTACCTTGACAG_GCTGAAAGCAACCTAAGCTG	153	1	1	41	0	124	105	173	584
ADGRG7_AGACAGTGCACATCCAACGT_ACGATGAATGACCACAACAG	813	1002	619	662	351	405	61	128	654
ADGRL1_GCGAGGGTTGTAGTCAACGG_GAGCTGGCCCGACACACCCG	2058	1418	1007	1357	290	1197	970	558	1637
ADGRL2_TATAATACCCGATTAAACCG_TACGCCACTGAACAGAACAA	803	765	766	745	555	253	162	61	294
ADGRL3_TCCGAAGCTGTACATCTAGG_GCAAATCAGGAGACAAACAA	1	17	1	8	1	8	0	14	1
ADGRL4_GAACAACACTATCTCAGCCA_CAGTCAGCAATGCTTTCCAG	1478	1872	2071	1382	1248	1140	871	867	1624
ADGRV1_AGGATAAGTATCGTTCACCT_GTGCTGTTGTAAATGCACGG	51	75	55	14	138	191	119	61	529
ADH1A_CCATGGTACCACTAACCACG_CCAGTGTAAGCAATCCTCAG	436	412	420	197	61	451	57	258	532
ADH1B_GACTGGACGCACCTGGAAGG_GGTGGTGGATGAGAATGCAG	2862	1418	1577	1172	1233	2628	1784	2033	2809
ADH1C_AACACAGCACAGGTAGACCC_GTCTGCAGTCAAAGTTGCCA	1032	1125	1011	750	545	1011	624	667	1270
ADH4_GACAGCACAAGTCGAACCAG_AGACAGCACAAGTCGAACCA	9	2	64	19	13	0	0	3	2
ADH5_GTGCTCATTGAGATGACCGA_ATCGGTGTGGCAAACCGCAG	788	563	885	457	637	740	740	754	1662
ADH6_CAGACAAGCCGACTCCTCCC_GGAGTAAGCACAGTGAAACC	129	4	260	83	217	304	215	229	181
ADH7_GGAGTGACTACAGTGAAACC_GAAATGACAGGCAACAACGT	284	227	138	157	313	139	292	162	247
ADHFE1_TGTCGGTGGTGGCTCTACCA_CGTGAAAGTGAACACCGCTG	96	84	21	12	100	200	101	21	39
ADI1_CTAGATTAAGATGTTCTACG_GAGATCCGCTACATCCTGGA	475	621	785	678	537	668	508	987	1059
ADIG_AATGTGAGGTCGTTCACCAG_ATAACAACAGCAAACCCACA	11	115	4	0	1	0	2	0	0
ADIPOQ_CGGTGAAACCGGAGTACCCG_TCGGTGAAACCGGAGTACCC	154	86	242	27	106	98	383	375	244
ADIPOR1_AATGCCCAGGACACAGACGA_GACTCCATAGAAGTGGACAA	1121	521	533	767	104	598	235	73	379
ADIPOR2_ACAGGAAGAATACACAACCT_CTTGCACTATGTCATCTCGG	3614	3731	2652	2677	2115	2979	1545	1148	2218
ADIRF_CCCGAAGCCATGGCAAGCAA_GCAGGACCTGAAGCAACAGG	873	250	486	597	592	486	971	1370	607
ADK_GAATCGTGATCTTCACCCAA_GTAGTAATGAGCATCCACAT	1931	2704	1970	1487	1465	757	951	599	1548
ADM2_ACCCGCGACCCGTCAAACCC_GAGGAGGCTGATGCAACCCA	63	0	59	1	0	0	0	0	0
ADM5_CCTCGCCTTCTCCGCCCAAG_TCCTCGCCTTCTCCGCCCAA	1459	481	865	508	544	1231	1049	611	851
ADM_CGACGCGACATCCAACCGAG_GAGCGAACCCAGGTACATCA	186	365	253	352	573	199	619	495	131
ADNP2_GCTGTTGTGCCTGTAAACCA_TGCAGAGATAACCCTCAATG	1488	346	574	415	552	867	319	274	1064
ADNP_GGTCTAAGGACCAGTCACAG_GTAAGCAACAGATTCAGCTG	686	669	605	370	399	629	300	35	403
ADORA1_TGGCTGGAACAATCTGAGTG_GATGCGGAAGGCATAGACAA	737	763	428	578	322	692	441	354	931
ADORA2A-AS1_CGTGTCCTGGCACGTGCCGA_CTTGCCGCCTCCGCAGCACA	3924	3884	3504	5300	5486	7552	5220	7176	9587
ADORA2A_CTCCACCGTGATGTACACCG_CTCCTCGGTGTACATCACGG	524	357	481	221	263	123	124	3	233
ADORA2B_GTTGCCCGCCACCGAAAGCG_AGTGTTCGCCGTGCCCACCG	2104	1184	1259	1543	775	2411	1962	2312	2701
ADORA3_GATGGCGCACATGACAACCA_TGGCGCACATGACAACCAGG	1240	478	382	671	913	275	733	665	534
ADO_TTCGCGGGCCGAGTACACCG_TGCATGGACAAGCTAGACGC	56	106	31	0	0	0	0	0	0
ADPGK_AGCCCAAGGGAAGTCACCGC_GCTGGCCAGTATGACTAACA	743	699	555	698	738	1221	1099	1197	1812
ADPRHL1_CATGCACATCGCAACCGCCG_GCGGCTGGAGACCCTCATCG	4350	2169	2154	2116	1931	3156	1774	3197	4548
ADPRHL2_GATGGCGCCATTGTAACCCA_GGCTAGCAGGGACTGCACCA	1897	764	1035	437	817	788	553	432	448
ADPRH_ATAGCAGACCACCCTTGCAG_TAGAATCACTGTCTCCACCA	1155	735	1006	589	569	428	731	707	729
ADPRM_CAGCTTGGAGATATCATCGA_GTTCCAGTTCATCATACATG	3968	2331	2325	2284	3058	2469	2364	2506	3790
ADRA1A_GTACTGCCGCGTCTACGTGG_GGCGGAGAAGGGCAGCACCG	495	389	381	866	384	1018	1458	557	908
ADRA1B_CTCCATCGATCGCTACATCG_GGACACCCTTAGCAGTACCA	1744	1084	1454	1134	1289	2228	1488	1118	1917
ADRA1D_GCGCTTCTGCGGTATCACCG_GCAGCACAGCACGTCCACGG	1526	1861	1089	729	529	1386	433	636	1097
ADRA2A_TGGTCGTTGATCTCGCAGCG_GCGTGGCACGGAGCACCCGA	3567	1834	2625	2617	2764	5247	3343	5249	6139
ADRA2B_CGGACACTCGAAGTCCACTG_GGGCGGCAGCGAGATGACGG	130	18	213	190	125	22	0	350	381
ADRA2C_GATGAGCCACACGGCCACGA_GACGATGAGGAAGCCCACCA	1753	1870	1588	1627	2052	2472	2013	2263	2661
ADRB1_CACGCACAGCACGTCCACTG_GAACACCCGCAGGTACACGA	1602	565	1067	1123	1080	2285	1289	1615	2147
ADRB2_ACGAAGACCATGATCACCAG_GACCCTGTGCGTGATCGCAG	5080	4705	3724	2416	1615	4039	2914	2464	3811
ADRB3_GATGGGCGCAAACGACACCG_CACACACAGCACGTCCACCG	39	160	116	0	0	12	85	2	18
ADRM1_CCGCTTATCCGGAGTCACGG_GCGCTCCTGGACATCCGCGT	1111	448	815	264	171	427	582	218	521
ADSL_GGCAAGCCGAGAGATCACTC_ACAGCAACGTTTCCCAACTG	1063	591	511	28	48	20	0	1	3
ADSS1_GACTTCATCCAACTGCACCG_TGCTGAGCGGATCAGACCCA	5023	2805	3270	3961	3077	3923	3564	3226	3871
ADSS2_GTTCGCCGAGACCTACCCGG_GTAGGTCTCGGCGAACGCCA	121	157	29	4	121	444	34	0	20
ADTRP_TTGCATGATTCAGCCACACG_GCATGTAGAAGTCTTCGTCA	1319	1257	1037	1136	1036	1825	1206	1375	1733
AEBP1_GCCACTCCAGGTATCCACGG_CGAGTGGGAGAACAACAAGG	216	146	245	105	189	95	63	83	256
AEBP2_GGGCCTTGATGTACACACGT_ATACATGTAGATGGTCAGCG	502	640	670	507	149	1074	694	303	1503
AEN_TCGCTGACTACCGTACCCGC_GGTAGCTCACAATGGAACAG	921	734	355	599	626	1277	851	1063	1584
AFAP1L1_GCAGCTGACGGTCATCAGGG_GCAGACGTCCTCCACCGAGG	2289	1484	1425	682	819	2611	2051	2125	5379
AFAP1L2_GCAAGGACCAGGCTGAGCAG_TGAAGGAAACCAGTACACCC	227	149	187	103	169	245	239	233	82
AFAP1_GGGATCGTCCACAGACCCGG_GATGTTTAGAATCCAAACCC	755	762	742	902	697	243	246	299	507
AFDN-DT_GCCGGGCGCACACCGGCCGG_GGAGGCCAAGTCGGAGGACG	76	1	97	11	72	99	0	16	0
AFDN_TATGGACGCAGAAACCTACG_TATGAAGTGCATGTCAGCGG	430	665	597	356	398	527	223	348	533
AFF1-AS1_TGCGGTACCGGGTTCCGCCC_GCTCGGCTGCGGAACCGCGG	1428	1600	1345	1558	1129	1468	1241	1945	2676
AFF1_GCCTGAGAGAGCCTTAGAGG_ACAGTCCCTTCCAGAACCAG	1515	1073	956	874	711	1101	632	368	844
AFF2_CCTCCAGAAATAATGCACGG_CCTGCAGTGCAAGCCAGCGG	882	1726	1536	1691	1368	1307	756	375	396
AFF3_GAGCAATCAGTACTACAACC_GTGCACTGCACATCATACAG	2079	1642	1595	616	1068	314	567	255	1072
AFF4_GCTGCTAGCCAAGTCTACAG_ATTGTGATAAGACAATGCCG	109	92	362	127	72	419	20	400	682
AFG1L_TCGTACGGAGTTCAAGATGG_ACATCCAACAGGCCACCGGA	1415	1633	778	1045	998	1525	994	1015	1244
AFG3L1P_GCCGTCGCCTGACCGTTCGA_GATCAAACCCTCGAACGGTC	712	867	1080	794	1148	1248	1638	1072	893
AFG3L2_AAGGCGATGATGAGCACCGT_TGTCGGAGAAACCACTGCCA	7147	2283	2559	766	735	1030	384	419	1063
AFMID_GCCGTAAGCCACTATTACCA_TCTGGACAAACGCAACGCTG	272	338	146	209	378	474	321	215	1013
AFM_GCGTAACGGTAACAACCTGG_GCTCACCAAATTATCAACAC	707	806	404	575	822	1252	447	381	1026
AFP_AAACTGACCACGCTGGAACG_GAAATGACTCCAGTAAACCC	2323	1743	1495	1462	1532	2056	2159	1986	2914
AFTPH_GGGTATGTTAGAGCCCACCA_CATGGTGGCTGTCTGACCGA	1908	1492	2346	2483	2272	2233	1452	1382	1980
AGAP11_ACCCTCAATAGAGTCAACGA_GGGTCTCACAGTCCACGCAG	424	122	462	313	125	61	55	241	304
AGAP1_CGTCAGGTACCGGTGCACCA_TTCGCAAGCAGTCTAAGCGC	716	178	188	744	178	439	281	233	790
AGAP2_GATTACATCCACAGTACCCA_GCTAATCCGAGAGGAAGCTG	266	201	181	62	7	94	11	8	10
AGAP3_GGGATCCTGCTAAAGCGGAG_GGACAACGGTGAAAGTGCCA	492	513	545	709	608	472	359	398	615
AGAP4_AGAGGTGGAGATGGGTGTGC_CCAGCTGACCAGCCAGAGCA	620	162	277	137	53	40	81	11	63
AGAP5_GATGGGTGCACAGGCCGATG_GGGTCTCATAGTCCACACAG	1036	126	29	6	31	21	23	1	1
AGAP6_GATCGCACACGGGAAAGGTG_GAGCATGCCATTGGAACACA	102	3	2	0	0	0	0	158	1
AGAP9_GCTGCGGGCCACCACTGATG_GACTCCATATGCTTCAGCCC	2223	1425	2613	1663	1688	2117	2040	1798	3411
AGA_GGGCCAAGTGTTGACGACCA_CAATATATCACCATTCCCAG	67	0	0	22	0	1	0	0	0
AGBL1_GGCCGCAGAGCAGTGAACCG_GCCAGGAAGAACCTATCCCA	215	256	155	407	274	132	60	120	50
AGBL2_TTGAGTGCCAGAGTTCACCC_AATCCTAAACAGCTACACCA	2249	2459	1635	1109	1174	1559	1739	1458	1714
AGBL3_TGTATGGTATACCCGGAACA_AATCAGGAACAGCTTTACCA	16	139	0	80	0	0	0	0	0
AGBL4_CACAGGACGAGTCCACCCAG_TGAAGACCAGGTATTCCCGG	1658	963	1942	1381	1294	871	1213	1350	1717
AGBL5_TAAGCAGTAGAGTACACCCA_AAGCAGTAGAGTACACCCAG	354	526	372	382	359	10	142	103	74
AGER_ACACGAGCCACACTGTCCCA_GAGATAGGGCCTCAGGACCA	978	682	297	315	637	818	317	216	466
AGFG1_GCCGACCGTCATGTTAACGT_TTGAGAACGACCTACAACTG	244	87	319	3	349	81	147	149	76
AGFG2_ACCTACGTGGATATCACCGT_GCCCACGGTGATATCCACGT	121	64	196	226	206	80	229	9	205
AGGF1_TAAATACCTGAGATTGACCA_AGAAGTTGGAACGTGAACTG	674	617	573	904	584	845	222	258	559
AGK_GCAATGACCGGCCTTCGATG_GAACCTGACACCATCAGCAA	459	695	458	440	610	557	243	434	657
AGL_ACGCTATGGGAATAAACCAG_GAGGAATCCCAGCCACACCA	1104	511	597	1073	305	321	271	188	113
AGMAT_GCTGGACGCTGCCTTCATCG_TCACCAGAAAGATCATACGG	585	476	783	139	463	745	311	114	297
AGMO_GCTTACCATGAGCCATACGA_AAGGCTGAATACCAAGTCCA	91	0	2	1	7	0	0	1	0
AGO1_TCAGCGCGTTCGCTTCACCA_AAGAGAACTGTACCATACAC	207	0	0	1	0	1	0	5	102
AGO2_TAACGCCTGCAAGCTCACGC_AAGGTGGAGATAACGCACTG	111	196	60	51	65	26	0	1	2
AGO3_ACAGTAGCAACACCGAGCCA_GCACCTATGCTCCAGTATGG	0	2	0	12	68	0	6	0	0
AGO4_GGGTGGTAGTAACCTTCCGG_ACAGTAGCCACACCCAACCA	425	284	175	127	367	90	127	97	97
AGPAT1_GTCCTCGCACGGCACACACA_GAAGGAGCGTCGCTTCACCT	3929	2774	2711	1037	937	1171	614	730	1573
AGPAT2_AAAGTGTGGATCTATCCCGA_GCAGACGAGCGAGGCCACGG	199	0	0	3	87	10	67	40	0
AGPAT3_CCGCAGTCAAGTGCCTCCGG_CAAGCACCGCGTTAGCATGG	44	2	110	33	68	115	114	63	72
AGPAT4_CTTGTGGTTGAGAACCACGA_GAAAGGGTAGAGCACCAGCG	42	149	92	108	0	72	0	88	18
AGPAT5_TTGCAGAGCTACGTGGACGC_AAGAGAGTCACCGACCATGA	0	0	0	0	0	0	0	2	0
AGPS_TCAGGGCCTGTTGACATACG_GGGAGCCTGTCACATCACCA	1543	883	583	607	695	758	500	154	214
AGR2_GATGAGTGCCCACACAGTCA_AACTTACAACCAGATTGAGG	1789	967	1506	1298	1125	922	797	338	1086
AGR3_AGGTGATAAATTCTTATCAG_AATGGTTATTCATCACCTGG	907	1505	2012	1214	1292	336	150	114	145
AGRN_GAGGCGTCCGACCCACACAC_ACAGCGAGGGCTCTACGTAG	119	91	209	93	179	81	279	3	0
AGRP_GAAGAAGCGGCAGTAGCACG_ACGCAGCGACGTGAGGAGCG	106	3	0	264	164	0	55	11	98
AGTPBP1_GAGCAGCTGTAGCTTCGTAG_GCAGCATCAAAGAGACAGTG	9	97	60	62	31	46	29	154	204
AGTR1_ACACAGCTATGGAATACCGC_GTACAGGTTGAAACTGACGC	1182	852	874	1186	882	621	686	829	898
AGTR2_ATACATCTTCAACCTCGCTG_GGAGTAAATCAGCCACAGCG	165	16	78	241	361	530	595	624	820
AGTRAP_GCCTGCTGTGAACCTGAAGG_TAGACGAAGCAGCAGGAGAG	0	0	0	0	0	0	0	0	0
AGT_AGAGCGTGGGAGGACCACAG_GGTGGCCCTCAGGCTCACAC	1264	600	519	1031	1275	1872	1481	1371	2147
AGXT2_GATTGGGAATGGCTTTCCCA_AAGAGGCTCAGGAAGAAGTG	1199	542	374	424	407	240	135	133	192
AGXT_GCAGCGAGCCGTGGACATCG_AGGCTCCAGCACATTGACCA	3121	1928	1948	1826	2384	5035	3668	3906	5655
AHCTF1_GAATTCATGATTCTGAACGC_CCTACATGCAGACTAGCAGG	873	1249	1117	532	748	48	59	111	80
AHCYL1_AGATGTTACAAGCAGACCAG_TGAACTGTAGCTGTCAGTGG	505	366	354	46	20	1	0	0	0
AHCYL2_GCGGACACCAGAACTGACCT_GGTGCAGGTTGTGTCAGCCG	1123	494	132	508	282	879	577	482	443
AHCY_GTGGCTCAACGAGAACGCCG_AACATGATTCTGGACGACGG	893	303	510	153	199	146	41	31	69
AHDC1_GCAGGCACTAGAGCCGCTCG_GAACTGTCGGCAGTTTGCGG	1	1	0	0	0	0	0	0	0
AHI1_GTATTCAGGAGATTGTACAG_TCTTCTCTAAAGCTGAAACA	31	57	35	62	5	0	70	0	2
AHNAK2_TGTCTACGAATACACGACTG_GGTGACCCTAGACTTTGCGA	428	292	259	91	164	179	252	107	42
AHNAK_CCTGAAGCTGCACCGCAAGG_TTGGCACCTGAAGATGCCCA	571	153	1	0	98	26	1	8	38
AHRR_CAGGAAGGCCGAGTACTCGG_CAGGAGATGATGCTATCCTG	4	207	0	0	0	64	0	67	65
AHR_GAAGGCCTGAACTTACAAGA_CCTACGCCAGTCGCAAGCGG	844	870	602	1074	969	1032	853	361	1034
AHSA1_AACCTTCCTGACGTCACCAG_TGTAGGTAAGATCATGCCCT	3025	3404	4041	2465	3086	6108	4661	4933	6951
AHSG_AATCTCAAACAGCTCTCCGG_AGACACTGTAAACTCCACAT	1739	1502	1941	1764	1132	919	795	747	635
AHSP_GCTGAACTCCTTCAATCCTG_TGAAGAAGACATGGTGACTG	2170	1894	1530	1602	1667	1796	905	1004	1629
AICDA_CCCAGTCCGAGATGTAGCGG_ACAGCCTCTTGATGAACCGG	476	368	754	872	97	1279	396	283	236
AIDA_GAAGTGCAGCTTTACAGGTA_TGCCAGGTACTTTATTACCA	1313	1099	1028	1280	1227	924	598	627	1197
AIF1L_ATGATCTCAGAGGTGACAGG_GATGAAGAAGATGATCTCAG	36	93	150	62	59	2	7	21	134
AIF1_GCATCATCCTGAGAAAGTCA_TTAATTGGAGAGGTGTCCAG	2008	1853	1578	1021	881	1134	674	819	845
AIFM1_AGACACTGCGATTCAAACAG_GACGCACACGGTCCGCACCA	995	651	1359	698	372	65	75	35	64
AIFM2_CCAGCGCTCACGGTTCATCG_CACATTACCTGTCTCCACGG	2056	1092	993	1348	943	3984	2699	2282	7584
AIFM3_TGGCATCGAGGTGCTCACCG_GAAGTTCTACATGCAGACGG	218	0	1	4	4	0	0	1	1
AIG1_CCTCACACCAGACCTACGGA_CCCTCACACCAGACCTACGG	1397	1381	968	1041	1069	799	921	804	580
AIM2_GCAAGATATTATCGGCACAG_GGAGATGTTTCATGCTACAG	484	400	661	699	525	301	188	99	286
AIMP1_GCGTGCAGTGGAGTACCAGA_TATGTGGAAGAAGTAGATGT	566	815	431	569	696	381	453	347	786
AIMP2_CAGCCTGTGCAGCACAAGCA_CGAGGAGTGCGTGTGCACCG	420	431	701	1093	653	617	1354	1514	2638
AIPL1_CAAGCTGGGCCGCTACGAGG_AGAGCCGATTTCCCTCTCCG	2028	2020	1069	847	999	1416	700	245	486
AIP_GCTCACCGTCGTACTTGTTG_TTCTCGCATGGTGCACACGA	9428	5663	5022	5657	5531	6177	4745	5341	7473
AIRE_GCACCGCACGGAGATCGCGG_GCTGCACCGCACGGAGATCG	524	343	402	388	633	497	763	429	886
AJAP1_GACGCTGCACTCGACGACGG_CTCGTCGGAACAGCCACCAG	1806	937	1065	715	1219	2994	1956	3077	3096
AJM1_GAGCCAGGACGTCACGCTCG_AACAGTGCGCAAGTTCGCCA	1181	966	1217	631	758	1632	945	1972	2848
AJUBA_CTACTGGCGAAGCTAGAGCG_GACGCTGAGCGAAATCAGCG	114	322	149	139	93	323	323	4	107
AK1_ACCCAGCGGCTCTTGAAACG_CTACACCCACCTCTCCACCG	1757	1628	1633	1156	806	1282	741	322	442
AK2_TTTACAGCTCGATGACCTCA_TTACATACGTCATCTTTCAT	3930	3234	2757	3135	2723	2691	1972	2773	2799
AK3_TGTAGTGATGCGCGACGACA_GATCTGATAAGCTCTATCTA	63	1	1	9	0	0	20	6	12
AK4_AGAACAGGCGTGGCCAGCAC_ACAGTTTCAACTCACCATCA	2187	1597	2092	1499	1246	2805	1888	1861	2023
AK5_CAGGAATACCACCAAATCGG_AGAACACCTCATCCTCATCG	463	1079	420	556	356	395	598	154	463
AK6_CAGGGAAGAAATCACAACCA_AGAAGCCACAGCATCCTACA	761	294	281	92	147	46	2	31	1
AK7_GGTAGTTGCTCAGAGCCCGG_CAGCAGCGGAAACATCGGGA	44	48	203	64	66	215	19	112	297
AK8_TGGTAGAAGACGTCCACACA_GTATCATAGGAACATCGTCA	371	74	268	239	426	408	194	2	486
AK9_ATTAGCCCGTTACATAACAC_TATTGCCGAAATGCAGATGG	1189	1009	805	1456	776	323	597	600	920
AKAIN1_AGCTGTGCAGCAAGTCTCCC_ACCTGGAAATGAGCCTGAAG	53	23	107	132	169	334	91	40	16
AKAP10_GTTCTGGGTTACCTTCTCCA_GGCCTGGACAACCATGGAGA	4377	3730	3306	3171	3673	5127	4266	4433	6425
AKAP11_TGAGCATGCCAATTTAACTG_AAGTCAAACGACCCACACTG	35	0	0	62	64	1	36	0	0
AKAP12_TCATATTCAGCTGATAACCG_TGAAGCCGCACTGTTAACTG	484	449	535	627	755	539	157	230	325
AKAP13_TGTGACGGTGGATGTTACAG_GAGCCTGTGGGTCTTCACAG	884	698	526	1105	394	76	52	65	205
AKAP14_GACTCACGGTGAATTCACTG_TCTACATCTACTATGTACAC	983	677	740	931	878	1425	1105	888	2089
AKAP17A_GTACTCGCGGTACTGCACAT_GCTCTTGGAAATACGCAGCG	385	432	403	345	388	288	394	239	522
AKAP1_GCTGCCTGATGGCATCACCG_GGTCCGGCAACTCTTCACTG	1226	1212	1317	1074	846	1471	1031	1384	1497
AKAP3_CTATTACAACACCACCACCA_GTATTCTGAACCCAAATCAG	769	1093	703	1231	966	307	276	642	601
AKAP4_GGTGTTGCTAAGGCACACCA_AAAGCAAGGAAACTCATGCA	393	303	388	331	476	874	163	633	861
AKAP5_ATCAGCCAGAGCCCACACGG_GCAACCTGCAATAAATGCTG	1482	1136	884	2499	1254	2839	1619	2740	3034
AKAP6_GTCGTGGCTGTCCATCACAA_TGAGGACCCTGGTTATGACG	381	290	230	165	340	599	216	193	175
AKAP7_TTCATAGAAGAACTCCTCCA_AAAGCAGCAAAGCTGGCCCA	1743	1644	1658	1275	1749	1018	690	676	1008
AKAP8L_AGAGACCAGGATCTGACCCA_TAACAAGACCAAGAAGACAG	495	512	327	133	313	58	179	191	667
AKAP8_TGGACATCATGTCCAAACGC_CAAGCTGCCCGACAAGACCG	516	819	157	249	85	520	80	45	62
AKAP9_GAAGCCTCTTCTGTAAACAG_GCAACTGCAAAGAGAAGCCG	6	1	69	78	0	1	1	13	0
AKIP1_TCTGTGATAACGATAGACAT_AGTGATGGTCAACATCACAC	1431	505	427	228	339	154	392	267	460
AKIRIN1_GCGGCCCATGGAGTTCGAGG_ATATTATGCCAACTTGTCGG	2638	2520	3375	2137	1577	1750	1280	1013	2392
AKIRIN2_TCGGAGATACTTCTGCGGCG_CTGGTGAAGCTGGTCCACTG	1626	847	482	235	694	96	252	121	127
AKNAD1_TGGTTCTGCCACCACGACAG_GTGGCGCAGGAGGATCCCAA	851	792	713	478	548	302	246	297	783
AKNA_GCTCCTCACCAAGTACGCTG_GGAGTCCTGGAATTCCATGG	956	555	506	646	463	840	776	236	494
AKR1A1_CAGGTACCCAGACCAATCAG_GGGCAGGCTCCACATCCTCG	847	787	575	915	259	570	571	617	948
AKR1B10_GGTACTGAGCTCCACAAACG_GATAAAGGTAATGCCATCGG	1133	619	951	557	924	920	383	538	856
AKR1B15_TATGAGAATCAACATGAGGT_GATAAAGGTAATATGATCAG	285	339	465	576	315	181	52	85	20
AKR1B1_GCGCCAAGATGCCCATCCTG_TATCCTCAGGGCCAAGCCCG	805	382	1102	309	471	808	621	451	507
AKR1C1_CTGCGCTACCAGCTACAGCG_GATCCCACCGAGAAGAACCA	385	178	319	245	294	65	85	79	332
AKR1C2_GATCCCATCGAGAAGAACCA_GGATCATCTCCAGCAGCCTG	5087	1846	2455	2249	2431	1515	971	1151	1678
AKR1C3_GATCTCAACGAGACAAACGA_AGGATTGGCCAAGTCCATTG	3513	3402	2618	3201	2636	3130	1992	2106	3216
AKR1C4_CAGCGTGTAGAGCTAAATGA_GCGGATCAGAGAGAACATCC	47	264	77	338	244	108	37	159	392
AKR1D1_AGAGATGGTCCGCCCAACCC_AGGGTACCGACATATTGATG	638	790	434	737	406	334	261	149	156
AKR1E2_GGAAGGCGCTGTAAGACGGG_ACCACGAGCCACCAAGAGGA	555	523	396	68	480	594	161	313	417
AKR7A2_TACCTACACGCACCTGACCA_GGGCAGCCGAGGTCACACTG	1862	2246	1384	1159	1308	2709	1382	1416	2122
AKR7A3_ACGGCCTTCGTGTACAGCGA_CACGGCCTTCGTGTACAGCG	3754	2858	2444	2249	1846	4531	2844	4043	3506
AKR7L_ACGGCCTTCCTGTACAGCGA_TTGCTACCAAGGCCAATCCA	1125	842	457	924	639	837	510	124	657
AKT1S1_CCTGGCCAGAGAGGACAACG_CTGGGCATTAGTGATAATGG	270	184	109	215	137	133	193	108	116
AKT1_GAAGGTGCGTTCGATGACAG_GACAACCGCCATCCAGACTG	58	267	2	0	54	288	73	237	482
AKT2_GTGATGGAGTATGCCAACGG_CATCGAGAGGACCTTCCACG	2837	1843	1545	1332	1287	1572	574	1234	1733
AKT3_ATGGCCGAGCAGTAGACTGG_CATCATCTGGTCCTCCACCA	3615	3137	3754	3116	3205	3214	3847	3464	3494
AKTIP_GGAGTAATATTCATACGGCA_CTTCACATCCAGCTCACCTG	1176	2092	1830	1740	1616	793	582	1073	625
ALAD_GGTGGCATTGGCGTATGCCA_TAGGACCGGGATGTACGGGA	535	352	166	149	138	339	90	315	468
ALAS1_GTACCCTCCAACACAACCAA_GCTGCAGTGGACAATGCCCG	1219	860	940	625	810	1039	711	655	472
ALAS2_ATCCAAGGTATCCGTAACAG_AATCCACCTTAAGGCAACAA	71	0	144	110	0	92	74	8	2
ALB_GCATGGTCGCCTGTTCACCA_CCTCTGGTCTCACCAATCGG	1164	1192	987	949	1059	1610	1336	1372	2039
ALCAM_GTAGACGACACCAGCAACAA_TGTGTGCATGCTAGTAACTG	4073	3304	3824	2719	2866	5670	2898	3379	4150
ALDH16A1_CTGTCCCGAAGGTACCTCCG_GCTGGGCCCGGACGACGCCG	2714	1576	2603	2475	2705	3276	3454	3641	5808
ALDH18A1_CTAACAGGATCTCATCACGC_GAAGCATGCCAAGAGAATCG	368	256	318	133	297	701	214	120	245
ALDH1A1_AGCCTTCACAGGATCAACAG_GATGCGCATTGCCAAAGAGG	2386	2514	2696	3110	1203	2895	2371	2241	4673
ALDH1A2_AGGCTCTCGCATCTTCGTGG_GCTGTGGAGCAGGCCCACCA	5968	4579	4617	3805	3875	4888	2705	3545	5285
ALDH1A3_TCTGGTCGCTCAGCCCGACG_TGGATGCCCTGAGTCGTGGG	2505	2057	1929	3396	2081	3487	2547	3868	5887
ALDH1B1_GGGTGGTGAACATCATCACG_TGGGCTTAAGGCCTACACAG	472	373	521	27	255	253	153	305	262
ALDH1L1_CGGTATTCAAGTACTCCCGG_CTGGCCCTGAAGACCCACGT	80	1	0	66	45	0	1	0	2
ALDH1L2_TGTTCAAGCTTCCTAAATGG_GAAGAGATCAGACAGAAATG	679	443	471	113	479	276	147	47	165
ALDH2_GGATGGCATGACCATCGCCA_TTGATAGCAAGACCGAGCAG	356	199	178	46	179	334	258	522	914
ALDH3A1_TTCGACCATATCCTGTACAC_CTGTACCCAGTAATCAATGG	232	162	114	89	170	103	157	274	407
ALDH3A2_GATGAGGCCACACGCTACAT_AATATAGTCGGGTGCAATGC	1711	1443	1519	940	716	1325	1338	726	1790
ALDH3B1_TGGTTCCGCTACTTCAACGC_CCATCGAGTTCATCAACCGG	100	157	38	164	201	29	189	2	386
ALDH3B2_TGACAATCTTGCCCACACGA_AAGCCGTCAGAAATCAGCCA	2897	2007	1617	1701	1650	3079	2244	2893	3519
ALDH4A1_GCTCACCACGCTCTCCACGT_CGTACTCGAAGGCTGAGCGG	2130	1074	592	1185	1568	2806	2199	2705	4746
ALDH5A1_GGGCATGGTAGCCGACTGCG_TAATGTCTCCGTAAACACGG	1172	694	987	384	418	858	365	832	969
ALDH6A1_GGAGAGTATATCTTCGAGAG_CCATGGGAAACATCCAAAGG	305	648	715	215	317	81	14	63	265
ALDH7A1_ACTCACCAGTCGCCTCGCAG_ATTGAGCAGTGGAATCCCGT	4085	2627	3183	2700	3176	3491	2340	2762	4401
ALDH8A1_TTCTTACGACCCATCAACAG_TTCTCTGGCGGCCTTGACCG	0	0	1	2	4	0	0	0	0
ALDH9A1_TATAACCAAACGATCCACCT_TCGGCTCCAGCATTAGCCTG	250	546	356	387	190	440	181	507	348
ALDOA_GACCCACCTGTCCATGGCTA_TTCTGGCTTGCGCCTTGCCA	11145	7707	7617	8906	6709	8994	5974	6337	9886
ALDOB_ACGGTGGAGAGCTGTTACGG_TATCCACAGTTAGACCAAGG	1512	1316	810	671	803	1724	911	1050	2041
ALDOC_GATGGGACAGGCATGGCCCG_AGGGCAACGGGACAATGCTG	18	0	0	32	0	0	0	2	0
ALG10B_TGACCACTCCAACTGACACC_TCGCAGCGCCCGGCTGAAGG	847	831	964	321	226	902	353	341	631
ALG10_TGATCACTCCAATTGACACC_TCGCAACGCCCGGCTGAAGG	2120	1262	575	332	846	948	708	530	1146
ALG11_GTTCCACATACAATGAGCCC_CCTCCACCAGCATTGCAGTA	2213	2819	1874	287	243	389	61	192	480
ALG12_GCGAAAGCACGTAAACCGCG_CAGCGAAAGCACGTAAACCG	221	120	148	68	71	16	126	81	94
ALG13_GCAAAGCAGCTACACAAAGA_AGGATGGGTAGCAGTAACAA	200	156	460	112	207	265	109	251	97
ALG14_GTGCGTTCTCGTTCTAGCTG_TGATAGAGACCCTAGTAACA	0	1	1	23	0	0	0	0	2
ALG1L2_GCTTGTGCTGCTGACCAGCA_CGGAGCGGGATTCTGGGAGC	489	466	414	581	451	605	507	720	1085
ALG1L_CATGAAGGCCGACCGCTCCA_AGTTGTATGTCCATAACCAA	2091	1149	1669	1488	1565	729	505	966	1485
ALG1_GCATAGCATTGGTAACACAC_GGTAACACACAGGTTCAGGT	138	65	41	0	39	1	0	0	0
ALG2_TGTTCAGGCTGGCTAGACGG_GATGCAGTCTGCCATGCCTG	1680	1597	1873	516	478	126	89	3	30
ALG3_AGCGCCAGTTCACTGTCCAG_CTGGAAGGCCTACATGGCCG	1802	613	915	728	579	808	756	1163	1980
ALG5_CATCTCTACACGTTGAACGA_CAAAGTACGTGTGATAACCC	1406	1350	829	1072	1104	531	540	398	888
ALG6_GCTTCATAATCACCAAACAT_ATTGCTCTCCATACATCACG	1471	1897	1457	1742	1333	1070	818	425	763
ALG8_GAGCCCAATATGCATGACAG_GTTGCCAAGGGAGTCACTGA	3	1	0	3	2	1	0	0	0
ALG9_GCGCCACAGAGACATATAAG_GACTAGGAGAGCCAAAGCAA	202	657	331	381	453	151	106	133	10
ALKAL1_GGGACATCGTACCTGCGCTC_CCGACTCTATTACAATACCA	599	747	476	706	436	257	382	157	283
ALKAL2_GCTGCGGAAGCACCACTCGG_GGAGCTGCGGAAGCACCACT	355	347	362	567	192	289	325	331	422
ALKBH1_ACGGCCATGTTTATGCACAG_CCTTCCTCCCAGGTTACCAG	1698	1142	1097	1059	1196	1308	965	938	2321
ALKBH2_AGTCCTGTTTGGCAAAGCTG_GCAGGCACCGAAGGAGACAG	1972	1063	770	557	880	907	252	272	451
ALKBH3_GTGATGATGAACCCTCACTA_AGCAACCAAGACTTACAGCA	502	659	556	593	199	97	353	738	576
ALKBH4_GGGCCTCGATGTGTCTGCGG_AGCTCTCCCAGTCTGGACGG	4967	4230	2709	3145	3228	4033	2815	2568	4319
ALKBH5_ATCAACGACTACCAGCCCGG_AAAGAAGGACACGGACACGA	110	1	170	2	64	0	0	0	0
ALKBH6_TGGACTTCTACGAGCCGCGG_ACGTAGCGCTGGAGCCATGG	14	0	0	0	0	186	0	1	0
ALKBH7_CAGGTCCAGCACGTGCACGG_TATGCGGCTGGTGCACACCC	3480	3212	2749	2893	2202	5016	3523	4305	6656
ALKBH8_ATCACCAGCAAACTCCGACG_TTGGCAGTACCAGTCCGCAG	5479	3001	3357	3078	2163	2170	2499	2579	3285
ALK_TGGGCAATGTACCTTCCAGA_GGGAATACTCCAGCTCACAG	2085	1427	1077	1298	1805	732	1114	1192	1369
ALLC_GGGATCCAAGGAGTCATCCG_GGAGTTTGAAGCCATTGCTG	2423	1477	1276	708	878	761	464	986	512
ALMS1_TGTGTGTGAGTAAGAAGCAG_ATCACCATTAGATACACCCG	473	875	479	460	339	453	210	455	551
ALOX12B_TACCTCAACGGCGTCAACCC_GGATGATGATGAGCTCACCC	118	55	289	53	104	96	31	18	34
ALOX12_ATTCCAGCCAACGTGATCCG_CTGGTGTCGGGAGATCACGG	1445	1356	1366	284	191	375	342	91	86
ALOX15B_GGTTCCAGCTGACACCGCCG_TCTCGGCAAGGAGTTCACTG	4950	3291	2882	2993	2979	5323	2645	3307	4857
ALOX15_TCTATGCCCAAGATGCGCTG_TACCTGGCCCAGGTGCACAG	3287	2504	2826	1755	2622	3845	2528	2729	2977
ALOX5AP_CCGCAGACCAGAGCACAGCG_AGAGCACAGCGAGGAAAGTG	378	185	376	271	622	186	292	121	23
ALOX5_TACCTGGCCGAAGTTGACCG_GCTGTCGGAGTACCTGACCG	201	257	687	424	267	159	270	365	766
ALOXE3_GATTGAAGGCTACTGCACCG_GAGCAGCGTGGCCCTCGCGA	1	40	121	0	38	0	6	27	31
ALPG_GGGAGTGGTAACCACCACAC_TGGGAGTGGTAACCACCACA	4	7	2	6	22	3	5	1	1
ALPI_CTGTCGTCCGAGACCCACGG_TTGGTGGCTACACCTTGCGA	790	648	1200	631	856	611	504	345	477
ALPK1_GAGGATGTTACCGCTTACAG_TCGGTCTGTATACAGATCAG	559	639	1050	904	392	317	86	155	670
ALPK2_GCGTGGTCAGATCGCCACGG_GAGAGCAAGGCATCAGACGG	892	521	454	332	335	508	448	573	490
ALPK3_ACGGAGCTGGACCGCTACTG_ATACACACCGCAGTCTACGG	113	1	32	23	21	0	4	12	0
ALPL_GGTCTCACCATAGTCCACCA_GATGCGGGCAGCCGTCACTG	4041	2573	3240	2738	2362	4236	3475	2617	3943
ALPP_GGCGTGCTGCACTCGTGTGG_CCCGGACTTCTGGAACCGCG	2204	2643	3007	2171	2539	2700	2261	1541	3200
ALS2CL_AGCACCGACGAGGTGTACAA_ACCCTGCTGCAGGACCACGG	209	309	163	109	0	0	27	4	1
ALS2_AATAACATATTGCCCAACCA_ATTGTACAAGGGCTAAGCTG	627	198	253	143	317	62	141	214	235
ALX1_TCAGAGAACAGCTTGCTCTG_GGACAGATTCCAGTTACACG	225	65	141	3	160	314	183	136	163
ALX3_GCCGCGCGTTACCTTCCGCG_AACGGCGGCCACTTCTACGA	3336	1110	1194	1195	630	540	1115	793	1142
ALX4_CATGAGGACAGACCTCACTG_CCGAGCTGAGAACTACGCCC	28	2	1	0	0	0	1	0	0
ALYREF_TTCCTTGCTAGCGTAAACAG_AAGGCCATGAAGCAGTACAA	281	212	83	6	24	73	3	2	1
AMACR_GCACAGACGCCGCAGCACGG_CTGCTGGAGCCCTTCCGCCG	1536	1211	1217	1335	1236	2042	1724	1664	3891
AMBN_TATGGGCGGTGACTTCACTC_AGCAACCATGGATACCACGA	1449	951	743	672	319	529	491	350	630
AMBP_TGCAGAATGGAACATAACCA_TGAGGACTCCATCTTCACCA	2945	1703	1412	964	1705	1167	793	1113	1427
AMBRA1_AGAGGAACTAGCCTCGCCAG_GGGACAAAGCGTCCAAGCGA	413	685	328	26	84	111	91	10	27
AMD1_TCTTCGCACTATCCCAAGGT_GGGATCTTCGCACTATCCCA	6847	4500	5434	4415	5414	3795	2610	2506	3033
AMDHD1_AGGAGGGATCCACTTTACCG_CATCTCGGCTACCTACTGCG	1017	996	921	562	1042	643	710	775	1037
AMDHD2_CCGGACACAGACGTCCATTG_TGACTTCTCTCAAGCCACGG	171	47	3	83	1	372	269	90	91
AMELX_TGGGCTCGTAACCATAGGAA_GTACCAGAGCATAAGGCCAC	292	486	271	391	184	1151	749	335	656
AMELY_GGTGCCAGCTCAGCAGCCCA_GATGTGGTGATGAGACTGCA	68	306	116	323	181	475	305	411	657
AMER1_GGAGAGGTAAACCCACCCAA_TCTCAGAGCTTCGACCATGG	1558	1374	1551	936	592	367	418	675	729
AMER2_GTGGACGCGAGCAAGGCCGG_TGACTGTGCCGCCGAAACGC	1362	576	696	399	413	814	739	438	2134
AMER3_AAAGCCAGCTCCATCGACAC_GGAGAGAGCAAGGCCCTCGG	357	91	208	485	273	397	702	109	410
AMFR_ACAGGGACAGGACTCGACCG_GAGGGCCAAACACAATACAC	0	1	0	0	1	0	4	2	1
AMHR2_CCATCAAGGCCTTCCCACCG_ACCTGGGAGAAACACAGCTC	0	0	103	1	1	0	0	0	0
AMH_GGAGCGCCTACTCGACGGCG_TGAGTACGGAGCGCTCGGCG	26	206	0	81	109	264	0	134	43
AMIGO1_GGCGGCAGGACAGCTAACCA_TGAGGACCAGGACCACACTA	7	14	74	57	0	1	0	0	0
AMIGO2_AGTGCCTGGAGTCAGACCAC_GGGCATCCTAAAGTCCACGA	149	0	1	34	102	1	8	5	19
AMIGO3_GGAAGAGCACCTGTACGCGC_AGGGCGCCAGGATCCCGCGA	64	0	0	0	0	0	1	0	1
AMMECR1L_TCAGGGAATACACGTTAACC_GAATGTGTCAGACTTAACTC	562	195	364	437	520	496	232	335	661
AMMECR1_CACCGCCACCTACCTACCGG_GGGTCGGAAACGCTGCGTGG	2463	1679	1144	1520	1836	2905	1300	1325	1344
AMN1_AAGTCCAAACTCTAGATCTA_GGTGTGATTGCACTTGTTAG	1147	1071	432	642	775	454	406	509	300
AMN_GCAGACGTTCACGCGCGACG_GCGGAAAGAAGACGTCGTCG	185	110	72	5	22	0	0	11	4
AMOTL1_GATTTCAACAGAGACCTCCG_TGGAGGGCAAAGTTGCGCCG	950	983	599	650	843	627	261	551	806
AMOTL2_GAGGCTGCAAGACTTCAACC_CCACTGCTGTCACTGACCCA	2312	2152	1651	1423	1196	991	723	1004	1222
AMOT_GAGGATGCATGATTTCAACA_GAGTAATGCCCAGGCCAAGG	239	312	434	164	156	92	101	66	586
AMPD1_GCGATTGCAGACGAACCAGG_ACAGTAAGACCTATACCCAC	1879	1918	1478	1638	1556	2395	1505	1613	2502
AMPD2_GTGGCTGGCAGGGTGCACAG_AGTGACTCGGACCTACAGTG	1565	895	649	767	614	1046	354	293	535
AMPD3_CGACCTGGAGACCTACACGG_GCAGAAGCTCACTCACCGCG	94	1	87	2	0	174	1	10	24
AMPH_TAACACTGGATACCTACCTG_AGACTTCAGCGAGAACTCCG	2316	1422	1721	2131	3117	2106	1830	2666	3337
AMTN_GGTGTAAATCCTGCCACCCA_TAACACAGATGCTCACACTG	394	271	154	258	281	146	169	47	357
AMT_GATCTCGGTGCCGGTAGCGG_ACTGTCGCTGTTTACCAACG	703	756	408	454	421	1298	1115	2190	2250
AMY1A_GTCTTCTCGATCTTGCACTG_GACTAGATGCAACAATGTTG	4986	4547	3543	2043	2143	1290	636	600	619
AMY1C_AAGACAAGCGCTCTGTCAGA_TGTGGTAATGCTGTGAGTGC	3474	2061	2130	1227	1887	1269	635	450	829
AMY2A_TTTACAACCCTTTCAGACCT_TTAGCTCCGAAGGGATTTGG	238	413	63	136	245	2	88	1	12
AMY2B_ACAGGTCAGAGATTGTCGTC_GTCAGAGATTGTCGTCTGGT	274	230	330	236	418	568	529	233	984
AMZ1_GACAGGCTCCAGCTCCACAC_CTTGAAGAACAACAAGCCAG	2003	753	612	1140	971	1269	911	859	1202
AMZ2_TTGGACTGCGACACTGCCAG_AGTGGTTGGAGCCTTGCATG	3434	3549	2807	3318	2822	4245	3063	3300	3937
ANAPC10_TGTATCATGAATGTACGAGT_AGCAAGATCTCAGTCAGAGT	246	167	34	1	0	2	0	1	9
ANAPC11_GATGCCACAGTTCTCATCGT_GATTAAGTGCTGGAACGGCG	1734	914	730	117	122	24	72	4	5
ANAPC13_TGAGGATGTCGCAATACCAC_CAAGCGTCAGTTTCCAATGG	1951	782	1255	513	238	391	451	285	712
ANAPC15_CGCGGAGAAAGACAACAACC_GCTAGAGCCACTCACCTCTG	1337	625	570	468	477	142	51	507	2
ANAPC16_ACGCTTAAACAGGTGAAACA_GAATCCCAGCAGCTGCTCGA	4	0	1	0	0	0	0	0	0
ANAPC1_AAAGAGTGCACTCCTAACGC_AGGAATAGTGATCCTAACCA	706	99	113	80	0	0	0	0	1
ANAPC2_GGTAGAAGAACCTTTGCACG_CCAGGACCGAGTGTAGCCCG	454	151	190	69	178	143	30	182	279
ANAPC4_GAGGCAGAGAACCAACAAGC_TAAATCCAGAGCTTCCTCCA	2258	455	854	636	500	528	330	201	746
ANAPC5_GGTGACGCCGTACAAGATCG_CAGGGCGGCAAGATTCAGAG	1	1	0	1	0	2	0	0	0
ANAPC7_CTGATCAGCATGCAGAACCG_TGGGTCTTCAAGACAAACGG	4536	2574	3398	1580	1867	1457	964	1086	1861
ANGEL1_GCAGCACAGTCTGCATACTG_GATGGAGAGCTCCAGTACCA	67	156	64	61	1	0	107	1	0
ANGEL2_CCAACAGAGAAATATCAGGG_TAGTTACGTCATGAACGCTG	1038	1114	497	319	803	466	362	225	882
ANGPT1_TGTGCCCTCATGTTAACAGG_GCAGAGAGATGCTCCACACG	1752	735	1570	956	1548	2088	1468	1958	1628
ANGPT2_ACGGAATGTACTATCCACAG_AAGAACTGAATTATTCACCG	719	1110	700	1086	338	509	333	325	350
ANGPT4_CAGGCGTCAAACCACCACCC_ACAACACCAGCAGCTGGCGC	1325	1039	507	806	665	845	580	271	382
ANGPTL1_AATGGAGTATGGTACAGAGG_GTAGGAAGAATAGCACACCT	0	0	185	146	112	137	43	81	101
ANGPTL2_AGAGCGAGTATTATAAGCTG_TCCCAGAAGCACTTACCCGA	1637	1486	971	538	793	494	296	496	623
ANGPTL3_CAAAGACCTTCTCCAGACCG_TAAGACCATGTCCCAACTGA	2449	1885	1547	2239	2461	4360	2633	2215	3708
ANGPTL4_GTAATTCAGAGGCGCCACGA_CACTAGAAACACCTACCGTG	1546	913	943	1216	1051	415	529	723	558
ANGPTL5_TGTGACTGAACAGGTCTGTG_TGTTTGTAAGGAAGACTGTG	70	250	45	557	173	362	157	130	231
ANGPTL6_GCTGGACTGTGATCCAGCGG_ATGGTGTGAGCAGCAACTGG	571	458	477	367	495	474	170	376	918
ANGPTL7_AAGTGTGCACAGCTCCGCAA_GACATGGAGACTTCAGGCGG	1591	1533	1394	1159	1312	1034	1430	1586	2264
ANGPTL8_GCCGCACAATAGAACTCCTG_CGGTGTGTACAGGACCACGG	587	619	394	424	286	813	736	1153	1509
ANG_ACCACTTGCAAGCTACATGG_GATACTGTGAAAGCATCATG	1448	512	513	485	488	1194	305	608	408
ANHX_GCTTCTCACGAACCTCTCTG_AAGGGTCACCAGCTCCGCCG	1332	1484	1481	1323	1676	1728	1138	568	1014
ANK1_GCAGCATGAGAACTTCGTGG_CCAGATAGAAACCAAGACCA	496	637	552	420	341	196	242	573	615
ANK2_GAGAATCAGACAATCAAACG_ACATTACGGAAATGTCAACG	933	515	355	932	656	202	229	199	97
ANK3_CATGTGGATGCGCTTTACTG_AGGTGAAGATGCAATGACCG	111	306	397	133	64	752	215	375	470
ANKAR_AGTGTGAAAGCTATAAACGA_AGACAACCCTCTTTCAACAG	740	1015	1030	615	319	395	288	278	746
ANKDD1A_TGTGCTGGCGTTCATAATGG_ATATTCCTGGGAGTTCACGG	703	555	525	503	580	796	329	686	1089
ANKDD1B_GCGCACATGATTGCTCTGAG_GTAGTTTGCAGATAGCAACC	0	1	0	0	91	11	0	10	67
ANKEF1_CAGCAAGAACGACTTCGTGA_AAACCGCAAAGGCTTCCCGG	3835	1850	3053	2579	2292	3615	1879	2980	4148
ANKFN1_GAGTCTCAGGAAGACCTCGG_GAACTTCCGCCTCTACACAC	10	174	1	0	4	1	0	0	0
ANKFY1_TAGGAGCCGTCACACCACGG_GCAGCCAGACTCATCCAGCG	691	288	495	285	398	189	0	85	258
ANKHD1-EIF4EBP3_AGAAGCTGCTTCCATCAAGG_TGATGGAAGCAGCTTCTGGA	0	0	1	0	0	0	1	0	0
ANKHD1_TGACGAGGACGAAGTGTCCG_GATGCACACTGCCTTAATGG	82	0	84	0	16	0	11	1	0
ANKH_GTAGACATAGCACGCAGCGA_GAGCACGAGCAACACAGTCA	3408	2085	2087	3211	1922	5018	3210	2831	4577
ANKIB1_ACAGCAGGAGCTCTCAGCAA_TACACAGGCTTTCATCCCTG	1	70	168	27	128	213	59	189	285
ANKK1_GCGAGGCTGGCAGTACCTGG_AACTCCATCACAATACCCAG	2526	2524	2133	2310	1769	3218	2874	2427	3446
ANKLE1_TCAGTGCCTCGACAGATCTG_GCAGCAGCTCCAGGCCGCGG	1551	1612	1333	1542	971	1286	915	1426	841
ANKLE2_TGCACGCACCATCTTGTCGG_GATGTACCCTGATGACGACG	2176	763	329	689	505	680	185	431	516
ANKMY1_GTGAAGGAGCTCCTGACCCA_GCTTCGACAAAGGGACCATG	1	0	72	1	70	0	100	44	387
ANKMY2_AGGTAATAAAGACATCACAT_AGAAAGTGCAGCAAACATGA	243	522	401	221	578	368	215	130	443
ANKRA2_AGCACACGGGCAAATAGCTG_GTAGCCCTAGGCTATAGAAG	338	504	161	332	279	569	551	221	582
ANKRD10_GCAGACATTGCACAAACCCA_GCCATAGAAGGAGTCCTCAG	839	1138	734	1072	822	1228	529	636	863
ANKRD11_AGGCACTTACACTTCCAGCG_GCGGAAGCTGCCCTTCACCG	870	450	469	457	757	220	308	430	553
ANKRD12_GTAAAGCTGTTACTTCGTCA_AAGCTGTTACTTCGTCACGG	2077	1452	2133	1602	1219	629	1704	1191	1894
ANKRD13A_ACGCACAGAACATCTGACCG_GGAAAGGTCGAAGCGTTCGG	137	1	86	5	4	11	0	9	1
ANKRD13B_GCAGCCGTTGAGGTTCCCGA_GTGGGCAGGGAGAATCGCAG	348	155	223	192	13	235	109	56	257
ANKRD13C_CTGACATGAAGTGCCAACGA_ACTGACATGAAGTGCCAACG	526	425	500	359	305	644	268	325	874
ANKRD13D_GCGTGTCACCAGCTCCACGT_GTTGGGCACTTCAAACACGG	0	0	2	1	1	0	0	0	0
ANKRD16_CTGGATTGCGTCCATCAAGG_CCAGACTACAGAGACAACTG	199	428	144	92	216	295	343	686	693
ANKRD17_CCAGTAACTGAACCACATCG_GCTAGGTTACTTCTTGACAG	919	558	375	395	740	429	213	731	1225
ANKRD18A_GCCACATTCCAGGAGAACGA_AGAACAAAGAGCATAATCCT	405	44	1	62	81	74	178	355	353
ANKRD18B_GCCATTATTCTCCTGAAACG_ATTATGCCGTGTATAATGAG	31	322	85	193	278	65	183	96	329
ANKRD19P_TCAGAATCCGCGATCCAGCC_CCGGCCCTCAGACCCAACCC	260	88	87	83	126	11	174	121	130
ANKRD1_TTAGGCTGGGAAGACGCCGA_TCTCACCGCATCATGCAACG	1567	889	542	440	454	529	551	466	796
ANKRD20A1_TTGCACATGGCCACTGGTAC_CTACACTTGGCCTGTACCAG	4798	4213	4266	4664	4169	7950	5700	6958	9935
ANKRD20A2_GGAGAGTGACCACTTGCACA_CAAGCAGCGCTCCACCTCCG	456	267	112	7	6	26	4	34	0
ANKRD20A4_AGAAGTAGTAGTAAGTATCA_GGCGCGCAGGAGCGGAGAAC	388	179	597	283	161	206	9	43	274
ANKRD22_CGCCTGCAAGCACAGATCAG_CATGGGAATCCTATACTCTG	692	302	88	392	628	575	911	305	405
ANKRD23_CAAGTCTCGCGCGTCCACTG_GGATGACCAGATGTCCTCCG	5184	2268	2370	2908	2964	4498	2245	4037	3486
ANKRD24_CGGAGCCGAGACCATAGATG_GGAGAGCCTCCTCCAAGCCA	4458	2712	2640	2431	1978	3064	2767	2018	3017
ANKRD26_AGAAGTAGTAACTCTCCTGG_TGAACTGAGTCTCCAAACAC	557	239	155	526	238	90	143	183	294
ANKRD27_GTAAATGCCACAGACTACCA_GGAGAATGGAGTGACAACTG	919	613	451	396	347	248	287	431	241
ANKRD28_GTGATCGGGAGAATCTACCG_CTACACATGACTGCTCTCCA	91	50	189	96	83	329	196	61	207
ANKRD29_TCACCCGCACCACCTCGCTG_TTTGCATGTCCATAGGACGG	2012	892	1253	1785	1240	2654	1949	2029	2539
ANKRD2_GGTTATGGACGGCACCATGG_CCGATCCTGGAAGTCCACAG	524	647	615	313	671	160	255	224	513
ANKRD30A_GCACTTCGATGACTGCACCA_GGCTCTACAATGCCATCAGG	1228	1430	866	1389	1209	1872	777	605	2138
ANKRD30BL_CTTGTAGGACTGCTCTATAC_GGGCCCGTCTGGCCCTTGAC	23	0	0	0	0	0	1	1	0
ANKRD30B_ACAGGCTCTACAATGCGAGA_CCCATCAGAATCCAAACGAG	28	3	2	94	0	0	0	0	1
ANKRD31_TACATCACCAGAAAGCACCC_AGATTGTACACAAATAGCAG	1107	1426	1654	708	504	777	352	471	1308
ANKRD33B_CCACGGTATCCACAAAGCCG_AGGGTAGAAAGAGTCGTCCG	1	0	20	1	1	0	0	0	0
ANKRD33_GGGTGGCCACGCACTCACAG_GAACCAGCAGGACAAAGGAG	908	508	234	412	305	1007	1167	1007	1196
ANKRD34A_GGAGGCGCCTACGTGAATGA_AAGGAGCAGCGAGGCCACCG	209	74	92	42	1	56	155	111	300
ANKRD34B_ATTAATGAGAGCAACGACCG_TAGAATGGTCTTGCAAGCTG	412	572	365	327	390	244	337	17	101
ANKRD34C_CAGCCTTGAAGATCGCACTG_TGCCTGCAAAGCCAAAGGGA	331	154	63	42	4	7	0	53	79
ANKRD35_GAGCCACGGAGCTGACGCGG_GGATGAAGACCCGTGCTCGG	2355	1440	1617	1422	1548	1356	1022	1615	1685
ANKRD36B_CAGGCTACAACTGACGAGGA_TAAAGGAGGGACCTATATCT	198	196	0	57	38	12	0	2	1
ANKRD36C_CACGATAGAAGACAGCTCTG_TGACTCACAGCAAGGAACAG	321	204	171	102	154	1	192	5	232
ANKRD36_CGACTCACAGCAAATAACAG_ATTGCCACAAGAATAACAGG	1194	507	173	690	517	658	262	469	849
ANKRD37_AGGAGAAGCTCCACTACACA_TGAGCCCGAATCTCACCTCG	1228	644	968	699	1483	1363	649	667	1444
ANKRD39_TGTGATGCCCAGACCCACGG_GCTCGGCGTACAGCAGACGC	587	313	338	475	168	408	384	342	304
ANKRD40CL_TGAACCGGAACAGGACATCG_TGAACCGGAACAGGACATCG	634	751	631	723	885	1270	1352	1002	1296
ANKRD40_GGTAAGAGACCACCTGACCA_TGGGCATGTAAACGAAACCA	465	393	154	52	98	221	125	275	220
ANKRD42_CTGACAGCCCAGGATGACCG_TCTCACATAGCTGCAATCAG	3436	2525	2074	2471	2492	2958	2676	1917	2909
ANKRD44_GTAGCATTGCTCATTAACCA_GCAATGCTACAACATCCAAG	337	192	705	152	75	9	0	59	24
ANKRD45_TTACATTGTGCTGCAGCCTG_AGAAGAAGCCCAAGAACCAG	287	278	402	633	425	433	435	425	718
ANKRD46_TAGTATCCACATGGCCACAG_TTAGTTCTGGCAAAGCGCAG	614	415	414	340	169	400	47	136	179
ANKRD49_TGAACCGTTACGTCAAACCA_GTAGGCTGCTCGATGAAGAG	1085	560	811	1	330	3	0	0	1
ANKRD50_GTGGAACACCTACTGGACCA_GTAGATCACACAGATAACAA	1243	485	982	482	346	428	310	289	230
ANKRD52_ACGTTGAGGCTGCTCAACAG_CCTGTTGAGCAGCCTCAACG	0	29	3	30	116	12	2	0	0
ANKRD53_CCACAGGGACAACACCACCG_AGAGGAGTACAAGTTTCCCG	990	681	481	467	377	416	463	342	617
ANKRD54_GGGAACACGCCACTGCACCT_GTCATCACCACACTGCTACG	53	180	25	263	1	95	294	390	104
ANKRD55_GACATGTGTACATATCGCAG_AGAGGCTGCTTGATAAACCA	730	452	542	248	243	55	125	110	257
ANKRD60_CGGCTCCAGTACCTCGACGA_CCCGCACGGTCATGTCGCCG	4473	3905	3733	4829	4087	7136	6314	5680	10955
ANKRD61_AGAAGACTGCACTACGATCG_TCTGGCTGCCAAGTACCACA	1538	1565	2039	1656	1775	1506	1631	1902	2208
ANKRD62_ATTACGAGCAGCAAGTATCA_GGTCAGCTACCACTCCTGGA	171	15	313	261	72	166	93	60	202
ANKRD63_TCGACCGCACCAACCGTGCG_GGGCCGTACGCCGCTCATGG	1526	1043	1044	1227	1162	1739	1296	1623	2270
ANKRD65_GGTGCACCTCTCCTCCACGC_GGCCGCCAGACCCAGCGCTG	311	207	444	301	142	237	255	76	146
ANKRD66_GACAAAGCTTCACCAAGCTG_GATTGCAGCCCAGTGAAGTG	29	200	0	108	77	65	296	36	65
ANKRD6_ATCGCGGCGCTCATCCACGA_GTGGTTCAGCTCATCAACAA	220	203	387	133	77	376	310	292	587
ANKRD7_TCACAGAGCTGCTTCAGTCG_ATGGCATACCTTAATCAATG	2504	1383	1584	1087	1347	1852	978	1249	1062
ANKRD9_GCAGTGCGCTACAACCGCGT_GCAGCAGGAAGAGGCACTCG	1083	873	718	672	277	877	744	665	1361
ANKS1A_GAACGATGCGCTGACCAACG_TCAGCGACCCACAGCACCGG	3428	1873	2232	1876	1760	4079	1835	2067	2852
ANKS1B_ACAAATGTAGCAGACAACAA_GACTTGCGAATGCTAACGCG	891	605	264	1139	902	1658	813	928	1427
ANKS3_TGAGGGTCAGAAAGATGCGG_CACATCCCGCTCATTGATGG	104	147	342	82	471	243	74	78	137
ANKS4B_GATGGCCCACACCTACAGCA_GAAGCTCCAGTTGTCAGCAG	1353	812	1166	802	1032	1662	1187	1604	1821
ANKS6_GTGGTTGCGGCTGTTGACCG_AGACACGTTATTGACAACCA	953	433	832	700	328	784	655	193	376
ANKUB1_CATGGCACCATGCTCGATAG_GGTGAACACCGACTGCCTCG	4933	4152	2619	2811	3131	4283	2872	2296	4653
ANKZF1_GGAGCTAGTGGAGTTGACTG_GCAGTCTGACTGCTTCCCGA	72	1	1	0	0	0	0	0	2
ANLN_GATCACGATCTTCAGAACCA_GACAGCAACAGAATCACTGA	3526	3362	3093	2705	1766	1987	1565	2213	2502
ANO10_TAGAGGCAGAGGCACACGAA_GCAGAGGCACACGAATGGCA	129	95	163	361	174	101	99	121	409
ANO1_TCTGCACAGCACGTTCCAGG_GTACGAGGGCAACCTCCTGG	4147	1947	2152	2764	2560	3095	2541	2963	5124
ANO2_GGGTGAATACGATAGTCCAG_CATTGCAAAGAAGTTCAGCG	370	352	411	283	317	231	473	108	338
ANO3_TATGAGCGCTGGGCACGCTG_GTAGGTTGATCCAGAACTGG	69	18	188	147	102	94	138	0	4
ANO4_GTAAATGACGATCCCGAACA_ACAGCACAATACCTCATGCA	2333	1978	1487	2138	1784	2445	1905	1307	2914
ANO5_GGTAACTAATACCTCCCAAG_ATGTAGCAAAGACTGACAGG	457	561	510	321	585	185	75	178	186
ANO6_TGGGATCCTCTGACTGACGG_GGACAAAGCCTATCACACTG	623	757	662	729	488	789	493	358	505
ANO7_GTAGTAGCAGAGCACAGCCC_TCAGAGTGAACAAGCTGCCA	886	942	1422	926	1083	993	920	1048	1844
ANO8_CTGGCTGGGCTTCTACACGT_GAAGAGGGCAAAGACCACGC	354	320	242	135	317	395	394	189	54
ANO9_AATGACCGCCAGCACACCGA_CTTTGACAATGATGGCACGG	4643	4247	3749	4567	3510	4200	3701	4000	5497
ANOS1_CTGACATAAGACCCAGCCGA_AGTTGACAATGAGTGCTCTG	1590	1937	2109	2069	1787	1781	1389	1106	1669
ANP32A_TTCTTAAGTACAATCAACGT_TAAGCGATAACAGAGTCTCA	911	1408	846	1022	1494	1031	1068	840	1039
ANP32B_AAGACAAGTTCTCGAACCTG_CCATCCAAGTAGGTAAGCTG	1580	1233	1516	1236	960	787	481	713	409
ANP32C_GACGGATTCATTCAGAGCTG_CTGTTACTGGGACCACAAGG	87	205	226	434	292	116	291	342	778
ANP32D_CAATACTTCTAGGCCCACTG_GACAACAGTCAGTCAAATGA	719	81	137	330	501	457	261	612	463
ANP32E_GAGTCATCTCACCTCCTCCG_TCAGGAGGATAATGAAGCGC	256	214	228	65	97	81	0	186	30
ANPEP_AGCACCCAGGTACTCCACGT_AATGACCTGTGGCTGAACGA	1742	1174	1610	964	1416	1454	668	1649	1478
ANTKMT_GGAGCAGGACGACCCGGTCG_TGACGGAGCTGCGCGAGCGG	518	728	179	506	583	776	781	581	1183
ANTXR1_CTCCAGGTCAGCATGAACGA_AGTCAAAGCAATGATGACGC	475	863	269	823	579	1285	1594	1232	1022
ANTXR2_GGGTGATAAAGGATCTACTG_GTTTCAGTGAGCTTTAATGG	509	873	373	479	435	210	231	90	139
ANTXRL_CTCTCACGCAAGCTGCCACC_CATGGATGTGTTGTCAGAGC	7530	4776	4666	4334	3439	5164	5142	4322	5913
ANXA10_ACAAAGGATGATGATTGCAG_AGGATATACAGACCCTGCGA	1066	937	686	799	586	656	471	367	807
ANXA11_GGAGTCGCTCCAACAAGCAG_ATAACGTGGCCACCTATGCG	349	267	97	196	131	186	64	117	181
ANXA13_GTACAAGGCAACGTACGGCA_AAACTTCGAGAAGACAGCGT	139	1	1	70	89	136	0	0	0
ANXA1_ATGCAAGGCAGCGACATCCG_TATGGCGAGTTCCAACACCC	6121	4290	3454	3311	3592	6706	3658	4109	6745
ANXA2R_GCGGGCTTGGGATTCCGCAG_ATTGTGAGTTCAGAAGATCG	1445	1470	1424	2007	1145	1458	1141	1005	1300
ANXA2_TCGGCTGTATGACTCCATGA_CAGCCATCAAGACCAAAGGT	2255	1835	1330	1752	1987	2407	1364	902	931
ANXA3_GAGGAAAGCTCCTTAAACAC_GCTATTCAGAAAGCAATCAG	225	398	234	260	162	137	79	33	114
ANXA4_TATGCGCCGGATCTCCTCAG_TGGAAGATGCCCAGACCCTG	847	712	746	613	226	755	383	402	788
ANXA5_CAGGCTGGAGAACTTAAATG_AGGCTGGAGAACTTAAATGG	1118	635	579	950	605	278	305	324	826
ANXA6_CAAGATGACCAACTATGACG_GGGAAGCCAAGATCTCAATG	581	760	486	467	686	412	240	201	536
ANXA7_TGGCACAGATGACTCCACCC_GGAGCTCCATCCTATCCCGG	2985	1044	1649	737	897	1929	945	419	1419
ANXA8L1_GGCGTTCTTGTAGTCGCCGC_CAGCTTTGTGGACCCGGCAC	4238	4401	3788	3160	3483	3638	3735	3124	6280
ANXA8_GGCGTTCTTGTAGTCACCGC_ACTTACCCAGGATTTCCACC	9197	8893	8897	6902	7635	8067	6552	5379	11671
ANXA9_GCGTGGACAAGGATGCGCAG_GACATCACATCTGAGACCAG	420	250	196	373	165	478	37	132	497
AOAH_AGCGACGAGTCAGTGTACCC_GCTGCACAGTCTCTCCATCG	838	337	786	722	479	1316	578	801	1158
AOC1_GGCAACGCTGTGCTCTACGG_GAGGAGGGCATACTCTGCTG	1429	595	1397	1673	868	1295	1201	1551	2347
AOC2_GTGACTGTGGAGCGTCACGG_GAAAGAGGTGGAGCTACCCA	299	1	35	0	70	85	0	1	17
AOC3_TGTTGCTTCTACAAGCACCG_GGTGCTTGTAGAAGCAACAG	17	0	3	137	71	21	134	31	31
AOPEP_ACATGGACCTCAGACCAGAG_GGCACCCGTGAGGCACACAG	600	1248	973	739	703	1240	605	1468	1608
AOX1_GCATATATAACCTACCACCA_CAGTTCCTTCAGGGTCACGG	31	280	83	19	2	53	65	23	90
AP1AR_CAGCCCATTGGAATCATCAG_AAAGCAGCGAAAGCTCTTGG	2275	1601	1566	1171	1211	1462	875	997	1707
AP1B1_GCATGCAGTTGACCACATCG_GCTCGACCTCATCCAGACCA	2030	928	1062	1136	1302	1827	1777	1922	2968
AP1G1_GGTATGCACCTTCCAAACGA_GTAAATGGGAATAATATCCG	448	174	268	409	386	239	110	97	411
AP1G2_GGTTTGCTCCAACCAAACGC_CTGAGGCACAGTCAGCCCGT	751	670	827	284	269	319	296	235	337
AP1M1_GCGGTCAACAGCCAACAACG_CTTACGTACCTGGATGCCGG	2727	1164	1619	1659	1330	2592	1668	2224	2661
AP1M2_GTCATACCGCCTCAGCACCC_CCTTGACCATGATCTCCACG	138	100	211	236	182	319	65	61	227
AP1S1_GGAGCTGATCCACCGATACG_CTAAGAGCTCCACGTATCGG	1308	1143	465	1349	1195	1808	329	987	1167
AP1S2_TGAGCAGGCTGATCTACTGC_GCAGGCTGATCTACTGCAGG	1776	941	1424	970	1564	2254	1127	1475	1677
AP1S3_TAATATCCAGCTCACAGACC_AGACTCTGATATGTTACAGG	830	643	537	676	655	207	367	244	608
AP2A1_CCTGGCCGAGAAGTACGCCG_GCACGGCGTTCATTACCTGG	1870	1406	778	843	694	550	794	1013	1479
AP2A2_GATGGCCGAGGCCTTCGCCG_CCTGGCTGAGAAGTACGCGG	259	671	476	392	209	511	520	497	1025
AP2B1_GAGTTGGCATGGGATAGCCG_AGTGATTGCTGCTATGACCG	1615	1451	996	1419	673	824	839	527	507
AP2M1_CTTAAGGTATCGCACAACCA_AGTGGGACGCACCAAACTGG	1658	296	468	394	355	495	285	137	1180
AP2S1_GGCCATTCACAACTTCGTGG_AGTAGAGGCCAGCATAGCGG	705	34	89	5	80	53	98	120	491
AP3B1_GCAGACAGACCAAGCCATTG_TAGTGGATGTTGAAGAGTGG	922	529	586	353	1069	374	302	243	425
AP3B2_GTACCTGGTACGCTACGCTG_GCTTCTGGCTGACAAGACCA	599	280	203	497	41	392	203	235	103
AP3D1_GCTTCCCAGAGCTTTCACGA_CCAGCGGAACGGGATCTGTG	430	175	175	190	151	218	71	18	415
AP3M1_ATGAACCTGACACCCACACA_TATCCCGGTAGATACTGATG	1118	787	936	925	354	179	299	291	549
AP3M2_TGGACGCTTTGAAATAACGG_GGTGAAATATACCAACAATG	927	398	382	540	582	228	299	140	98
AP3S1_TGTTGTGTATCTTCACTCTG_CTTGCAGAAATGGTGATGGG	80	224	223	263	80	22	131	128	248
AP3S2_GGGCCGCACTCACGAAACGC_AGTAGAGGGTAGCATAGTGC	376	445	633	174	181	271	42	15	43
AP4B1-AS1_CGTGCGCGAAGTCACGCTTC_GGCTGCGACGCAACCGCCGC	967	512	326	88	499	546	345	304	488
AP4B1_GGAGCTTCGAGGGTACTGCA_CATACAGCTTCAGTACACTG	179	109	249	2	117	15	0	20	144
AP4E1_ACCACAGTGTGCCAGCACCA_TCTAAGATATATATGCAAGG	126	0	0	0	0	0	0	0	0
AP4M1_TGTGAATGAAATGACGGCCA_GACCTGCCTCGGGTGCAAGG	134	177	4	29	23	10	76	0	3
AP4S1_GATCATGGCTCACTACACCC_GTATGCAGCTCTCTTCATTG	314	17	80	84	82	227	86	283	168
AP5B1_GAAGCTGAGCGAACAGACCA_TCAGTGCTGCCACAAAGCCC	903	795	677	495	82	355	152	284	174
AP5M1_GAGTCAAGAGAAGTTACACA_CCACTGACACTAATTAGTGG	533	433	413	277	609	172	299	243	175
AP5S1_ACATTGACTCTACCTGCCTG_GAGAACCTGCTACTGGCTGA	765	677	817	1126	653	786	613	807	941
AP5Z1_GGAGAGACTTCGGTACAGGA_ACTGGTCGTCTGTGAAGCGG	4	0	0	0	0	0	1	0	0
APAF1_AGCATTGTAGAATGATACGT_GTGGTACTCCACCTTCACAC	1788	1564	1349	1155	1227	1186	797	402	607
APBA1_CATGTTGGCAATGATCACGG_CGAGGGCGACGTGATCGCCG	299	211	76	123	169	301	878	204	313
APBA2_TATCGGCCAGGCCTTCAGCG_AGAGGGCATGGACTGCAACG	5	0	0	4	0	0	0	0	1
APBA3_GCTCGGCGATGCCACCACGG_GGAGACCCAGCCCATGACGG	149	102	84	106	2	0	1	1	1
APBB1IP_ACACAAGAACCCTTAACCAG_TCTGGTAGCAGACATAAGTG	1733	819	706	786	431	228	300	502	582
APBB1_AGGCTGGGTAGAGATGACCG_GCTCACAACGCAGCCAACCG	212	258	189	170	244	509	318	624	223
APBB2_GCTGTCAGTGAACATGAACG_GCTGCGAGTGCAGCACGCTG	514	284	310	127	231	320	629	707	535
APBB3_CACACACGGATGTGCACCAG_ACTGCAATACTGCTCTTCCC	17	0	1	0	0	0	0	0	0
APC2_AGGCAGCGTGCGCTTTACCG_GCGGCGACCTGGCACCAGCG	283	20	283	277	482	669	649	401	730
APCDD1L-DT_GGGTGTGCGCGCCTCGCCGG_GTCCAACTTGCCAGAAGAGG	1712	2177	2343	2054	1504	1075	666	818	1729
APCDD1L_GCGCCCGGTGACGTCGACCA_GGACATCCACACCGACCCGG	534	387	474	595	476	514	302	172	254
APCDD1_GAACGGCTGTGAGTGCACCA_ATGCTCAAACATCTCCACAA	1874	2306	1829	2557	2263	3380	1594	1969	3853
APCS_GCTCTGAACTATGAAATCAG_ATACAAACACCTTCCCACTG	331	334	437	360	112	217	117	76	60
APC_AGGATGTAATCAGACGACAC_CCTTCAACACAATACACCCG	1349	1042	1028	977	879	631	380	439	804
APEH_GTATTGGCCGCCGTACTGCG_GAGGTCACCACGCAGTACGG	1364	1362	1333	2231	1721	2403	1556	2491	2844
APELA_CTTATCAGCGGACAGAGACC_TCAGCGGACAGAGACCAGGT	0	0	0	0	2	0	1	0	0
APEX1_TTCACGCCACAAGAGCGCCA_AGGACAGTGATCACTGCCGA	848	552	355	339	418	428	373	195	81
APEX2_GGTAGCATTGTCCTTACAGA_ACAGCTTGCTCAGTAACTTG	1661	788	962	725	1055	541	583	840	1176
APH1A_GACACCACTGATGATACCGA_GCAGGCTGGCCTCATACCAG	842	433	439	505	346	306	320	186	290
APH1B_GGTTTGAAGAGTATAAACCC_TCTTGCCATGAACCAAACAA	68	147	233	96	187	25	35	61	32
API5_GTTAGTATATCTGCCACTCG_TCCACACAGTCAGGATCCGA	166	161	449	112	142	250	212	46	72
APIP_GAGGAATTAGCTTGAAGCAT_GGAGGAATTAGCTTGAAGCA	7	0	0	0	1	50	0	0	0
APLF_TATGGAGGTGTACAAATCGT_TCAGTACCAGCAATCAGTGG	1042	401	332	458	332	152	57	59	56
APLNR_CATGGTGTTACGCACCACCG_GGGCACCACAAAGCCCACGG	909	765	406	197	294	432	130	100	502
APLN_GGAGGAAATTCCGCCGCCAG_GATGGGAATGGGCTGGAAGA	197	13	175	9	33	122	46	207	46
APLP1_AATGTGAGAGTTCAACCCGG_AGACAGCGTCGAGAGCGCTG	0	13	0	2	1	0	0	0	0
APLP2_GAGAGGTCGAAGTACCAACG_TGTGTGAGAATCACCAGCAC	997	1098	849	370	550	1319	323	429	1987
APMAP_CCTGGTGGCAGAAACAACCA_GAGATGATGAGCCTGTGTGT	1	0	0	1	0	0	0	6	0
APOA1_GATGGAGCTCTACCGCCAGA_GGAGCTCTACCGCCAGAAGG	2297	2023	2276	2132	1904	1756	1662	2066	2401
APOA2_GTTCCAGCCTTCTTGATCAG_TCTGGAAGTACTGAGAAACC	826	1590	921	683	1115	1065	563	238	623
APOA4_GCTGAGCAACAATGCCAAGG_TGAGGTGAGCCAGAAGATCG	646	620	468	321	382	726	320	756	440
APOA5_GCAACTGAAGCCCTACACGA_AGGACCCGGTGGGCATGCGG	433	175	74	540	106	92	75	269	445
APOBEC1_GCGTACAACATCATCCACAG_CCAGGACAAGAACCAGGTGA	201	102	0	1	145	166	6	0	157
APOBEC2_GGTCAGCACACGCTGCACAG_GTGCTTCAACCACATAGCAG	933	312	497	660	349	308	418	305	575
APOBEC3A_GTGCTGGTCCATCTTGACCG_GACCTACCTGTGCTACGAAG	1855	942	1060	721	1020	1021	1030	891	1200
APOBEC3B_CATGGGCTTTCTATGCAACG_GTCCTGATGGACCAGCACAT	2421	2116	1570	1862	1460	1915	1675	1716	2958
APOBEC3C_TCTTCCAGGAGACAACTGAG_ATACTGGAAGTAGTAGAGGC	371	337	139	238	175	38	65	5	34
APOBEC3D_GTAGCCCATGATCTTCACGG_CTCAAACCGGAAATACACCT	994	622	446	317	578	550	332	273	1079
APOBEC3F_TCCGACCATAGGCTTTGCGT_GTAGTAGTAGAGGCGGGCGG	952	808	1212	1191	839	824	975	1489	2763
APOBEC3G_TGCGCTCCACCTCATAACAC_TCATGCCGTCCTCTGACCCA	4222	2370	2472	2239	2416	3626	4273	3621	5434
APOBEC3H_TCAGAAGGCCTTACTACCCG_GCTCACGACCATCTGAACCT	1999	1894	1155	1509	1386	1753	1284	1172	1842
APOBEC4_TATCTCCACTGACCTTCCAG_ACAGTTTGCAAGTAGCAAGG	1476	862	630	819	493	1127	925	680	1072
APOBR_GGAGAGAGGAAATACTCAGG_GGAGCTGGACGGAAGCACAG	0	13	1	1	28	48	116	0	1
APOB_AGGCTGTCCACACTGAACCA_GCTGCGAGAGATCTTCAACA	6890	6217	5066	5299	5552	9371	4922	6768	11043
APOC1_AAACTCCTTCAGCTTATCCA_GGAGTTTGGAAACACACTGG	3020	1795	1684	1803	1248	690	439	577	461
APOC2_GCAGCCATGAGCACTTACAC_TAGCCCGACCTTCCTCACCC	2844	1790	1496	853	1171	2182	1393	711	717
APOC3_CAGCGTGCAGGAGTCCCAGG_GCAACAACAAGGAGTACCCG	832	222	107	280	85	390	137	27	50
APOC4_GAAGGAGCTGCTGGAGACAG_CCACCTAGCATGCCAGCCAG	1505	1409	2106	1844	2145	1907	1788	2031	2558
APOD_TGCAGGTACAGGAATACACG_AGGCTCTGTGAGGTTAACTG	153	148	330	135	233	317	336	61	258
APOE_GCATGGCCTGCACCTCGCCG_CATGCTCGGCCAGAGCACCG	763	681	1187	540	398	841	569	382	1019
APOF_GTGTAGCATTCACACCACCC_AGAAAGGCAGAAGCACAGAG	204	31	170	111	102	2	215	10	12
APOH_AAGCCGGGCTATGTGTCCCG_AAAGCCACTGTGGTGTACCA	2148	1036	592	1319	606	1485	808	1115	1704
APOL1_GAGATTGGCTCAGTGACCCG_GGGTCTGGCACCCTTCACAG	2316	1611	1872	895	471	933	575	560	1086
APOL2_GGACACCACATTGGCAATGG_GAGGTTGAGCAGGTCCACAG	1040	367	702	447	397	211	578	623	471
APOL3_AACGATTGCAGGCACCACCC_ACCACCCGGGCAGTGAGCAG	429	196	23	132	25	17	1	34	82
APOL4_AGTGGAGCCAGACACCACAT_AATGACAGACAGGATGCCAG	1707	1710	796	1305	1097	1507	683	1356	1503
APOL5_GCATACCAGCCTCATCACTG_GCAGAGCTGGAAGCACCTGG	1694	2088	1959	911	1193	1017	789	677	841
APOL6_AGCTCCACGTCTTCACACAG_AACCCACAAGAAATTCACCA	2960	2842	2415	3472	2235	2797	1561	2529	3227
APOLD1_CACGGCCGACACCAGCAGCG_GAGATCGGACGTGATGGTGA	485	327	57	309	168	887	1230	916	768
APOM_GGAGAAAGCGCTGGTAACCC_AGGTGGTAGATCCATTTCCG	789	429	437	205	569	75	168	264	442
APOOL_GCGGTGGTGCAGTATATATG_TGTAACAACCAGTTGCAGTG	1	1	63	0	32	0	0	0	4
APOO_TGTATGGCTCGCAATAGTGT_ATTGCGAGCCATACACAACC	97	169	57	86	120	126	146	120	77
APPBP2_GGCATACAAATGGTGCATCG_ATTTCCCAGAGCTATACTGG	115	5	138	27	5	1	87	54	0
APPL1_GATCGACAAGCTGCCCATCG_CATATAGTTGGAAATAGCTG	70	4	657	23	162	485	17	56	292
APPL2_GGCACAGTAGTACTGAAGGG_GAGGGCACAGTAGTACTGAA	262	7	117	140	70	49	14	82	76
APP_TGCGCTCATAAATCACACGG_GCAGCGAGACCTACCCGAGG	277	222	798	404	209	164	225	66	226
APRT_GCACCTGAATACCACGCCTG_CTGACAGGCCTAGACTCCCG	1262	427	409	294	476	545	202	156	744
APTX_TCCACGGTAAGACCAGCCAA_TGATCACATGAAGATGTACA	571	183	567	255	218	436	287	526	1059
AQP10_TGGCACCCATGGATAACCCG_GGCACCCATGGATAACCCGA	104	123	1	141	11	247	68	248	228
AQP11_GCTCAAAGCGGTCATCACAG_GCTGGGACTGATGCTGTCGG	322	975	425	617	272	899	426	1584	1334
AQP12A_GAGGCGCATCAGGGTGCAGG_CTGCCTGGAGATGAGGACGC	0	99	1	1	2	1	0	0	1
AQP12B_GAACTCCTGCAGGGACACGG_GGTGGGCGCGGTGCAGCTCG	439	627	507	310	277	359	485	214	310
AQP1_TGCTGGCTACTACCGACCGG_TCAACCCGGCTGTCACACTG	1217	1046	1004	762	994	477	503	423	694
AQP2_GTGGCCCAGAGCCTGTACCA_TCTCCGAGCCGCCTTCTACG	2	0	77	3	6	0	2	2	1
AQP3_GATGGTGAGGAAACCACCGT_TGATGGTGAGGAAACCACCG	48	162	128	283	103	438	374	231	988
AQP4_CTGGGATCCACCATCAACTG_AACCAGGAGACCATGACCAG	674	315	861	298	380	313	743	663	1060
AQP5_TGAGCGGTGCCACACCGTAG_GCTGGTGGGCGCCATTGCCG	730	348	640	207	530	552	79	756	1949
AQP6_AGAGACCCTTGGGATCAACG_GAGGAAGGCCAGCGTCACGG	1351	423	871	783	539	1069	541	1135	1415
AQP7_ATCCCGGTCAGCCACGCCTG_GCCCAGCGCACAGTTAGCAA	563	846	488	572	230	497	264	556	1065
AQP8_CATCGGCTTTGCCGTCACCG_GCTGTGAGACCCAGTACGGG	902	1197	879	934	499	483	769	899	1641
AQP9_ACGTGCCCAAGAACTCAGAG_CGTGCCCAAGAACTCAGAGA	2464	1275	1660	1552	1583	1936	1367	2016	2286
AQR_ATGGCACTAAGTTTGACCGG_ACATGGCCACTACCAAGCGA	596	242	24	1	40	4	0	0	1
ARAF_GCCCAACAAGCAACGCACGG_CCTGCCCAACAAGCAACGCA	260	151	54	136	311	305	39	224	179
ARAP1_GTGGACAGAAACACTTATCG_TGGACAAGAACCCACCGCAG	445	323	914	439	293	279	18	206	70
ARAP2_AATCCAACTTGGTATGCCCA_GACACAATTAAACACTGCAG	297	332	144	413	103	262	251	311	407
ARAP3_AGTATGCAGACACGTTCCGA_GTGTTCCGCACAGAGAGCGA	562	575	286	253	130	141	192	97	287
ARCN1_TGACAGTCGACGAAATACCC_GTGGAGACTACAAACCACAG	139	0	0	0	1	0	1	0	2
ARC_AGATCTGCGTGTCCACGCCG_CACGGGCGGCAAGTACCCGG	2546	3217	2476	3520	3001	3175	2158	1411	3078
AREG_GAGGACGGTTCACTACTAGA_GATAACGAACCACAAATACC	215	0	0	0	34	6	36	10	112
AREL1_AGGGCGGCAAAGCCTCCAGG_GAGGAAGCTGACTACACGTG	0	100	1	0	0	0	0	0	0
ARF1_CCCGCACCCAGGCTTCAACG_TGGAAGTAGTGGCGCCACAG	909	448	467	316	476	388	27	43	100
ARF3_TGTACCAGTTACGGTGACGA_TGGAAGTAGTGTCTCCAGAG	1567	1397	1225	1843	1689	1896	856	1156	1068
ARF4-AS1_GTGACGAAGCGAGGTATTGT_GCACAGGAATAAGCCGGTAG	189	126	261	70	59	9	145	31	13
ARF4_ACTTCCAGAATACCCAGGTA_CTAGTTGGATTGGATGCTGC	119	321	416	122	1	164	147	167	174
ARF5_TGGAAGTAGTGCCGCCACAG_GCGAGCTGACTGACAAGCTG	361	74	164	252	301	368	156	392	193
ARF6_CGACCGCGACCGCATCGATG_CCTGGCGAGCCTCATCGATG	4832	3656	3622	4626	3026	5577	4316	4775	9325
ARFGAP1_AGAGTTCCTGGAGTCTCAGG_AGTCCTCACCGAGTACAGGG	734	468	450	1018	499	451	768	706	1075
ARFGAP2_GACGCGCCTCACTAGACTCG_GAAGCTCAGATGGACGCCCA	590	345	439	232	193	598	572	153	638
ARFGAP3_TGTTAGTGGGCACCGAGCGG_AGTGAACACCAAGTGACCGG	402	336	454	293	197	460	144	209	924
ARFGEF1_TCTGGTGGTCCATCTGACAG_ACTGTTCCAGAAATGTATCG	1050	253	1147	694	985	666	800	548	849
ARFGEF2_TGAATCGGATCCGACTACAG_AGATAGCGCAAGGTTCAACA	290	132	1	195	301	223	305	28	173
ARFGEF3_TGCCGTGCTGAAGATCGCGG_GTTGGGTCAGACTACACCCG	1	0	1	187	184	0	0	117	465
ARFIP1_TCCAGATGGTACATACCCAA_GCTAGTCGACTGGCTCAGCA	621	888	838	1053	955	2502	757	927	1362
ARFIP2_CACATTGGTCACCAAGACCA_TATGAGAGTGTCCTGCAGCT	2107	2156	1473	1510	1237	1844	1029	620	1341
ARFRP1_CACATCCACAGTGCCGACTG_TGTTGGCCAGCACCAAGACG	286	733	177	8	28	61	140	1	2
ARG1_AGATATACAGGGAGTCACCC_AGCAAGTCCGAAACAAGCCA	1277	1327	1202	1295	1218	1336	883	675	917
ARG2_GGGTGTGTTGATGTCAGCAT_CATCAACCCAGACAACACAA	0	0	58	0	0	0	1	0	15
ARGFX_CCGGTTCCTGAACCAAACCT_CAGACCTTTACTGTTGACTC	1364	993	1049	756	1293	794	541	401	1030
ARGLU1_ACGAGAAGTTCTCCGAAGGG_TTGAACGAGAAGTTCTCCGA	4119	2035	2231	1210	949	608	111	65	209
ARHGAP10_TAGGTCTGTCAGTGGCCCAG_CCGAAGAGGAAAGGAAGCAG	11	76	201	0	50	12	0	0	2
ARHGAP11A-SCG5_TGAGCTGGATATTCCACTCG_AGTCCCGCAATATCACAAGG	1173	477	655	322	628	69	146	1	79
ARHGAP11A_AACAAGTAGCCCTCTTAGCG_AGTCATCAGTAACTAATGTG	562	411	388	393	555	312	62	214	363
ARHGAP11B_GCGTGTACCAGACTTTATCC_GAAGAACATATTCATACCGA	1303	1135	1203	1297	817	441	620	250	393
ARHGAP12_CTTGCATCCCGAGTCCAACG_GTTCCTTGAACAGATGACGA	53	204	247	79	2	30	1	0	7
ARHGAP15_TCGACTAGAAAGAACAATCC_ATGGTGTCACGATTTGGCGG	1901	1499	1431	1730	1808	1384	1152	850	1517
ARHGAP17_GCAGCTGGCTAACCAGACCG_AGCCCGCATACACTGCGCCG	1301	969	745	909	814	1564	1322	2103	3051
ARHGAP18_AGATACTCCACACTGAGCAG_GCTTCCGAAGGCTTACCTCG	31	97	0	159	173	399	321	306	561
ARHGAP19_AATATCACAAAGTTAAACAG_GCTGACGAAGATGGCGACTG	824	368	541	211	445	214	149	100	281
ARHGAP1_AAGGTACCTGAAGCACACCC_ACACTTCTGTATCTGCACCA	635	510	928	695	496	514	610	280	146
ARHGAP20_GGAGTGCAGAGTCTCGAAGA_AGTGGCCACAAAGTTCACTG	60	115	1	147	79	11	0	2	14
ARHGAP21_CGTCAGCTCTCACATGACCA_AAGCACGACAGATTATAACC	515	142	651	478	633	402	105	406	903
ARHGAP22_CCATGAGCAGGAGCGCCTCG_CACAACAGACGTGCACACGG	1450	824	787	378	733	1624	875	1599	1314
ARHGAP23_GTGAAGCCAAAGCCGTCCTG_TCCGGTAGCCGATGTACCCG	3324	1505	1657	1916	1282	2936	1971	2000	2492
ARHGAP24_GAGTGTGCAGAACTTGGCAA_AGATCCTTTGACTATCATGG	1271	1681	963	1061	1087	784	738	616	1027
ARHGAP25_AGGAGACTATAGTTGTCACG_GCAGCAGCTCTACTACTACA	74	161	151	60	43	502	289	71	365
ARHGAP26_GGAGGGATACCTCTACGTGC_TGGGTCCAAACACCACACCA	638	874	604	377	674	601	468	1212	795
ARHGAP27_GACATGACAAGACCAGCCGG_ACATGACAAGACCAGCCGGG	590	535	451	279	321	284	518	140	276
ARHGAP28_ACCCACCTCTCTCTTCCCTG_CATGGAGGCGCTGTCTACGG	0	0	0	0	1	0	0	1	0
ARHGAP29_ACAATCCCTACATTTCGTGG_TTAGTAAACAGAGACTGCAG	525	673	732	728	566	272	245	208	414
ARHGAP30_GCGGGTACAATCCATCGTCG_CAGGTTGGGAGCCCACACGA	1511	1110	926	1071	533	830	700	1200	583
ARHGAP31_TATAGAGACTCACGGCATCG_TGCAAAGCGAGCCCACACAG	593	342	301	367	270	460	430	223	563
ARHGAP32_CCAATGACTTCTGACACCCG_TGATCTCCACTGTAGAAACG	2635	1230	1417	1020	1258	1460	883	518	1244
ARHGAP33_GTGGACAGTAACCTCAACTG_AGAGTTCCACACACTCACTG	56	0	0	2	44	0	0	0	0
ARHGAP35_AGACTTTACGGTGAATACCG_AGAGCGGTGATCCTGCCCGG	1405	1156	748	1007	643	266	186	250	504
ARHGAP36_GACGCTCCAGGGTATCACTG_GAGAGCAGATCCAAACACCA	1337	1137	945	949	912	1959	1721	2086	2801
ARHGAP39_GACCCTGGAATCCTCGACTC_AGGAGTACGAACCACCGCCG	1698	1459	640	1118	1437	1534	1405	529	1783
ARHGAP40_TCAGCCGTGAGCAAAGGTGT_AGTCGCAGGAGATTCTTCTG	595	651	1259	240	235	521	228	27	355
ARHGAP42_AAGTCATCAGTGGTTCTGCA_GAGAGCACAGGAAGAAACTG	223	452	605	311	373	572	269	264	618
ARHGAP44_GCAGGGCCATACCTTTCCGG_GAGGTTCTGGCAACTCTCGG	74	0	0	12	0	1	0	0	0
ARHGAP45_TGAACACGAGAAGCGCAGGA_GTTCTTGGCATACAGCAGTG	1787	1567	2271	1289	1146	1230	910	1079	1724
ARHGAP4_CGAAACCTTCTACCTCACGG_TATAACCAGAGACTCTTTGG	203	250	112	372	235	426	72	188	342
ARHGAP5-AS1_GTTCGGCGTGAAGGGCAGAG_GCAGCCACACACCCGACCGG	485	565	178	591	592	1273	737	1922	2163
ARHGAP5_TCAGTATCATCGGCAAACTG_AGCCTACAAATATATCACTG	368	756	544	650	348	467	205	87	118
ARHGAP6_AGGGCCACCTACCATGAACA_AGGGTGTCGCAGTTGCAGGG	0	1	0	0	0	0	0	0	0
ARHGAP8_CCCGTAGTGGAAATAGACGA_GAACTTGAAGGCCCTCTACG	1567	1010	1108	1030	1168	1045	862	552	1213
ARHGAP9_TAGCCGGCCCGAAAGTAGCG_TCACGTGCAGGACGTTGCGG	76	93	174	74	222	274	29	31	54
ARHGDIA_GAGCCTGCGAAAGTACAAGG_CTTGGGTGCCTCCTCCACGG	244	436	249	2	142	29	32	1	95
ARHGDIB_ACACACATACCTGTCACCAC_TCAGCACACCTACAGGACTG	2448	2072	1602	2465	2500	5139	4162	2717	4233
ARHGDIG_CCTGCCATACCCACGGCCGG_ACCTGTGAGATCCATGACGA	2651	2113	1953	1547	2136	3677	2252	2787	3526
ARHGEF10L_GCAGAGCGAAGGCAGCTACG_TGAGTTCGAGAGCTACAGCG	749	556	928	337	539	545	566	198	182
ARHGEF10_TCACGGGCATGTGTCCGACG_AGATAAACCCTCGGGCATCG	676	444	389	188	266	392	145	395	771
ARHGEF11_CGGAACAGCGAAGATGCCCG_CCAACAGGTCAACGGCACCA	1389	1290	1677	793	1051	1922	934	1218	1532
ARHGEF12_CCCAATCTGATCGATAACAG_GAGAATAACATACTGCATGG	870	862	815	917	437	444	520	116	815
ARHGEF15_GCGGAACCAGCAGTATCAGG_GGAGCGAGAGGTCCGCAGCG	529	493	545	644	121	1109	559	124	357
ARHGEF16_CATGTTCGAGATCCTCACGT_CCTGGACCAGCTCTCCACTG	4171	6739	5553	5310	4428	5008	3840	4258	4835
ARHGEF17_GCAGCGGAACATCAAGCAGG_AGACGGAGGCGTCTTACCCG	1977	1242	1365	1610	1506	1404	1390	1641	1666
ARHGEF18_GGAGCGCATCATCCAGAACA_TCAGCGGCAGCTCCACCTGG	198	192	352	4	64	158	118	156	0
ARHGEF19_GATACAGAGATCACCAGCGG_AGATACAGAGATCACCAGCG	1	1	0	5	10	95	5	0	4
ARHGEF1_TAGGGCTGACCTCATCTCCG_GCTGTGGTAGAAGTCCAGGA	1282	739	1444	694	1045	314	294	147	683
ARHGEF25_ACAGGGTTATATGGCCACCA_ATGGTGGCCATATAACCCTG	27	0	0	1	0	0	0	0	2
ARHGEF26-AS1_GAGAGCGCTGCCGCCGACCG_GAGAGCGCTGCCGCCGACCG	59	166	198	203	369	774	372	981	861
ARHGEF26_CTTTAGTCTCCTCTTCCCGG_GAGTGAGGTCGATAACGACG	942	1015	932	907	846	1070	927	532	927
ARHGEF28_GCAGCTGGACCACAGCACCG_CAAGCAACTCATCTAAACAG	303	22	365	430	119	260	301	164	714
ARHGEF2_TGAGCAGATCACCCAAGCGA_TAACAAGAGCATCACAGCCA	598	418	473	82	522	941	292	370	554
ARHGEF33_AGTGTGAGATAAATACTCGG_GCGGCCCGTCAGCTTCGCCA	143	78	227	148	135	170	166	27	137
ARHGEF35_GCATCTGATGGGCTCTAGCA_CATCTGATGGGCTCTAGCAA	1005	975	1244	993	1284	754	1066	1126	1073
ARHGEF37_ACTGGTGGACACGTACCGGA_GCTTTGGCCAGGCTGCACAG	494	178	469	394	323	1206	275	262	799
ARHGEF38_GGAAGAGGCCACAACAGACG_GCTACAGAACACTCACCCTG	1	0	2	101	12	98	723	362	449
ARHGEF39_ACCATCAACAGCTCACACGT_GGCGCTACCAAGAACAGCTG	3133	2280	1781	1291	1457	1531	760	881	1466
ARHGEF3_GGTGAACTGAAGAACAATCG_TGTCAGGGCGGCTCTCACTG	5	0	0	0	1	118	0	127	120
ARHGEF40_TGCCTGTGAACAAGATTACG_TTCGTAGGCACATGAATGGG	65	94	185	4	16	73	1	10	15
ARHGEF4_TGTAGTACAACACGTCGCGG_GAGCCGGGAGAGCTCCACGC	1405	1381	1216	322	287	360	229	72	121
ARHGEF5_CTGAGTCACCATCACCACGT_GGCACTGGAGAAAGCCGACG	3493	2456	1847	2723	3027	4605	4152	3579	6572
ARHGEF6_TAGATAAAGCCACTCATCCG_CAGCTGAACAGACTGATCAG	85	59	0	192	207	10	106	149	17
ARHGEF7-AS2_GCCGCTCCGCGCACAAAGGA_GCCGCTCCGCGCACAAAGGA	832	465	838	764	1037	1136	888	1442	2453
ARHGEF7_GCACCTACAGAAGCAAACGA_TGGTCAGCACGAGAATCCCA	601	273	415	93	172	189	118	121	88
ARHGEF9_CTCGGAGCTGATCTACACTG_GTTCAGTGACGAGCAACTGA	1238	554	1109	850	497	1245	307	1413	1357
ARID1A_ACTGGCGGGAGAGCCAACAG_CAGCAGAACTCTCACGACCA	2195	1297	1884	1156	1122	872	436	1060	1371
ARID1B_CTCTAGCCTGATGAACACGC_GCTGATGGCATTCGTCCCAG	2495	1833	1812	1822	1776	3718	2381	2159	3565
ARID2_AATCAGACTCGACTCACCAG_TTAATGCCCAGCTTTCGAGG	246	162	21	26	15	1	1	2	13
ARID3A_TGAGGACATGGCCTCCGACG_GCTGTGGCGTGAGATCACCA	361	268	388	178	321	542	52	290	687
ARID3B_AATTGATGGCAACCGCAGGG_GTACCAATACCAGTAGCCCT	471	755	440	1310	509	431	220	355	299
ARID3C_GAAGGCGGCCGAGGTGATGG_ATAGACAGCAATCGGCGCGA	2240	966	1569	1509	1521	1049	831	845	1568
ARID4A_GATGCTAGTTGGTATACCGT_GATGTCAGTGCCAAGTACCG	364	215	208	37	387	17	8	44	100
ARID4B_AAGTAGCTTCCATTGATCGG_ATAGTACCAAATCTCCCGCA	248	206	73	264	123	203	70	140	153
ARID5A_GAAACAGTACAAGATGGCTA_GAGGCCGAAGAAGGCCAAGG	327	291	373	74	171	3	4	1	176
ARID5B_ACAGGTTTACCACCTCGCCA_AGCGGTACCGGCAGTACTGG	953	428	305	141	378	105	524	308	125
ARIH1_TCACTTAACAGCTTTAACTG_TTGGATTGCAGCCAACACAA	852	23	323	0	115	1	0	0	0
ARIH2OS_GCGGCTGCCCAACCAGCTTC_GAGGCGGCGGCACAGCTCCG	393	421	59	243	92	55	93	49	29
ARIH2_ACAGTGCAATCGGTGCAACG_CCTGTACCCGAATAACCATG	280	245	288	226	155	630	267	426	408
ARL10_TACAGGCTATCGATAACCAG_GCCCACCAAGGACTTTGAGG	1028	708	939	855	853	754	496	308	807
ARL11_GCCCACTGTTGGTTTCAACG_GGTGCTGGCCAACAAGCAGG	419	242	454	252	277	340	137	206	459
ARL13A_TGACACTTACTACTCGGCAT_ATGGCCAAACTACTATGCAC	405	650	723	183	502	538	244	517	673
ARL13B_GTCCAACTCAGCCAGACCAC_GCTGAACTCGATGGAACCAG	1178	364	522	211	214	502	888	245	796
ARL14EPL_GGATTAAAGTCTGCTACCTG_AAACCCACCGTCGGTTGCAG	46	218	138	91	94	0	21	39	54
ARL14EP_AGCCTACCTGTCTGAACCAG_ACAGCCACTTGCGGTCACAG	1872	1464	1561	1115	1488	1631	1321	1046	1387
ARL14_GTTACTGTGAGAACACCGAT_GCCTGGAGCTCTGACTGCTG	152	100	241	346	341	237	278	352	428
ARL15_TGGTCGACACGACGTTATCG_ACGTCGTGTCGACCACAGGT	4	1	1	5	0	2	3	0	0
ARL16_AGAGGCGTCCATCACAAACT_TGCCGTGGTGATGTTCTGCT	5024	3220	4290	3766	3583	5618	4288	4747	5489
ARL17A_GGTCACCGGCACAAATGATG_AGATGCCTCATCATTTGTGC	398	245	616	612	389	348	417	369	398
ARL1_GGACAGACAAGTATCAGGTA_CAAAGGCACCGGCCTTGATG	712	1251	606	667	487	183	169	366	139
ARL2BP_TTGAAGAACAGCTGCTGCAG_CGAGGACTGGACTTAAGCAG	396	213	94	188	361	10	14	29	11
ARL2_GCAGGCTCTGGAGCTCCCGC_TGGGTGGCCAGAAGTCCCTG	68	1	3	1	1	0	0	1	2
ARL3_GGATCTGCCAGACTCGGTCG_GGAACTAGCGGAATTACTGG	45	103	2	2	64	56	0	0	50
ARL4A_GTCTTTCCACATTGTTATTC_TTGCTAACAAACAAGATTTG	498	1108	1078	750	1191	808	258	288	484
ARL4C_GGACGGCATCATCTACGTGG_CATCGGCGAGGGCCTCACCG	908	836	182	892	570	1139	723	1044	1331
ARL4D_AGCCGGGCCTCGGACAACCA_CGGGTATAAGAGCGCCACAG	486	420	440	413	536	718	330	931	838
ARL5A_GCTGTGCTCTAACTGGCGAG_TGGAGACTGTTCAATCACCA	1179	601	643	1150	1015	2116	985	1421	1287
ARL5B_AGGTCATCCACTCTAGACCT_TTATCTCACACCAATCCGGG	729	924	358	538	808	772	706	581	1068
ARL5C_AGAGCACACGGTCATCATCG_ACTGGAACATCAGTTAGCAG	1064	1327	798	554	370	462	596	793	1022
ARL6IP1_CCACCCAAGCAACCGCAGCA_CACCCAAGCAACCGCAGCAA	1607	980	1431	1523	1244	1645	1892	1933	2009
ARL6IP4_GGAGGCCGAGCAGTTCCTCG_ACGACACAGAGAGATCAACA	215	394	144	459	192	1	47	177	226
ARL6IP5_GACCACCATAACGAACGTCG_GGGCAAAGCGATCGGAACCC	44	0	2	73	0	67	101	1	8
ARL6IP6_TCGCCATGCTATAGCCCATG_ACAGGAGAATCCAGCAGTTA	663	211	235	246	420	182	111	366	180
ARL6_TGCCACTATTATCTAGCCCA_AGAACATCAAAGATAAACCC	937	344	782	700	603	199	126	117	111
ARL8A_TACCGCGATCACGTTGACGA_CCTCCCGTGTACTTACACGA	2259	1234	1127	1898	1806	2703	2477	3150	4977
ARL8B_CACCGCGATGACATTGACGA_AGAGATGGAGCTGACGCTCG	5293	2757	4098	3294	3121	3078	3187	3136	5996
ARL9_TCAGCAGCAATCCCTTGGAT_TGGGAAATGTACCTATCCAA	1129	1046	1440	596	944	458	725	617	726
ARMC10_TTACCTGCTGGAGTCAACGG_TCGGCCCGGCCTCAGACGGG	1480	1115	1653	1589	1304	1084	1313	1506	2112
ARMC12_GTCATCCGTAGTACAAGCAG_TGTAATGCCATTTCACCACG	14	168	67	0	208	0	27	0	0
ARMC1_AAGCGGAGTGGACGACTGGA_AAGGCAACTTACAAGCAAAG	383	242	251	338	316	594	209	363	276
ARMC2_GCTGCGGTTCTCACCCAGCG_ACGGCAATGGAACAGTACAA	22	0	1	1	0	122	93	81	1
ARMC3_GGAGCGTAGCAGCTCTACCA_ACTGTGTTTGCAGAACGCAG	147	365	150	117	323	287	41	223	270
ARMC4_GACCTCGTTAGGCTGCACGG_GCTGCAGGAGCACTGCGCCA	1483	1579	930	1133	1558	1378	792	988	882
ARMC5_CAAGGGCAGCCACAATACGA_ACAGCCTCTTACCAGCACAG	971	859	350	562	513	174	332	193	81
ARMC6_TCATGGCCACCACACTGACG_CAACAGCCGCATCATCGTGG	436	175	179	139	5	4	247	1	127
ARMC7_ACCAATAGCAAACTCCACCA_TTCCAGGAGACCCAAAGCCA	1112	491	549	80	7	0	0	0	3
ARMC8_TAGCAGGTCCCGCTATACCC_CAATATTCTGAACTGCACCG	903	418	675	886	736	665	405	491	492
ARMC9_CAAGGAGGCTCGTAACATGG_GACGCTCTGGAGGTACTCAG	921	427	608	712	341	1478	556	892	1186
ARMCX1_AATGCCATACGTGAATTGGG_GGCCCGAAGTAAGAGCACCA	1367	1239	842	712	695	833	322	808	837
ARMCX2_GCACCCACTGAGGTGACCGA_TGTGTCTACAAATACACCAG	1395	1108	702	1287	1076	2765	1261	2636	3528
ARMCX3_AAAGTAGGCTGGGTGACCGC_GATATTATTCGTGATCTGGG	416	500	384	243	377	329	233	371	250
ARMCX4_TATTAGGTAAGGCTTCACCC_CACCAGGCAAGACTTCACCC	1024	710	454	393	667	473	436	189	69
ARMCX5_CAGTCCAGCCAGCTGCACAG_ACAGTACTGACCCTAGACAT	3501	1229	2142	1624	2321	2087	1640	1855	2766
ARMCX6_TATGGCTCGGCCCTGGACTG_ACTGAGGACAGGCCCTCAGG	743	699	583	746	454	1631	826	555	1113
ARMH1_CAACGACATGAGCATCGCCG_AAGTTCATTGAAACCAACCA	1547	1123	1320	821	720	1382	794	635	934
ARMH2_AACACCAACATGCCACACTC_TCAGCTGCAAAGTTCCCAGC	2331	1850	1355	1096	1186	2470	2032	1421	2425
ARMH3_GTACTGCACATACTAAAGGA_TGTAGGAGCAGGACTGACAG	306	0	49	88	267	171	141	101	317
ARMH4_AGACTTCACGGAATCCACCA_GATGACAGCTGATAACACCC	3797	2870	2926	3057	3064	3221	2998	2551	4145
ARMS2_CCCAGGACCGATGGTAACTG_GAAGGACACAGGAACCACCG	700	464	210	349	272	376	151	401	753
ARMT1_TATAAGTCAGGTGCAACCTG_AATACCACAGATCTTAACTA	1209	998	534	802	679	617	593	482	1022
ARNT2_GGATGTGCATGGGCTCGCGG_AAGGGCAGCAGTCATCCATG	446	318	463	377	443	976	141	86	493
ARNTL2_GTTCACAGTAATCTCCACGC_ACACACGTGTCCTTCCAGCG	1815	1763	1445	1504	1765	3109	927	2474	3155
ARNTL_ACATAATCGAGATGGCCCAG_GCAGTCGTCCAATTGCGACG	1079	1384	1327	2252	1822	1796	1321	1480	919
ARNT_AGCCAACAGTAGCCACACAG_ATCACAGTGAAATTGAACGG	1029	304	389	571	267	150	77	156	93
ARPC1A_GCACCAGAATAGCATCACGT_GGACAAGAGAGCCACAACTG	495	215	163	31	73	214	148	39	55
ARPC1B_GAGCGGTGCCAAATGGACCA_CAGATCTCGGTGCTCAGCGG	823	1089	887	631	565	425	623	967	1343
ARPC2_GAAAGACACAGACGCCGCTG_GCCAATGTTGTCACCCACAG	2524	2516	1496	1496	1490	1033	690	860	1239
ARPC3_TACCAAACTCATCGGAAACA_TCAGAATGATAAACCCAGCA	36	214	0	81	17	0	0	2	11
ARPC4_GAACTCTTCAGCCACAATGC_GGAACTCTTCAGCCACAATG	10406	8605	6026	4319	3898	2889	1352	998	1135
ARPC5L_ATTCGTCGATGTCCACCCGG_GTTGACGGGAGAGTTCCGCA	0	0	0	0	0	0	0	0	0
ARPC5_TTTATTGACCCACCAGGACC_TTGACCCACCAGGACCGGGC	1	0	0	0	0	0	1	2	0
ARPIN-AP3S2_CGGCGCGCTCCGGAACAAGG_ATGAGCCGCATCTACCACGA	110	177	1	49	2	1	173	5	258
ARPIN_GGATTTCTCTAGGATGACTG_CAGCGGAGATCCGAGAGCAG	293	1060	1089	647	380	630	249	417	642
ARPP19_GGGACGGCTTCCGTTGAGGA_TGCAGCTCCGGATAAGACGG	1668	782	682	1147	1259	2157	1341	2163	3687
ARPP21_GGTGCGGGACAGCGATCCTG_CCTGAATCAGGCAATAGCAG	945	1327	783	1329	893	1969	1130	934	2054
ARR3_GCTGCCAGCTGCCAGAAACG_CGTGGACCATGTGGACACGG	377	73	151	20	58	189	139	328	211
ARRB1_CGGTGGGAACGACTGTACGT_GGTCAGCGTCACATAGACTG	1456	1224	858	685	1021	1654	827	682	1125
ARRB2_GACTACCTGAAGGACCGCAA_GTAGTGTGCTCACCTGACTG	2670	1627	1375	1404	1084	1657	1194	1329	2685
ARRDC1-AS1_GGCCCGGCCTCGGCCTGAGG_GGAACCGGAACGCGCGCCCG	931	818	283	364	307	1324	598	845	1402
ARRDC1_GCCTGACTGGTTCTCAACGT_CAAGGCTAATGACACAGCGT	12	0	178	85	84	129	32	24	1
ARRDC2_GGAATGGTGCCGATCACCAG_GCCCTCGAAGGATGTCACCA	237	212	330	273	272	106	190	66	120
ARRDC3_GAACTGCTCTTCCCGAATGG_AGGATAGAGGGAGAAACTGG	193	77	151	49	42	0	51	28	80
ARRDC4_GTGTTCGAGGACGAGCGCAA_GGATTGCTGCATTATCAGAG	1877	830	1464	1234	961	1208	705	589	896
ARRDC5_TCACGCCCAGTGCAGAGCGG_TGAAATGGAAGTCAAAGGTG	727	425	121	541	406	212	460	490	854
ARSA_GAGACCATGCGTATGTCCCG_TGGAAAGGGAACGACCTACG	12	1	0	0	73	0	13	165	101
ARSB_AGTAGGTATCAAATCCTCGG_GTGAGCAGCTGGCTCCGCGA	1061	778	510	695	496	216	104	134	376
ARSD_GCTACGGGAACAATACACTG_GGGATGCACAATTCACACCC	490	461	206	198	478	526	488	523	1469
ARSF_GGTGCCAGTGAAATCGTCCG_GCTACGGCAATGACACCATG	21	0	1	0	1	0	0	0	0
ARSG_TCCAGCCAAGCAGACGACCT_TCCGCTCAACGAGACCACCT	2076	1294	1363	1506	1128	2602	1802	1354	1908
ARSH_TGTTACCACCCGCTCAACCA_TACTTCACCTCTGACAACGG	2983	2451	2984	2688	2324	3495	3173	3893	5149
ARSI_TGCGGCTTCGACCTGCACGA_AGCGGTACAGGTACTCACGA	1271	754	529	786	610	2270	758	1201	1209
ARSJ_GCAACCTGGGACCGAACCGG_TATGCACAAAGCCTACAGCC	1348	1052	1116	773	736	1918	580	1322	726
ARSK_ACATGCTTCGAACTAACCAC_TTACGGATAAGATTAACCAT	67	79	1	79	1	36	22	14	67
ARSL_GCTATGGCAACAACACCATG_TCACGCCGTCCTCTGCAAGG	785	964	1434	867	627	861	1732	677	1013
ART1_GGCTGCAACATGCTTCAGGG_TCTCCCGGATCTCAACCACA	494	284	73	75	336	1001	734	278	543
ART3_GTGGTATATAGAACAAGCCA_GAAGGCTGAAGTGTTAGACA	739	984	561	444	262	251	385	216	528
ART4_AGTACTGTACAGGTGCACCC_CATGACTACCACACACGCTG	553	515	532	871	658	594	552	597	805
ART5_GTGGGCCACTGCCTTATCCA_GCCTCTTGGGTTCAAAGCGA	279	36	304	112	58	11	0	1	0
ARTN_GCACCAGCTCGTCGGAGCGG_TCTGCTGAGCAGCGTCGCAG	1738	381	710	157	400	691	631	860	1375
ARV1_TCATGGGCCGTTCTACCCAC_CAGCAGTAAGCCACTCAACA	1189	933	611	681	443	992	903	389	993
ARVCF_GCAGTCTGAGACCGACAAGG_GTGTGAAGCAGCCATCACCA	0	0	0	0	0	1	0	0	0
ARX_CATGAGGCTGGACTTGACCG_TCTCGCGGTACGACTTGCTG	3298	2415	3056	3160	2816	4282	3845	4628	5836
AR_GGTGAAGGATCGCCAGCCCA_AGAGAGACAGCTTGTACACG	1073	923	878	1114	1396	2133	1247	1548	3198
AS3MT_TACACGAAGAAGTAGCCCTA_TCGGCAGACCTCCAGACCAA	2320	819	1519	2173	1983	1986	2046	2923	4477
ASAH1_TCTGAACCGCACCAGCCAAG_TAGTTGCTCAGTTATGACCC	586	537	532	469	569	445	465	170	499
ASAH2B_ATGTAAGCAGATAATGCGTG_ATGAGGCTACTTCAACATCG	112	51	96	0	0	5	65	4	116
ASAH2_ACGGTAGCCAACCTGAGCAG_TGGCACTCATCATTACAAGG	1524	357	538	519	321	285	257	490	617
ASAP1_CAAAGAAGAGGCCCTAACCA_GTTCATCGCCGAGACCACCG	1359	698	718	631	692	1159	829	660	1112
ASAP2_GACTCAGTCAAACCCAACCC_AAATGAAGAGCAGTACACCC	106	0	80	168	326	232	36	40	21
ASAP3_AGCGCACGCCCAGTTCGCGG_GAATGAAGAGCAGTACCGAG	285	555	263	315	156	669	516	303	691
ASB10_CACCAGCAGCACATGAACAC_CGACAGCTGCATGGCCACGG	13	72	1	0	1	1	0	6	11
ASB11_TAAGGAGCCAGTGTCGACCA_AGCGAGGCAGTCCAATGTGG	1750	1657	1949	1945	1752	2318	2201	2706	3455
ASB12_GTCCAGGTGCCCGTAGACTG_CTGCAGGAGCTCCTAGACCA	2101	1750	1776	1890	1812	2052	699	1505	1726
ASB13_TGGCGGCAACATCTACGCCC_CTGCGTGAACCAGGTCACCG	1077	566	664	932	1583	1096	1010	2044	3195
ASB14_GCTGCGTGACTGCTATGACA_TGGGAGCAAACCACTCACAA	1333	1042	864	799	816	663	595	413	696
ASB15_TAAACGACGAGGTAATGCTG_TAGAGGAAGCTTCTCCACTG	1018	1100	447	769	448	315	685	122	594
ASB16-AS1_GTGCGGTCACGGTACGGACA_GTGAGGAGTAGGGTCGGCTA	475	290	374	214	371	378	146	115	26
ASB16_CAAGGCTAATGTGCTGACTG_GCGGAGAGAGCGCAGCATGG	463	480	241	378	345	1059	432	241	140
ASB17_GATATCACTGTTACGAACCA_CCCTTCGAGAGTAAGAGTAA	13	180	269	109	197	143	86	58	43
ASB18_GTGCAGGCGCTGCTCAACCA_GGTACCTGATAGTCCAAACG	152	0	2	1	2	1	0	0	0
ASB1_TGCAAGAGGAGAGCTACCGG_TAGGCTGCGCTGATGTACAA	567	713	492	412	479	1409	999	1531	2162
ASB2_GACCACCGCGAAGTACAGCG_AGGTGCTGACATCAACACGC	370	593	485	749	278	1336	810	1250	1787
ASB3_TTAAGGCTGTTGCTTCAACA_ATTGCCTAGAAATATTACTC	1222	1679	1053	1253	597	384	195	181	196
ASB4_GGAGCTGGTGGCCTTCTACG_GCACCAGAAGACATTCCACA	454	350	382	657	437	793	541	1141	975
ASB5_CATAGTGAAAGGCAACCGCA_GTAGGTGCTGACGTACAGAA	854	544	582	673	584	1438	978	479	1412
ASB6_CCCATGCCGCAAGAGAACGT_GGAGCTGCTGGTGCATCACG	82	101	26	74	149	97	127	125	68
ASB7_GTTGCAGATTCAGGCCGCGG_GTGCGAAAGATGCTAGAACA	689	609	345	377	320	311	297	195	465
ASB8_GTCAGCATCTGACACCATAC_GGTGTCAGATGCTGACTGTG	0	105	0	0	0	187	205	504	596
ASB9_TTAGGAGCGGACGTGAACCA_TAGGAGCGGACGTGAACCAA	118	227	85	279	306	781	99	255	545
ASCC1_AGTACTGGCGAAGTGCTCCA_CAGGTACAATCTCTACACAG	772	750	759	771	1387	629	486	861	783
ASCC2_GGTGATCAACAATATCCTGG_GCTGAACGACAAGCGTGCAG	51	76	0	3	2	0	1	1	1
ASCC3_GCTACAAGCACATTAGCCTG_TCTTCTACCCAAATCCACCA	313	461	290	113	1	11	0	2	35
ASCL1_GCTGCTGGACGAGCATGACG_GGTGGAGACACTGCGCTCGG	1968	1716	687	558	690	819	801	1208	1990
ASCL2_CAGCGCGCGGATGTACTCCA_GCTGCAGCGCAACAGTTCCG	1546	1175	1593	1565	1391	1853	975	1335	2235
ASCL3_GGAGAAGCGACTCAGCAAAG_GCTGAGACCAAGAATAACCC	387	667	684	525	245	417	778	392	497
ASCL4_CGGGTGCGCTGCGTGAACGA_TGATGTAGTCGATGGCAGCG	67	70	150	194	229	81	194	172	317
ASCL5_CGAGTCAAGTGCGTCAACGA_GCTGAGTCGCTTCTCAGCCA	403	293	352	455	268	517	328	737	1115
ASDURF_CAGCCGAGGGACGCGACCAG_TGTCCTCTGGTCGCGTCCCT	1370	697	1057	453	833	551	459	103	285
ASF1A_GATCACCTTCGAGTGCATCG_CAGGTCCTCGATGCACTCGA	1833	1387	1546	1009	814	894	707	265	301
ASF1B_TCAGATCCTAGACTCGGTGC_TATGGAAGCGGGTCACCCGG	2516	2109	2434	1941	2518	1027	1555	1123	2838
ASGR1_GGACGGGACGGACTACGAGA_CAGACACGAACTGCTTCACG	562	459	191	324	241	517	370	284	375
ASGR2_GCTGGAGAACGCACACCTGG_GGTGGTCATCAACTCCTGGG	130	97	79	156	195	66	0	111	398
ASH1L_ACTAGAGACACACATACTGG_AAAGCAGAAGCCATTACCAG	12	76	1	0	0	0	1	0	0
ASH2L_TCATCTGAGATCTTTAACTG_GGTGAGGTAGAGCTGCAATG	1127	902	711	90	138	4	1	13	1
ASIC1_CAGCGCTGAAGACTTCAAGG_TGAGATACCAGACACACAGA	24	151	29	4	125	17	202	0	4
ASIC2_TGGCAAACCTCTGCTCACCA_AAGGTGGCTCAGACTGACTG	535	124	203	101	255	301	222	275	517
ASIC3_GGCCTGCGAAACCCGCTACG_CCGGAAGCTCAACCGCAGCG	0	0	1	0	0	0	0	0	0
ASIC4_GAAGTGTTACACCTTCAACG_ACGGACTGCGCAGAACCCTG	624	559	1024	714	506	1039	403	423	1145
ASIC5_TCCCAGCATCAACGAAACCA_AAGCCTAACCCATCAAACTG	533	370	478	211	183	371	137	133	263
ASIP_GACATCCAGTAGGTTCACAG_AGACAGAAGGGACATCCAGT	0	0	1	1	0	0	1	1	0
ASL_ACGGCAGGGAAGCTGCACAC_AACGTGATGTTCTCTTCCCG	1765	779	1201	1226	890	1708	1373	2003	1969
ASMTL_TACTCCGTATGGGTACGCCA_CTGGGAATACGTCCACAGCG	448	387	413	342	490	557	815	199	301
ASMT_TTGTGACGTCGGGCTGACCG_GTCCAGCGACTACCTGACCA	198	430	827	1002	448	1322	933	777	1339
ASNSD1_AGTGTACCAGATCGAATCAC_GCTACCACTGATACAAATGC	385	788	681	700	586	46	439	948	333
ASNS_GGATCAGATGAACTTACGCA_TTCTAGCAGCCAGTAAATCG	278	448	324	391	104	174	80	116	249
ASPA_ACGGTACAGTCTCCGCCCAG_GAGGACCAACTTCTATACCT	2	1	0	0	0	1	1	1	0
ASPDH_CCCGCGAAATTCCAACACCA_GCGAAATTCCAACACCATGG	388	79	223	235	28	44	6	7	17
ASPG_AGGCTTCGACATGACATCGG_AAGGCAAACCCACTCAGCGA	283	48	72	32	22	201	187	168	4
ASPHD1_CAGGAGCTGGTAGCACCCGG_GTAGCAGTACCAGAGGAACA	456	489	260	530	526	441	688	572	1363
ASPHD2_GTGTGGTACTGTTATCACGT_GGCCACAGTGATGACAGCGG	776	1219	489	842	677	1276	774	1057	2396
ASPH_AACCGAGCATAGTTACCACG_TCAAGAGGTATCCCACGCCA	1028	1111	847	813	1105	823	772	495	314
ASPM_GGATCAGGTAACATAACACA_AAGTGAGCCCGACCGAGCGG	326	678	574	266	331	43	98	35	35
ASPN_TAACCACAAAGAAGTTGCGA_TAATAATGGGATAGAGCCAG	752	990	715	438	391	247	362	436	161
ASPRV1_GGTCCACCCAAACTTGTGGG_GTAAGGGCTACTATCTCAAG	1	4	0	4	0	1	0	0	5
ASPSCR1_GGTGACCAAGGCCTTCAGGG_ACTTCAGATCATATTCACAG	830	826	400	710	1558	399	388	498	571
ASRGL1_GACGATCCCGAGTTCAACGC_GCCGCCGTGGACCACTACGA	891	511	804	599	513	773	277	249	389
ASS1_CAGCCACACGAGGATGCACG_TGACCTGATGGAGTACGCAA	30	182	0	0	74	0	0	0	0
ASTE1_TTGAACTGAAGCAAAGACGG_GACAGACATAAGTACCACAC	325	697	417	251	492	81	255	311	968
ASTL_GAGTGCCTCGGACATCACCC_GGTGACAAACCTGATGCACG	1051	499	714	468	510	561	471	833	1138
ASTN1_GGATGGATCCACGTCGCCGG_GACTGCAGCAAAGATAACGG	3655	2241	2338	3187	2857	3357	1771	2408	2866
ASTN2_GCTGCTGGAAATCAACCGTG_TATACCCTCATCCAAGACAA	1071	319	1004	845	743	1097	679	617	1169
ASXL1_GAATCAGTGCGTATACAGCG_GAGAGTTGATCAGGGCACGG	649	547	814	742	458	511	382	572	988
ASXL2_GTTGCTGGCAATCTCCAGGA_TGGAAGGAAAGACTCTCAGA	3793	2480	2288	2451	2820	2032	1115	1382	2131
ASXL3_GAAGAAGAAGGACCGCACCT_CTTGAAATGGACCAAAGCTG	727	666	460	1079	539	760	557	269	1232
ASZ1_TGCTCGAGATGGTCACACCC_AGTGTAACCATTCTCATCCT	3451	2148	2740	2311	2591	3391	1875	2478	5159
ATAD1_GGCCCATAGAGAAGAACACC_ATAGCCGAGTCAAGGTCCTG	748	216	277	392	461	559	751	562	1910
ATAD2B_GCTCTTCCGGGTGTTCACCA_AAGCCGCCCTGATTGCACTG	399	329	327	102	195	80	291	327	175
ATAD2_AATCCAGATAGAGATCCTGG_CGCGGCGCAGAAGAAACCCG	647	591	683	827	687	272	585	492	723
ATAD3A_TGTCGCCGGCCGCTTCATCG_GAAGCGGCCGGCGACAAGCG	3	5	0	3	1	0	0	0	1
ATAD3B_CGTCACTGGCCGCTTCATCG_GATGCTGCGAGTGGAGACCG	1499	1345	1204	939	750	856	729	1112	1334
ATAD3C_AGGAACATCAAGAAGAACCG_GCTACATCGAGGCTCGGCTG	399	770	516	230	110	17	9	2	0
ATAD5_AATGCCTCTTCCCAGCGCAG_TCTATCTGAAAGCTTACCCT	2531	1563	1026	528	547	487	257	66	279
ATAT1_ACTGGAAGAGTTCTCGCCCA_CATGAGTCTGTGCAACGCCA	2	0	0	0	0	0	0	0	0
ATCAY_GCTACCAGATGATCGACCGG_GTGGCGGACAGTGATCATCG	320	159	278	442	360	641	143	330	600
ATE1-AS1_TGGAGAAGGAACGGAAATAG_TGGAGAAGGAACGGAAATAG	304	527	241	328	143	207	252	135	480
ATE1_GCGTCGGGAACACTCACCGC_TGAGCCCATGGATTCCACAA	136	256	284	252	249	372	203	101	78
ATF1_GCGCCGTGCTAGGATCCCGT_TTATCTTCTGAAGATACACG	1871	1406	891	1482	770	583	427	443	333
ATF2_GCTCGTTCGACCAGTCACCA_GGACGAACAATAGCTGATGT	402	174	3	157	242	13	114	168	314
ATF3_AGAAGGCACTCACTTTCTGC_AAAGTGCCGAAACAAGAAGA	478	176	116	273	434	594	614	725	813
ATF4_ATCACAAGTGTCATCCAACG_ATCCACAGCCAGCCATTCGG	2	2	65	1	0	0	0	1	1
ATF5_TGTCACTCCTGGCGACCCTG_TTTACAAGGCCCGGAGCCAG	3019	3023	2731	2961	2267	4114	3413	3017	5324
ATF6B_GCTGGACTCGAATAGCACCC_GAGGGACTGCAGAAGGACTG	2	73	1	0	1	0	81	0	120
ATF6_GAATAAGAGTCCACTGACCG_TTTGCCAATGGCATAAGCGT	3410	3666	3835	3315	2534	2000	1575	1254	2669
ATF7-NPFF_CAAGTCTCCTCAATCAATGG_AGGTTTGGCAGAAATACCCA	113	286	158	329	145	155	157	74	112
ATF7IP2_TCTACAGTAACCAGTACCGT_GTCTACAGTAACCAGTACCG	546	579	362	249	466	339	384	523	528
ATF7IP_GAGATGGTAGCTATCAACAG_ACTAGAGGATAGATCACCAG	413	120	221	80	192	44	19	10	135
ATF7_CAGCTGCAGAGCGAACACTG_TAGATTCCTGAAGAACTGTG	135	11	307	92	90	1	2	41	33
ATG101_TGACCGTCCACACTTCCCAT_CGAGAAGATCATCAACATCG	1840	1357	968	1170	1195	2807	931	1800	2234
ATG10_TATAAGATGCGACTGCTACA_TGTTGCGTAATAGTGTCCCA	280	357	306	175	68	27	127	141	87
ATG12_GAGCGAACACGAACCATCCA_ACTTGTGGCCTCAGAACAGT	102	122	88	83	48	171	603	85	311
ATG13_TGGTCTCCAAGACATCGTGA_AATGTGAACTCACCTACTGG	19	228	61	0	0	1	1	1	0
ATG14_TGTGCAACACTACCCGCCGG_TCTCTGAAGACACATCTGCG	33	195	69	0	0	1	0	0	0
ATG16L1_TGCAAGCCGAATCTGGACTG_GAATAACCAAATGCAGCGGA	713	447	552	747	634	681	598	1247	896
ATG16L2_GCAGCGCAAGGCGCGCGCCG_GAACAGCATTGACCTCAGAG	114	239	125	221	268	75	102	277	33
ATG2A_TCGGTGAGCAGAGCAGCCCA_CGGTCTCCGAGATGTCACGA	1102	600	661	263	251	186	61	369	705
ATG2B_GAACAGTGTAACTCAAAGCG_GCTCGTACACCTTCTAGCCG	1138	1262	846	891	644	1617	669	557	1276
ATG3_TAGCCAAACAACCATAATCG_TAGTCCACCACTGTCCAACA	105	131	83	278	112	0	0	4	303
ATG4A_CCAGCTGTGTCAGCACTCAA_ATACCCACCAATGCAACTGA	2482	1684	1806	2583	2060	2975	1780	2583	3236
ATG4B_GCGATGCTCATGCGGCACGG_GCCGCCACGTACCACAGCGA	618	716	682	365	662	238	726	459	129
ATG4C_AGATTGGTATGGACCAGCTG_TCAGCTTTGACAACAGACTG	322	632	889	612	537	254	593	385	544
ATG4D_GATGGACCCAAGCTGTACCG_GAGAAACGTACACCACCAGG	109	28	0	97	1	48	35	121	5
ATG5_GATGGACAGTTGCACACACT_GATCACAAGCAACTCTGGAT	237	374	543	545	346	37	61	198	17
ATG7_TCCGTGACCGTACCATGCAG_TAGGGTCCATACATTCACTG	819	947	789	585	315	684	203	424	949
ATG9A_TCAAGGCCGAGTACAAACGT_CTGCAGTCCCGCCTCAACCG	234	236	186	369	281	235	450	484	1294
ATG9B_TGTGCTCACCGTCTACGACG_GCGCTACACCAACTACCAGG	101	397	234	223	240	208	40	117	88
ATIC_AGTGTACTTGACAGCAATGG_CTGGCGTCTAGTCTCCAAGG	1233	603	815	141	95	24	0	10	1
ATL1_GTATGGCAGACTGGCAATGG_GTTGAGATACATGTACAACC	480	707	270	191	669	515	537	580	585
ATL2_TTAGTTGCAACTTTAAGACC_TAAGACCAGGATGTGGCAAA	471	526	311	52	0	3	0	1	1
ATL3_TATAGCTATGGACTCCAAGG_TGTTCTGATGGATACCCAGG	1026	546	782	462	387	307	212	15	181
ATMIN_CGACACAGAGGAATCAGCAG_GACTAGGTGCATGTTGAGCG	952	556	767	502	427	223	537	123	231
ATM_AGAGCGAATACACAGACTCA_GTTGGATGCCAGCTGTGCAG	126	199	47	75	219	43	26	0	2
ATN1_GGAGCGAGAACGTCTAGCGC_GAGGTTCCTCGATAGCCCGG	1846	931	1224	700	480	601	521	785	3007
ATOH1_ACGGCTAGCAGCCAACGCCA_GAGCTGCTACAAACGCCCAG	1735	1280	1524	1820	1427	1427	1797	2498	2665
ATOH7_GATGGCCCTGAGCTACATCA_CAGAGCCATGATGTAGCTCA	1140	551	341	624	476	985	1458	819	989
ATOH8_AAGCCCTGCAGCAGACCCGG_TCGTTTCCTAGGCGACGCGG	1207	1249	1047	666	835	1666	776	789	1577
ATOX1_CATTGACCTGCCCAACAAGA_TTCTCTGTGGACATGACCTG	381	178	315	303	45	447	422	247	674
ATP10A_GAGGCGTCGACCGACAGCAG_TCTGGCCGCATACACCAGTG	2930	924	732	1133	1940	1212	1858	2287	4245
ATP10B_GGTGACTCCACTGATGACGG_GGCATGGGCAGCGTGCACCA	2417	2171	1719	2221	1974	3305	2093	2857	3433
ATP10D_CCGAGCCCTGAACATCGCCG_TATTCGCCTCTCCTGCAACG	740	616	662	781	252	832	1724	661	1105
ATP11A_GAGGCACTCACCTCACCACG_AGGTGATGAAGTAAGAGCCG	806	647	841	966	998	1277	943	1662	1263
ATP11B_GCATAGTACTCCAACTGCGA_CCTACCAGTCCAGTTACCAG	352	790	536	587	318	611	343	926	790
ATP11C_CCAACTAGCCCAGTTACCAG_AAGGTCTGATGTGTTAACCA	434	545	176	196	281	282	151	118	215
ATP12A_ACATCGCCTCAACATTGCTG_GGTGACTGCATCTGGCACGG	369	82	220	250	6	1	152	11	715
ATP13A1_GGTTGGCACCACCTTCACAA_AGACGAGGCCATGCTCACGG	240	16	551	179	79	32	204	6	1
ATP13A2_TCTACGCCCAGAGCCGACTG_GTAGAGCGTGCACACAGTCA	541	166	606	650	497	548	1009	722	883
ATP13A3_TTTGGGAGGACGAACCACTG_TAATCGAATTATGCCCACAG	40	324	134	206	154	52	76	1	138
ATP13A4_ATCACGCTACTACCTTGACG_TCTGCAGGGCTTAACTACCA	136	0	161	106	54	423	0	20	227
ATP13A5_TGGTAGACCTCACAATACCA_TAAGCTGCATAACCTCGTGG	43	52	116	43	61	119	149	145	9
ATP1A1_AAATCTGGAGACCTAGTCTG_GGATGAAGAAAGACACACCC	483	464	159	33	75	10	23	0	2
ATP1A2_GCAGCCACGAAACTCCCAGA_GCAGAACTTGACCCACTCAG	285	414	286	532	429	488	298	131	437
ATP1A3_GTTTGACAACCAGATCCACG_TGATGACGTGAACTTCACCA	3598	3742	3580	2637	3524	3942	2752	3031	4371
ATP1A4_GAGCATCGTACTGTCCGTCG_GCTGAGCACCAAGTACTCCG	1120	548	1119	664	269	752	687	618	1013
ATP1B1_GTGAACTGTACGGCCAGCAG_GGAGACTTTAATCATGAACG	2057	1555	1131	1320	934	1135	1022	1503	1500
ATP1B2_AGGAGTTCGTGTGGAACCCG_TGAGGGTGAACATGGCGGTG	125	0	167	22	25	0	46	1	1
ATP1B3_ATGGCTGTAGATACCCAACC_CGACCACCGGAGAATTCCTG	2162	1500	1049	345	349	110	133	89	12
ATP1B4_CGTAGTAAGGGTAGTAGCGG_GATCATGAGTGAATACCTGT	6	0	0	2	0	0	0	0	0
ATP23_GTTGGTGAACCAGTCGACAT_CAAGTGAGCAGTCTCCACTA	1471	1656	1001	572	511	415	247	682	328
ATP2A1-AS1_GCCGTCCGCCCGGCGCATGC_GCCGTCCGCCCGGCGCATGC	3	0	2	0	3	0	2	2	2
ATP2A1_ATAGGCCAAACATTCCTCCG_GCAGCCCAGGGTCTCTACGG	274	186	92	224	187	5	287	83	120
ATP2A2_GAGGCCACCTCGATTCTCGG_GAACGCGCACACCAAGACGG	902	886	720	502	561	62	153	208	111
ATP2A3_GGACTGGTCCACTCGCAGCG_CTACTACTTCAAGATCGCCG	1237	1767	1164	1326	1081	1394	966	1816	1888
ATP2B1-AS1_GGCTCGGCGTCCACCAGCCG_GATTCGGGAGAAGCTGACGG	2	0	2	9	2	1	36	132	61
ATP2B1_GCTATTGAGAATCGCAACAA_TTACAGCTACAACCTGGCGT	1130	958	1642	1114	1177	840	378	307	616
ATP2B2_GAAGAGCTGCATCATGACGA_GCAGGAACAGAAATTTACCG	0	54	2	40	0	5	0	15	18
ATP2B3_CACCACCAACCGTATGACCG_GGCGCTGCAGAAGATCGAGG	1348	1009	864	849	734	958	870	999	1122
ATP2B4_GTCATCAGGAATCCCAACGG_GCTGCACAGTAATGGAACTG	926	238	960	1024	1288	1080	1078	896	1478
ATP2C1_GGAGCTGTCACCTTAGAACA_TGATGCCGTCAGTATCACTG	420	717	577	253	370	399	191	230	55
ATP2C2_TGCACCATGTACAACAACGG_GTCTGTGAAGATGATAACGG	693	354	279	206	328	197	169	21	77
ATP4A_GGGATGGGCCCAACGCACTG_ATACAAGTCCCGCAAAGCAG	1092	1152	879	914	641	1015	405	706	1014
ATP4B_ACTGCTGGAACCCGGACACG_CTGGAAGAAGTACTGCTCGG	632	412	651	669	541	484	386	141	98
ATP5F1A_CGGATCCGCTGCCCAAACCA_AATTCGAGGAATGATACCGG	434	70	186	40	2	25	0	22	2
ATP5F1B_TAACATCTTTCGCTTCACCC_ATAGATGCCCAGCTCAGCAA	189	0	97	2	1	0	0	0	0
ATP5F1C_ACCACACAGTCCTCGATCTG_TTTCAGCTCTCTCTCAGCTC	491	473	272	70	75	1	11	0	2
ATP5F1D_GATCCGAATCGAGGCCAACG_GGTACGCACCGCCTACTCCA	5192	3341	3322	1030	923	1877	1012	661	919
ATP5F1E_CTGGGAGTATCGGATGTAGC_TGGGAGTATCGGATGTAGCT	153	7	8	31	89	1	18	5	10
ATP5IF1_CAGTCCGAGAATGTCGACCG_GCAAGCCCGAGGCTTCGGCT	3129	2482	2012	1694	1767	3372	3082	2010	2912
ATP5MC1_ACAGATCCGCTGTTGTACCA_AATGTCCCGGGAGACAACAC	328	0	123	1	0	0	0	9	5
ATP5MC2_GCAGCCAAGTTCATTGGAGC_GATGTCCCTTGAAATGGCGC	372	46	108	158	263	357	691	101	355
ATP5MC3_ATCAGTGTTATCTCGACCAG_GCCTGGGCTACGCACCAGAG	271	135	159	20	2	29	0	87	70
ATP5MD_CAATGCAATGCTTCCATATG_CAGTGTGTACTGGCCACATA	127	373	413	237	294	57	208	234	297
ATP5ME_ATTGCCAGAGAATTGGCAGA_AGAAGCAGGATGAACTGAAA	1328	945	1693	1590	1115	883	794	630	1022
ATP5MF-PTCD1_GATATATTCCAGGCCCTGGA_TGATATATTCCAGGCCCTGG	356	635	584	412	421	160	93	360	368
ATP5MF_TCCCGCATCAAGATCCAGCT_ATGCGGGACTTCAGTCCTAG	2486	1611	1177	1442	1056	1160	1063	685	2072
ATP5MGL_TGGCCACTGAGGTGTCGACG_AAACCACGTCGACACCTCAG	92	250	160	45	54	7	0	11	1
ATP5MG_GCTCACCGTTCACCAGCGCC_GTTACGGACAAATTGGGCCA	3688	2901	2789	2343	1252	907	807	964	1135
ATP5MPL_GGCGAACTATTACCTGACAC_TGGTGTAGTAGGGCTTCATG	1844	997	1982	757	710	439	405	142	131
ATP5PB_TCGTTATGGACTGATCCCTG_GTAGGGTATTGCAGGCAACA	17	11	64	55	9	10	24	0	78
ATP5PD_GAATCCACCAGCTATCGACT_TAAGCCCAGTCGATAGCTGG	417	271	0	78	85	3	0	6	4
ATP5PF_GACGGCTGACCGAATGACAG_CCTCCGCAAATGGACTGAGA	543	698	526	527	397	1466	228	594	1017
ATP5PO_TGCAAGGTACCTCTCCGCGA_ACCATGATGAGTGTCCATCG	853	350	320	402	382	429	516	143	269
ATP6AP1L_TCCTACCGCTGCCAACGCGT_GCTGCAGGCTGCCCACGCGT	1210	651	802	1129	905	2795	2057	1685	1634
ATP6AP1_GCTGACTGCATACCAGTCGA_CGAAGATGTCCCATACACAG	626	583	485	242	227	397	43	104	73
ATP6AP2_AGGAGAGCGGATCCCAGACG_GAGCACGACAAACACAGCCA	577	262	287	107	2	114	78	0	1
ATP6V0A1_CTAAGTCAATCATGTCCCGG_TCTAAGTCAATCATGTCCCG	1041	966	977	570	633	283	229	316	575
ATP6V0A2_ACGGCTGTAGACAGACTCGG_TGGATTACAGCTGTATGCAG	1715	1987	1223	1124	1056	1246	554	617	1627
ATP6V0A4_GTAGGATCAGATAGCGCCCG_TTACTGTGGCGAATCTGCCG	693	1156	1532	464	926	786	441	335	1185
ATP6V0B_GGTTAGACAGGCCTACGGTG_TGTCATTAGCAACATGGCTG	207	208	145	25	0	10	0	0	0
ATP6V0C_CAAGAGCGGTACCGGCATTG_GACAGACATGGCCGCAATGC	477	0	2	0	0	0	0	0	0
ATP6V0D1_CTTGGGCACGAGCTCAGCGA_AGGCAGCTTCGAGCAGATGG	2301	967	808	165	178	50	5	9	53
ATP6V0D2_CGTGGACCATGGCTACCTGG_TGACCAGATGAAGAACGTAG	80	0	1	0	64	0	54	0	50
ATP6V0E1_ATCCCTAAGGGTCCTAACCG_TCCCTAAGGGTCCTAACCGG	138	74	225	264	191	91	52	72	48
ATP6V0E2-AS1_GGCATATCCAGAAGGTAAAG_GGCATATCCAGAAGGTAAAG	445	458	798	449	217	71	30	20	90
ATP6V0E2_GTGCCGAAGGGACCCAACCG_CAGGAAGCGCACGTACCAGA	1166	945	930	721	1129	1754	754	979	893
ATP6V1A_GGTTACACAGACATACCCGT_TACAGGCCATACTTGCACCA	711	372	117	35	29	18	14	3	1
ATP6V1B1_GTCATGAACAGCATTGCCCG_GGACATGAGTTCCTATGCAG	662	754	351	519	571	765	599	193	600
ATP6V1B2_GAAGAGGTACCTGGTCGACG_GTACGCCAGAAATTCAGCTG	207	1	162	0	0	3	0	1	4
ATP6V1C1_GAGAATCTGTTGGCTAATGG_TAGCCGAAATGGTAGTTCCA	2286	2231	2038	393	568	405	348	269	710
ATP6V1C2_GATGGACCTGAAGTCCCGAA_TGTGGTGGACACAATAGCCA	1718	696	1362	1090	556	1149	680	663	841
ATP6V1D_GCAAGAGTACGTTCAATCCG_TAGGGCACAGACCATCATGA	348	133	88	2	24	53	55	37	6
ATP6V1E1_CTGCAACGAACAATCATTCG_CAGGAAACAAGATTTCCCTC	1557	351	541	120	77	79	13	6	19
ATP6V1E2_GAGGACCCAGAGGTCTACCA_AGGACCCAGAGGTCTACCAG	903	379	615	327	353	404	196	208	201
ATP6V1FNB_CTCGGGTGATAGGTGGTACC_GTTACGGCAGAACTTCTGGA	612	482	247	17	409	496	362	223	569
ATP6V1F_AGGGTCACGCTGATTAGGGT_CTTCTACAACACTGCCCGGA	49	1	128	177	209	380	231	268	939
ATP6V1G1_GGCAGCCGAGAAGGTGTCCG_TCTGCCGGAAGTATGTCTGG	0	0	2	3	1	0	0	0	0
ATP6V1G2-DDX39B_GCCGTCTGAAACCAGAAGAC_AGATCTGGCCAAGAACTACC	5	0	0	1	1	42	0	0	0
ATP6V1G2_GCTGGGCCAGGACACGCTCT_GAGAAACCGAGAGCGTGTCC	4	117	0	0	0	0	0	249	0
ATP6V1G3_ACGGGCCAAGGACAAGCTAG_GCGATTGAAGCAAGCCAAGG	120	263	162	86	248	163	155	246	166
ATP6V1H_TATGTGCGGCATTATCCACG_TTTGCACTGAATCATAGCCA	393	242	295	243	125	32	151	293	377
ATP7A_AGGGATCCTATACTGCTCCG_CAATAGAGGCTGTATCACCG	108	0	1	24	79	0	1	0	1
ATP7B_GATGAACTGAGCTATCTCGA_GAAGTCCGTGCAGTATCCCA	951	1299	1330	799	1174	948	569	1054	519
ATP8A1_GTGAACAAGAAACAAACGCA_AGAATCTGATCTGCTCCCAG	390	666	547	673	397	499	356	325	194
ATP8A2_TCTGTAACAGAAGCGACACA_AACAGGAAGATATACCACCC	200	0	1	1	134	0	0	0	1
ATP8B1_TAGTGTGGTGTACCAAGCCA_TGTGTTGAGAGGCATCCCGA	1256	695	633	1403	1171	774	523	352	378
ATP8B2_GTGCCACCATACCATAGCTG_ATGGTGAGGACAAGAACCAA	17	0	0	32	1	0	1	1	0
ATP8B3_GCAGATGTACTACAAGCCGC_AGAACAGGTTGGACACGCGG	1182	1257	1359	1152	998	880	617	946	1289
ATP8B4_TAGGCAAACTCACCAAACTG_AATCTGGGAGAGTCAAACTG	733	188	722	904	650	949	430	178	1285
ATP9A_GGAAAGTGTGGGCTTAACCC_CTCCAGGCTCTCGATCACCG	772	877	649	372	413	365	159	927	748
ATP9B_GGCCCGAGACTCATACACGG_GCTGTACAAGGACCTCACCA	1037	841	648	673	1002	1705	1122	1762	2711
ATPAF1_AAAGGTCTCCACTAACCCGT_ACTGATCGGAAAGAGACCTA	238	404	222	195	134	351	69	39	14
ATPAF2_CAAGTACTACACCATGCACC_TCAGAATGTCAGCATCACAC	761	240	207	90	83	54	1	0	2
ATPSCKMT_GGCTGGCGTTACAAACGGCG_CCCACTACCGATGTCCACAA	206	0	456	124	277	336	138	411	1219
ATRAID_GAGCTGAGTAAAGCCACGGA_AACTACTTACATGATGACAG	31	0	61	2	0	1	0	0	2
ATRIP-TREX1_GGCGCGACCCGTTACCGGAG_CGGCGGAGCTGGTGCGCCTC	2695	1587	1710	2361	2129	2240	2921	3111	5157
ATRIP_GCCGATGAAGAACTGTACAA_ACGTGATGGAGACCCAGCAG	909	1223	856	362	91	166	1	31	22
ATRNL1_ACATGGTCAGCAGTATGCTG_GAGGGTATAAAGCATTGCCA	925	1517	1077	421	556	1114	916	627	728
ATRN_TGTTTACGACCATAGGACCA_TGGAGTATATTACACACCCA	392	505	193	235	353	199	266	92	459
ATRX_TGAAGATCCATCCTCATCAG_TCAGTGTGCAGATTCTACCA	9392	7561	6551	6459	6817	4739	3267	1468	3716
ATR_GCCCAGGTCACCAATTGTGG_GCTACTGCCAGAGTATCCTG	302	149	306	0	0	44	0	0	0
ATXN10_GAGTGATGAGCCACTCACCA_AGTCTTGCACTGATCCACAA	1	1	1	3	0	0	1	0	0
ATXN1L_GAAGACGCTACATTAAACGT_AGACCCAATGAACTGCAGCG	272	262	222	87	65	264	75	28	324
ATXN1_TTGTAAACCAAGCTCCACCG_CAGGTGAGCGTACTGCACGG	1907	2321	1614	2163	2022	1913	946	965	1946
ATXN2-AS_TTTGGTAGCAACGGCAACGG_GCGAGACTCGGTGGCCACCG	823	700	259	281	576	270	325	237	799
ATXN2L_GTACCGCCTACGGATCGCCA_GCTATACCATGTCAGACTCG	315	385	52	214	253	23	0	62	44
ATXN2_AAAGTACAGAATCCAGTTCG_TAGCAAGGACCAGTCCCTCG	2014	1039	864	732	933	857	764	1022	2707
ATXN3L_TTTCGTGTAGGTATGAACTG_TGTCTGAACAATCTATTGCA	223	410	250	166	507	62	129	290	193
ATXN3_TCAACAGTCCAGAGTATCAG_TGAGGAAGCAGATCTCCGCA	1816	1831	1729	2058	1218	3014	1395	1790	4110
ATXN7L1_GAACGTTCCGAAGATGACGT_GGAGTCGCCTCATGGGACGA	1278	503	1152	1086	871	585	1125	1391	1636
ATXN7L2_GAAGGCCAACTCCCGCAAAG_ATCATCCAATTCACTCTCGG	352	261	197	178	21	6	11	1	0
ATXN7L3B_GTGCACCGGGCAGTCAAGTG_CAAGCTAGAGGCCATCGCTC	1846	1901	997	1746	1124	793	867	727	1699
ATXN7L3_CATCGCTCAGGAGATATACG_CTGTAGGGCCACTTACGCCG	0	1	113	5	102	0	1	0	0
ATXN7_CGGAAGGAATCACTCCGTGA_AATGCCAGTAGCAGTACCAG	1045	1148	659	840	850	1211	610	819	1014
AUH_GAATATGAGCTCCTTGGCCA_AAATTGGCGATTATTCCTGG	1049	1913	1426	1325	1939	333	820	830	523
AUNIP_GAAACACACCAAACTACCTG_AGCTTCCTGGATGTCTGCAG	914	942	634	1072	1111	1028	649	544	1313
AUP1_TGCACTCCGTGTACAACAGG_CCACAGCAGTTCTGAGACCC	698	1521	813	830	1132	894	602	466	900
AURKAIP1_ACGTGCTGAAGATCCGCCGG_AGAAGACGCGGTTCCTGCGG	1191	553	195	255	333	143	6	56	16
AURKAP1_GCAGGTAATGGATTCTGACA_GCAGGTAATGGATTCTGACA	489	380	64	153	50	75	258	162	288
AURKA_CTTCGAATGACAGTAAGACA_GGAGACAGGATGAGGTACAC	1119	65	322	11	354	232	98	469	646
AURKB_GGTCCGGGCCAACTCTCGGA_TGACGAGCAGCGAACAGCCA	3902	1592	1099	633	1000	413	423	468	623
AURKC_AGATGAACAGCGCACAGCCA_TTACAGACGCATCCTCAAGG	581	350	653	287	361	437	450	11	0
AUTS2_TAGAGGTACTCACTAACGGA_GAAGCGGAGAGAGTCCACCT	2	0	1	0	79	12	28	0	0
AVEN_GCCTCTGGCTACCGCCGCTG_ACGTTGAGTCGGAGGCAGAG	1412	1089	1275	1829	1473	1132	1157	831	2280
AVIL_AATGTGGAGACCGTCAACGA_TGAGATCACAGACTTCACCC	2081	1045	1178	973	816	677	570	208	982
AVL9_GCTTGAAGTAAACCATACAG_TAATTGGAAGACTCTCTGAG	2	15	0	4	1	0	0	1	0
AVPI1_GGGTGGCTCACTGACCACCG_TGAGGGCCTCAGCCACACGG	149	225	185	136	40	617	149	379	434
AVPR1A_GACAGCCGACCGCTACATCG_GCAGGTACCCAAGATGACCA	1397	803	1338	653	1142	1582	828	809	1504
AVPR1B_CCTTAGCTGCCACCACTCGG_CAGGCCTGAAGAGTCACCAA	462	561	409	695	320	314	309	187	695
AVPR2_ACACGTGGGCTCCCTCACCG_CGGCTACACCCACCTTCCAG	937	614	665	775	831	1776	1306	1099	2146
AVP_GTTGCAGCAAACGCCGAAGG_CGGGCCCAGCATCTGCTGCG	2320	912	848	1184	1368	1635	1427	1096	2840
AWAT1_CATGAGGTACTCCCTAACAA_TGAGCACAACTACCTCATGG	1031	1010	1582	1305	863	1094	917	1267	1624
AWAT2_GCCTCACACAGGTAAACCGG_GCAGGATGCTTACCTCGCTG	247	276	312	242	138	172	89	419	508
AXDND1_AGTGTGGACTGTGCAGACAG_GGAATATACAGGACCAACGA	493	972	618	441	492	270	164	181	285
AXIN1_GGAGCCCTGTGACTCGAACG_TCTACTGGAGGAGACCCTCG	580	693	802	714	600	740	451	410	710
AXIN2_GGGAAGAAATTCCATACCGG_AAAGGTGGCGGGTTCCACGG	728	756	888	436	630	603	108	197	278
AXL_CCTAGCAGTACATACCACCA_GAACCTGGAGCTGACACCGA	942	879	970	851	533	1111	1121	806	1186
AZGP1_GAGACAGGTGGAAGGAATGG_TGAGCCAAGGGCCTGAAACG	952	1094	644	658	484	875	551	458	1090
AZI2_AAGTAGAACTCCTCCAGCTG_CCAGCTCTTGTTCCAAACCA	293	361	320	312	260	65	119	37	21
AZIN1-AS1_GCGGCCGGCCGCCTCGAACA_GCCGGCCGCCTCGAACATGG	11	111	61	5	6	5	0	0	2
AZIN1_GAGATGCCTACAGTTCTTCA_GGACTTAAATACCATTCCAG	1197	908	1109	317	564	149	59	18	2
AZIN2_TGGCTGCCGCAACTACACGT_TCACACCCACCACCTCCACA	1641	1331	1125	914	591	1107	524	995	768
AZU1_TGCCCGCTTCGTGATGACCG_TCAAGGCAGGCACTTCTGCG	25	85	4	0	64	1	55	24	0
B2M_CAGCCCAAGATAGTTAAGTG_CAGTAAGTCAACTTCAATGT	1321	1246	454	714	768	779	544	556	929
B3GALNT1_GGATTATGTCACCATAAAGA_TCAGGAGTGACAGCAGCAGG	199	627	307	420	720	435	162	104	268
B3GALNT2_CCGCAGCCAGAGGTGCAGCG_CAAGCTGTGGTACAAGCCCG	673	757	422	937	916	1613	1424	936	2932
B3GALT1_ACTCAAGTACCAGAGAGCGC_AATCTTCCATGATATCATCG	1789	785	1312	1142	1088	996	1258	1328	1441
B3GALT2_TTCACTGGTTACCTAATGCG_CATCTTCCAAGTGCAAACGG	2129	1193	1552	1323	1074	1296	850	1277	1104
B3GALT4_TGAGGACGTATCGGGCCATG_GTTGCGGTAGGAGTCCTGGA	418	438	403	342	106	995	469	184	766
B3GALT5-AS1_GCGGGCCGCGCAGGGCGGCG_GCGGGCCGCGCAGGGCGGCG	413	423	281	147	104	116	129	116	105
B3GALT5_CCAGGAGAGCCAGCGACACG_GGCTCTAGAGAATTCCCGGG	176	95	205	32	193	84	145	1	31
B3GALT6_CGCGGACCAGTCGTACACGT_GCTGGAGAAGCACGCGACGC	316	547	410	331	263	472	138	54	307
B3GAT1_TGAGGGTGACAAGTTCTCGA_GTAGATGCGCAGCACCAGGA	653	563	389	581	684	630	319	229	282
B3GAT2_GCTCCGCTTTCTGCACCGGG_GTCAGCGAAGAAGAGCACGC	536	317	143	383	157	418	248	459	830
B3GAT3_CGATGACAACACCTACAGCC_AGAAGGACCCACCACCACCA	1500	424	579	333	394	802	145	815	513
B3GLCT_TAGTCCTTAGGGTAATCCAC_TAGCGCTCTCCCAGAAACAC	559	95	252	245	234	476	362	112	250
B3GNT10_GGGACCTGGGAGCAACGAAT_GTCCGGGTCTGTATGCGAGG	171	0	60	142	0	200	77	51	212
B3GNT2_CAACGCAGGGAACCAAACGG_CAAGCAATCCGGGAATCCTG	846	1212	539	758	665	1131	498	976	1521
B3GNT3_CGCCAGCTTCGTGCTCAACG_GAGGAGGGTGAAAGCGCCGA	345	233	331	349	113	518	545	138	284
B3GNT4_CCTCCAGTGGGACTTCACTG_ACATGGTCCACATCTCGAGG	859	328	583	277	829	813	461	490	1300
B3GNT5_TGGATTGGTCGTGTTCATCG_TGTCCTATGAAATGTACCAG	407	599	739	360	354	138	318	328	414
B3GNT6_ACACCGGGTAAGCGGACCCG_TACCCGGTGTACTGCAGCGG	26	96	1	0	0	0	0	0	0
B3GNT7_CAACAAATACTACATCCCGG_ATTGGCTGAGCAGTTAGTGG	976	717	770	1304	1020	935	334	376	1313
B3GNT8_TCGGCCCGAAGCCTCTACCT_TGGCCGTCAAGTCAGAACCA	882	746	1026	1101	736	828	696	620	1167
B3GNT9_GCAGATGTGTTCGTGAACGT_GCACGCCCAGCAAGAACACG	1049	1501	1018	1068	1378	2689	1183	1381	1925
B3GNTL1_GTATCGCCACCACCCACAGG_GATTCTCCCTCTCCTAGAGG	2068	1338	908	902	705	1128	866	615	1424
B4GALNT1_CCCGTAGCCGATCATAACGG_TAACCGTTGGGTAGAAGCGG	671	478	168	345	213	584	162	222	224
B4GALNT2_AGGACTCACCTCATAGACGG_AAGGACTCACCTCATAGACG	1612	1381	832	628	725	303	429	260	427
B4GALNT3_AACTCACTGCAACTTCCACG_GCAGGTAGCCAAAGATGCGG	31	89	2	1	57	6	42	199	63
B4GALNT4_CACGGCCAACTTCTTCACGG_GTGCACGTAGGTGAGCCACG	2964	2326	1616	1874	1643	4478	3339	3714	6283
B4GALT1-AS1_CGGAGCTGCAGTCATACTCC_GGCCTCGGGAGGGTGGGCAG	2367	621	462	182	241	137	147	68	60
B4GALT1_ATTGCAACGGAAATGTGCCG_CACGTCACTAAACACAAAGC	995	1130	1067	469	360	1557	988	757	1469
B4GALT2_CGGGCCAAGCTGCTTAACGT_GACCGCAACCTATACCGCTG	883	902	1068	972	186	1203	248	312	977
B4GALT3_TGTTCATAGCAACGGCAACA_ATAGCAACGGCAACATGGCG	201	256	418	136	184	108	187	102	8
B4GALT4_CGGGTACCAGGTCCACATCG_GGATTCTCTAACAACTACTG	3035	1743	2708	1851	2296	2868	1928	1767	2710
B4GALT5_ATAGACGAAGTACAGCAGCG_TCACACCCTACCTTCCACCG	976	639	866	364	771	907	742	214	611
B4GALT6_CAGGTAGATGATCCACATCG_TTCCAATGCTCCAGAAGCAG	6105	4700	3119	3036	3164	4610	2172	3180	3691
B4GALT7_CGGGCAGCGCTCATCAACGT_TGACCTGCTCCCTCTCAACG	2448	1456	1237	1634	1156	2088	743	1296	2367
B4GAT1_CCCAGCGCATAATTAATCCC_CTATGCCCTGGTGATCGATG	446	203	328	306	291	198	269	356	238
B9D1_GTAGATTCTGGGACAAACAT_TAGATTCTGGGACAAACATG	159	305	495	101	145	27	44	14	12
B9D2_GAAGCTCCTGTCAGGCGTGC_GCCACCAAAGGTCTTCAAGG	3559	1923	1484	1545	2087	1818	1324	2207	2300
BAALC_GTCCAGCTCTCGTAGTAGCG_CTACTACGAGAGCTGGACCC	1	0	0	0	0	0	0	0	0
BAAT_GGTCCCATTAATAAGTACCG_CCTAAAGCAAGTCACAGCCA	816	1575	1152	944	1261	481	208	454	749
BABAM1_GTGCGGACCACATATGGCGG_GGCAGCTACAGAGCTCGCGG	536	702	444	454	388	19	311	60	237
BABAM2-AS1_GCACGAGGGAAGTTACACTG_GCACGAGGGAAGTTACACTG	212	256	192	30	104	61	2	2	268
BABAM2_GAGGTGACAAGTACAGCTTG_TGAGGCGGGAGCTCTCCCGG	1091	549	510	917	1071	381	555	804	587
BACE1_TCTGGTATACACCCATCCGG_GCACATACACACCCTTCCGG	1342	1920	1158	1795	1542	1168	683	801	864
BACE2_GCTGGATCTGGGACCAACGG_GAGGACTCACCAGAGATGCG	105	0	20	268	282	423	161	172	156
BACH1_AACTGACAGAGTCCGTACTG_CTAATCCTGATACCTAACCA	2524	1967	2201	2385	2040	1899	2313	1558	2964
BACH2_GCGCAGCAAGAACCGCATCG_CAGGAGCCAAACAGTGACCG	712	408	252	260	780	695	1123	730	1396
BAD_GCTATGGCCGCGAGCTCCGG_CATAGCGCTGTGCTGCCCAG	1642	1194	959	1217	696	2333	1152	788	1020
BAG1_CCTAGCCGAGTGTGACACAG_TGTATTCCAAGTGCTGACAA	814	748	486	1248	190	996	668	981	1621
BAG2_AATCCCTAAAGCATGCCACA_GACATGAGGCAGATCAGTGA	65	0	23	178	128	520	402	476	1182
BAG3_ACAACAGCCGCACCACTACG_GATGCAGCGATTCCGAACTG	1023	1015	849	630	943	1228	864	773	1011
BAG4_ACGACCACAAGAAGATGCGT_GTCATGTAGAGATTGCCGGG	3096	2130	1945	2490	2187	3613	2266	3747	4697
BAG5_GTGAGGTGAACAAGGCCCGA_TGTGAGGTGAACAAGGCCCG	1119	863	960	943	775	1583	727	1531	2313
BAG6_AAACAACGGCTCATTTACCA_GCCATCACCAGCCGTACCCG	290	264	311	0	143	5	46	18	0
BAGE2_CAGTAAGATGGCGGCTGGAG_CAGTAAGATGGCGGCTGGAG	21	7	3	16	28	18	2	2	8
BAGE3_TGTGCAGTGTGCGACAGCCC_GTGTCGGCTCCTGCAGCACA	4043	2725	2654	1792	2771	4045	2757	2417	3337
BAGE4_TGGAGCAGTAAGATGGCGGC_TGGAGCAGTAAGATGGCGGC	117	359	327	294	135	218	785	287	657
BAHCC1_GGATCCGGGCGAACTCTACG_AGACTCCATAGGGTGCAGCG	596	475	187	472	296	343	182	211	243
BAHD1_AGACCTGAGCACTTACAGGG_CATCCGAAAGAGCTACCAGG	9	1	0	1	0	0	0	0	0
BAIAP2-DT_GCCGAGCAGGGCCGTCGGAG_GGCTGCACCACAGACCGGAG	192	166	313	160	253	791	557	808	2003
BAIAP2L1_ACCCAGTTCAGTTGACACGG_ACACAGGTCTCCTGCCACCG	1159	504	526	514	429	353	170	130	304
BAIAP2L2_GCTCGAGTACCGCCACCGAG_GATGGCACTGAAGTAGACCT	360	220	503	441	208	238	156	476	689
BAIAP2_CCATGGCGATGAAGTTCCGG_GAGCTGGCCAGCGAGAGCCA	3337	1881	2095	1325	1546	2945	2006	1769	2209
BAIAP3_TCACCCGGACAGGTATGTTG_CAAGTGCATCCAGGTCACCG	1964	1383	1655	2124	838	3530	1456	1979	2906
BAK1_ACGGCAGCTCGCCATCATCG_CCTGCTCCTACAGCACCATG	454	654	249	496	560	998	574	561	638
BAMBI_TATAACCAGTGGCTACACAG_AGATTTACACATATAACCAG	13	2	1	0	0	0	0	0	0
BANF1_GCTTCGGATGCCTTCGAGAG_GTCCCGGGACTGCTTGGCGT	4505	1409	1255	528	139	395	143	125	410
BANF2_TTTCTCCAATGGGTTCGGAG_AATGAGCCACCTCTGAAACT	1046	1400	1376	1137	1018	622	662	402	902
BANK1_ATGCGCGACTACCCACCTGG_TAAGTACTACCCAACAGCAA	990	622	1097	805	781	589	266	282	789
BANP_GCGTCGGCAGAACACCATTG_TGGCGGTCAAGAGCTTCTCG	2670	1602	1113	826	319	209	315	32	396
BAP1_CACGGACGTATCATCCACCA_TCGCATGAAGGACTTCACCA	2012	1092	802	733	1043	65	32	3	201
BARD1_ATGTCCAGTGTGTTACACCC_TCACATCCTCCTAAACACAC	3603	2329	1588	657	622	198	35	2	44
BARHL1_CGTGTCGGTGAGGTTGAGCG_ACAGGTAGAGCGCCGCGCCG	1547	1364	1101	1105	1016	1868	2089	1672	2505
BARHL2_TGTTCGGAGATTGATACCGT_GCTACCAGATGCGGCTCCGG	519	558	881	330	445	615	237	307	273
BARX1-DT_GACAGCGAGCTGAACCGCGG_GGAGACAGCGAGCTGAACCG	524	157	41	81	28	2	139	3	16
BARX1_GCAGAAGTACCTTTCCACGC_AGACGTGGTACCAGAATCGG	0	0	92	84	1	0	0	0	0
BARX2_AAGATGGTGCGACTCCGGCG_GATCGACGAGATCCTCTCCA	199	138	173	4	102	328	443	390	503
BASP1-AS1_GTGCGACGGAGCCCTCACAG_GAGGAGCTGCGGGTGACGGG	87	63	2	0	0	0	1	0	0
BASP1_AAGCCCGACCAGGACGCCGA_GAAGCCCGACCAGGACGCCG	403	103	109	564	688	936	336	380	990
BATF2_GAGGTTCAGCAACCACAGCG_AGCTGGGTAACAGGAACCCG	0	0	0	3	0	0	0	0	0
BATF3_GGAGCTGAAGCACCTGACAG_GAAGGCTGACAAGCTCCATG	290	581	425	226	439	272	73	210	201
BATF_CCGCCCAGAAGAGCCGACAG_GGAACTGAAGTACTTCACGT	426	146	376	397	75	1	59	179	256
BAX_CGAGTGTCTCAAGCGCATCG_TCTGACGGCAACTTCAACTG	326	173	139	383	385	616	706	371	509
BAZ1A_TGTGAGACAGAAGCCGCCCG_CAGTGCATAAGCCAAATCGG	0	2	0	0	2	0	0	0	0
BAZ1B_AGTATGTCATGAGGATCCGG_TCAGGAGGCCTTCCGCACCC	2427	1237	1078	1236	1059	1015	241	160	1127
BAZ2A_TTAGTACCTGAGCCGCAACG_ACGGTACCCAGAGTCCCATG	1069	926	1306	702	552	248	743	317	454
BAZ2B_TGGGAAGGCACTCGACACTG_GCTAAGTGAAGCAACTCCAG	536	375	130	71	201	1	182	38	9
BBC3_AGGCCGCAGGACACTGCCGA_CTAATTGGGCTCCATCTCGG	3430	3343	3354	2785	3164	3355	2280	3250	4330
BBIP1_AGATGCCTGAAGACAATCGG_GATGCCTGAAGACAATCGGA	47	3	3	7	4	0	0	0	2
BBOF1_TTAGCACCGACTAGAACAAG_CAACCTGGCCTCCCAAAGGG	1305	1329	1164	944	594	1090	911	550	1059
BBOX1_TGTCTCTCAACCATACAGCT_ACTCTTCCTCATCATACCAG	2167	1415	2019	1913	1677	1673	1551	2203	2816
BBS10_GCTGAGAAGCACCTCGCCAG_TGTTCAATGAGACCATGCAC	814	1103	465	263	423	360	367	405	620
BBS12_AAGACAGCTCAGAAGAACTG_TTACACCAAAGATTGAGGCG	589	2	76	347	267	391	143	58	430
BBS1_TCATGGAGCAACATGAGCCC_GCTGGAGCTAAGTGAAATGG	359	551	1	355	461	349	333	159	319
BBS2_GAATGCTGGGATGTACCACG_GGTAGAGGGAGATTACCGGA	950	818	415	684	365	688	465	700	482
BBS4_GCTGGAGGGAGACTTGGACA_AGAGCTTGATTAGAGCCCAG	1063	484	889	1105	781	1227	656	829	1019
BBS5_GATTCCATTGAAGACACCAA_AATCTTGGAAACTCACTGCG	226	167	100	84	279	75	50	39	229
BBS7_TGGGAGAGATGACGGAATGG_GGAGTGAAAGAGGTTTGATG	143	1	1	0	35	135	1	0	49
BBS9_GTTAGATGGAACCTACAAGC_ACTTGCAGTGTTCATACCTG	97	166	44	28	112	375	211	126	603
BBX_ACATGCTCTTGGCACACCAG_GCCATTCCAAAGTTAAGCTG	1774	839	1614	1098	1153	1775	1004	1593	1426
BCAM_CAGAGTGGAGGATTACGACG_GGTGAGGGAGAGCAGGCCCG	0	0	1	2	0	0	0	0	0
BCAN_GGTACGCAGGCAGTGCCACG_GGCGGCATAGAGCTGCTCCG	215	162	346	93	161	604	379	18	454
BCAP29_GCTGGTGGAGCTCTTCTCAA_CTTCTCAATGGTATGAACTG	615	675	727	856	408	500	629	650	538
BCAP31_GAACCTCCAGAACAATCCCG_GGCGGCCAAGAAGTACATGG	509	547	95	281	145	68	118	234	140
BCAR1_GGACAGCCTTACCTTTGCCG_ACTGCGTGGTGGTTGGACGG	2270	1642	1100	2827	1215	2274	1919	1902	2350
BCAR3_TCTGAGTAAGATCATCCAGG_TCATCACAGGACCTTATGGG	16	105	74	63	281	160	37	215	192
BCAS1_TGAGAGCTGGACACTTCCGG_CAAACAGTGGACCTCAACGA	98	0	1	57	0	94	53	1	3
BCAS2_CACCGCTTCCCGCACACCAG_TCACCGCTTCCCGCACACCA	1702	1326	975	922	728	860	245	601	608
BCAS3_GGGTGGTTTGCATTAAACGG_TCTCCTGCAAGACTACGACA	800	595	621	577	808	587	579	530	856
BCAS4_GTGTCCAACCATCTTGACGA_GAGGTGGAGGAGACCATCGA	452	441	112	512	519	820	641	598	566
BCAT1_GTTTCAGCCAAACCTCAACA_AGTGCAAAGCTGATGAGCCA	176	424	355	366	226	172	5	23	96
BCAT2_CAACAGGAGGCACTCAAGCG_CAGGATAACACCATTCAGCG	660	757	379	416	292	485	391	879	379
BCCIP_TACATGGGCAGAGCGATCTG_ATGGGCAGAGCGATCTGTGG	219	447	244	0	3	134	89	0	49
BCDIN3D-AS1_GTGGCAGTACAGAGTCGGAG_GGCCGGATCCGCCAGGTCCA	596	321	222	600	356	246	419	91	149
BCDIN3D_GATTGTGCAGATCTTGACCC_GAGCTGTCGAAGCAGCTCCG	1485	791	2218	1576	1583	3082	1813	2218	2880
BCHE_GTAGATCCATAGTGAAACGG_TTGAATCGAAGTCTACCAAG	1561	1553	1250	1393	666	754	806	650	798
BCKDHA_ATCGCCGCGATACTGCTCAG_TTGACATGATGCCATACCCG	515	192	92	194	109	519	167	206	462
BCKDHB_GCGACTGCTAATCAGTCACG_TTGGCCAAAGATCCTACTGC	698	633	687	287	359	388	341	332	796
BCKDK_GCTAGGATCTCAGACCGTGG_GCCAGCGTAGAGCATCATGG	1517	731	838	718	951	1267	416	346	847
BCL10_TCGCCGAATAGATTCAACAA_AACTACACTTCCCAGACCTG	389	109	118	181	245	180	45	144	329
BCL11A_TGAAGGGATACCAACCCGCG_ACAGATGATGAACCAGACCA	837	945	287	990	566	1232	764	894	1085
BCL11B_GCGACGGGTCGCTCTCGTGG_CCGCCATGGACTTCTCGCGG	1054	601	392	870	833	627	823	513	1103
BCL2A1_CTTATAGGTATCCACATCCG_TCTACGACAGCAAATTGCCC	1732	1977	643	1054	1439	731	597	960	1294
BCL2L10_CCAGCTCGAAGCGGTTCCCG_TCAGCGCCACCAGCTCGAAG	2361	985	1840	1400	1286	3070	1836	1311	3424
BCL2L11_TCCCTACAGACAGAGCCACA_AATCCTGAAGGCAATCACGG	352	705	492	452	418	1052	906	1299	1771
BCL2L12_CAGGCTCTAAACCATAGCAG_AGAAGGAAGCCATACTGCGG	177	242	1	281	141	29	8	0	19
BCL2L13_ACTCTGCCGAATAGTCCTCC_GTTTGGCGTGACATACCTGG	880	482	322	447	332	567	393	557	403
BCL2L14_AGTGAGAAGGCCATAAACCT_AAGATTCGCACAGCCAGCAG	242	363	343	475	183	175	292	169	78
BCL2L15_ACTGGTCACCCAACATCCGA_CTACTTCATCTACACAGCAT	616	320	346	171	454	331	219	384	251
BCL2L1_GCCAGTGGCTCCATTCACCG_TCATGCCCGTCAGGAACCAG	2809	1205	1329	617	574	558	498	406	837
BCL2L2-PABPN1_AGCCCAACAACGCTTCACCC_GCTAAAGGAGCTACAGAACG	31	105	0	0	3	1	1	1	1
BCL2L2_GGAGTTCACAGCTCTATACG_AAGGAGATGGAACCACTGGT	1076	375	724	676	336	1052	728	408	636
BCL2_ACATCTCGGCGAAGTCGCGG_ACCTGGATCCAGGATAACGG	0	0	0	1	0	0	1	1	0
BCL3_CGGTGCCGACATCGACGCAG_GAGCGGCCGTCTGGCCATGG	13693	10520	8983	11454	9642	17677	16310	16092	21472
BCL6B_GCACGTGCTGATCCACACCG_AGTCATCGTACAGTGCACAC	2054	1753	1049	1143	1344	2989	1748	1771	2902
BCL6_GGATAAGCACATGGGCACGG_AGATCCTGAGATCAACCCTG	1105	512	1141	927	724	762	739	656	1413
BCL7A_GTTCATCGAATGTTCCATCG_GAGAAGAAATGGGTGACCGT	0	0	0	1	0	0	0	0	0
BCL7B_ACACACCTCCGACTTCCGCA_AAGCTGATAGACGTCAGACA	1558	1114	776	1137	1659	2429	2387	1903	3887
BCL7C_TCCCGTGGCCGGGAACGTCG_TGGGCCGGACATTTGTCCGG	0	75	0	1	7	1	16	0	4
BCL9L_AGTACTACGAAGAGAAACGG_ACACAGCGCCGCTTACTCCG	1283	714	1165	963	1169	1295	983	1050	1779
BCL9_GAGATGCTGAAATTACGCCC_ATTCCAGTAACCCTAAAGTG	533	687	330	401	586	659	468	900	624
BCLAF1_GGCGATCAATGTCATGCCGA_GAAGCATACCCGTTTAGCAG	1352	887	903	226	316	72	152	40	78
BCLAF3_ACAAGCAAAGACATTCACAC_AACATGGACAGAGTAAACCA	567	534	777	611	612	1026	599	1467	2465
BCO1_TTGTGAGCATAATTGACCCG_GTGGAGTCCAATCCCAACCA	1506	1005	1374	1103	1050	1049	864	804	1031
BCO2_TGAAACCGCGTATTACACTG_AGTGCTGTGAAACAGGCTGA	576	737	330	426	494	330	306	234	271
BCORL1_TCGCATGTGTGGCATCAACG_TCTACAGCACCGCTCTACAG	47	92	62	2	25	380	17	0	127
BCOR_GAATCCCTTGAACCACAACG_ACTGGGCGATACCACAGCAG	1013	554	403	584	678	706	273	555	492
BCR_GAAGCCCACCGGGTCCACCA_AGCTGAGCCAAACTGGAACG	426	193	37	12	3	0	0	0	1
BCS1L_GGATGGTGTGGCTTCCACCG_GGTTGAGTCGGTCATCAGAG	685	261	292	95	2	2	0	168	84
BDH1_AGATGCCGGCATTGTTAACG_TCGGACTTATGCCAGTGCGG	0	0	0	1	2	0	0	0	0
BDH2_TCCTGACGGCCGCTGCTCAG_GTGGTGGTCTTACTTTAGGA	205	169	308	298	419	216	334	27	319
BDKRB1_CCTCTGCCGTGTCATCAACG_AAGAAGACGATCGCAGCCAG	398	161	643	598	735	1462	713	1647	1322
BDKRB2_CGGTGGCAGAGATCTACCTG_CCAGCACGAACAGCACCCAG	2844	2432	3185	2116	2170	3209	1804	2645	4063
BDNF-AS_GTGCAGCCGAGGCTCGGCGG_GCCAGGCACAGAGACAACGG	347	2	202	99	1	0	0	3	655
BDNF_TTGACTACTGAGCATCACCC_ATGAAAGAAGCAAACATCCG	128	334	70	61	149	138	128	186	88
BDP1_AAGACTAGACACCTCACCAA_GGAGACTCCCGTCCACGCTG	1188	898	964	489	276	227	337	120	558
BEAN1_TGTACCCAGATTCTCCACCA_GTACAGCTCCCTGAGCACCG	2906	2337	2011	1378	2167	2044	1207	1652	2301
BECN1_TCTTCGGCTGAGGTTCTCCA_GATCCAGGAGCTGGAAGACG	2649	2086	1539	871	1155	448	381	493	798
BECN2_AGTTATTGATGACGCCCAAG_GTCGGTGCATTCTTCACACA	178	302	72	411	71	469	187	127	273
BEGAIN_ACTACCTGGAGATCGAGCTG_GGAGGACAAGCTGTACCGCA	187	170	111	162	16	335	99	629	338
BEND2_AATAAGATTAGTGCTCTCCG_CAGAGTAATTCACCACACCA	809	872	877	1070	392	162	249	80	223
BEND3_CGTGGAAGCCGTCTACCCGG_TGAACAGTACAGCTGCTACG	1908	2413	1444	1019	792	1065	994	427	267
BEND4_GGAAGGATGCAGTACCTCGG_TGGGCCATACCTGACGACAG	1573	1043	1364	1248	1080	2131	1229	1614	2283
BEND5_AGCTCCGTGACCTTAACCGG_GTTACGGAGCACTTTCAGTG	7	181	0	73	215	5	1	0	16
BEND6_GGCCACTCACAGCCTGACAG_GCCTGGTGAAAGCTCCAGTG	502	295	184	261	207	53	31	10	2
BEND7_TAGAACGCGGCTCTCCTCCG_CAATGCCGAATCCTAGAACG	0	0	0	0	0	0	1	0	0
BEST1_TGTCCGGCTCCATCCGAGGC_GGATGGAGCCGGACATGTAC	382	273	1	367	225	45	275	240	239
BEST2_GGTTACCTGCGTGTACACGA_TTGGACCGCACCAAGCACGA	1251	1054	1000	663	696	414	331	128	184
BEST3_GATTCCGCTGGTTTACACCC_TAGTACCTGCTTCAACCACG	1734	2154	1247	1002	733	1685	1107	736	1600
BEST4_GCAGAGGTACGTGTATGCTC_GGTTGGTGAACCAGACGCAG	964	618	514	196	345	522	213	151	40
BET1L_TGCATCCCTATCGATGTCCA_AGACCGGGAGAACAAGCGAA	65	279	0	3	132	0	37	16	6
BET1_TTTACCTAGAAATCCAGTTG_ACTATGGCTATGCTAATAGT	66	86	431	460	252	198	66	63	93
BEX1_GTGTGCCTAGAGGAAATCGT_GCATAGGCTTGGAGAACCAC	218	409	0	3	27	38	112	126	135
BEX2_GTGTGCCTAGAGGAAACCGT_GCATAGGCTTGGAGAGCCAC	1	71	99	0	28	65	1	0	161
BEX3_CAGCCTGCAGGAAATCGACG_TTGTCTGCGTATCCTTATGG	993	682	694	1020	714	1057	871	998	1572
BEX4_CTGGAGGAAATATCAGGCGG_AGCCTGGAGGAAATATCAGG	142	136	10	45	94	2	24	2	2
BEX5_ATTCACCACCTCCTAAAGCG_TGATATGGAACGGTTCATGG	1766	1460	2228	2169	1213	1940	1273	1653	3364
BFAR_GCTGTGCCCACAGTTCAAGG_GGCTGTGGCCAAATGGACGG	0	1	3	54	1	1	1	0	0
BFSP1_GCAGTACGAGCACGCCGACG_GCTGGAGCGCCAGGGCACCG	3	0	0	0	0	0	0	41	91
BFSP2_GCTCAGGGAAATCCGAGCGG_AGGAGCTGGAAACACAACTG	2	0	208	73	1	0	0	0	24
BGLAP_GCAGAGTCCAGCAAAGGTGC_CTGGCCAGCGATGCAAAGTG	1905	1978	2233	1404	2522	2537	1278	2621	2874
BGN_GTGGATGCGGAGCTCCACCA_TGGGCGGGATCTCCACCAGG	1019	981	1007	493	781	1009	495	667	1502
BHLHA15_GCGGCTGGAGAGCAACGAGA_GTGACAGCAGCATCCAGCGG	1952	719	796	841	896	295	1045	520	1104
BHLHA9_GCGCATCCTAGACTACAACG_GCGCTGCGGCACGACCTGGG	105	299	112	335	178	119	189	431	1154
BHLHB9_ACGTCAAATCAGGATCAGGG_GAGGCCAGAACAATATATGA	1501	1096	706	994	691	295	374	301	288
BHLHE22_GAAGAGGTCGTCCTCGCCGG_CTAGTCGCCTACCTCAACCA	1090	622	435	470	375	708	394	306	481
BHLHE23_ACTAAGCCACGGCTACGCGG_GCGTACCTGGCACTAAGCCA	245	758	481	310	772	675	504	140	325
BHLHE40_TGGAGCACGGAGACCTACCA_GGCCAAGCACGAGAACACTC	1687	1639	1274	583	1300	1615	1070	1391	1532
BHLHE41_TTGATCAGCTGGACACACCG_GGTGTCCGTGTCGTTCTCGG	5737	4135	5330	4473	3760	6218	4494	5142	7480
BHMG1_GGAGGTACTGAATGTACTGC_GGGACCCAGTGAATTAGCTC	48	1	129	0	66	0	3	0	0
BHMT2_GCGGCAGTTCACGCCAACGA_CCTCACAGCACATTCTCCGG	1528	1625	1144	890	860	1062	654	495	815
BHMT_GATAGCATCCGGTAAACCTG_TCAGGAGTGTGGTAAGCCAA	224	187	105	225	149	18	119	2	190
BICC1_GTTTGCTGAAGAGCTCAGGG_ACAGTTCCCGACCTTCAGTG	2239	1658	1329	1472	1260	1788	960	1192	1435
BICD1_TACCTGGTTCTGCTTCAACG_AAGCCTTGAGAAGACCACCA	1070	725	548	850	476	863	725	642	1356
BICD2_TGAGCTGCTCCATCTCGCTG_GTCAATGGCTTTGAGCACGG	1248	1068	1043	923	688	1049	666	628	1438
BICDL1_TGAGAGACAACTCTCCATGC_GGAGCTGACAGACAAGCTCG	1472	1154	1237	831	518	720	705	78	392
BICDL2_CAACGAGGCAGCCGACACGT_CAGACTGCAGACCACCCACG	704	276	433	120	194	695	85	103	108
BICRAL_GCTGCGAAACAGCTAACGAA_AGCAGCACCACGTACAACAA	193	25	81	86	157	5	2	187	48
BICRA_TGTGCGATGCAGGATCACGT_GCCCGGAGAAGATCGTCCTG	318	82	1	118	97	35	93	72	239
BID_CAGGAACACCAGCCGGTCGG_GCTCAGGAACACCAGCCGGT	3046	1128	1072	928	757	1859	1227	1317	1759
BIK_CGTAGATGAAAGCCAGACCC_TTTCATCTACGACCAGACTG	649	657	271	543	284	612	668	836	1603
BIN1_GAAGAAGCTCACCCGCGCGC_TGTTGACGTAGAAACCTACG	1931	959	1205	830	1177	2001	1560	2420	2805
BIN2_GCTGAACCACAATCTCTACG_CAGTGCCCGACACCACCTGG	575	469	238	0	44	122	0	101	19
BIN3_AAGAGCACCGACGCAGACCT_TCACCTACCCAGGTCTGCGT	2093	1873	1971	1816	2646	4181	2374	3643	5357
BIRC2_ATGCTATGTCAGAACACCGG_TGTCATGATGAATACACCTG	1083	1054	640	722	513	286	503	417	467
BIRC3_AGAGTGGCTTGCTTTGCCTG_CAGAGAGTTTCTGAATACAG	580	848	502	495	569	262	188	340	263
BIRC5_GGGCAGTCTCACCCGCTCCG_CAAGTCTGGCTCGTTCTCAG	4180	1191	1274	323	218	132	111	82	183
BIRC6_GGGACCATCAAAGTCATCGA_GGTAAAGTCCTCCTTACCAG	1232	1142	1022	1449	687	526	331	476	612
BIRC7_GCCGCACGGCACAAAGACGA_AGTGCCAAGTGCCTGCACCG	1261	1417	550	744	858	2025	970	1897	3337
BISPR_GGGCCCACAAACCCTGGTAG_GGGCCCACAAACCCTGGTAG	494	835	519	366	745	402	141	291	589
BIVM-ERCC5_ACGTAGCCAGCACTAATGAG_TTAGACATAGTGACGCACCT	1050	869	669	1233	917	843	545	677	795
BIVM_GCCCTGTCAAAGTTAACCCG_GATATCCGGCACTTAGAGAG	1	57	198	41	64	202	59	2	139
BLCAP_TGCAAGGCTTCCGTTCCAGG_GGACGGGCAGCAGCCACTGG	448	114	180	15	98	184	157	408	621
BLID_GAACCCAAGAGCGCCTCCAG_TCTGAGTGTGTGCTCTACAC	517	409	627	611	374	197	413	286	243
BLK_GCTGGTCCGACTCTACGCAG_ACTAGAATAGTGCTGCACCA	342	349	670	733	539	588	630	745	1346
BLMH_TCCACCAGAGACATTCACCT_CTGCGGAACCTGGTACACAG	136	451	192	1	512	141	0	27	243
BLM_CGTGCAACAACTTACACCTG_GGAACGAACTGCTTCAGCAG	1617	1102	600	436	500	206	258	147	225
BLNK_ATACCTGCTGAACGCCACCG_AAGACAATCGATCAAGCCAG	2196	2246	1103	1590	1803	2319	1477	2600	3948
BLOC1S1-RDH5_CCTCGAAGCCTGAGATCCAC_CCTCGAAGCCTGAGATCCAC	1409	990	1246	1026	1145	1503	674	825	1866
BLOC1S1_TGGTGGATCACCTCAATGTG_AATGGTGGAGAACTTCAACC	1146	513	1014	718	578	1235	517	636	863
BLOC1S2_CAGGAGCTTATAGTCTTCAC_GAGCTTATAGTCTTCACTGG	1995	1862	1048	1173	1412	1026	632	737	1460
BLOC1S3_GCGGTAGACACCGCTCACGG_GGAGCCGGAGCCGGAACCGA	557	369	145	376	216	297	141	219	477
BLOC1S4_GTAGATGCGCCGCATCTCGG_TTCGGTCCGAAACAGGACGG	899	600	427	922	801	1515	901	2165	2583
BLOC1S5-TXNDC5_CTACACGGCAGGCGCCTTTC_AGGGCGGATGCTGCTAGAAT	432	564	446	524	451	682	160	411	935
BLOC1S5_CAGTCTGTAGACTCCAACAG_AGTCTGTAGACTCCAACAGA	1131	727	1026	1136	626	994	561	507	692
BLOC1S6_GTGTGTCTAACAATACAACT_TAGCTTACGTGAGTTCCTGG	163	149	1	62	238	0	141	9	42
BLVRA_GCATGTTGAACTCTTGATGG_GCCCGAGAGGAAGTTTGGCG	2480	2033	1718	2286	2033	1774	650	813	1382
BLVRB_GTGTCCGTCGTACTCATCGG_CCCACGACAGTGATGTCCGA	630	849	867	145	277	425	247	203	453
BLZF1_AAAGGGCAATCAGTTCTCCC_CCAGCTCCGTGTACAGACAG	798	756	910	667	570	714	457	410	1030
BMERB1_CCCACCTAGCAAGCCCACGG_GCTGGACATCATCTCCATGG	1	75	85	0	29	1	0	0	4
BMF_GGATGATGTGTTCCAACCAG_GCAGTGGCAACATCAAGCAG	848	772	451	375	155	418	551	555	839
BMI1_GATTGATGTCATGTATGAGG_AGACAAAGAGAAATCTAAGG	252	254	251	446	252	219	25	45	172
BMP10_AGGGATCGTATGATATACGA_GGACCCACCAGAGTACATGT	522	708	1130	973	528	586	615	360	517
BMP15_TGTCTCCGAGTACTACGCGA_TTTCCTCTCAGACCAAACCG	36	17	2	6	0	33	172	65	0
BMP1_GTGCAAGTACGACTTCGTGG_TCTCACGAACGATGGAAACG	4085	3684	2802	3882	2929	5695	4221	3272	5301
BMP2K_TTCCACCGTGAGTACGCACG_GTAACGAGAATTGTCTGGGA	4077	2717	2125	3028	3180	4235	2997	2885	5013
BMP2_AGTCCACCGCATCACAGCGG_TGAGGTGATAAACTCCTCCG	1167	506	684	440	1165	926	609	1204	533
BMP3_GAGGAAGAAGCGCTCTACTG_GCAGAACAACGAGCTTCCTG	1187	361	715	207	516	1199	866	1111	2054
BMP4_GTGAGGAGCTTCCACCACGA_GAAGAGACTGACCTTCGTGG	3139	1583	1601	1650	2255	2022	1864	1373	2969
BMP5_AGAGTCGGAGTACTCAGTAA_CCAGAGTCTGAACTATAGCG	326	595	505	648	288	231	238	299	162
BMP6_CCTGTCCGCCGACAACGACG_GTACCGGCGGCTCAAGACGC	638	441	429	175	438	766	346	181	669
BMP7_GCCGCGGATTGACCACCCAG_GGACCTGTACAACGCCATGG	926	729	1041	808	845	2256	1628	2436	3574
BMP8A_CATGCAGGAGTCCAGCGGGA_GTCCCTGCAGATGACGTCCG	817	758	501	542	749	887	182	473	77
BMP8B_GGACTGCGTCTGGCATCATC_CATGCAGGAGTCCAGTGGGA	1901	3045	3188	2016	2639	2074	1464	968	1817
BMPER_TGTGTTCCAAACATACCTGT_GGTATGTGACTAAGGTGCTG	0	0	0	2	22	0	0	0	0
BMPR1A_GTCGTTGTATCACAGGAGGT_CAACTGGACAGGTTTCATAG	2008	1417	1235	1136	1233	898	853	1142	1720
BMPR1B-DT_GCCCGCGCACAAAGCCGAGG_GACCTGCGAGCGGAGGGATG	335	92	265	65	148	275	414	587	1619
BMPR1B_AGGCAACCAGAAGTGACCAC_GCTAGGAGATGTGTATCAGG	415	564	317	514	500	5	259	291	488
BMPR2_CTTCACACAGAATTACCACG_AGATAATGCAGCCATAAGCG	759	948	947	616	733	616	61	361	399
BMS1_AATGCCCAGAATCGAAAGTG_AAGCCTTCTCAAGTGAGCAG	0	1	0	0	1	1	1	0	0
BMT2_TTGGTTAGTAGGAACTACCC_GTGGACGCTCTTCACCACAC	319	526	452	272	568	381	158	69	415
BMX_GCTGCTTGCTGAATTACCTG_GGGAAGACTTCCCTGACTGG	1009	1079	960	1336	1076	608	1025	1239	1476
BNC1_TGGAATCCTCTCCTGAACCA_ACTCAATTACTGATTCACGA	0	0	0	0	0	0	0	1	0
BNC2_GAACGACTACGGCTGAACCA_TTTGGAGGCAACCCTAGCAG	878	904	957	624	1046	808	654	542	1306
BNIP1_GAGGACCGTAGCAAGAAACA_GCAGGTCCAGCAGAGCGAGG	803	201	499	52	31	3	8	0	5
BNIP2_TCCAGACATTAGCCTGACAC_GGATTGGAGAACAGGACCAC	111	0	16	132	56	9	62	28	21
BNIP3L_CTACCCATGAACAGCAGCAA_CATGTGAGAACTCACTTGGG	1	0	33	2	69	0	0	0	1
BNIP3_GCTGAAGTGCAGTTCTACCC_TTCAGCAATAATGGGAACGG	1280	655	631	685	751	182	171	118	406
BNIP5_ACGACTCCGAGCCTTTCCCG_CGATGGCCGCTGACACACAG	0	0	0	1	1	1	0	0	0
BNIPL_TGTAGCATGGACAACCACCA_CAGCATTGAGGCCATCACCG	151	1126	413	860	737	2479	1876	1550	2576
BOC_AATCCAGGTCACGTACACTG_ATTCCTCAGCCACAGCACGG	1797	1155	1099	842	1191	1009	749	985	855
BOD1L1_AGAGTGCAGTCACCAGCACG_GGTTCAGAAGATAGCAGCGA	1765	1522	1855	1238	1564	674	1397	1205	1126
BOD1L2_TCAGCTCATCGCTATCATCG_AGAGTGTGGTTCAGTCAGGG	3595	2849	2963	3558	2928	4522	3321	3147	3657
BOD1_GCAGCTCATCGCTCTCATCG_AGCTACCTTGGTGTCCACGT	211	26	200	0	1	173	3	24	20
BOK-AS1_CTGGGTGAGTGCGCCCTGGT_CACCTCCATGGCGGCGACGC	90	1	0	101	43	0	0	10	284
BOK_AGGAACGCATCGGTCACCAC_GCCCAGCGTCTACCGCAACG	1132	972	611	867	1221	2061	2347	2115	3643
BOLA1_CAGTGAGACTCACTTCCGCG_TGCGAAGCTCTAGCACCTCG	2317	1171	1583	1198	1129	1196	1056	1029	1712
BOLA2-SMG1P6_GACGTACGCCTTAGTAAGGG_GCTGGAACGGCAGCCCAGCA	115	188	140	162	1	86	187	14	81
BOLA2B_TCTGTCGCTCACGTGCCCAC_TCTGTCGCTCACGTGCCCAC	1425	867	1182	1317	1603	3333	1802	2242	1846
BOLA2_GTTGACGTACGCCTTAGTAA_TTCGGCGCTGAGTTCCATGG	475	153	277	173	60	22	64	50	33
BOLA3-AS1_GGGCCTTGGGAAGGTCGACT_GAGTCAAGGCGTGGGTGCGA	172	57	18	127	7	0	0	1	3
BOLA3_GGCAGCTTCCACTTCACCAT_TCTGAGTGGCAAACATCCGA	2717	1770	2709	855	1194	189	222	225	286
BOLL_GGTGGGACCGAAGTTACCTC_GGGCTGAGCTACCATCACAG	922	740	542	462	837	1175	755	139	473
BOP1_GGCTGTCGACTTCTTCAGCG_GCAGGACATCCGGAACACGG	728	578	430	88	364	37	5	51	156
BORA_TATTCCAGCAGCATCCATGG_GATGTTTGAACACCACTGTG	0	2	0	14	0	5	19	0	0
BORCS5_CGATGCCCATCTGTATGCGG_GCTCAACAGCATGCTGCCCG	1709	1534	1432	1099	1437	2154	1429	1828	2138
BORCS6_TCGACGGCAGTCCCTCCCGG_GAGGAAGAGACCGAGAACGT	117	56	153	270	4	327	32	91	653
BORCS7-ASMT_GTCCAGGCAAACATCTCTGG_GTTCAGAATCGGAAAGCCTG	424	439	612	344	633	231	446	421	479
BORCS7_GAACGCCAGAGTCTCAAGCG_AGGTCAGGCAGCTCGAAACA	881	693	1099	594	265	583	268	429	833
BORCS8-MEF2B_TCTGACCTCCGCCCTTCCGT_ACTGTCCCATGCTCACCTGG	4264	3341	3597	1520	1165	627	1303	778	309
BORCS8_CCTGGCCAACGAGCCATCCG_TACAGGCAGACATGCAGCGT	216	105	189	49	73	102	0	67	267
BPGM_ATTGCTCCCGAAGTATTACG_GATCAGAAACTCAACAGCGA	267	352	712	284	445	271	207	527	394
BPHL_ATGAAGTCGGCATGAAACCG_GTGGTCGCCTGGGATCCTCG	237	164	166	143	347	492	420	108	708
BPIFA1_AACAGACTTGCACCGACCAG_TGTCCAGAAGACCTTGAATG	554	182	130	443	515	340	169	425	422
BPIFA2_TGTCACCGCGAATGTCACTG_ACTGGCGCATTCTCCCAGGA	488	96	258	155	1	38	246	425	272
BPIFA3_AGGGCAAGGCCAGCAACCCG_CAGAGACAACAAATCCACCC	19	57	0	5	1	3	0	0	0
BPIFB1_GGAGTTCCACATGACGACTG_ATTGAAGGAAGCCTCGATCA	1844	921	2010	1040	939	1191	728	1115	1425
BPIFB2_CAGGGATGTCCAGCTCACGG_GATGAGCCGGCCCAGAGCAG	156	266	279	335	259	223	154	212	349
BPIFB3_TCGGTCACAGCTGTGAACCG_GACAAGGATGAACTCGGCAA	393	244	33	181	342	170	82	72	64
BPIFB4_TATTGGACTTACAATCCACG_GCACTGTGCAAGGCATCACG	199	103	92	202	107	449	165	19	3
BPIFB6_GGCATGGACATCATGAACCG_CCAGGGATGAAACCTATCAA	426	97	120	245	154	127	138	19	111
BPIFC_ACAACCAGGCAATTTCACCC_TACGAAGTCCATGGAAACGA	1419	1377	456	1052	949	834	1026	1044	1697
BPI_GGTGGCACCTCCAGCAACCA_AGAGGCCCAGGTATACCATG	214	217	170	473	167	1650	430	644	1283
BPNT1_GGAACCAAGGAATATACCGA_GTACCTTCTCCACAATACCC	1827	1776	1556	1204	1069	639	607	841	1119
BPTF_CAAATCGGAGAAGTCCAACG_GCCTTCGATCAAGTGCACTG	0	1	108	1	0	2	1	0	0
BPY2C_TCCTAGGTGCTGCTTACAGA_GTGATGTTAATATTCTGCAT	2406	3302	2608	2787	3209	2630	1911	2383	3223
BPY2_TATTATGTGAAACTGTACCC_GTATCACTGGCTCAGTGTCG	505	457	731	225	628	325	334	553	510
BRAF_GAACTTCTGTACTACAACGC_TCTTCCTGCCCAACAAACAG	2180	1317	1852	849	1558	1032	277	746	619
BRAP_ACTCACCAACGAGCTCAAAG_GCGGCCACATAGGATGTGGA	2723	1706	1088	1464	1066	888	373	226	1256
BRAT1_CCGTCGGAAGAACTGAACAC_GACGGCAGACGATGCCACGA	1062	484	883	923	151	1409	1409	712	946
BRCA1_AGAAACCTACAACTCATGGA_GTCAATGGAAGAAACCACCA	710	457	447	80	95	27	12	64	14
BRCA2_AAAGACCCTAAAGTACAGAG_AGCACAGTAGAACTAAGGGT	440	28	30	170	69	3	2	3	1
BRCC3_AGGAGCAGGATGCGTATAGG_ATGCGTATAGGAGGATCCAC	925	1131	1165	692	218	561	853	470	1351
BRD1_CACCGTGTTCTATAGAGCCG_GGGCTGCGCAAATATCCTGG	494	226	83	209	159	275	134	225	360
BRD2_TTAGGCTCAAGACTCCCAGG_ACAGTGGTAGGTATCTCAGG	280	126	542	195	276	633	288	308	493
BRD3OS_CTGAAGGCTACGCCCGCCTC_AGTTGGAGTCGGTGCCACCT	852	1182	1023	773	953	810	475	600	1445
BRD3_GGGTTGGAGTCCCTGAGCGA_GATGCTATCCAAGAAGCACG	115	383	80	150	128	20	61	58	218
BRD4_TGCCCACACTACTCACAGGG_ACTGCAATACCTGCTCAGAG	86	87	159	3	1	34	22	0	1
BRD7_TTACAGAAGTAGAGCCACCA_TCGGACAAACACCTCTACGA	767	428	306	495	69	274	192	340	311
BRD8_GCTACAGATGCTGCATACCA_TGGGACACAGACTCTACAGG	0	1	1	1	0	1	0	0	0
BRD9_GCGAAGAAGATCCTTCACGC_CTTGACGGACAGTACCGCAG	1124	280	1156	719	772	435	187	221	428
BRDT_AGGAAGAACAGGCGTCACAC_CAACTCCAGTTCACAAACTG	1453	1443	1640	1034	1897	2769	1251	1062	2278
BRF1_GTGAGCAGGCACCTGACCCG_AAGTGTGTGAGTCCACGCTG	226	19	0	35	2	1	0	0	2
BRF2_GCAACTGCAGAACTCGACAA_AGCGACGAGGGCAATCTCCG	89	10	1	3	0	1	1	1	0
BRI3BP_CTTGTGCAGGATGTACACGC_GACGCTGAAAGTGAAGCCCA	2453	1283	1744	1781	1030	2269	1788	1870	2982
BRI3_TCCTACGACCACGATAGAGT_TTACGGGCCCACCTGTGACG	15	0	205	47	77	0	26	25	106
BRICD5_ACAGTGATCGGGAGACCCTG_TCAGAGCAACCACAGCTGGG	595	448	632	238	397	243	548	415	761
BRINP1_GGTATCGATGAACTGCTGAG_AAGGGCTACAAGCTGTATCG	626	630	437	355	627	395	85	606	528
BRINP2_GGAGGTGCCTCTATAATCGG_ACAGAGAGAGCACGCTGCGA	227	290	353	497	326	681	499	377	477
BRINP3_AGTGACCGAAGAGCTATTGG_TATGTTGCGGAAGAATTCAG	781	859	667	271	391	155	125	100	490
BRIP1_GTCATTGTAGAACCACAGGG_TATGACGCAATCAAATACAA	909	743	746	496	765	388	457	207	155
BRIX1_AGTCATCTTCAGTTCAGCGA_TAAGCTATTTGTGATTAACG	115	205	182	25	86	23	0	1	2
BRK1_ACTCCCGGTTAGCCCAGTCC_GGTGCAGCGGGAGATTCACC	74	45	142	375	34	64	68	17	1
BRMS1L_ATGACAGTACCTCACAATGC_TGAGAGCTCGTCGGTCTCCG	2663	1614	1253	2395	1422	2080	2330	2552	3406
BRMS1_GGGAACGACTGAGTCAGCTG_GGGAGCCAAACAGCACCTGG	97	90	133	106	11	30	110	97	59
BROX_TAGCCAATAAAGTCTCACCA_TGTCAGGCTGAAGCTCAAGA	226	448	280	454	227	350	137	54	58
BRPF1_GCCACCATACGAGTGCCCGG_AGGGTGACTGCAGGCAACGG	47	1	0	0	0	0	0	1	0
BRPF3_AGAACCAGTCAACTTGAGTG_GCAGGCGGACAGCTGCTCGG	1411	774	722	411	453	535	544	768	1861
BRS3_CGAACAGCCATCCTTCTGCA_ATGAATGGTAGAGGTACAGG	1782	1256	976	712	1127	591	479	460	1698
BRSK1_CCAGCGCAGACACAATCTGG_AGCTCCACATGTCTGCCCGG	813	319	381	279	304	689	383	199	479
BRSK2_AGAAAGGTACCCGAGCCAGG_CCAGAGCGATGACATCGACG	555	516	807	611	374	382	653	260	308
BRWD1-AS2_GCGGCTGCCCGGGCTTTGTG_GCGGCTGCCCGGGCTTTGTG	385	134	198	537	716	533	163	255	514
BRWD1_CAAATGGTGAAGAAACACCC_GTAGCAGAGATGGAACAGCA	458	426	544	468	422	525	292	579	1162
BRWD3_TACAATCAAACACCGCACCA_TAAGAGGACGATAATCCGTG	399	462	514	476	188	139	144	310	189
BSCL2_TGAAGTGCGCGTGGATGCGG_CCCGGAAGGAAGTCCAACGA	2242	2996	2017	1997	2609	2979	2022	3008	3663
BSDC1_GGACCTGACGGAGTTTACCC_CAGGCGTCAAACAATTCCGG	824	959	535	494	502	508	158	178	277
BSG_TCGTCAGAACACATCAACGA_GTCGTCAGAACACATCAACG	311	325	322	84	186	19	0	47	0
BSN-DT_GGACAGCGAGGTTCGACGTC_GACGAGCGCAGGGTCAGTCG	381	125	153	88	83	110	85	263	117
BSND_GGCAGCGTCATGGTGATCGG_TAGAAGGTGCCGTAGACCTG	88	0	1	1	41	43	35	10	19
BSN_GATTCTCGAGATGAGCGCCG_GCTGGAGTCATATATCCTCG	243	70	109	242	399	164	209	63	0
BSPH1_TCGTTAAACAAGACCTACGA_AGTCCAAGGCAAGACACAAG	130	157	233	248	187	366	232	136	174
BSPRY_GACCCAACTCTGGGCAACGG_AGAGCATGGCCAGTGCAGCG	0	0	0	1	0	0	0	0	0
BST1_GATGTCCCGCAAGTGTGCGC_GTGCGCGGTACTCGGCGCAG	32	93	2	75	117	0	2	10	2
BST2_GCTTCAGGACGCGTCTGCAG_TCAGGACGCGTCTGCAGAGG	3002	1440	1794	1331	1175	1488	1390	1019	1176
BSX_AAACCGTGCGGGCTTTGCGG_GGGTAGCCATAGTCTAGCAG	1	0	0	0	0	1	0	0	0
BTAF1_GGTACTGGACATGTGACACA_ACAGGTGGTAAGGTGCGCCA	1025	735	821	606	571	451	249	89	25
BTBD10_GATTCTGTGCATCAGGATCG_AGTTGTAGATCACTTCTGGG	43	176	73	197	127	0	66	27	48
BTBD11_GCAACAGCAAGGCCAAACTG_ACAGCGGTCAAACAAGCCAG	216	229	373	517	330	263	112	8	196
BTBD16_TCACTGGCTCAACCAACCGG_GAAGAACCTCTACATGAGTG	1104	1098	851	534	887	1296	407	426	495
BTBD17_GGGCTGGTACCACTACGCGG_GCTGCTAAGTAACCAGAGCG	831	438	603	347	699	415	398	749	1560
BTBD18_AAGCTAACCTGAGGAACCGG_AAAGCTAACCTGAGGAACCG	131	11	0	41	32	0	0	5	1
BTBD19_GCTAAGCACTGTGCCAACTG_CCACGAAGCAAACATCACTG	76	65	31	165	30	0	56	2	2
BTBD1_GCCGGTATCATTCTGTCCCA_CAGCAAGTAGAAAGCCGCTG	1364	425	302	547	623	321	391	208	612
BTBD2_AATGTCGGTGAAGCCCTCCG_ATACACCGCCAAGAAGTACG	140	165	4	249	248	191	131	130	261
BTBD3_GGTCTCCAGGAAATTAACAC_GCTCTGGGAGAGGAGCACAC	1246	741	600	508	383	66	49	26	44
BTBD6_GACCTAGCCAACAGCAACGC_GTTGCTGTTGGCTAGGTCCG	1	0	38	1	0	1	0	0	1
BTBD7_AACAGAGAGGTCCACCACGT_ATAGAGCCAAACTTACTGAG	73	91	32	59	1	198	1	17	19
BTBD8_TACAGATGTTACCTTCTCTG_GTGAGACATGGCTCGCTGTG	2073	1082	1284	1173	1706	970	1866	1670	1881
BTBD9_TGGCGACGTCACATTCGTGG_CAACCAGCAACAGTGGACCA	2323	2108	2241	1999	2180	4130	2847	3640	4786
BTC_TCTGCTCGGCCACCACGAAG_AGGGAGATGCCGCTTCGTGG	306	158	706	373	507	420	869	330	476
BTD_TTTACGGTAGCGGTCAACAA_TCACCGCTTCAATGACACAG	646	1311	622	872	1241	1747	644	1612	1508
BTF3L4_TGAAATACCTACCTTGCCGT_AACAGTTCCCACGGCAAGGT	1698	1716	958	980	1319	1011	1591	464	856
BTF3_CTGTCTCAACCTCCACCTCG_TCTCAACCTCCACCTCGCGG	7470	4432	4778	4085	4274	4696	3478	4864	5761
BTG1_TTCTGTAGGACACTTCATAG_TGATTGGACAGGCAGCACAG	1681	1077	1194	814	853	651	909	522	956
BTG2_CAGAGCACTACAAACACCAC_CCATCACGTAGTTCTTGGAG	1080	1039	1606	1233	988	1169	1209	1124	2465
BTG3_ACCGACAGCACACCTCACAT_AAAGGAGCTCACTCTCTGGG	782	512	647	764	675	468	462	654	1117
BTG4_GTTACAGGCCTGCTATGCAC_CTGACTTTAGGAATGACACG	57	114	88	87	0	85	66	35	307
BTK_TTATCTCGTGCTCTCCACCA_ATGCAAATGATCTACAGCTG	218	103	65	3	15	1	1	0	0
BTLA_AGATAGACAAACAAGTTGGA_ACGAAATGGCAAGCAGACCC	297	180	520	488	189	82	94	130	75
BTN1A1_ACAGCCACAGCCACTATCCA_AGCCACCTTCAGATGCACCA	1502	928	1137	753	1204	1922	2099	1282	3252
BTN2A1_GTGAGCAAAGACATCAGCAG_TGTGAGCAAAGACATCAGCA	1897	907	1490	1180	937	1244	722	513	1141
BTN2A2_GGGTGGGAGAGAGAGAACAG_GAGGCCGTCAGCATCAGCGA	145	0	2	3	1	0	0	1	0
BTN3A1_GATGTGAAGGGTTACAAGGA_GATCATGAGAGGCAGCTCTG	1376	2024	1510	1372	1465	1791	1736	704	1414
BTN3A2_AAGCAGCAGCAAGATAGGCA_GGGAGAGAACATCCCAGCTG	71	301	147	20	26	3	6	15	14
BTN3A3_AAGCAGCAACGAGATAGGCA_AGAGACCATGGAGCTGAGGT	211	178	1	122	127	0	0	41	42
BTNL10_GTATGTCCTGTTGTCAAAGG_GACCCTGTGACTCCTCACCA	3228	2970	2470	2115	1469	1712	1379	1209	2072
BTNL2_CATGCACAGCAGGGTAACGG_GCAGGACACAGACTCTGCAG	886	856	934	407	490	693	671	921	742
BTNL3_CCAGCATGCGATGTATGACG_AAGCAGATGCCACAGTATCG	1445	1184	658	1052	489	1838	952	1502	1878
BTNL8_GTACTGGGAATACTCTGCTG_CTGACCGTCCAAGAGAACGC	712	372	610	77	640	466	514	742	919
BTNL9_CCGGAGTCAGACCTTCAATG_GAGGACCAACAGCAGCGGCA	0	0	0	1	0	0	0	0	0
BTRC_GGCCGGGTCCATAATCGCCG_TTATACAGGCATCGCAGCGA	3222	1474	1446	1531	1691	2074	1729	1925	2750
BUB1B_AGTGAAGCTGTATTGCCACG_CTAGCTCCAAGCCAGAACAG	1502	764	798	360	426	511	447	268	557
BUB1_AGATGCTCAGCAACAAACCA_CGCCCAGGCAATGTACAGAG	699	626	1056	456	514	31	8	91	11
BUB3_CGGCTCAAGTACCAGCACAC_CAAGCTGAACCAGCCACCCG	10	1	0	0	0	0	0	2	0
BUD13_GCAGATGCCGGCGTCGACCG_TCTGAAGCGTTACTTGTCCG	0	0	53	2	1	0	0	0	1
BUD23_GGCGTGAGAATGGCGTCCCG_GTTGGAGCTGATCACAACCC	545	361	165	152	58	129	17	0	4
BUD31_GGAGTTGATTGAGCCAACAC_GCTGAAACAGAACCGCATGA	135	110	80	2	73	0	1	0	1
BVES-AS1_AGCTGCTTGTTCTACGCGCC_GCGTTTCAAACCGAGTCCTC	5305	4854	4518	3904	3168	5546	4325	4102	5168
BVES_ACTCAGACGGTCATCAACTG_AGATCAACTCAGATGCACAA	3885	4339	2144	3289	2811	3949	2311	1816	2527
BYSL_CGGGTCCTAGAAGTGTACAG_GGTCCTAGAAGTGTACAGGG	823	471	562	228	391	410	129	91	144
BZW1-AS1_CCAGCGCCGCGGCGCACACC_CCAGCGCCGCGGCGCACACC	211	125	240	266	218	683	451	979	1151
BZW1_CATCCTTAAATGGATCACCA_AATCAGGCGCTACAAATACC	102	193	213	61	232	67	41	31	38
BZW2_GAGCTGAACACGGCCAGCAG_GCAGGCTCTGAAGCACCTGA	0	2	0	0	0	0	0	0	0
C10orf105_GCGGCGGCTCGGGTCCAGCG_TGCACTCGTGAGCCCTGCGG	365	491	24	165	61	59	0	52	87
C10orf120_GCAAGTCAGACTCACCGCAA_AATTCTACAGATCAGACCCA	985	649	859	1374	1431	1251	442	806	2259
C10orf126_GACGAGTGGCTTGAGAGACA_GACGAGTGGCTTGAGAGACA	1863	2380	1680	1305	1713	1850	2059	1088	2322
C10orf142_GCTCAGGCAACTGACCCGTC_GAGCGCGGGCTGGTGCTGTA	2681	1873	1912	1555	1602	3137	3279	1752	2810
C10orf143_ACAGCTTAGCGCTCGGCCGC_GACCGGGAGCTTCCATCAAG	851	1021	239	989	366	1365	438	819	1515
C10orf25_GATACGTGGAACAAATGCTT_AACGAACAACGCTTTCGGGT	1576	670	666	584	1000	526	551	343	796
C10orf53_GCGCTATGGGCCCTACAGCG_GGCGATGCCCAAGAACGCAG	707	362	340	256	359	212	60	5	51
C10orf62_GAAGGTCTCTATGTGAACCG_AGTGATCCAAGAGATCCACC	502	832	562	624	587	452	309	357	672
C10orf67_GCGGAGCTCAGCCTACCTCG_GTGGACCCGCGCATTTGCGG	36	0	0	1	95	0	1	2	0
C10orf71-AS1_GAAGATCAGTGACCAGAAGC_GCAGCTGGACACGCAGAGAG	189	283	137	103	399	200	199	227	339
C10orf71_TCGACACCCACTAACACACG_AGAGCCGCCCTCCCACACGA	1024	885	597	603	593	1552	1061	1140	875
C10orf82_TGGCACGAGATACACTGTCA_AGCGCTATAAAGAACAGCTG	692	457	852	686	306	622	700	524	1498
C10orf88_ATCAAGGATAGACCTTGACA_CCTCCCAGTCGAAGTCACCG	0	0	2	0	0	0	19	0	33
C10orf90_GGGAACCTTCAGCCGCACCA_GTTCTCCAGAAACAGCTCCG	1271	333	575	745	606	309	534	481	631
C10orf91_CCCTCTCTGCAGGGTACCTC_GAACACACCCTGGGCCCAGC	1778	929	1073	977	1908	3479	2450	3321	2854
C10orf95_AGAAGCGGTGGTATTCCCGT_TAGAAGCGGTGGTATTCCCG	366	364	576	124	476	329	317	469	649
C10orf99_GGCAGGACGCCTCTTCCCTG_GGAAAGGACTAGAAGCCTCA	5942	3578	3818	3971	3686	5306	2662	2790	5100
C11orf16_AGGATACTCACTGAGACCAG_GCTGCACAAGTCTTTCACCA	17	0	146	63	0	27	0	0	0
C11orf1_AATCTGTCCACACTTCACCA_TAACAAGGCTGCCACAGTGT	1814	976	1574	1235	1667	1336	1144	1237	2431
C11orf21_GTGATCCACAGGTTCATGAG_GTTCCCGTCCACCTGTCAGG	7851	6748	6364	7212	5635	9235	6618	6047	10871
C11orf24_GGAGGCCGCAGTCATACTGG_GCTGAGAGATGGATGCCCAG	48	111	1	1	0	0	26	0	0
C11orf42_ACCCTCATCAAGGATAAGGT_CCGGAGGGCACTGAAACCAG	316	429	765	179	274	540	152	172	96
C11orf45_GTAGCACGACCTCTCCGCCC_AAGCCGCAGTGATGTTGACG	447	528	469	328	273	1062	691	879	952
C11orf49_TGTACTTGTGCCGATCACAC_ATGGCTCTCTCAAAGCACCG	330	224	539	388	89	274	290	244	571
C11orf52_GCAGCAGACCCGGTTTCCCA_GAACGGGTGTTACAGCAGCA	228	176	283	49	472	455	110	386	55
C11orf53_GAGAGGCAACTCGTGCTGGG_GCAGGGCATCGGCAGACACA	1228	909	853	860	404	347	645	639	827
C11orf54_TCCATCTGCAGGGTTCACAT_GCCCATGTGAACCCTGCAGA	330	479	314	289	276	281	69	122	272
C11orf58_GCTGGGATCTAGCAATTGGG_GAGACTTATGGGTGCAGGAA	644	501	720	395	643	204	366	16	241
C11orf65_GCTATCTACTGATGGTATGG_TAGGTACATTGCCAGCTGGA	0	0	0	1	0	0	0	0	0
C11orf68_GGGCATCAAACACTAGCCAG_GCTCTGAGTTGGGTGAACCG	108	84	1	41	0	51	123	91	56
C11orf71_GTTGAACACCATCTTAAATC_TTGCAGACTCAGATAGCTTC	554	664	539	738	802	578	339	235	562
C11orf72_GCTATGAAGGTGACAGCGTG_GCTATGAAGGTGACAGCGTG	698	435	418	820	478	1121	824	634	840
C11orf74_GGCTTCACTTCACAGGTAGG_AATGGACAAACAGACGGAAG	201	304	76	207	74	9	31	76	72
C11orf80_TGGAACCTTGCACTACACTG_GCTTCACCTCACATGAGCAG	214	69	288	193	281	572	741	469	525
C11orf86_GGTACCGCCTCAGCCACCAC_AGGGCGCTAAGCCTCAGACA	1115	850	994	523	397	816	901	644	1273
C11orf87_CAGGACAATCAGCACCAGCG_GACAATCAGCACCAGCGTGG	249	113	53	286	100	212	203	174	212
C11orf88_TGCCGAAGCCCTAAAGATAC_CCTAAAGATACAGGAATCTG	459	814	595	444	335	311	331	357	194
C11orf91_TCTTCTACTCACCGCCGCCG_GGAGTTGCTCACCATCACTG	4178	3326	2836	3568	3249	4119	2586	3268	3085
C11orf94_GAGAGATACTACCATCCACC_TGGCTGCGAGAGTTCCAGGG	2037	2182	2080	1424	1590	1770	601	989	1879
C11orf95_ACAGCTGGGATGCACACCTG_TGCGCCTCTCAGCCTCCCGG	1966	360	1259	502	482	322	685	405	882
C11orf96_TCGGCCAGGCACACGAAGTG_GACCTTCGACGAGATCCAGG	2530	1897	1517	1796	1925	4276	2120	2060	4349
C11orf97_CACAAGCCAAGTACTACTCC_CCGCTGCGGCATGACAGGCG	533	796	686	285	815	1060	732	1328	1139
C11orf98_AATCGCGACTATGGGAGCTC_TCGCGACTATGGGAGCTCCG	2172	892	916	1689	725	920	914	1448	1023
C12orf10_TGGCACCTTCCACTGCGACG_GGTCTGCCACGGCTTCCCAG	254	254	197	1	0	1	44	82	1
C12orf29_GGAGTGCTGGATACCAGCAA_GCCGTGTGTGTTTGTGACGG	1159	629	995	878	719	576	843	768	1233
C12orf40_ATTAAGGCAGATACCACTGG_TTAGAGTGCAATTCTTCCGA	1005	1305	761	644	689	459	528	348	636
C12orf42_AGTAAATCCTGTTCACCTGG_ACTGTGCTTACAGAACACCT	1737	2134	1816	1439	1798	1238	1039	1595	1997
C12orf43_AGCGACAGCCGAGTCGACAC_TACGTGGGCTCGGAATTCAG	1023	762	548	1050	1201	1773	1378	699	1579
C12orf45_GGGTGGGCGACGAACAACTC_CTGTACCTGGTCCAATACTG	662	0	329	86	50	13	15	22	2
C12orf49_ACAGCTTCTGACCTGAGATG_GAAGAGGTTCTGGAATGCCA	2077	2681	1770	2153	2224	1398	1502	1815	3628
C12orf4_TTTATGCTAGAACCCAGCGC_TTTAGGAAATGACTATACCC	4	0	0	0	0	3	1	1	3
C12orf50_GTGACTGTTATGTTCCACAG_CTAATGTCTCACTTGAAGAG	1435	907	1592	1118	1661	654	340	600	495
C12orf54_GAGACAATGAGACCACAGGT_CACCCATGACATCAGCACCC	105	86	180	10	72	245	1	109	74
C12orf56_GCCGCCCGAGGTCTACGACG_CCCGCAGAGCCACTACCCGC	684	608	1278	645	330	456	355	539	910
C12orf57_GATAACGCCTGCAACGACAT_GAATGCAGTGCGCATGGACG	1877	625	745	654	508	1576	1196	2436	2629
C12orf60_GGATTTGAGTATTCATACTG_ACTTCTGGTTCTCTCAGATG	837	1492	1231	1950	1260	739	666	476	592
C12orf65_TGTGAAAGGACACGGTCCAG_GTGAAAGGACACGGTCCAGG	863	711	571	146	295	746	114	72	209
C12orf66_GTGATAGACCTTCTCGGCCG_TGTCGTAAGAGAAGATACCC	1248	1369	1041	1453	1114	481	270	218	779
C12orf71_GATCCCTCCTCAGCAGAGAG_GGAAGGTGCATCTTCCCAGG	1004	447	1345	575	385	355	581	590	769
C12orf73_AGCCTGCCGACCATGCCCGC_CAGCCTGCCGACCATGCCCG	1282	1199	924	668	849	931	977	962	1025
C12orf74_TTGAGGAGATTAAGGACCCG_AGGAGGGAGATACTTGTCAG	107	74	282	146	131	60	145	36	101
C12orf75_GGTGTCCAGTCAAACAAAGA_GAACTCCACCGCCACCAGCG	254	550	500	628	561	591	704	570	778
C12orf76_TGAAGCGAGAAGCTTGTCCA_CCTAATAGCCGAACAAACTG	934	983	1306	716	840	967	230	359	890
C12orf77_TAATAAGGTACCCACAATGC_AGACGCTGGACAGCATACGA	716	455	345	243	95	309	402	165	429
C12orf80_ACAGCTGATGGGTGAGCAAG_TCTGAAGTGATTAAGGAGCT	517	484	418	479	395	408	582	161	558
C13orf42_GTGGATGTATTCGCGCACCC_TTCGAAGGAGCACCGAGCAC	2301	1403	1488	1094	1314	1755	1737	1114	2595
C13orf46_GAAGGCGAGCACGCAGACGG_GAAAGACCCAAGCAGTAACG	253	204	196	203	201	526	228	300	510
C14orf119_TCTAGGAAACGTTCACGCTG_AATACACTTCATCTCCTGGG	877	1136	794	588	469	750	537	474	272
C14orf132_TTTCATGGACTCGCCCAACG_ACGGCGTCGTTGGAGGACCG	18	91	0	0	5	210	0	9	35
C14orf178_GCAGACGGCGGTCACTACTG_GACCACCACAGGCAAACGGC	536	533	430	696	636	907	1109	811	1342
C14orf180_TCGGAACCACACGCGCCTCG_GCCGGAGCACCACCGCCCAG	344	441	217	647	446	1149	557	1083	1251
C14orf28_AATGAAGAGAGAGTTCCCTA_TTGAACTGTGTGAAGAGCAT	198	83	167	62	152	1	69	90	20
C14orf39_AAATCCTACATTTCGAACGG_TAAGGCTCTTTCAGAAACTC	1306	997	1023	1367	882	1004	592	751	661
C14orf93_GCTTAGAGTTAGCATCCAGG_AGAGTTGCTTGGCATAAGCA	1250	1155	935	836	629	1013	696	810	2276
C15orf32_CCACCCACTAGCTCAGCTAA_GGCTCATGAAATTCTCTGAG	795	1103	815	1081	1123	924	900	670	2143
C15orf39_CCAGAGTGCTCACTGAGCCG_GTAAGGACCTGTGTACCTGG	605	818	651	1054	1245	590	679	389	710
C15orf40_ATTGCAGCACCTCCATCAGA_GAAGGCTGGTGCGACGACCA	1323	1103	1240	806	362	952	642	1212	1927
C15orf41_GCTACATTCATCACCAAATG_GACCTCATGCTCATGACCAA	1437	606	980	1104	872	705	611	249	651
C15orf48_ACAGTCATGAACACCACCAA_GAGACCTACTTACATCACAT	2136	2902	2018	2904	2361	2464	1833	2264	3050
C15orf54_CCTTGCTGTGTGCTGAGCAC_CAATAATTTGCATAAGGACA	469	96	392	351	338	390	322	371	655
C15orf56_GCGGCGGCGAACCCAGAGCG_AAGCCCAGGAACGCTCGAAG	1087	96	154	20	475	326	215	516	521
C15orf61_GAGACTGTGCATACCAGTTA_CCAAGTCCATATAATAAAGT	206	511	273	399	492	80	54	59	94
C15orf62_TCATCCGGGAGCTACAAGGG_GAAGAAGGAGGCGTTGCGGA	517	305	483	252	409	280	123	400	119
C15orf65_TCAAGAGTTCTGGTTCTGTC_CCTTTGGAGTATAATTGCAG	212	449	301	307	554	192	127	121	189
C16orf46_CAAGGTAGCGAACGTTGCTG_AGACCAAGCCTCCTACTGAG	1737	1017	1225	774	1245	2326	1633	1880	2305
C16orf54_GCGTTCAGCCAACACAGCGG_GCTGGGCTGAACCCGAGCAG	199	243	3	140	26	31	0	1	0
C16orf58_CATCTACGCCAACTACCGCG_GTCATGGAGACCTTGAACGA	337	375	808	480	683	458	519	675	619
C16orf70_TTTGGCGCAACCCATCCTGG_TCTCAGCATAGACATTGCCC	4072	4462	3609	4048	4078	5415	3438	3971	5123
C16orf71_GCGGGACAAGAAGACAACCA_CAGACAGAACACAAGGACAA	365	163	330	275	140	0	37	3	68
C16orf72_GCCGTCACCAATCTCTACAA_GGAGCTCTAGAGTTTCGTGG	14	1	54	101	58	0	0	1	0
C16orf74_CACGGGCATGATGCTGCCGA_CAGCAGCAGCAGCCACGACG	0	0	1	1	0	0	0	0	0
C16orf78_TCGACCCAGAGTCCACTCAG_GAAGAAGAAACAAGCTCCCG	247	1	285	22	1	93	76	1	1
C16orf82_TGCATGGCGTGGCCACGCAG_CCTGAGCAGCGGGTACGCAG	0	0	0	0	2	0	0	1	0
C16orf86_CAGCCTTAAGATGGGCACGA_TCTGGCTCCTCCTCCTGCAG	787	471	458	580	497	363	147	16	15
C16orf87_CATTCAGATCATATCAGACG_CTCGTCTGATATGATCTGAA	625	678	870	569	671	874	1033	533	972
C16orf89_GGTAGGGTAGGCGTATCCGA_ACGGACAGCAGCGAGCCCTG	320	89	35	88	0	265	215	649	744
C16orf90_GAGCGGGTTCTCTTGCACAA_CTTCCAGAAGGGCTGAACAG	58	81	1	215	116	405	94	222	156
C16orf91_TGGTATGGCCCACCGACCAG_GCAAAGCCAACCCTCACCGC	193	182	225	2	11	0	51	58	172
C16orf92_GGATGTGATGGAAGAGCCCG_TCAGGTCTGTCTAAGAAGCG	107	227	165	98	175	277	217	46	276
C16orf95_TGAATGCCAGACCAGATTCG_GAGGAGGGTCAGGAGGCCGA	326	277	70	135	176	22	146	15	36
C16orf96_AGGACACCTAAGTCCCACAG_CAAGGTGAATAAGAGCACGA	2	0	0	0	0	0	2	0	1
C16orf97_GAGATCTTACCCAGAAGCGT_GTGGACAGCCCAGTCCCAGA	374	593	462	226	78	215	106	46	263
C17orf100_GGAGACCTCGTCCCACCGCG_GGTGGGACGAGGTCTCCACG	0	2	2	10	13	0	0	2	0
C17orf107_GCGGCGACTAGACGGCAGCG_CCACTTCCACAGCTCCACCG	602	651	702	622	595	1169	629	1134	591
C17orf113_GCTCTCATATTGACCCAAGT_GCTGACTACTGTGTACTGCA	199	387	318	57	1	49	72	28	14
C17orf49_CATGACGTCAGCGTCCACAA_GACGATGCAGCTGCATCCCG	745	777	484	383	422	376	420	200	521
C17orf50_GCTGGAGGACAGCGCGACGG_GCCGCTGGAGGACAGCGCGA	2	2	4	4	1	0	0	1	0
C17orf58_TCGGAAGAAGAAGCCGTCGG_AGGAGTCCAGGGCTAACATG	0	1	0	0	0	11	0	57	8
C17orf64_AAGCCTGGGAAATCAAACAC_GCTGCAGAAAGGTGTTGATG	1899	612	1658	1589	1305	874	981	443	384
C17orf67_TCACCCGCATTGGCTCATCG_GAATCCTGTTCCTGTCACAG	191	280	397	352	39	232	273	750	1220
C17orf75_GTAGATTGGCACAGCAACGA_TTTGTGCATGGCCATGACAG	1325	1829	1075	1471	1164	1757	850	1123	1133
C17orf77_AAGCTCCAGCCACACTCACC_GGCACTGGAATGACAGCGGC	299	92	111	47	249	567	506	382	1079
C17orf78_GAGGCAGAGCTGTTTCTGCG_GATTAGGCTGAAGACCAAGA	38	85	0	0	18	0	1	0	1
C17orf80_CAAGAGAAAGGACTTACCCT_GAATCCACTCTTCCTTATGG	393	535	114	243	371	203	251	351	304
C17orf97_GAGGTAGGGTAAGTTCTCAG_CTAATCGGCGACTCTCAGCG	554	821	1003	631	1238	513	432	526	578
C17orf98_CCTAGAGCGCCCATAAGCGC_GACGGACGTGCTCTGACGGA	1019	131	218	340	169	37	276	274	0
C17orf99_CCAGCACAGCGCCCTCACAG_TGGAACCAAGAACATCAAGG	656	267	159	571	216	340	501	944	913
C18orf12_GGGAGAACTAAGATATCTTT_ACACAATGGCAAGTACATTT	732	796	689	435	462	227	117	99	403
C18orf21_CATGACATGTCTGGCTCGAA_AACCCAAATCATGACATGTC	2067	1726	2328	1241	1764	839	947	1068	1965
C18orf25_GCTACTGAGGCAGAAACGGG_ACGCCTGCTATCCTCATCCA	2808	2547	2292	3966	3023	2610	1691	1876	3727
C18orf32_ATGAATGGATTACCAACAAA_AGGCCATATACGACTAACGA	1077	929	1391	885	1263	338	292	577	525
C18orf54_GTGGATTCTCACATTGACAC_TAGAGCTGTACTCTCTCTGG	360	440	174	283	190	171	204	60	167
C18orf63_TGACTTCTGATGCAACTGAG_AATAATACTGAGTAATAAGG	910	750	551	506	1057	569	248	302	280
C18orf65_GCGGCGCACACCAGAGTACG_GGCTTTGTACACTTTGTCAA	976	435	359	658	482	483	397	378	530
C19orf12_GAGCCTCTGTTGCTCGGCAG_GGTGACGTAGTTCACCAGCA	1883	1248	1513	1442	1277	1366	1158	684	1203
C19orf18_TACAGGTCACACTACCTGAG_GTGATGGACAAGGTTCAGAG	1393	711	738	830	750	1644	927	578	1075
C19orf25_CCTACGTGGCTGCCAACCAG_CACGGTGGAGCAGATCCTGG	1296	1191	1476	1358	789	567	847	425	656
C19orf33_CGATTCGGACACGGATGTGA_TCCCAGGTCGAACTCCATGG	1596	1181	1184	693	697	742	775	618	1159
C19orf38_GGTAAACAGGGAGTTATCGA_GCCTGAGTGATCATCCAAGG	416	270	219	149	81	196	198	257	367
C19orf44_GATGGGTGTCGGGTCCACGT_CAGCAGCGCTAACGTCAGCG	0	0	2	1	0	0	1	0	0
C19orf47_GAATGAGCTGGGCGTGACCG_CTTGCAGGCGAAATTCGCCG	139	192	178	30	304	107	201	26	132
C19orf48_GCCAGGCCCAGGTCTCACGG_GGGTCCCAGCATGAGCCTGG	3295	2442	1696	2112	1995	2319	1863	1064	3061
C19orf53_TGGGAGCGATAACACGACCT_GGGAGCGATAACACGACCTG	2	1	1	0	0	0	1	1	0
C19orf54_TGCCAGCACCAGCTACGACG_CCTGGAGAGACTCATACGGG	325	487	734	433	368	571	446	377	599
C19orf57_CTGCGATGACAACCATCCCG_TCCCTCTACACAGCAGCACG	1809	821	1687	973	668	960	836	1065	1413
C19orf67_GAGGACTTACTAATCCACAA_AAAGTGTCCAGGGATAGGCG	763	381	370	632	431	290	181	29	168
C19orf71_ACGCTGGAAGTACACGCCCA_TGGAAAGACAGGCCAATCCG	627	508	535	385	329	873	315	558	666
C19orf73_GCTTCCAAGAGACTAGTCCG_GGTGCCGCGTGCAGTTCCCG	1714	1324	1195	1500	1175	2370	1477	2339	2093
C19orf81_CCTGGAGGCCCAGTTACCAG_TCTCCGACACCCGCAGCCCG	4123	4299	4191	3669	2587	3970	2332	3290	4337
C19orf84_GATGGAACAACCAAAGGACG_AGTGGAGATGGAACAACCAA	0	0	1	0	0	46	0	0	0
C1D_TAGAAATGAGTTGTTGCAGA_ATTTCTAGAAACAGACATCA	261	220	141	66	140	151	121	88	117
C1GALT1C1L_AGACCTCGAATACGTGACTG_GACGAAGGTGATGGTGCTCG	1090	669	725	1239	967	682	848	458	1008
C1GALT1C1_TATGCCCAAATGCCCTAAGG_ATATGGACACAAATGACATG	209	167	193	251	182	188	188	23	194
C1GALT1_CAGTGCTAAGTCTTCAATGG_ATCCTATTGCTGATCCACAG	835	497	803	1061	757	610	392	215	577
C1QA_TCTGTGACACCACCAACAAG_AAGGCCTTAAAGGAGACCAG	777	838	630	1170	726	844	449	883	1169
C1QBP_GTTGGACTGTCATTATCCAG_TCAGGTTGGACAAGAAGACG	56	0	1	134	22	2	1	9	5
C1QB_CCTACCACGCCAGCTCTCGA_CTTGAGGACCATGCCACCGG	1323	560	634	520	236	764	266	463	1358
C1QC_GGTTGGCTGTATGCGACGCG_CAGCCTGATCAGATTCAACG	2513	1720	1427	1615	1532	1514	1191	1476	3527
C1QL1_CCTAGGCAACAACTACGACG_GTACCTCGTAACCCTCGTGG	778	456	638	697	446	466	152	591	566
C1QL2_CGACTACGCCAGTAACAGCG_GCACCTCATAGCCTTCGTGG	375	1	30	18	58	0	85	1	5
C1QL3_GGTGCTCAAGTTCGACGACG_GCGGCAGCATGAAGGCTACG	4210	2906	3131	2966	2893	5773	4398	5007	6007
C1QL4_GGTGCTGCGCTTCGACGACG_CGACGACGTGGTGACCAACG	1066	491	555	551	256	910	276	948	1419
C1QTNF12_CCCGAGGAGGACCACGACCG_CTCGTGAAGCAGAGTCTCCG	0	1	2	1	0	0	0	0	0
C1QTNF1_GTGTGGGTACGCCTCTACAA_CCAGACGGTGATCTTCGACA	786	789	640	783	665	866	415	1072	1297
C1QTNF2_CCTGGCCGGACAGGTAACCG_TACCAAGTCAGCTTTCTCGG	191	0	0	72	126	68	202	79	26
C1QTNF3_AAGGAGAGAAGGGCTACCCG_AGGGCGACAAAGGTGACCTG	426	249	472	427	437	275	351	532	958
C1QTNF4_CATTGGCGGCGACTTCGACG_GCTGGTGCGAAACCGCGACG	561	105	287	401	572	555	489	510	251
C1QTNF5_GCGCTGAAGGCGGATCGCGG_CAGGCTGGCCCGGTAGACGG	1	0	1	0	0	0	0	1	1
C1QTNF6_AGGGCACTCACCCTTCAGGA_GTAGGGTCTGATCTCAGGCA	281	1	2	0	186	157	184	8	83
C1QTNF7-AS1_GACAAGTTGCGGGACTTCTC_GAAGTCCCGCAACTTGTCTA	7	1	1	17	16	0	0	11	1
C1QTNF7_TAACAAGGTCCTCTTCAACG_AGCACTACAACCCTGCCACA	537	154	689	374	762	756	333	548	585
C1QTNF8_CCAGGCGGTGCCCTTCGACA_CAGCTCCGACCACTTCCAGG	159	264	504	291	297	301	261	82	121
C1QTNF9B_CAGGATGTCCTGGCAGCCCG_CAGGACATCCTGGTTCTCCT	4440	3431	3099	2573	2152	3349	3455	2143	4610
C1QTNF9_ACCATTATGATACAGCAGCG_CAGGACGTCCTGGCAGCCCG	521	231	495	502	103	256	473	627	522
C1RL_CCTGGCCCTCTACCAAACCG_AAGACTGCCCACCTCCACAA	831	385	528	686	741	482	604	803	1400
C1R_GCTTCACCCTGTATCCCGTG_CAGCAGCGAGCTGTACACGG	1918	2051	2094	1685	989	2152	1567	2035	2324
C1S_TCGTGCTGTTCGCCTCAAGG_CTGTGCGTATGACTCAGTGC	1468	525	737	705	957	954	419	361	338
C1orf100_TCGAGGATTCAGCGAAACTG_ATGGCAGAGAATAGTCTCGT	1390	908	692	1435	1162	1594	1639	1069	1754
C1orf105_AGGCCTCTGTCAGTAATCCG_AGGCTGGCCTCACTAAGCCA	1306	1128	913	1043	760	846	1099	1273	2459
C1orf109_TGCAGGCCGCACAGAACCTG_CCTGCTGCTCCTCCACCACG	1103	856	1234	154	27	14	6	2	34
C1orf112_AGGTCTCAGAAACGACAACC_GCATTCTGCAGTGCCTACTG	120	0	0	0	2	1	10	0	1
C1orf115_GCGCACGAAGGATACCACGC_GTTTGCGGTAGCCACCAGCG	1	0	59	147	50	22	1	11	1
C1orf116_CTGGCTGTCCCGCCACACTG_GATCAGGCCAGAATCTCCAG	499	506	312	152	261	799	180	473	656
C1orf122_CGGGCTCAGACTGGTCACGG_GGACACCATCGCAGCCTGCG	101	95	250	110	115	908	1121	841	954
C1orf127_TGTGGTGGTCAGCATTCCGG_TGTCTATTGTCCCTCCACAG	2316	1629	1995	1524	1647	782	944	930	2301
C1orf131_AAAGAAGAGGAAAGGACAGG_CTTATGAGAGAACCAGGTAG	291	328	226	187	140	94	75	152	55
C1orf141_TTAGACTGAATGTTGAACAT_AAAGACAGTAACTTCTCACA	32	100	1	0	163	0	34	0	0
C1orf146_GTATTCGTAAGTTACAACCC_TCTTATGTGCACTATAGCAA	210	106	298	64	107	166	28	59	103
C1orf158_CAGGACATAGCGCACAACGG_GCAGAGACAGCTCACACCCA	633	426	448	462	474	886	950	435	1496
C1orf159_GAGGTAGAAGAACCCAGCTA_GGAGGGTTCCGTTCCCACAG	1089	712	900	212	317	466	237	250	391
C1orf162_AGAGGGACCCATCTCAGCAA_TCACTCAGATCCTCCAGCCA	818	952	439	588	942	1366	789	706	1320
C1orf167_GCTGGTCCGGAGCTTCCGAG_CAGGCTGGAACACACCAGGT	4	0	97	4	4	1	1	0	2
C1orf174_TGAGCCAGGGCTACAGACAG_ACAACTCTGCAGCCACCGAG	725	306	536	671	523	429	723	593	968
C1orf185_GGGAGATTCCAATTACAGGT_GGAGATTCCAATTACAGGTA	2	85	0	1	0	0	0	0	0
C1orf189_CATGGTACAGGAATTGGCAC_CAGTGCCAATTCCTGTACCA	709	391	135	670	375	252	248	395	281
C1orf194_GTTGAGTTGAGCCGACTCCA_TTAGCCAGGAAAGTGATGGG	2140	1723	1377	1074	870	1179	953	284	423
C1orf195_GTACTGACTCACTGCATCTG_GTGAGTCAGTACAAACACAC	24	0	0	2	0	113	2	0	0
C1orf198_AGGACGCTGCTCCTGACGGA_GCCGGGCATGGCGTCCATGG	1346	1149	1236	1684	953	1749	1742	2131	3334
C1orf210_GGTAGCTGGCATGGTATCGG_GGATGATGATGGCTTCATCG	415	364	207	212	316	101	139	84	115
C1orf216_TCGGGCTGACATAATCCAGG_GCAGAGTGGAACCTATCCTG	120	105	0	2	4	1	2	0	2
C1orf21_CGAACAGTAATCCCGACCCT_AGTGGCAACATGCTTGGCGG	1059	574	534	910	532	771	638	1171	1849
C1orf226_GGTGAGGGCCCTCATTGTCG_ATGGGACAGAGCCATCACCT	386	305	302	0	217	9	26	266	42
C1orf229_TCTTAGAACCGCGGGCACGA_AGACGGTCCCGGCCAAGCGG	846	831	899	324	464	1295	895	566	1413
C1orf232_TGAGACAGCAGAACCGACCG_AGTGCTACAGACCCTGAGTG	2	3	2	83	82	4	212	191	2
C1orf35_GTCCGCGGACACTCACAGGG_GCAGGACCAGTTCAACTGGG	529	669	110	360	300	357	365	300	338
C1orf43_ATACTTGATATCCTGAACCC_CTACTACAACTGGAAACCCA	349	469	616	243	690	80	126	226	142
C1orf50_TATTACAAGCTACATGGTGC_TATGACTGTCAGCTTGTTGG	484	959	340	486	650	26	132	82	242
C1orf52_GGAGGATAACATCGAGCCGG_GGGCGGCTGTAGGAACAAGG	0	72	1	0	0	0	0	0	2
C1orf53_GCTAACGAGGGAAACTGCGG_CCTGCTAACGAGGGAAACTG	58	66	103	45	31	1	17	1	3
C1orf54_TCATGTACTCACCATAACTG_CATGTACTCACCATAACTGG	181	127	686	408	502	313	252	138	168
C1orf56_GTGCGACTCCCAATACAGCG_GCTAAAGCCGGTGGACACCG	221	241	137	175	61	318	127	137	422
C1orf61_GCTGAGGAGCCATCACATCG_TGGCTCTATCGTCCACACGG	1739	999	1716	703	1268	1318	1338	861	1220
C1orf68_TCTGGCAAGGAGAAGCACCC_GTCAGTGACACAGTACTGGG	89	1	1	71	13	55	143	51	29
C1orf74_TGTGATGATCTCAGCCACGA_GCAGCTGGAAACATCCACAA	417	496	254	691	408	382	205	453	104
C1orf87_GGCATTGCATCTGATCCACG_ATGGCACTAAGGACAACCAA	1411	801	981	972	1072	1596	493	661	2140
C1orf94_TGGGAGTAACATCCCAGCTG_GGACAAGACAAGGGTCACCA	0	0	0	0	0	0	1	0	0
C20orf141_GCGTCCACCTGTATCCACCT_GTGGATACAGGTGGACGCAC	0	0	1	1	0	1	0	45	4
C20orf144_AAGGTAGCGAGCGCGAGCCG_TTTGCGCGGCTGCTCCTCGG	538	516	309	137	201	342	683	268	974
C20orf173_GCGAGCTTGGGAAATTGTGG_CACTTCCCGGAACTGAACCA	1932	1841	1371	1893	1560	1558	805	948	1553
C20orf194_CCAGTCACACCACGGAGCAG_TCTGCTTACCGTCTTCACAA	5816	3825	3088	3326	3039	5489	4789	5496	8780
C20orf202_GGTCTGGCCCAGCTCCTCCG_TCTGGCCCAGCTCCTCCGAG	2990	2177	2286	1510	1510	1794	1171	1342	2839
C20orf203_GAGTCCAGCCAAGACTGATG_TAAGGGCCTGGGTGTTGCGG	1280	1065	896	1147	1386	1321	1684	2274	2671
C20orf204_CCATACCTTCTGGGCGCCAC_GCCAAGCCGCGCCTATTCCC	1724	1048	902	779	1487	1686	1764	1821	2144
C20orf27_GCTGAGCAAGGATGTCCGCG_CAGGGACGGGCACCACGCTG	68	96	123	300	122	13	10	172	211
C20orf85_GATGCGATCAGAAGCTGCAA_CTTGATGTACTTCTCCACTG	1292	1081	598	593	946	831	356	349	681
C20orf96_CCTTTCTGCGCATCTCACCG_GCTCCCGGTTGAGCTTGCTG	603	597	675	874	513	1003	467	684	791
C21orf58_ATGCAGAGCTGCTGCACACG_GCAGTGGGTAGGATGCCCGT	0	0	0	0	0	0	1	0	1
C21orf59-TCP10L_GAGCCGCCCATTATAGACCC_GTTCTGCTGCACGTGAAGCG	88	30	124	0	0	0	0	1	2
C21orf62-AS1_GGCTGGGCGTCCAGAGAATA_GGCTGGGCGTCCAGAGAATA	16	9	88	155	20	1	14	5	9
C21orf62_GTAGAGCGAACCAGCTACAA_CAGCACGCTCATCTTCACAA	2553	1561	1848	1912	1524	1614	1639	1049	1913
C21orf91_TATGTCGTAACAGTGTATTG_AAGCTCCTACAGCAAATCCA	950	690	552	882	1194	624	604	313	1261
C22orf15_CCTTACTGATGATCCGAACG_TGAACCTCACCGCCCACCTG	2036	2296	1968	1957	2318	3578	2806	4508	5964
[truncated: 19,160 more rows]

## Sheet: H-mLibB
sgRNA_ID	day0	day4_1	day4_2	day10_1	day10_2	day18	day24_1	day24_2
A1BG_ACTGGCGCCATCGAGAGCCA_GTGTGCCGAGGTGTGCTGCG	1555	2535	1762	4060	2495	4392	5570	6088
A1CF_GGTGCAGCATCCCAACCAGG_TGCTAGGGTGACTTCAATGG	10	73	0	0	13	5	3	0
A2ML1_ATAGCAACAGGATTGCACAG_GCAGACAGTTACTCACAGAG	436	690	414	745	546	576	408	619
A2M_ATGTCTCATGAACTACCCTG_ACAAATCAATCTACAAACCA	298	584	140	948	606	372	475	319
A3GALT2_GACGTGGACCAGCACTTCAG_CCTGGAAGAGAATCTTCTGG	542	429	670	845	1046	805	326	1004
A4GALT_CTTGAAGCCGATGATGAACA_GTGTGGAACAAGAAGAGCCA	60	86	450	296	174	83	46	0
A4GNT_TAAACTTGAAGACTTCCAGG_CAGAGAAGAGGACATGCGGA	209	564	688	1136	694	193	215	413
AAAS_GCCAAGACAGAGGCACTAAG_GGATGGAAAGTGATGAGCTG	49	5	0	0	70	47	24	47
AACS_AGGCTGGAAGGCGTGCCCGG_CCAGTATAACAAGTACAGGG	49	0	67	55	23	0	0	0
AADACL2_ATTGCGGGAGACAGTTCTGG_AAAGAAAGTCAGAAACCCGA	245	397	743	591	478	89	220	677
AADACL3_TCACCCAACTGCCAGAACCA_ACAAACGAGAGCATATGCCA	389	388	618	239	361	82	93	9
AADACL4_CAAGGTAGCAGGGATATCCG_CCAAGAGTAGCACTAGCCAG	1684	4153	3401	5012	3392	2409	2341	2519
AADAC_CCACGCACCAGCCTCCACCA_GTTGTCATCAGCCAACAAAG	367	500	618	488	532	645	237	647
AADAT_GAATTACGCACGGTTCATCA_CGGACCATGAGTGAGAAACG	523	1242	798	1394	1514	1257	897	1474
AAGAB_TAGTCCAGAGGAGTTGCCTG_ATTGGTAGAACTTAGTCCAG	1459	2189	2211	3450	3023	2191	1534	2329
AAK1_GAAATGGTCAACCTGTACAG_GGACTCAGATTCTCTCACCG	577	857	821	1720	1182	522	569	593
AAMDC_AAATTGCTTCCTTATCATGG_TGATAAGGAAGCAATTTCAG	201	139	502	822	276	387	306	282
AAMP_GGAGAGTGAGTCCAACTCGG_AGGTGCTCTCACCATCAGGG	751	331	594	123	109	104	100	83
AANAT_GGATCTCATCCAGGTACAGG_GGAAGTGTCCTCCTAAGCCA	760	1380	651	1577	1251	759	479	623
AAR2_TAAGGAAGAAACCCATACGA_GCCCACGCAGATGTTCCCAG	204	217	415	213	420	270	114	96
AARD_GGGAAATTCTCTCTCTGCAG_GCAGAGAGAGAATTTCCCAG	21	0	0	0	8	0	0	2
AARS1_CCATTGCCAAGGGTATCCGG_GGAGAGCGGCGCCTCAGCCA	1185	933	1035	427	509	178	33	27
AARS2_CCAACTTCTACGCAGAACAG_GGTGTTGCAACTGTATACAG	959	1126	864	312	391	39	16	149
AARSD1_ACAGTTATGCCCGAGAGGTA_CGCCTGCAGGTATGGCGTTC	275	508	596	645	681	757	697	1300
AASDHPPT_GCAAACGAATATGATTCCAA_GTTGCTCTTAGGAAACCCGA	272	919	683	450	534	30	4	27
AASDH_GTGAGGTGGAGGTCAGACAC_AATGGCTTCACAATTCAGGA	461	757	1035	855	432	1013	442	1744
AASS_CAGGTTGTGAATGTTGCAGG_GAGGGAGGATGTGAACGCCT	618	1957	1670	2026	1740	2118	1310	1875
AATF_GAACCCGCGACCAAGCGAGG_GATGACGCGGAAGACTCCCA	551	52	299	60	59	4	5	62
AATK_AGCACCGGAACCACGCCCGG_GTGTCAGCCAACAACAACAG	142	477	352	146	93	244	0	47
ABAT_TGATGAAGACGGAAGTCCCA_GCGCTGGGCGAGCAACATGG	619	994	999	1825	1098	945	1214	940
ABCA10_GGATGAGTTTCTCTACTCCG_GACACCAGATGAAGAGACCA	1	2	0	0	3	50	16	6
ABCA12_ATGGTGCTAAATGATCCTTG_GGTGGTGTCATCCTGAACCG	141	224	255	116	168	136	329	273
ABCA13_GATGGATCTCAATAAGACCG_GGATCTCAATAAGACCGAGG	86	156	262	203	263	167	33	31
ABCA17P_GAGCGCCCTCTGCCGGGCAT_GAGCGCCCTCTGCCGGGCAT	36	98	13	118	45	5	42	111
ABCA1_GAGTCGGGTAACGGAAACAG_CACGATCAGGCTGAACACAA	194	354	362	628	550	510	423	639
ABCA2_TCTGCCAGCCTTCTACACAG_CAAGAGCAAGGGCAACCCGG	335	571	318	730	554	538	603	398
ABCA3_GCAGGGTGTAGTTCTTCCAG_GGAGGGAAGGTGAAGAACAG	1	1	0	50	8	2	0	0
ABCA4_GCAGAGCTTACTGTCTCCGG_ACTGCTGCCCATATATCCAG	1157	1339	1987	1952	1308	866	452	1199
ABCA5_TCAAAGTGTATATCTAACTG_ATACAATATGTCGAGAACAG	0	0	0	3	10	1	1	0
ABCA6_GCACTACAGAGAATTTCCAG_GAGAATGCAAGTCTTTGCCA	78	155	108	293	221	100	103	18
ABCA7_TCTTCCGAGAGCTAGACACG_GCAGCAGCTCCCAAATACCG	112	146	156	273	294	545	650	391
ABCA8_GAGGAGGAACACGACCAGGC_GTGCTACTGAAAGGGAGCGG	440	523	402	928	1179	525	843	1257
ABCA9_ACTGCCCTCCTTGGTCACAG_CAGGCCATAGAGGAGAAAGA	216	329	320	515	611	689	257	553
ABCB10_GGAGTGCAGTGTCTGATGAG_TGAACTGCTTACCAGAAGCA	681	1134	937	1365	973	943	1116	807
ABCB11_TTTCAGAATCCTCCTAACTG_GGACAATGAGAGTGAAGCCA	565	1579	620	549	790	360	351	619
ABCB1_AAAGGAACTCAGCTCTCTGG_GGACACAGAAAGCGAAGCAG	0	0	1	0	7	1	0	0
ABCB4_TGGCTGTGGGAAGAGCACGG_GGACACAGAAAGTGAAGCTG	42	212	47	60	74	32	1	10
ABCB5_AGAGATGGAGAGAGCAGCAA_CAAAGGTCGGACTACAATCG	421	1009	655	1203	653	775	418	477
ABCB6_GGCCAGACTCTCCAGCACGG_TAGGTGCCAAACCAATTGAG	242	408	241	862	576	413	535	623
ABCB7_TGGATATGACACCCAAGTAG_ACAGTTCCCAGAAAGTTCAG	321	151	118	29	31	0	0	1
ABCB8_GGTCGTGGCCAAGTACACAA_CAGCAGCACCAGGTACCCGA	202	551	915	1388	1026	1240	962	1521
ABCB9_GGCCAGAGCGAGCAACACGG_TCTGGCCTGAGATGACAAGG	234	478	216	65	296	400	257	376
ABCC10_ACTGGAAGAAGGTCTAGCAG_GAGCAGCTTCACACAGACAG	176	185	0	116	23	12	72	264
ABCC11_GGAACGGGCATGCTTCTGAG_GTTGCACAAGATCAACCTGG	282	511	572	1064	802	393	529	1010
ABCC12_CAGGTTAGCACCCAACCCGG_GCCAACCCAGACTTTCCCAG	550	1075	1242	1634	1129	593	348	442
ABCC1_GCCGAAAGAGAGTTCCAAGG_GAACAAGGCCAAAGACACGA	164	100	319	688	440	204	260	377
ABCC2_AGGGAAAGTTACCAGGACAA_AGAGTCTTCTGTGAGTACAA	136	291	172	396	171	76	3	139
ABCC3_GGCCACATGAGAGTCCACCG_GATGAGGGCAGAGAGTACCA	28	0	0	0	51	0	8	0
ABCC4_CCAAACCGAAGACTCTGAGA_GATGCTGCCCGTGTACCAGG	2118	3926	2582	6147	4342	5187	4787	7699
ABCC5_TACGGAAAGAGGCACCCATG_GCAGTGTCCTCTGTAAGCGC	429	788	663	953	811	1021	1230	1305
ABCC6P1_TCCGGCTGGGATTCGAGCTC_TCCGGCTGGGATTCGAGCTC	1770	2436	2113	2896	2546	2117	1956	2969
ABCC6_AACTTGAGTCTACGACACCA_GTAGGAACCCATCTCTGCGA	1653	2394	3249	3198	2558	2012	2037	4538
ABCC8_GATGTTGTGATAGTAGACCA_GGAGATGCAGAAGGTCTCAG	127	242	247	357	470	249	378	498
ABCC9_CCAATGTCTGCATCTCACCG_ACAGCTATGAGCAATCAACA	442	567	534	959	492	669	367	1183
ABCD1_TGCCCGCAACCTCCTGACAG_GAAGGTGCGGCTCACCAAGG	1070	1649	1242	1592	749	614	335	583
ABCD2_CAGCAGTGGACTAATTATGG_TAAGAGGGCTGCCTGCCTGG	817	1094	1010	1433	1469	700	946	1539
ABCD3_AACTAGGTAACCAACAACAG_ATAGGGCCCAGCGAGCATGA	431	639	990	727	993	1346	548	1134
ABCD4_GGACCAGCTCACCTGAGTCG_GAGACTCCTTCAGACCCAGA	7	1	0	10	6	0	0	0
ABCE1_TAGGTGCAGACATTATCTGG_GGAAGACTTAAACCTGATGA	253	400	127	0	42	0	1	0
ABCF1_GGAGCCGCTGGGCATCGAGG_CCCACACAGAAGTTCTCAGG	396	613	404	300	177	1	0	0
ABCF2_AACCAATGAGGCCATAACGA_ACTTCCATCACACAATGCAA	186	152	151	169	174	24	35	39
ABCF3_GTGTGCGAGAGGATTTGCTA_GGGCATAGTCATCTGAGCAA	68	407	283	62	35	0	3	127
ABCG1_GACCACAAGAGAGACCTCGG_GGGCACCATGACCTCCCTGG	16	0	2	66	86	77	0	0
ABCG2_GCTGCAAGGAAAGATCCAAG_GAGTTGATGACAGAAGGAGG	201	300	254	371	418	514	470	515
ABCG4_TGATGCCAATCAGCTCCCGG_GGTGGAGAGAACTACCTGGT	335	690	530	769	790	488	517	585
ABCG5_GGACATGGCGTCCAGCAGCG_GGAAGGAGCCGGGATTGCCG	303	422	476	659	241	481	476	552
ABCG8_AGTGATCACATCTAGCAAGG_TGGCCAGCCCAACACCCTGG	214	492	237	422	629	218	51	98
ABHD10_TCCGTGCAAGCAGCACGCTG_GCAGCACGCTGAGGCCACGG	1027	1832	1046	2676	1889	4572	6668	6170
ABHD11_CAACGACGACGCAGGGCACC_CCACTCGAAAGCTCACCCTA	1608	4257	3026	2950	2681	365	139	388
ABHD12B_TGCATACAGGAACAAAGAGA_TAATTGGGTTCCCATCACGA	142	200	304	397	335	152	133	271
ABHD12_GGAAGAACCAGTCAAACCCA_GCAGTCGGCGTCCAGCGCCG	120	252	85	155	56	184	72	333
ABHD13_TAGGATTTCAGCCATTATGG_AATGACACATGGCAGTGCCA	290	828	1001	1688	776	710	390	527
ABHD14A-ACY1_CCAAGCTCATACTTACACCA_TGAGGGCTACATCTATGCCA	1343	1783	1603	2618	1729	1677	1154	1498
ABHD14A_CTCCACCCAGAACTACACCC_TGCGTAGCTTCACCACAGAG	225	38	298	609	649	357	167	119
ABHD14B_GATGGACTGATCACAACCGG_ATGGACTGATCACAACCGGG	1	3	0	22	7	28	1	0
ABHD15_GACTGAGTTCTTCCGAACGG_ACTGGAAGCGATCATACACA	428	930	516	648	650	629	402	345
ABHD16A_GCAGAATGAGGCTAATGCCA_TGATGAACTGCCGGTACTGG	300	138	235	352	248	86	209	389
ABHD16B_CGAGCACTTCAACCTCAACG_GAATGGGTAGGTGTAGCTGG	982	579	1100	1520	1567	1396	1277	1340
ABHD17A_GAGAAGGTGGATGTACCCGC_TCCAACAACCCAGCGCCTGG	0	0	0	0	14	1	0	0
ABHD17B_ACACTGATGTGTGATGAAAG_GTGATGAAAGCGGAAGCCGT	395	1080	879	1237	711	993	862	1636
ABHD17C_GGCGTAGAGGTTCTTCTCGG_ACGCAAACCAGACATCAGAG	574	855	813	961	672	616	472	597
ABHD18_GAAATCCGATACTTAGAAGG_TAAGTAGGTGGTATGACTGA	141	614	607	795	744	241	73	32
ABHD1_AGACTTTCTACCCAACGCTG_GCTGCACTGAGATAGAGCAC	282	428	494	522	366	286	210	45
ABHD2_GCTCAGCCAAGGGCTCGAAG_AATTCCAGGGCAGATGACCA	26	1	1	195	39	0	0	0
ABHD3_CCTTCAAGACCACTGTCCCG_TTACTTCCTGTACTGCACCG	130	167	82	0	136	155	146	444
ABHD4_ACGTCCTAGGACAGATGCCA_TGACATCGATAGAGACATGG	390	455	346	804	684	528	742	1090
ABHD5_CAGCAGCCAAGAATCCACCT_TCTGCATCACTGTCAAACCT	2019	4078	3401	4164	3416	2419	1429	1630
ABHD6_CAAGGGAATCTTCTCCACGG_CAGTAGTGATGGAAAGACCC	2201	5733	4147	5058	4823	2732	1927	3829
ABHD8_TGTGCGCCTAGGCTATGAGG_GCCGGGCTTGACCTCTACAA	288	605	495	508	464	643	442	619
ABI1_GGTGGAGAGTCATCAAACAT_ACTGGGAGAAGTGGTGCCAG	330	343	454	461	564	325	135	73
ABI2_TAAGAACGTGGAGCCCACGG_AGCAGCAGTCGAGAGAACAG	174	363	205	41	215	59	73	49
ABI3BP_TCCTCATAAACCATACCCTG_CTATGACCAAGACCACACAG	319	721	384	856	795	441	571	583
ABI3_GCACCTTAGCCACTGTCCAG_TCAGGCCACAGACAAGCGGA	528	728	439	474	532	570	381	685
ABITRAM_GAAGAATAGATGGCTTATGG_GTGAAGAATATACTGTGTCT	188	224	579	423	619	46	23	107
ABL1_GAAGAAATACAGCCTGACGG_CCGGCAGGAGGTGAACGCCG	138	17	1	53	8	1	3	0
ABL2_TTTCTAGGAAGATACCATGG_CAAAGAGACATGCTTCACCA	110	512	242	610	426	162	343	335
ABLIM1_GGTGGACAGAACCAGGCTGG_TGTTACATACACGCCCACGT	595	951	1090	1691	1087	447	594	616
ABLIM2_CGTTGGCGAGAGCAACTGAG_GCTGTGAGAAATACATCACG	209	233	579	696	517	580	824	957
ABLIM3_AGACTGTGCCGGGTGCAAGG_CAGAATCCTTACAATCCACG	186	392	169	474	250	21	285	471
ABO_AGACATAGTAGTGGACACGG_ATGGAGTTCCGCGACCACGT	273	228	129	447	260	482	6	562
ABRACL_TTCCTACCAATGCTTCAAAG_AGCAATGAATGTGGATCACG	61	86	57	17	17	0	1	30
ABRAXAS1_AATGTATGCTTCATTACAAG_AAGGAGAGGAGCACAGATTC	20	70	0	161	211	27	46	36
ABRAXAS2_TCAGCTGCAAACCCAGAGGA_TAAGAAGACAAATCACTCAG	637	1035	751	1289	903	570	428	992
ABRA_GAAGGAGAGATGCTATGGCA_CTGGTGTCTGAGCTAACCAA	262	326	295	415	422	429	321	1043
ABR_GGAGACCAAGAACTGGCACA_CCAGTTCCAGAAGATCTCAG	346	534	614	821	632	351	277	408
ABT1_GCTCGTGTCAGTCAACATGG_AGAACAGACACTAGATGCGG	185	86	115	8	14	10	140	2
ABTB1_GGGCTCGGAAGTAGTCACTG_GCAGCGCCATGTCCTCCCGG	1292	1713	1431	2440	1853	2372	1720	2039
ABTB2_GCACCGCCGCAGCCTCACCG_AACGAGGAGCTGGTGACCGA	480	761	355	230	417	434	246	556
ACAA1_ATTCACGTCCTTGAGAACCG_AGGGCTGACAGTGAGTGACG	10	1	81	56	20	0	31	81
ACAA2_TGTTACTGCAGGGAATGCAT_TAGCAGTGAAGTCTTTCAGA	520	1241	738	1545	852	734	628	759
ACACA_CCAGAGTCCCACATTCCCTG_TAAGGACAACACCTGTGTGG	812	1498	1443	1524	1156	404	213	550
ACACB_CCTGCACAGAGACTTTACCG_TGATGACTACTCCTCCGACG	970	869	1550	1961	1720	1130	1459	1965
ACAD10_TGTAGGCCACATCAGCAAGG_TGGAGGCAGCACCTACAGAG	54	87	175	11	33	137	127	107
ACAD11_TTAGGAAGAAGTGAACCTGG_CTGAGCCAATGTTTCTACCG	47	196	202	30	261	77	17	38
ACAD8_GCTTCGGAAATGAGGAACAG_GTAGGAAGCAAACTTCTCCA	913	1562	1429	2081	1461	518	487	764
ACAD9_GTATGACCTACCTCACAGCA_TGGTCTCTACCGCGAACCGG	239	144	279	310	197	120	192	9
ACADL_GACTGTGTACAGCTCCATGG_ATGGCCGCACGCCTTCTCCG	589	758	1655	1326	965	1073	379	854
ACADM_AAGATGTGGATAACCAACGG_CAGAAGATGTGGATAACCAA	428	892	1174	694	1712	698	853	906
ACADSB_TTCCTCTATCACGAGCACAG_AGTGAGCTGAGGCAAATAGG	128	221	248	75	253	71	188	73
ACADS_GTCCGTGCTGGCAAAGACCA_TAAGGAACATCTCTTCCCAG	544	549	430	655	451	379	482	640
ACADVL_TATGCTGCAGTATGTAACTG_CAAGGCTTCAAACACAGCAG	491	677	990	647	589	1047	486	835
ACAN_GAGGGCAGTTCACCAACCGT_TGATGTGTACTGCTTCGCCG	683	1609	1447	2464	1671	1560	1475	2078
ACAP1_TCTGCCCTGACTCAGAAAGG_AAGGCGGTTCTGCTTTGAGG	629	1157	992	1635	1314	1834	1106	1588
ACAP2_CGTGCCGGTTACCTGAAGCG_AGGCAGGATGAAGATGACTG	54	0	1	342	240	191	424	656
ACAP3_CGAGGTGGAGGAAGCCACCG_GCTGGTGATCGACTCTGCGG	1059	1924	1338	2878	2312	2867	3332	4528
ACAT1_ATGGGTAATGTTCTACAAGG_GAAGTGAAAGAAGCATACAT	222	368	134	293	124	72	19	110
ACAT2_GATAGGAGACTCCAGCATTG_ACTGACAGTATACTCTGTGA	1280	1946	2059	2451	2230	577	539	1257
ACBD3_TAATCCAGACACTTGTCCTG_GCAGCAGCCGGAGATGGCGG	0	0	0	3	16	6	0	0
ACBD4_TTACTACAAGCAGGCCACCA_TCTGGGCAAGATGAGCAGGG	115	213	188	223	350	131	87	282
ACBD5_AAAGCTGAAAGCAGTGACAG_AAAGGTGAAGTCAAGCATGG	64	159	121	380	201	16	53	81
ACBD6_TTCATCATTCCTGCCCGCGG_CCTCGATCTCAGGGCTATGG	1880	3708	3469	4973	3632	3480	2404	3934
ACBD7_ACAGGGCTGCAGAAGATGTG_GCAAAGCCAAATGGGAAGCA	0	1	0	8	42	0	0	0
ACCSL_GGGTGATGCCAGAAATACTG_GCCAAAGGCACTCACAGCAG	135	84	200	150	186	167	24	509
ACCS_CCAGTCAGCATACTGCAGCA_ACTTGGCCACTTCCTCCCGG	33	115	11	34	74	102	92	190
ACD_GCAGCCGGCCCTCTGTCCCG_CAACCAGGCACCCGTAGCCG	384	1215	907	1338	889	975	607	842
ACE2_TGCACAGAGAATATTCAAGG_TACCAAGCAAATGAGCAGGG	323	481	456	1397	961	973	231	1187
ACER1_GCTCTCACACCAGTCCACCT_GGTGGCCGAGTTCTACAACA	365	622	862	632	669	1022	1038	715
ACER2_TGCAGTGCAAGGAACTCCCA_GCTGCAGGCTGGTAGCTCGG	67	446	0	128	145	37	44	132
ACER3_TAAGCCATGGATAAACCCTG_GGATGTGAAGATAGGAACCA	3	1	76	11	5	2	1	12
ACE_CAGGTCCTCCAAGTTCACGG_TATGGAAACCACCTACAGCG	1038	1786	1940	2779	1689	1525	1219	1261
ACHE_AAAGACGTAGGCGTAGACCC_ATAGATCCAGACGAGGACAG	311	645	527	377	470	762	401	738
ACIN1_GTGTCTGAAGGACTTGACAA_GCAGAGCATGAAGTAAAGAA	176	225	287	35	79	50	31	18
ACKR1_ACAGTAGCCCAGGCTACACA_CTGCACCCTGATATACAGCA	317	1140	1302	1755	1259	1714	827	1558
ACKR2_GCAGTGTCACCAGAAACAGA_GCAAGACCATGAGAAGAAGG	205	1	62	76	45	318	322	107
ACKR3_CAACAGCAGCGACTGCATCG_CAGCAGCGACTGCATCGTGG	88	107	184	183	626	386	338	196
ACKR4_GATGCTTTCTGTGACTTGGA_CTAGATTGGAGCCATGGCTT	199	535	455	547	463	203	273	123
ACLY_GGAGACCATGAACTATGCCC_AGAGCAATTCGAGATTACCA	163	162	245	171	76	0	0	1
ACMSD_GAAAGAGCTGGGCTTTCCCG_AGATGGGAAAGTCTTCAGAG	210	659	610	380	493	376	151	315
ACO1_ATGTCAGTGGATGTTACCAG_GACCACAGAACCATGAGCAA	39	214	133	82	46	1	8	7
ACO2_TCACCCACTCGGATGTCCAG_ATTGTCTCCTCACCTCACTG	3374	3511	3728	1491	1368	434	117	306
ACOD1_AAGCTTGGCAAGTTGTCCGG_GATGCCACCATCAAGCAGCA	72	0	94	59	77	112	29	106
ACOT11_TGTGCGGTTGGAGAACACAG_AGCTGAAGCAGATCACGCCG	1377	2332	1533	2691	2047	1045	834	2493
ACOT12_AAACTGTATGTCATCCACTG_CCTGAGTGACAGCAATGTGG	374	1158	963	1352	1021	322	542	827
ACOT13_CTTGTTGGTCAGATCCACAG_AGTAGATAACATATCAACAA	1161	2006	2523	3303	2634	1325	958	848
ACOT1_GCTCCAGGTCCAGCTCGCCA_AGCCCGAGAAACCCTTGGTG	441	944	869	904	1232	1113	1178	997
ACOT2_CTACTTGCTCAGTCATCCCG_AGAGTTCGGCGCAGTTCCTG	4416	6458	5904	8946	7492	7006	6486	10497
ACOT4_AGATCCATTGATGGAAACTG_TAGGACCTGGACCCTTCCCA	708	1333	2142	1801	1194	1365	928	1958
ACOT6_TGCACAGAAGCTCTAGAAGG_ACAGGCATTGATAAGTACAG	310	622	246	219	567	588	218	888
ACOT7_CTGCACGGCTTTGTGCACGG_AGCGCATGGAGACCAAGTGG	530	917	1566	860	896	307	405	683
ACOT8_GCTGCCAGTACTGTACCAAG_CATGAAGATGCACTGCTGCG	861	1132	1019	1975	1346	1281	2366	2271
ACOT9_AATTCAGGCTCACTGCCCAA_GAGAAACATCTCATGTATGG	339	842	738	927	646	616	758	1181
ACOX1_ACCAGGCCACCATTTAATGG_GAAGGACCTGACAAACACCA	232	95	379	145	447	144	96	180
ACOX2_GTGTATCACAAACTCCTGGG_GATCAGCTGGGCCTGGACCA	37	43	290	89	16	169	93	179
ACOX3_CAAGACAGCCACTCACGCGG_AAGCCACGGCAGTAATACCA	20	1	164	70	73	183	104	359
ACOXL_ACAGGAACGATGAAACAGTG_GGACAGGAACGATGAAACAG	44	2	71	166	166	301	56	35
ACP1_GTATGGATGAAAGCAATCTG_TTTCAGTGGGTCATTGACAG	109	499	313	349	273	140	33	345
ACP2_ATGGCACTGGATGTCTACAA_ACAGCTGCTGAAGTTCCCGT	182	128	300	475	232	134	70	65
ACP3_GAGAAATCTAGGCTCCAAGG_AAGTGGCAAGAAGCATAGGG	87	168	233	158	191	250	71	72
ACP4_GAGAAGGCCCAGCTGACAGG_AGAGAAGGCCCAGCTGACAG	1	86	5	2	6	3	0	0
ACP5_GCTCAAGAAACAGCTGGCGG_ACAGGATGAAGTCTGCACCC	172	355	196	224	251	145	45	7
ACP6_ACAGTCACCAATCTAGCTGG_GATGATCGAACAGAGAGCTG	856	2058	1050	1830	1708	1427	1633	2153
ACP7_AGACAGATGGACTTGCTCTG_GAGAAAGAAATAGACCTCGG	199	227	348	282	171	147	125	450
ACRBP_ATACCGACTTCCCGAAACCA_TGAGAGGCTCAGCAACAACG	370	559	699	1184	1162	1791	1032	852
ACRV1_TGGTTCAAGCAAGCACACTG_GCTGAAGGTGAGCATACTGT	865	2505	2212	2960	2224	3235	2945	3077
ACR_GGGAGGCCTGCCTTAAAGTG_CACAGGTACCACACATGTGG	6	0	61	99	35	1	225	111
ACSBG1_GGAGCCCACATCACACATGG_AGAAGGTGAATAATGCCCAG	96	89	135	270	65	53	27	80
ACSBG2_GGGACCACAGGCATACCCAA_AAGCCATGAACAATGCACAG	90	202	124	70	153	214	4	1
ACSF2_CATCAACATCCAGTTCACCT_TCTGACCACAGTCATCTCGG	3159	3949	4550	4359	3824	4429	4455	5335
ACSF3_ACAGTGAGTGTCCTTCTCGG_CAGGGCACGGGTGAACACCG	113	378	230	295	376	688	656	725
ACSL1_TCAGCAGTCTTGGAACCACG_AAAGAAGCAGAGCTTCGCAG	1879	3072	2229	3778	3291	3115	2791	5430
ACSL3_AAAGTTCGAAGCTTGCTAGG_TCTGTGAGACCAGGGCCGAG	567	1022	691	1108	846	1114	287	606
ACSL4_ATTGGAGAATTCCATCCCGA_GTGAAAGAATACCTGGACTG	563	837	811	1995	1105	645	164	364
ACSL5_GTTAAGGAGTCGAGGCACCG_GGGTGTGTCACAGATCACCA	41	264	116	188	128	84	41	134
ACSL6_AGCCTAAGCAGCCTTACCAG_CTGAGATGCTAAGCCCACGG	303	500	728	596	243	359	142	269
ACSM1_AACGTCTTCACACAGACCTG_CAGACCTGTGGCCTACAACA	850	1720	1084	1989	1473	1425	1646	1364
ACSM2A_ACAGGCTCCCGAGAGGACGT_TGACGCAGTTCTGTAGATGG	1925	3556	3092	3791	2462	3557	1936	3364
ACSM2B_CTAGACGCCTCACTGCGCAC_CGAGGCAGTTCTGTAGATGG	1443	3136	2387	4246	3898	3574	4136	6034
ACSM3_TGAAACAGGACTTCAAACTG_ATAGTTGGAGAAATTCTGAG	322	501	531	377	465	259	43	251
ACSM4_GACCAGCTAACCCAGCCCTG_GTGGTGGGTGAATGGCAAAG	234	355	187	224	247	120	85	69
ACSM5_TGTGCCATTGACCCACCAGA_AAGGCAGCCAATGTGCTGGG	374	590	447	1065	884	695	1498	598
ACSM6_GATGACTCAACTCTCCAAGA_GGTGTCTGAGAGGATGCTGG	86	135	189	170	179	44	0	0
ACSS1_AAGAGGCATGGAGTCCACCG_GCTATTACCAGATCACAGGG	933	1157	1502	1685	1554	1332	1085	2522
ACSS2_GGAACATGAGGCTGTTGCAG_TATGATCCCAGAGCTTGTGG	567	1044	1365	1431	976	1634	1245	2541
ACSS3_GGAAGCAGTACTCTCTGACA_AACAACAGCACAGTCTGCCA	753	929	776	761	921	700	684	973
ACTA1_GGGTCAGAAAGATTCCTACG_CACCAAGCAGGAGTACGACG	168	296	218	462	138	32	118	270
ACTA2_GCATCCCACCCTGCTCACGG_AGAGCCATTGTCACACACCA	367	718	378	771	834	948	464	794
ACTBL2_TGACCCATTATCCACTACCA_GCAGAAAGAAATCATAACCC	516	820	912	868	583	187	123	301
ACTB_GGAGTCCATCACGATGCCAG_GATAGCAACGTACATGGCTG	248	376	0	528	286	248	19	1
ACTC1_CGACGAGGAGACCACCGCCC_GGAAGAGTGTCTCAGGACAG	148	149	2	251	277	127	127	379
ACTG1_TGAGCGGTTCCGGTGTCCGG_GACGAGGCCCAGAGCAAGCG	12	120	1	46	36	0	0	0
ACTG2_GCAGAAGGAGATCACAGCCC_ATGAGGCTCAGAGCAAGCGA	414	949	555	612	549	364	169	193
ACTL10_GACACGCCTGGCAGACACCG_GGAGCAGAGCGCCAGCAACG	0	0	0	0	5	0	0	0
ACTL6A_GATGGCTATGTCCTTCAACA_ATAATACAACAGTGGAACGG	95	75	82	45	27	0	0	0
ACTL6B_GCACCCAGTGCTCATGTCCG_ATGACCTCCGCTCCATCCCG	727	1009	1056	1564	1097	875	1873	1034
ACTL7A_GTAGGCGATGTGCATTGCAG_GCAGGAGGTGACCAAAGCAG	114	200	163	256	233	87	314	143
ACTL7B_GCTGAAGCACGGCATCGTGG_CCATGAGCTGCTCAACACGG	178	575	250	147	267	84	418	299
ACTL8_GGACCGAAAGAAGATGCTGG_TGTCTCCGTGATGATCACAG	335	292	321	575	361	160	727	58
ACTL9_GCTGCCACCAAAGACCGGCG_GTGGCGCCAGATGAGCTCGG	18	3	0	24	34	58	31	239
ACTN1-AS1_GGTGCGCGCGTGCTAGGGTC_CAGCCCGGCTGACGGATGCC	69	220	113	352	260	205	280	54
ACTN1_ACAGATCGAGAACATCGAAG_GGATCCGCCGCACAATCCCG	1041	1961	1576	2580	1891	2143	1368	1969
ACTN2_GCTGCAGAAGGATTACGAGT_GAACAACATCGACAAGCTGG	466	1180	638	783	686	766	888	1022
ACTN3_CTTCTACCATGCCTTTGCCG_GTGGCTGGTACACTCTGTGG	154	388	436	513	498	159	139	347
ACTN4_AGAGAACGAGCACCTGATGG_GATGGTCCAGATCATTCCCA	415	391	595	598	713	1093	658	865
ACTR10_TTTGTAAGTGATCTGAAGCG_AATGAATTTACCCATCACTG	281	294	506	314	39	12	38	84
ACTR1A_GCATCCTGTGCTCCTGACTG_GCTGCAGACTTTCTCAGAGG	0	1	0	0	41	1	4	0
ACTR1B_CTGGCAGTACGTCTACTCCA_GCATCCTGTGCTCCTCACGG	3001	3197	2172	3328	2380	3214	3774	2682
ACTR2_ACTGGTGTAGTGGTAGACTC_GGGATGACATGAAACACCTG	412	252	288	73	282	9	45	14
ACTR3B_TAGAATGTCGTACTCTCAGG_AGGACATGACTCCAAAGACG	75	140	4	60	176	172	63	9
ACTR3C_GTCGCGGGTCTCTTACCTTG_CAATGAAATGGAGGTGACAG	722	1638	824	1718	740	538	325	618
ACTR3_AATCTTCAACTATACCATGG_TGTCACTCATGTCATTCCTG	1452	3388	2433	3114	2173	651	359	805
ACTR5_GGCGGCAGCAGCAATTGCGG_TAGAAGTCAAACCTGAACAG	1	2	1	1	8	38	1	1
ACTR6_AGCTCCATTATCCAGCACTA_CCTTGCAGGATAAATGTGGG	466	1000	756	661	310	12	137	2
ACTR8_CCCGAAGACACAAACAACAA_GAGAAGGAGAAGGAGCAGCG	4	175	102	12	7	0	2	1
ACTRT1_AAAGAGCTACGCAAGAGCCG_ATACTCCTTGAAGTCTGCCG	120	445	441	187	264	128	55	19
ACTRT2_GAAGCATCTTCTCTGCACCA_AAACTCCTTGAAGTCTGCGG	45	66	136	99	76	169	0	0
ACTRT3_CTAACCGCTTGTCTAAACCA_ATGTTCGGGTAGATAAACTG	64	0	63	7	113	2	8	169
ACVR1B_ATGGCACCTGGACACAGCTG_GGAAGCAGAGATATACCAGA	306	350	188	237	115	53	74	442
ACVR1C_TGTCAGCAGCAATGAAACCA_TGTAGGAGCACTGTCGACCC	1504	1863	1883	2220	1355	1760	2377	2194
ACVR1_CTATGGACAGCACTATTCGA_AGCACTGCTGGCCTTCACAG	186	304	365	273	382	103	136	583
ACVR2A_GTGTCATATTGCAGAAACCA_GAGTTGGAACAAGTACAGGA	565	913	1186	1282	747	417	353	412
ACVR2B_ACAGCAGCAGAAGTACACCT_GCGAAGGCGAGCAGGACAAG	330	460	444	780	486	330	612	758
ACVRL1_GGACGTACCCTCCAGCACCA_GCATCAGAAGGCCTTTCCTG	286	518	626	444	344	512	102	617
ACY3_TTCGATGAAGTCCAGAACTG_TCAGCCCGCAGCACACCCTG	54	155	75	1	42	47	90	1
ACYP1_ATTGCAAGGTCCCATCTCCA_ATTGTCCTTGCACTGTGCCC	1740	2762	2876	4248	2833	3783	3340	7741
ACYP2_ACTCAAATCCGTGGACTACG_GAGTGACTGGGCGGTAGACA	247	346	233	313	353	420	434	619
ADA2_AAGACATAGTCTCTGAACAC_TCTGGTGACCCAGCACCCGG	125	256	115	434	352	75	117	186
ADAD1_TGAAGAACTCTGTCTCCACG_AAGACGATAACTACACCCAC	106	175	225	66	175	224	173	59
ADAD2_TAGAGGTGCAGGAAGACGCG_TCACCTACCTACGCTCAGGG	48	118	59	122	89	72	24	229
ADAL_ACAGCACCAGATCTGAACTG_AAACTCCAAGCCTTACCCAG	678	963	536	1144	766	343	366	724
ADAM10_GGATGATTCAGACTGTGCAA_GGAAATGGAATGGTAGAACA	46	0	0	127	22	0	112	40
ADAM11_CACATCGGCCAGGTTCACCA_GTGCGGGAACGGCTTCGTGG	78	155	172	223	209	585	291	576
ADAM12_GGTGATCCTTATGGCAACTG_AAGCAATGGTACTTGCCCGG	403	1300	824	1666	1078	1171	798	977
ADAM15_GGTAACAGAGACCAAGACTG_CAGGTCAAAGAATCACAGCA	199	111	144	107	273	326	230	123
ADAM17_CTACAGATACATGGGCAGAG_CAGCACGAAAGGAACCACGC	671	2032	1093	2297	1833	1361	1906	1610
ADAM18_ATGACAGTGAAGTTTCAGAG_GCAGTCTTCCAAGCTCAGTG	2424	4964	3966	5242	3892	3686	2782	4220
ADAM19_ATGCCTCTAATTGTACCCTG_GGGAGGCAGATCCAGTGCCG	635	1217	1302	1831	1712	1377	1488	2550
ADAM20_AGTGACCCTGATGTGCACCA_ACAGGTACTAAGGGCAACCA	38	234	194	199	178	29	149	286
ADAM21_GGCCCAGCATCTGCAAAGAG_GAGTGACTCTGATGTACACG	137	160	260	255	179	450	308	550
ADAM22_ATAGGTATTGGTATGTACAA_TGACGGCAGCACCATGCAGG	240	606	347	283	227	246	391	837
ADAM23_GCGGGAAGGATGGAGACCGG_TGAGAAGGGAAACTGCGGGA	146	192	98	321	122	9	17	2
ADAM28_TCAAGATGAGATCAGAAAGA_ATGTACCTGCAACAGAGAGG	151	196	0	637	410	416	256	340
ADAM29_GTGTTCACCTACACAGACCA_ACAATTGCACAACTACGGTG	307	1156	876	1932	1068	852	891	587
ADAM2_CCTGGTGGGAGTATTGACAG_GATTGAACTGAGCAATCTGG	459	921	929	1413	1212	970	442	761
ADAM30_GTGCCCACCCATACATGCAG_ATGAGCAGACCAGGTAGCAG	250	578	287	836	253	527	597	1968
ADAM32_GCCCGGCCAGCAGCAACCAG_AAGCCTGAAAGAACAACCAA	214	581	279	391	215	272	41	336
ADAM33_GGCATGACCAGCCTTCCTGG_GAGCCCAGCCTGGAGCACAG	162	525	93	99	136	31	47	30
ADAM7_CCATAAGATACCATGATCTG_CAAGACATACCTTTAACCTG	16	0	0	148	8	0	0	1
ADAM8_TGAGCTGTGGGAGCACATGG_GCTGGAGGTGGTGAATCACG	243	559	321	167	234	127	12	9
ADAM9_GATGGGAGAGATTGTTCCTG_TGTGAGACTAAAGGATACGG	184	566	482	456	385	58	86	37
ADAMDEC1_GAAACATTGTACTCACCCAG_GACCCAGCTAACCACACATG	249	224	419	494	309	315	90	111
ADAMTS10_TCGCCTCATCCTGCTCACGG_GGTGGCTGACAAGATGATGG	5	1	0	1	70	0	0	0
ADAMTS12_GGGCCTGCCAGAATACCACG_AATGCCACCGAGGATCGCTG	679	1110	1409	2112	1896	2768	1275	3115
ADAMTS13_GAGCCAGACCATCAACCCTG_GAGAACTCTCAAGGACGCGG	829	1578	914	1924	1501	1113	1558	2123
ADAMTS14_TGACCTTTGAAGCACCACTG_GCGACACAGAGCGGAAGCGG	757	523	567	899	957	710	533	769
ADAMTS15_CTTGCCTTGGACACAGACGG_GCACACCTTCTCCAGCGCCG	420	967	608	1013	1094	737	1336	1228
ADAMTS16_TCAGCCTGCACGATTCACAG_AAGGTGAAGAGACTCAACCT	594	649	801	1471	1212	1549	1871	2345
ADAMTS17_GAAAGGCTTCCAGCACCGGG_TCTCCAGGGACCGCTCACCA	11	18	8	31	34	6	110	42
ADAMTS18_ATTACAGCACACCTCAGGCG_TATTGGAAGTGACATAAACG	0	0	138	0	11	0	0	0
ADAMTS19_AGTGGTTGCAGACCCAGCAA_GCTCTTCACAGTCATTACTG	997	1578	1747	2327	1757	1456	604	1323
ADAMTS1_TCAAACCAAACACTTCCCGT_AATGCTTTAGACCACTGCCG	471	1326	928	1237	1331	913	979	1148
ADAMTS20_TCTGGCCGCCGGCTACACCG_GTGGTAAAGGAACAAAGCAG	74	120	16	46	71	47	40	90
ADAMTS2_AGCACGCCAACAGCTCGAGG_CTTGGGTGCCCACATCAACG	288	277	100	752	618	323	381	898
ADAMTS3_TCCAAAGACTTCCACTACAG_GACCTGCGGTGAAGGAACGG	247	374	592	793	630	661	463	616
ADAMTS4_TCCAGCCCTGACCTTCCGCG_ATCCACATGAGCCATCACAG	614	1046	1235	1184	845	1340	1421	1569
ADAMTS5_GTAGACGTGCAGGATCCGTG_GGACTGGTCCAAGAGCTGCG	25	72	65	32	48	168	137	334
ADAMTS6_AGCATCATACACCTGACCTG_GAATACTGTTGGTGACACAG	182	186	138	260	188	50	204	296
ADAMTS7_GGAGTGGGTGCTGCCAACAG_GCTGTGGACAGGAGGCACAG	72	163	180	69	165	2	0	0
ADAMTS8_GTCCATGGCTGCCTTCTACG_TATCTCACAGAGCTTCTGGA	287	766	779	641	621	772	205	727
ADAMTS9_GACGTAGCAGCATTAAACAG_ACAGTGCACCAAGAACCCAG	18	0	0	0	8	0	0	0
ADAMTSL1_GTGTGCCAGGAGTTGCCCGA_ACCGTCAAGGAAGATAACTG	14	21	0	1	55	0	0	0
ADAMTSL2_GGACGGGAGGAGCTTCCGCG_TGACCTGCACTGTACCACCG	440	1378	786	1003	894	519	398	1308
ADAMTSL3_GAGGAGCATCATATTCTCTG_GCAGCAGGATCATTATATCG	134	171	490	427	449	156	360	601
ADAMTSL4_ACATAGAAGCGGAAGCCACG_GGAGACCCAGGAGATTCGAG	113	196	0	131	136	4	117	38
ADAMTSL5_GCGGGTCCAGGACACCCACG_GGGCGCCAGACACATCCGCG	177	185	75	169	196	203	393	144
ADAP1_GTGGGCCGGTAGTAGAAGGA_AAGGCTACATGGAGAAGACG	179	550	248	449	368	278	317	156
ADAP2_TGATGTCAGGGAAGTTACGG_GTAACCGAGAAGGATTCCTG	55	0	52	21	46	1	0	74
ADARB1_ACGGGATTCTTCCCACTCGG_TGACTCCTTCAGTTCCAGCG	606	1101	864	1334	1627	1057	819	1113
ADARB2_GGTGGTGAATGACTGCCACG_GGTGAAGGAGAACCGCAACG	9	105	106	49	35	61	167	145
ADAR_TTCTTGTAGGGTGAACACCG_AGAACGCATGGGTTTCACAG	817	2244	1874	2103	2067	2168	1053	1642
ADAT1_GCAGCCAGGGAGGTCACCAA_ATTTGAACAGAGCCGCAGTG	66	169	140	124	427	51	63	84
ADAT2_TGACAGCCATATACAACCAG_ATATCGGGCTGAGGAAGCAG	536	568	655	1186	1221	415	287	720
ADAT3_CCTGTCCGAGAAGCAGTCAG_CAGGCAAAGCAGCATCTCCA	3439	6069	5908	4131	3863	668	367	325
ADA_GAAGTACCAGCAGCAGACCG_GCTCATCTTCAAGTCCACCC	73	333	207	414	349	266	130	555
ADCK1_GCTGCATGATGGGCGGACGG_GAAGGACATTCTCCTGATGG	142	249	199	295	274	3	29	0
ADCK2_GCGAAGGGTCCGCTGCAGCG_AGCAGAGCCTGGCATCGCGA	361	255	654	551	497	444	461	746
ADCK5_CACAGAGCCAAGCTGCACGA_GGTGCACCACCAGTAGTCCA	832	964	852	1730	1447	1576	2059	3152
ADCY10_GCTAACAGAGAAGTTAAACA_CAGAGGAATAAAGTCCCAGG	122	285	182	258	129	58	47	56
ADCY1_GCAAGCCCAGGACACCACAG_AACGGCCAGCGCCTTCAGCG	296	648	547	1113	789	1120	1835	1759
ADCY2_GAACGGCAAGATCAGCACCA_GCGGTTGGCAATGATGCCCG	207	9	455	271	305	424	833	709
ADCY3_GATGGAAACCCGCTACTCGG_GCGGGAGAAGACCAAGACTG	46	60	201	284	163	27	0	74
ADCY4_CACACTGGCTAACCACATGG_AGATGATGAACTGGACACCG	175	104	76	65	161	150	4	54
ADCY5_CACGCTAGCCAACCACATGG_TAGACGCATCCACATCACCA	355	905	598	989	782	1208	1049	744
ADCY6-DT_GCCCGGAGGCCAGGAGGATC_GCGGGACGGCCAGGACGCGC	37	16	30	54	6	3	109	91
ADCY6_GACCCTGGCCAACCACATGG_ATAGATCCCAAGCATCAGGG	171	247	177	174	56	193	25	1
ADCY7_GGGCGCTACTTCCTCAACGA_GCCAGGGTCAGCCTCAGCAG	95	104	163	59	273	218	362	162
ADCY8_GTACCTGCAGTACAGCGGCG_TTTCCAGGACAACAAACCGG	118	138	89	357	250	64	61	61
ADCY9_CAGGAGGAAGCACAGCGCGG_GGTGAGCTGCGACTCCAGCG	359	507	349	900	684	876	981	1569
ADCYAP1R1_TCACAGTGGAGATGAAGCAG_GCAGTCAGAATGCATGGCAG	1453	2503	2241	3271	2462	3449	1720	2992
ADCYAP1_CCAGCACCTACCTGATCCCG_AGAGGAAGAGGCGTACGGCG	316	176	339	1012	459	885	306	710
ADD1_GGATCTCACAGGCAACCACA_CCAAGTCGAAGACTAAGGTG	558	1185	767	1550	1180	1031	973	945
ADD2_CGAGTGCAGACAGAAGCCTG_GAGGTGGAGAAATCCAGCAG	405	281	393	593	538	450	228	575
ADD3-AS1_GAAGCGTCGGGCCCACCCGG_GAAGCGTCGGGCCCACCCGG	368	820	474	940	339	226	365	512
ADD3_ATAGGAGAAGTGGTTGACCA_TATGAGGATGTATCTGCACC	126	347	180	419	162	61	0	60
ADGB_TGACGAATGAGTTTCCAGGG_GAAGGTAAATCAGATCCTGG	425	688	883	1310	913	537	382	455
ADGRA1_GTGCACGATGTAGGTGACGA_TGCACTCAGTACCTGAGCAG	470	687	307	1037	560	742	916	1183
ADGRA2_GGTTCCTGCGAAGATGACGG_CTACACCAACGACATCACCA	95	223	107	138	181	166	140	241
ADGRA3_GCTACCTACCGGCTAGCCGG_GGGATCTGAACTATACACCC	95	143	426	193	140	56	70	50
ADGRB1_GCTGGAGCACACGCTCCACG_GGGCGTGGAGAGCTTCGACG	281	396	520	522	352	123	472	320
ADGRB2_ATCATCAGCCGAGGGCACGT_GCGCAGCCGGAAGTGCAGCG	427	476	642	1259	679	1023	772	583
ADGRB3_TATGGGAGGAATGGTCACCA_GTTGATGTCTGTTAGAACAG	53	192	178	200	195	69	57	144
ADGRD1_GTTGCTGCAGGACAGCGCCG_GACAGCCTTGAATCTCACCA	268	279	365	532	485	741	421	216
ADGRE1_GAGTGTGGAAAGCATGACAC_TGCATATGCAGGTTTCACTG	242	218	440	439	821	608	598	493
ADGRE2_GGAGAAGGTGAAGGTAACTG_CGAGAAAGACGAGAAAGACG	0	135	22	107	80	0	0	0
ADGRE3_ACCTCCTCAAAGACAACCGA_CACCTCCTCAAAGACAACCG	177	520	492	671	455	122	130	444
ADGRE5_TCTGAGCCACAACAACACCA_ACCGTCACAAGTCTCCGTCG	480	813	637	1169	734	1152	1378	1386
ADGRF1_CAGGGTGTCCAATTCAACAA_GGGCCATGTGATGGAACACG	121	78	102	122	351	386	87	438
ADGRF2_GGATCTGTCATCGATGACAG_GCTGCCACTGAACCTGGCAA	284	589	430	374	310	222	609	418
ADGRF3_CAAGTGGAACCTGTATGAGG_GATCCCAGAAGACACAGTGA	70	142	2	162	56	0	0	4
ADGRF4_ACAGCCACAATGACGAACGC_AACCACCCGGGACCACACTG	442	720	1248	706	662	1526	963	1879
ADGRF5_CAGGCTTGCCAACAACACAG_TTGTGAAGACACCTTTCCCG	729	935	823	1406	818	291	487	1028
ADGRG1_TGCCTCGAACACTCTTCCAG_GACCTCTGTGAGATTCATGG	30	130	1	36	48	0	15	5
ADGRG2_GGTAGTGTTGACATTCGCAG_AACCCTGCAAACCCTAAGTG	304	1300	1161	1108	927	552	642	1205
ADGRG3_GAAGATCTTCCAGACCACCA_GCGTGTGAGGATATGCACCG	391	591	529	851	879	919	663	1623
ADGRG4_GCAGATAGCAAATCTGACGG_CTTGTGGTAGAAGCACCCAG	328	655	290	376	626	225	244	141
ADGRG5_GCAGGAGGTCAGCATGCCCG_GCACAGGGCATGGATCACTG	0	1	0	0	8	0	0	0
ADGRG6_GAGGAGATTCAGGAACAGCA_CATTCTCCTTCATAGCACAG	124	74	147	195	218	59	325	350
ADGRG7_CAATTCCAAACACAAAGAGG_ATTCCTGCAGAACTCTGTAG	917	1156	1639	1466	1377	122	344	463
ADGRL1_AGCCGGCAAGAACTACAACA_TGGGACCTACAAGTACCTGG	8	0	1	38	9	1	0	137
ADGRL2_GACGTGAGAGTTCACTGCAA_GCAGATAGCCAGGCAAACAA	193	330	118	761	627	365	365	420
ADGRL3_CACAGTATGAAGCAACATGG_TAACAGAACCCAGTGTGCAG	23	65	56	45	131	81	104	353
ADGRL4_AATGTGTCAGGTGATTACAG_TGGCTATCTAAGCCCAGCCG	258	502	419	1391	650	917	562	837
ADGRV1_CAGCACTGCCAACATCACGG_GGAGCCCATAGACAAAGCAG	781	1074	1194	1763	1285	1425	599	1919
ADH1A_TATGGGCTGTAAAGCAGCTG_CTACAAGAAACCCATCCAGG	78	0	151	419	839	47	72	69
ADH1B_GAGAGGTTCTGGGAAGCAGG_CACCTTCTCCCAGTACACGG	364	884	401	348	569	243	86	334
ADH1C_TGCTGACGCCGACGAAGTGG_AGCAGCCAGAATCATTGCTG	1751	3372	3042	4350	3143	4919	4752	6608
ADH4_AAATTTAGAATCGATAACAG_TACATTCTCTCAGTACACTG	330	697	552	1130	757	261	298	410
ADH5_TCAGGGTATAGGCATCGGTG_CTGATAGATCATTGCCACTG	1948	4323	3660	5738	4991	3684	3520	4315
ADH6_GAGGTACATTCTCCACACTG_GATTGCAGCACCAAACCCAG	696	1037	1138	1023	1373	997	130	510
ADH7_CTTGGGACTGATACACTCAG_AGAAATGACAGGCAACAACG	46	262	308	451	112	290	265	371
ADHFE1_AACCGGGAGTGAAACTACTG_TAATGTGAGAGTGGAACCAA	188	302	333	299	351	145	46	151
ADI1_AGAGAGGAACTACTCCTGGA_GATCTATCACCGCTTCACGG	508	701	960	1197	836	997	403	1234
ADIG_ACAACAGCAAACCCACAGGG_AATAACAACAGCAAACCCAC	64	140	159	197	208	76	241	51
ADIPOQ_TAGGCAAAGTAGTACAGCCC_GTTGCAGTGGAATTTACCAG	485	859	914	1046	750	929	230	649
ADIPOR1_ATGGAGAGGTAGATGAGCCG_GAAAGAGCCAGGAGAAGCTG	168	228	23	434	486	252	273	694
ADIPOR2_AGTCTACTGCCACTCAGAGG_AGTCTGGTAGTACATCATGA	842	2730	1166	1690	1473	1053	1105	1567
ADIRF_GGACCTGAAGCAACAGGTGG_ATCCTCACCGGCTTCCTGGG	238	300	336	419	367	326	68	93
ADK_AAAGTCGAATATCATGCTGG_CTTGGCTGAAGACAAACACA	10	64	19	148	26	3	0	0
ADM2_CGGGCCCTCCAGGCACAGAG_GAGAGGCTGACCCATAACAG	138	59	166	155	202	66	158	0
ADM5_AGAAGGCGAGGAGCAACAGC_GGGACCTGGACACTGCAGCC	1020	1602	1309	2150	1480	2268	2564	3877
ADM_ACCCAGGTACATCAGGGCGA_GTCGTGGGAAGAGGGAACTG	49	1	116	93	77	0	0	2
ADNP2_GAACACCAGAATTCACACCC_CGGCAGAGTGACAGACACGG	653	933	1432	1804	1909	1363	1307	2904
ADNP_AATCTCTAACGATAACCCAG_TAGATGCAGAGTGATAGTTG	0	1	0	1	24	0	1	1
ADORA1_GGCAGCCAACGGCAGCATGG_GAGGACCATGAGGAGAAGCG	105	156	287	230	233	168	102	348
ADORA2A-AS1_CGTGTCCTGGCACGTGCCGA_CTTGCCGCCTCCGCAGCACA	1912	4120	3222	4753	3055	6128	8686	7434
ADORA2A_TGGCTTGGTGACCGGCACGA_GAGGGCAAGAACCACTCCCA	699	1167	868	868	1140	1565	1989	2291
ADORA2B_CAACGTGCTGGTGTGCGCCG_GTTCCGGTAAGCATAGACAA	281	510	397	800	565	743	523	925
ADORA3_TCATTCACACAGATACAAGA_ATAGACGATAGGGTTCATCA	795	1078	1045	1900	1278	638	697	1405
ADO_GGAGCCGGTCAGGCCCAAGG_GGTGCGGTGTGAGGATGCAG	0	0	0	0	10	0	0	0
ADPGK_GGTGAACTGGAATACCAGTG_TAGGTGAACTGGAATACCAG	42	49	60	51	126	147	70	38
ADPRHL1_CTCCTGGCGAGAGTACGAGG_TGTAGGCATGAAGATCCAGG	726	791	953	1458	1019	1956	1383	1606
ADPRHL2_AGCCAAGGAGGCCTTTGACG_TACAAGAAAGACCCTGACAG	111	130	144	105	13	0	1	1
ADPRH_CCACCCAACAGGCTACCTGG_CACACCGAAAGACTCAGGGA	493	446	197	706	408	337	381	796
ADPRM_CCAAGCTGAAGGACACAACA_TTAATTTCCAAGGAACCAGG	328	751	612	665	437	306	170	829
ADRA1A_GTAATCCTGGCAGATCCACG_TCTGAACCCTTTCTCCACGG	304	553	149	685	322	434	272	522
ADRA1B_AGGCCCGATGGAGATGACGG_GAGAACCACCAAGAACCTAG	268	366	399	935	346	678	552	1189
ADRA1D_GATGCGCAGCACCACCTCGG_GAAGCCCAGAACCTCCATGG	184	454	299	513	468	240	257	523
ADRA2A_ATGATGGCCTTGATGCGGCG_GACGGCCGAGATGACCCACA	2199	3634	3338	4497	3629	6416	4941	7931
ADRA2B_CCAGTGCAAGCTCAACCAGG_AATGACCACAGCCAGCACGA	1773	2382	3008	3109	2645	3168	2329	2988
ADRA2C_CTTCCTCATCGTCTTCACCG_GCCGGACGAGAGCAGCGCAG	1507	1861	1679	4242	3193	5292	6389	5656
ADRB1_ACGAAGGCCATGATGCACAG_GATGGGCAGGAAGGACACCA	228	366	280	387	176	103	258	416
ADRB2_CACCATCAGAATGATCACCC_GACGAAGACCATGATCACCA	1094	1755	1528	1889	1573	1004	856	1570
ADRB3_GGTGCCCATGATGAGACCCA_GGAGGAGGACAGCAGCACGT	141	140	271	174	275	137	0	110
ADRM1_GAGGAGGAGCTGCTCCCTGG_GGAGTCGCTGCCGCAGACCG	773	1096	1158	1263	1012	643	763	363
ADSL_GGTATAAATTCCGGACATGG_GGAGAACATCGACTTCAAGA	199	188	57	58	85	3	18	20
ADSS1_GGAGGCCTGCTGCAGACCCG_CAGACACCACAGGCGCCAGG	496	897	410	1788	987	1421	1543	1154
ADSS2_CGGAGGAAACCGGGTGACGG_AGTTTGGTGTAACTACTGGA	184	295	202	0	13	0	0	0
ADTRP_TTGGAGAGAAGCTCAACCAC_GGCAAACACAGGATACACCC	308	472	925	1339	851	529	927	740
AEBP1_GCTGACCGACGACGAGATCG_GCGCCGAATGTACTCAACTG	18	306	0	0	120	11	4	37
AEBP2_TGTGCATCGAAGAAATCATG_GTAGACAGCACAATTTCCAG	2752	4533	3589	4735	3379	2225	1916	3488
AEN_GAAGGAGCCGACAGCACCAG_TGAGCATGCCTCCAGAACCA	710	552	989	1370	941	802	1305	2230
AFAP1L1_GAGCCGAGGAGGATGCCCGG_TGAGTCCTACGATGAAGAGG	112	303	15	70	365	0	77	204
AFAP1L2_GGAGGAGCTGTATGACGACG_CAGGTGGGTGGTGTCCACGG	283	1017	908	892	1073	570	867	866
AFAP1_GAGGACACTCTGAATCCACG_CAGTTCTGCCTTGTGCACCG	195	482	558	755	838	174	522	1498
AFDN-DT_GCCGGGCGCACACCGGCCGG_GGAGGCCAAGTCGGAGGACG	0	0	0	1	20	0	0	0
AFDN_AGGTGGTTATGAAACGACGG_AGGGCCCAAGACATAAACCT	227	540	73	209	176	43	115	29
AFF1-AS1_GACGTCCCTTGCCGCTTGGG_GGCGGCGGCCGAGTGCGCAG	117	231	1	459	129	167	54	0
AFF1_AATCTGTCACCGAAGCACAG_ACAGAAAGAGTCAACAGCAG	474	743	1388	653	1106	1069	584	891
AFF2_GTACTCTAGAGAGTAAGTCA_GTACTGGCAAGCCAGGCCAG	135	136	0	530	358	236	66	252
AFF3_CAGATAGAAATGCATTACGG_GTAGTGCTACAGATAGACGA	166	454	49	287	532	74	31	14
AFF4_GATGATTCTAGTAGCCACAG_AGAGTGGACATAGTAGCCAG	479	1213	980	1162	1117	841	331	531
AFG1L_GGCCAGAGGAGCGAGAGCGG_GGTAACCAAGAGCGACCAGG	441	630	758	1065	595	804	541	1121
AFG3L1P_GCCGTCGCCTGACCGTTCGA_GATCAAACCCTCGAACGGTC	108	2	211	271	352	66	209	348
AFG3L2_AGGTAGGACTCACCGTCCGG_GCTACCACACGCTCTTCTGG	481	106	227	18	35	1	4	10
AFMID_CCTGTGTGGACACTCAGCCG_GTTCTGTGAAGTATACACGA	219	401	369	240	431	733	305	774
AFM_TGTGCAGTGCATCCGTGACA_AGTCAACTGCCTTCAAACAA	849	1354	1129	1567	1291	1545	958	2045
AFP_GCATTGGCAAAGCGAAGCTG_ATTACTGAGACAGCAAGCTG	1187	2646	1656	1875	1607	1633	1001	2068
AFTPH_TCAGTGCTATGAGTGCTAAG_GTGGAGCAGAGACAGAATGT	115	362	185	402	194	157	48	260
AGAP11_TGGCCTGTCCAGCACTGCTG_GGAGTGACCCAGACAAAGGG	0	0	0	0	6	0	0	0
AGAP1_CCATTCCTGGCTGTTCACGA_GAGGGTCATCGATGACGCCA	973	1975	2084	2200	2540	2220	2521	2341
AGAP2_TGTGCCCAGGCTAGTAACGG_TAACCATTCCAGAATCGTCG	0	1	0	0	17	1	0	0
AGAP3_TGGGCGCGGCGGCAAGCGGC_AGTCGCAGACGCTGTGGGCG	760	1376	885	1930	1525	2119	1675	2780
AGAP4_GCAGGGCCATGGCCTTGCTC_GATACTACACACACTTGTCG	208	174	131	55	233	371	1	717
AGAP5_GCTGAGGTGACCGTTGAAGT_CACGAATGTGGTGCATGTGG	55	2	0	39	103	41	1	0
AGAP6_TTATTAGCATGAGGAGAGGG_GATGGCTCTACCGCTCCCGA	532	655	860	599	836	310	114	151
AGAP9_TGGTGGTGCTGGAGATACCG_TAACTCTTCTGCCAATCCAG	34	1	0	16	5	0	2	0
AGA_TGGAGGGCATTAGCATCTGG_CATACTTTGAGCAAATGTGG	383	769	648	897	890	961	432	806
AGBL1_ATAGCACCCAGCACCAGCAG_AAAGAGTGTCAACCTCAAAG	297	397	422	584	399	251	167	588
AGBL2_GGCAGCTGCAAAGAAAGCTG_CAGATAGAAGCCATCAACAG	411	539	349	341	525	338	230	368
AGBL3_AGAGCAAAGAAGGAACAGGA_TGAGTCAGAGTTCTTCAAGG	30	2	0	199	19	84	1	2
AGBL4_GGAGTCCACCGAGGAAGCGA_AGGATGAGGAACGGTTCCAG	234	1283	931	601	937	881	684	459
AGBL5_AATAGCAAAGGAGCTCCCGA_ACATGGCGGAATGTAATCCG	0	0	0	0	40	0	5	0
AGER_CCAGGAGACACCCTGAGACA_ACTGGTGCTGAAGTGTAAGG	290	584	402	418	340	570	75	428
AGFG1_GCCAGAACAAGCCAAAGTCG_GGAGCAGGAGGTACACACGA	122	363	178	432	390	363	363	1054
AGFG2_GGTGCACACGAAGCTGCCCA_CCGACGGCACCACACCTCCG	61	114	57	34	161	267	206	423
AGGF1_GGAGACTGATAGTGAACCAG_TGAACATACAAGCTGCAATG	97	133	112	208	295	154	122	96
AGK_GTGCACTTTGCTTATCCCGG_TACTGGGCACAACCACAGGA	68	0	0	173	100	3	4	0
AGL_TGAAGAGTAACACAGTCCAA_AGTGACAGAGCTAGAAACAG	412	866	434	1145	1118	902	145	481
AGMAT_GACAGTCAATCCTAGCACGG_TTGGAGGTCCCAGTATCCAG	544	599	920	845	861	530	355	534
AGMO_CAAGTCCATGGAGAATCCCA_TCTCAGTGAAGAAATTCCAG	2095	4898	4097	5495	4532	1252	1076	2290
AGO1_AGTGAAGGATGACATGACGG_GAAGAAGGAGCGGCCCACAG	452	501	1205	930	593	1179	839	968
AGO2_TACACGATGCACTTTCAGGG_GCAGACGGTGGAGTGCACGG	0	59	0	0	41	177	0	0
AGO3_AAGAAGTTCCCGGACCATGG_ACTTCCTGTGGCAACTACAG	215	385	721	489	600	265	48	346
AGO4_AAGCCGGGCATAATATGCAG_GAATTCCTGCATGACTACAG	714	1405	1455	1215	610	576	342	490
AGPAT1_TCGCACGGCACACACAGGGA_GCAGCAGGAAGAGCAGCAGC	1	20	0	12	180	0	4	0
AGPAT2_AGAAGGAAGAGTACACCACG_GGAGAAGGAAGAGTACACCA	0	0	0	0	15	1	0	0
AGPAT3_CCGGAGGCACTTGACTGCGG_CTACGGGAAGAAGTACGAGG	59	131	43	198	74	3	1	10
AGPAT4_GGTGTTGATGATTAGCCCTG_GGTGTGACGGAAATTGACAA	649	711	893	1224	777	438	293	408
AGPAT5_AAACAAGTTGCAGAGCTACG_TATGAAGGGAAAGACGATGG	51	203	0	35	21	0	0	0
AGPS_TGGGCAAGTTACGGAAGCAA_TCCTACAGTACTGAACTCCA	289	675	624	572	644	585	385	501
AGR2_AGAGATACCACAGTCAAACC_GCTGACTCCTACCTCTGGAG	581	1203	611	937	895	626	1012	948
AGR3_ATTTGTGAATACTTACATAG_CCTCCTCAGACACTCTCAAG	112	341	331	144	161	44	37	33
AGRN_GGTGGAGGAGATCCTCAACG_ACACAGGCGCCACCACGCTG	0	1	0	1	18	0	0	0
AGRP_GGCACAGCTCAGCACCGCTG_GGAGGCTCAGGCCTTGGCAG	49	145	156	0	86	0	0	0
AGTPBP1_GCATCGGTTGAAGTACCTGA_TGTCCCAGAATATTCAGAGG	451	662	442	1127	657	550	342	641
AGTR1_ATGGGCTGTCTACACAGCTA_CAGGCCCAGCCCTATCGGGA	539	1203	1539	1522	1213	1935	1893	1580
AGTR2_TTGGAACCCTAAACACACTG_ACAGGCCATACACCAAACAA	964	2203	1548	2361	1709	879	984	1415
AGTRAP_ACATCAGCATCTTCTACCCG_GCGGCTTGAGCAGCAAGCTG	0	0	0	0	31	0	0	0
AGT_TGTGAACACGCCCACCACCG_CCAGCTGCTGCTGTCCACGG	64	159	1	253	144	120	83	200
AGXT2_TCAGGCATGAAGTCACATGG_GCGGAAGTGACCAGGCACAA	17	241	232	90	95	40	35	463
AGXT_GCTGCTGTTCTTAACCCACG_GCGCCCATGCAGATACGCCG	114	178	251	281	169	200	336	333
AHCTF1_CTGTGAAGAAAGATACACCC_GAGAAAGTGTAATGAGACAA	175	26	16	97	60	60	54	128
AHCYL1_ACACATCACAGCCCAGACAG_CAGCATGGATGGGTTCAGGG	1355	1171	1250	496	678	262	3	0
AHCYL2_CGCCTGAGGCACCTTCCCGG_TGATGATGAGACATCGCCCA	587	915	812	1272	727	1588	1158	1360
AHCY_TGGCTGCCTGCACATGACCG_AATCTCGGTGATGATGACGC	2328	2589	2257	753	748	20	52	17
AHDC1_GGTAGTACTTGGGTTCCCGG_GCAGCTGATTGACATCATGA	203	501	532	356	223	206	107	298
AHI1_AGGTCTTGTGTAGTCAACTG_TTGTTGAGGCATTTGAATGG	38	43	98	125	19	0	15	0
AHNAK2_GGGCAGAGACACCTCCACGA_AGTGGACGTGAAACTCCCGG	237	632	371	848	326	518	198	939
AHNAK_GGAGAAGGAGGAGACAACCC_GACCCAGCTGCTGAACACCA	161	3	264	49	202	35	85	351
AHRR_GCTGCCGGCAGAAGTCCTGG_GACAGCGGGAAAGCACAGTG	380	375	814	602	703	890	912	1295
AHR_AGAACCTCAGCACACCCACG_GGAGTTATTATGGCTGACTG	87	74	370	106	349	388	31	17
AHSA1_TAAGAGTGATCTTACAAGTG_AGACGTTGCCATCTACCATG	237	225	511	736	349	147	140	66
AHSG_TGTTGCTAAAGAGGCCACAG_TCTCCGAGCAGACTCAGCCG	565	918	1213	1915	1632	2445	1207	1211
AHSP_AGAAGACATGGTGACTGTGG_TCGGCAAGAGCTGAACACTC	416	542	461	916	600	739	641	1204
AICDA_GGAGGAAGAGCAATTCCACG_AAGTCATCAACCTCATACAG	159	235	65	305	233	459	304	280
AIDA_TGAATTCACAGAAGAACAAA_TACCTACCGGGAACTCTAGC	336	672	663	1096	1460	622	325	1379
AIF1L_GAGGCTGGCCGAGATCAACC_TCAGCAACAGGTTCCAAGGT	1044	940	415	467	185	364	204	546
AIF1_TTTCAGGGACATGATATCTG_AGAGGTGTCCAGTGGCTCCG	182	462	283	860	555	111	54	283
AIFM1_CCGTGTGCGTCCGAAGCCCG_TAGGCAACTTGTTCCAGCGA	723	1620	756	986	957	859	1027	286
AIFM2_TGAGCGGGTGAGCAATCTGG_GGAGAGCAGCCACATTGTGG	420	858	587	600	624	576	451	918
AIFM3_TGACAGCTCACCTTTCACCA_GGCCCGCCACTTCCACACGG	1307	995	701	751	245	643	202	334
AIG1_ATGCCCTCACACCAGACCTA_CCATCCGCAGCACCTGGCAG	1541	3331	2632	4137	3814	3196	3107	3807
AIM2_GCCTGAACAGAAACAGATGG_TCAGCCTGAACAGAAACAGA	156	68	155	236	348	214	246	181
AIMP1_ACTGGAGCAGAAGGGTGCAG_GCTCAAACCATGAGCAACAG	189	372	430	546	287	96	212	486
AIMP2_TGTAACCAACATAATCCAAG_TGTGCAGCACAAGCAGGGAG	139	141	121	113	244	474	152	678
AIPL1_GAAGAAGGAGGAGTACTATG_AGCTCGATCACAAAGACCAG	69	25	65	226	181	178	69	56
AIP_ACCGTCGTACTTGTTGAGGA_CGCGGCCGTGTGGAATGCCC	578	256	563	720	634	643	1000	1115
AIRE_GCTGTTCAAGGACTACAACC_GAGATGGTACGGACGTGCTG	20	60	1	1	26	0	1	0
AJAP1_GCGGAAGACCAACCAGCAGG_CACCAGTCCCAGCAACAACG	76	319	117	168	23	0	0	138
AJM1_GCCCAGCGACTCATACTGTG_AGCCCAGGAAGAGCACGCCG	236	274	318	520	440	835	800	781
AJUBA_TACTGGCGAAGCTAGAGCGG_CAGACATACTGACCTCAGAG	92	181	66	35	87	0	85	66
AK1_AAGGAGAAGAGTTTGAGCGA_TCAGATCGTCTTCTCTGCGG	504	1121	1052	1264	1175	454	257	944
AK2_GTGAGGCAGGCAGAAATGGT_ATGGATGCTGGGAAACTGGT	515	423	375	1054	814	649	509	982
AK3_GCTGCGAGCGGTGATCATGG_GAGCTGAAGCACCTCTCCAG	66	173	170	82	131	134	692	244
AK4_TGAACCGTTAGTCCAGCAGG_TCCGAGTTGGAGAACAGGCG	160	145	131	216	198	20	111	85
AK5_GGTGTTCTATGACATCAGCA_CTGAAGCGTGCAGAACAGCA	138	89	198	552	174	144	82	82
AK6_TGTACGAAAGACTTGAAACA_TTAGATAACCAAATGAGAGA	0	2	46	0	11	2	28	8
AK7_TGAGAGCTCACAGCAAATGG_AAGGAGTACAAGCAAAGCAG	189	148	311	359	404	288	161	318
AK8_GCAACTGCTGAAAGAGGCTG_CTGGATGAGCTCGCCAAACG	257	267	720	1181	765	968	998	1581
AK9_GGTAACTGCAGATCATCCAG_AGGCATCTCACGATACCCGA	2300	4027	4071	5807	3609	2904	2743	5148
AKAIN1_GAAATCATGGTGTTCGCTCC_GACCACATCCAACTGGGCGT	134	122	195	455	323	108	522	336
AKAP10_CTGGGTGAGACTCATCAGGA_CCGCCGGAAGAAGGACATGG	408	1163	835	999	667	892	149	578
AKAP11_ATGTCCCAGGACATTCACTG_TCATAGGGAAGTCATCGCAG	214	495	447	866	447	159	570	442
AKAP12_TCAAGCCGAAACCTTAGCTG_ACAGCATCATACTCAGACAG	489	320	571	713	516	411	277	257
AKAP13_GTACTCCTGAGGAAGCCACG_TGTGGATACTGAGAGCTCCG	174	350	290	351	547	376	442	847
AKAP14_TGGTACCTACTTCACCATGA_ATGGCGTAGAGTTTGTAGAG	1025	1889	1451	1976	2038	775	1226	1781
AKAP17A_ACATGAACGAGACCCTGCCG_GCGTATTTCCAAGAGCACCA	263	167	482	763	696	1129	693	1465
AKAP1_GGTGTTAGGAAGAATGCCCG_GCGGAAGCAGATCATTCAGG	0	1	0	0	24	1	0	0
AKAP3_AACTCAGGAGACCCACACAA_GAGAGCACCAAAGAAAGACA	95	487	261	439	350	402	447	365
AKAP4_GAACCTGCATAATATTACTG_GACACTGTAGCAGTTCTCAG	35	1	12	244	162	63	2	13
AKAP5_GATGAGAAGAGATCAGCAGA_AACAAAGGCTAAGTCAACCC	320	346	136	374	538	147	131	169
AKAP6_GATGTTGTCTGAGCCAACAG_CCATGCCGAACACCTAAACG	44	311	61	215	225	264	386	270
AKAP7_TGAGCGACTGGCCAAAGCAA_TAAGAGGCTGGTGGAGAACG	23	0	1	12	103	47	94	290
AKAP8L_GCGGCAGCGAGACCGCATGG_AAGAAGAAGAGAAAGCAGGG	0	23	114	2	7	4	0	0
AKAP8_GCTGGACCTGCCAACACCCA_GACATGGACCAGGGCTACGG	173	511	302	350	431	623	290	783
AKAP9_GAGAGTGAGAAACCAAGCCA_AAAGGAAGCTATGAAAGCAG	71	223	126	207	214	27	21	93
AKIP1_CATGTCTATCGTTATCACAG_TAGTGCTTCCTTCAGAACAA	615	1406	1453	2074	1239	972	909	1891
AKIRIN1_CACATGATCAGATTATGCGA_GGCTGCTGCAGACTCTGCGG	758	1281	1307	1168	1037	421	402	650
AKIRIN2_TGTGCATCAGAAGTACAACA_CGCCGCCTCCTTCTCCGCTG	2990	2186	1442	1504	1243	1082	1193	1711
AKNAD1_ATCCACCAAGAACTTCTCAC_TAACTGGAGAACTCACAGGA	31	83	176	173	80	3	0	0
AKNA_TCCTGCCCACCCTATCACCA_AGGGAAAGCAGAGGCCACCA	908	1049	1042	1158	1497	1308	1014	1284
AKR1A1_CAAGACAGCTGGACGCACGG_TGTTTGTGACATCCAAGCTG	0	55	65	26	53	0	0	32
AKR1B10_GATGATAAAGGTAATGCCAT_AGAGAAGGCTGTGAAGCGGG	296	383	581	566	653	287	346	420
AKR1B15_AGAGAAGGCTGTGATGCGGG_GTGTCACCCATACCTCACGC	450	629	524	923	488	567	210	1199
AKR1B1_GTAGGCCATGGAAGAGCTGG_TGACAGCTGTACCTCCCACA	782	1168	890	1084	858	893	1287	1203
AKR1C1_ATTACCATGGTTCTTCTCGG_GTGGAGAAGTGTAAAGATGC	186	413	217	236	269	80	54	318
AKR1C2_GGGTGTCCAACTTCAACCAC_AGAATCAATATGGTGGAACC	140	521	193	455	204	75	152	208
AKR1C3_AATGAGCAGAATCTATATGG_CCAAGCACTCACCTCCCAGG	483	1179	544	1379	1381	318	164	485
AKR1C4_CCAAGCACTCACCTCCCATG_AATAAGCAGAATCAATATGG	703	1860	1217	1786	1351	1044	197	1188
AKR1D1_TGAAGGTTGCTATTGACACA_ACACAAGCCAGTCAGCAACC	177	384	369	452	280	203	75	51
AKR1E2_AGTGGCTTGAACCTCAACCC_GAACGGTACCTTGAAACCCA	471	905	1125	968	776	948	886	1151
AKR7A2_GGCAGCCGAGGTCACACTGG_AAGGACGGGAAACAGCCTGT	25	86	2	43	13	0	0	0
AKR7A3_CTGGCCCTCGCTGTACACGA_TTCAGGGAGTTCCCAAACAG	266	671	913	585	667	711	284	122
AKR7L_TTCAGGGAGTTCCCAATCCA_TGCACCTGACCACAGCGCCC	97	239	176	317	216	259	282	22
AKT1S1_CATGGGCAGCATAGGCACAG_GGCCAGAGAGGACAACGAGG	35	59	220	141	91	20	7	0
AKT1_CGTACTCCATGACAAAGCAG_CCTGCACTCGGAGAAGAACG	1257	2856	2510	3075	2772	2383	1729	2669
AKT2_GAAGGCTGGCTCCACAAGCG_CCGGGAGCGTGTCTTCACAG	457	457	716	916	625	532	189	1240
AKT3_CTGTAGCAGACAGACTGCAG_GCCACAGAATGTCTTCATGG	1510	2855	2667	3154	2721	2248	1434	3277
AKTIP_ACATCCAGCTCACCTGAGGT_ACAAGCTCTGTACGCAAAGT	766	947	1330	2142	1297	1127	1012	1384
ALAD_AGACTCACGTGACAAAGATG_GGACTCCTCGGAGTCAGCTG	492	544	774	1099	1165	828	609	635
ALAS1_AGAGTGCGGCATCTTTCCCA_GCAGCACAGATGAATCAGAG	1	2	85	1	11	0	0	0
ALAS2_GAGCTCCAGAGAGCACCATG_AGGGATATGCATCAGCCCAG	20	423	120	352	265	484	261	349
ALB_TAAGGAGACCTGCTTTGCCG_GCATTCATGAGGATCTGCAG	0	0	0	0	20	1	1	0
ALCAM_CCTGGAGTACAAGACAACCA_CTCACCTGGCCTGAAGACGG	1131	2630	2173	3303	1554	1455	1693	2574
ALDH16A1_AATCCAGGCATCCACCCAGG_CAGGCCTGCTGGGAACACGG	432	228	523	513	675	685	298	843
ALDH18A1_GTGTCCTGAGCAGATCCCGG_GAGATGATGCTGGTGACCAG	545	667	621	466	377	400	298	250
ALDH1A1_ATAGGGCCTGCACTGAGCTG_ACTGAGCTGTGGAAACACAG	982	3709	2266	1496	1232	1132	699	1414
ALDH1A2_CTTGATTGAAGAACACACCC_ACCATGGAATCCCTAAATGG	256	287	394	372	314	167	103	237
ALDH1A3_CCTGGAGGTCAAGTTCACCA_CAGAGAGCCGAGATAAAGGG	846	1542	1219	2247	1681	813	1128	1885
ALDH1B1_TCTGTGGCCAGATCATCCCG_CAGCAAGAAGACCTTCCCGA	1657	2421	2572	2650	2537	1991	1239	1794
ALDH1L1_CCAGCCAGCAAAGTAGCGGA_GGTGCCGGGAGCCTGGACAG	156	205	517	210	248	34	12	55
ALDH1L2_GAGAGGAGAAGATCAAGAGG_GGCAGAAGCCTACAGATCCG	18	3	0	58	27	0	15	15
ALDH2_GGCATTCACAGGCTCCACTG_CGCATGGACGCATCACACAG	156	111	141	307	102	104	31	446
ALDH3A1_TTCTCCACAGGAGTTCTACG_AGGGAAGAGTCCCTGCTACG	211	179	65	247	333	104	80	31
ALDH3A2_ATTGATGAGACATCCAGTGG_TCCCAGTTCAAGAGTCACAG	1023	1925	2432	2638	2220	2361	1651	3055
ALDH3B1_GGGCAAGAACCCTTGCTACG_TGTCGAAGGAGAACTTGCCA	70	1	1	26	135	89	3	0
ALDH3B2_AGTAGCAGAACCAGGCCACG_CCTGGATGAAGGATGAACCA	15	71	34	94	22	2	21	0
ALDH4A1_GATCCTCGCCAAGACCATGG_TGTGGCCGCAGATCAAAGGG	524	855	845	1376	750	496	748	1275
ALDH5A1_AGAGCGGCTCACCTCAGCCA_AGCCTGGAAACGTCGACCCG	24	0	0	15	25	0	25	3
ALDH6A1_GAAGGTATTTCCACACACCA_CATGGTCTCTCCCATCATGA	324	595	839	765	623	347	482	624
ALDH7A1_ATTGAGCAGTGGAATCCCGT_TACTTGGATCTTCTCCCGCA	2489	4703	3629	4846	3897	2416	2012	2294
ALDH8A1_CAGGCCGAGTCTAAAGACCA_GCACTCACCGACTCCCACCG	672	1633	1761	1525	1375	1710	1219	1070
ALDH9A1_CTGACACAGAAACTGGCCTG_GAACACATCCAGCTCCCAGG	0	0	0	1	15	0	1	0
ALDOA_TGGCAAGGCGCAAGCCAGAA_ATGGCAAGGCGCAAGCCAGA	1930	1449	1986	3269	2486	2678	2843	4826
ALDOB_CAGCTGCAGGAACAGTACGG_GAACAGCTGCAGGAACAGTA	158	202	47	163	405	141	63	122
ALDOC_GGACCTGGCGGTACAGCCGG_CAGCACTGAACAGGACCTGG	47	74	284	63	138	3	0	2
ALG10B_CATGCAAAGATCCAAATGGC_GCAGGAATGGCGCAGCTAGA	123	0	1	151	98	310	114	0
ALG10_TGTAGGGCTCTCGCAACGCC_GCTGGAATGGCGCAGCTGGA	693	696	877	938	785	491	500	1106
ALG11_TTCCACATACAATGAGCCCA_CCATACTGCAATGCTGGTGG	1254	2365	2388	575	584	41	11	193
ALG12_TGACTGACTTACCTAAACAG_GAGTAGAAGTACCACAGCAG	413	957	608	1274	686	386	226	1035
ALG13_GGAACGGTTGGGAGATCCCA_GGAACGGTTTGATCTACCAG	104	262	286	378	341	426	196	194
ALG14_GAGCCACATGGAGTGCAAGG_AAGCAGCCTCAGGATCTCAG	930	1188	1051	597	599	2	20	183
ALG1L2_AGGGACATGGGAGCTACTGC_CTGAGTCCTCAAAGACCAGG	244	386	834	307	316	105	209	97
ALG1L_CCAGCAGGGCTGGCCACTCG_GGACGCAGCCATGGAGCGGT	63	200	0	220	156	65	187	510
ALG1_TGACGAGCTTGCTTCCACAA_AGAACCTGAGGACCCAGTCA	535	470	817	661	626	12	6	238
ALG2_AGAGGAATACACCACAGGCA_ACACGTGCAGCTGTGGAGGA	739	1078	673	202	457	10	4	0
ALG3_TATGACTATACCCAACTGCA_GAACTGGCGCTTCCTCCCAG	221	599	629	646	461	430	104	426
ALG5_ATCACTTCATAAGTGAACGC_GAATCAGGGACACACAGTGT	395	652	701	1283	838	743	657	591
ALG6_GCTGATTTACATACCTGCAG_AAGTCCGGTAGTTTCTGAGG	72	1	136	345	189	110	78	151
ALG8_GTGCAGATGAGGGTTGCCAA_TATCACAGGCAACTTCAGAG	88	105	250	210	147	76	23	0
ALG9_GATATCGTTGAAACACAAAG_GTAGCCCTTACATATCTGGA	107	383	316	579	579	156	124	287
ALKAL1_AGCGCCAGCAGGAAGAGTGC_TGCTAGGTCTGGGAGCACAG	700	1039	1069	1275	669	380	310	818
ALKAL2_CCAGGGCGCAGTCCCGCCCG_CGGACGGACAGGCGCTGCTG	0	0	0	0	16	0	0	1
ALKBH1_ACTCACCTGAATGACAGCAA_AGTGCCACTGGTAACCTGGG	218	526	347	266	441	148	253	493
ALKBH2_TGAGTGGCCTCCATTCCCTG_GAGGAGACAAAGAAAGCACA	151	152	0	157	183	2	0	14
ALKBH3_ACAGAGGACTGGCATCAGAG_AAGATGTTCCCTGGAAACAG	143	123	531	145	151	148	70	91
ALKBH4_GAAACAGAAGCTAAAGACCG_AAACAGAAGCTAAAGACCGA	40	152	97	137	104	22	27	53
ALKBH5_CCTGTACAACGAGCACACGG_GGACAAGATTAGATGCACCC	184	605	684	435	321	481	604	784
ALKBH6_TAGCTGGGAGGCCTCCAAAG_GGGAGAAAGTTACAGAACTG	157	461	168	403	488	210	281	279
ALKBH7_GAGAGACAGAGAAGTCGCGC_CAGGAAGCCAGGCCGCACCA	722	1520	1746	1340	1037	1109	1320	1778
ALKBH8_CCATAAATCAGTATGAACCT_AAAGATAAGCCATTATCTGG	149	455	291	294	245	101	59	272
ALK_GCGTAGACACGGAAGAGCGA_GATGCCCGAGAAGAAGGCGT	3	0	0	44	44	0	1	0
ALLC_ATGGTTGGGAAACTGCAAGA_GCTGCTTGAATGGACACTCG	495	1208	586	1255	691	462	233	586
ALMS1_GCAGCATCACCAACCAACAG_GGACCCTCAGAAATGACCAG	669	725	790	868	1079	468	281	493
ALOX12B_GGAGACACACCTCATTGCTG_GTTACCGCCCTCCGGTGCGG	1417	2291	3129	2772	2533	3015	2509	4259
ALOX12_GATGAAGTCAGCTTCAAACA_GACATCCTGAGCCTGCCCGA	1201	2013	1725	2652	1704	1038	826	1280
ALOX15B_GGTCCCAGGACCCAACACTG_GAGACCATTCAGGAACTGGG	179	117	505	675	362	283	323	636
ALOX15_GAAATCGCTCATCCACAGGG_CAAACTATATGACCTCCCTG	511	851	934	1146	973	722	326	226
ALOX5AP_ACCTAGGAGAGAGAACGCAG_AACATGGATCAAGAAACTGT	155	49	174	255	105	761	509	84
ALOX5_GGAGGCGGTGAAGATCACCA_TATCAGCTCAACCAAATCCC	351	388	458	797	302	313	104	307
ALOXE3_GTACAAGGTGCGTTGCACAG_ACGACAACTTGTGTAGACCA	215	472	236	493	431	201	265	606
ALPG_TGGCTCACTCACCGTCACCC_CATGTTGGAGATGAGCTGCG	151	181	375	419	701	612	564	740
ALPI_GGCTTACCAGGCACTCACTG_GGAGTGGTCAGCGGTGACGA	557	1483	1176	1476	1528	1429	1246	1428
ALPK1_AGTGCACAGAAGGCTCCATG_GTTAAGGACCCTGATCCAGG	244	532	476	565	432	399	143	117
ALPK2_AAGTGTGATAGAGTACACCA_GAGGAAGTGAAACAAAGCAG	45	401	144	176	72	46	106	74
ALPK3_ACGTGCAGATAGGAAGACGC_GCGGAAGCCAGAGTTAGAGA	17	1	0	0	48	0	0	0
ALPL_ATAGGTAGTCCACATTGTGG_TGAGAGTGACGAGAAAGCCA	900	1488	1207	1612	1407	662	337	1041
ALPP_TGGCTCACTCACCATCGCCC_GCTGCCCTCCAGACATGCTG	1117	1874	1474	2435	1743	1924	3440	3790
ALS2CL_ACAGGGAGTCGTCTTCAGAG_CAGCAGGGACTCCAGACCGG	834	1436	903	1304	1294	723	190	223
ALS2_GTGGTGCTTCAAGTTGCCTG_AATGATCTGACAGTTTCCGT	41	242	187	127	144	249	157	358
ALX1_AAGGACTGACAGCTACCCAC_ATACAGGAGGAAGTGTCACG	182	260	208	270	24	39	153	105
ALX3_GCGTTATGGGAAGATCCAGG_CATGGAGTCAGGGAGTCCCG	0	0	0	0	13	0	0	1
ALX4_GGCAGCCTCAAACTCCAGGA_GCAACAAGGGCAAGAAGCGG	82	128	19	0	43	27	22	55
ALYREF_CACAGCGGAGGCCTGCACAG_GCCGCGCGAGTGAATCGAGG	334	38	305	24	104	0	14	9
AMACR_CTGGACCTGAAGCAGCCGCG_GTCAGCCAGGAGATTCAGCG	286	1005	755	966	626	864	608	1529
AMBN_TTTCCAGGAAGAAGCAACCA_CATGCCAGGAAACAAAGCCC	1628	2721	2413	3852	2753	1657	1298	2411
AMBP_AAGGAGTGCAGAGAGTACTG_AGGGCTGCCTACCATCACCA	115	494	345	146	226	186	78	439
AMBRA1_GAGGCCCTCCCAAAGAGCGG_AATGGGCAGATATGTAATGG	161	413	257	921	227	90	71	27
AMD1_AAGCTTGCTAGGGATTACAG_AGGGACCGAGAAGCTGCTGG	452	739	880	730	618	403	116	301
AMDHD1_GTTACAGATTAACTTCCATG_ATGGAAATTCACCAGGCCGG	675	1377	1042	1785	1257	423	142	337
AMDHD2_GAGGATCTGTGGGTGCGCGG_TTGGTGCCTTGAGAGCAGAG	657	1049	1043	1101	1102	553	921	1291
AMELX_AGAGTCAGATCAGGAAGCAT_AACAGACAAGACCAAGCGGG	516	470	967	1366	1702	1319	852	1261
AMELY_AACAGACAAGACCAAGCAGG_ATGCAGATCAGGAAGTATGG	0	0	1	1	10	2	0	0
AMER1_CCGGAAGAGCAAGGTCACTG_ATTGCTGGTGAACTCTACCA	715	1273	997	1659	1519	1246	594	1410
AMER2_AAGCTGCCTGGTGTTCGCAG_GAGGAAGACAGCTCGAGCAG	10	0	0	57	13	11	0	0
AMER3_CTGGAGAGCAAGGTTCCCAG_CAAGGGCTGGTCCTCCACAG	655	938	832	1546	860	714	244	530
AMFR_GCTGCGCGGAAACTGCCCTG_AGACAAGTCCGGCAAACCAG	187	149	201	701	285	163	111	207
AMHR2_AACTGAGCCACAGACCTCGG_ACAGCCATCTGCCTCCTCCA	285	404	336	592	587	396	643	610
AMH_CCGCTACCTGGTGTTAGCGG_ACGCGGACCTACCCTCTCCG	729	1667	1069	1754	1224	1733	1615	2164
AMIGO1_AAGGATACAGCCCACTAGGG_CAAGCAGCAAGGGATGACCA	94	129	15	165	221	74	119	59
AMIGO2_GCATCCTAAAGTCCACGAGG_AGTCAGGCTCTTTCCCAGCG	554	1170	748	1258	1207	581	713	917
AMIGO3_ACGAGCAGTTCTCAAAGACG_CAGGTGGTCGAAGGAGAACG	400	801	811	1479	730	1218	1538	2024
AMMECR1L_TTGGCAGTTCCATTAGGCCG_CAACACCACTAAGAATCTGG	1312	2164	1645	1831	1857	1226	1499	1935
AMMECR1_GGGCTGGGAGGTCTAACCGG_GCCGGGCTCCCGGAAGATGG	0	1	0	0	5	1	0	0
AMN1_TTTGCTTAGGTATCTGACAG_CTAAAGATCATCGATTTAGG	1	16	45	45	164	36	88	148
AMN_CGGCGCCGTTGAGTTCCCGG_GAAAGAAGACGTCGTCGTGG	33	64	0	99	177	229	306	249
AMOTL1_GGAGCGAGCCCAGCAAATGG_GCAGCCTCAGCAGAACAACG	187	420	469	313	196	356	0	137
AMOTL2_GGAGCTGCCCACCTATGAGG_CATGAGCTAGTACAACATGA	90	0	74	120	36	117	95	5
AMOT_GCAGTACCCAAACTGAACGT_TAGCAAACGCTGCAATACCG	171	0	319	123	230	388	213	704
AMPD1_GATGATGAGTCCAAACACAG_CTACCTGGGAGTTTGAACAG	59	1	61	47	77	12	11	0
AMPD2_CAAATGCAAGGAGATCGCCG_TCAGCGGGTCACCATCTCTG	1186	1949	1376	2001	2179	1701	1590	3255
AMPD3_CAGCGGAGATTACTGTGCCG_GGACTCACTGGATGTCCACG	1736	2138	3323	3622	2721	3230	2596	4270
AMPH_CGACTCTGTGAGCTTCATGG_AGAGCCCAAGGAGACCACCG	169	324	640	344	468	143	96	137
AMTN_GATGGAAGCCTTCCAGCAGG_AAGGAGCACACATGCCATCG	128	142	373	672	641	901	1091	1705
AMT_TGTAGCCACAGCGGGTCACG_GCAGCCCAGGTACTACAGGC	103	270	203	192	224	117	340	182
AMY1A_TTCTAGGTAATTGATCTGGG_AATCAACGAGGACATGGCGC	1162	1614	1904	1927	1407	573	379	323
AMY1C_CTGAGCCCAGCAGAACCCAA_TAGCTCCCAAGGGATTTGGA	195	98	519	98	406	417	65	262
AMY2A_AGCTCCGAAGGGATTTGGAG_TAGCTCCGAAGGGATTTGGA	10	1	5	88	1	58	6	0
AMY2B_TTCTATTAGTAACTCTGCTG_TCTGGTAATGCTGTGAGTGC	944	2210	1611	3478	2921	946	794	1668
AMZ1_CCGAGGCCTACAACCCGCAG_GGACACATACAGCTGCTGCA	928	1076	1342	1705	1097	2551	1849	2007
AMZ2_GCATGAGGCATGCAAGCCAC_TGGGAATTTACCGAAACCCG	131	379	72	426	219	16	269	115
ANAPC10_GTTCTAGCCAATCACCAGAA_ACACCAAACAAGACACCTCC	239	359	180	325	421	111	34	163
ANAPC11_GTGGCCAACGATGAGAACTG_TGAACTGGTCTCTTGATCAA	2920	2815	2746	1108	1486	339	47	134
ANAPC13_GATGTCGCAATACCACTGGT_CCTGAACCTGAACAAGACAA	336	364	616	140	226	0	0	2
ANAPC15_ACGAACAGGATCAGGACCAG_ACAGAGTCTCAGTCACACGA	233	154	33	39	170	16	75	14
ANAPC16_GGCAGTATCAACCTGAAGAG_AAGAGCTGGAGGCTGACGAG	337	451	521	661	225	311	22	620
ANAPC1_AAGTACCTCCAGGTTCACCC_GATGAGACTCAACATTCTGG	3	83	0	63	20	1	0	0
ANAPC2_TACGCAGGTAGGGATCCAGG_GGACGCGGGAGGACACAGTG	331	335	49	59	53	1	0	0
ANAPC4_CTAACACAGAAGGAAACCAG_AAAGACACTGTAGGACGTGA	728	324	301	67	281	168	202	75
ANAPC5_GCTGAGCATGAACAGCCTGG_CCACCTCGCAGAGCTACACG	9	0	0	0	37	1	0	0
ANAPC7_GATCCCATCAAGTATAGCAA_GCTGGCAAACCTGTACAAGA	325	493	139	314	348	33	118	264
ANGEL1_ACAGCAATCAGTGATGCCCA_GCAGTGGGAAGAGGACCCAG	25	0	22	0	16	0	0	0
ANGEL2_GCAGAGACTGGACTACACCG_CTAGACTCAAACAAACAGGG	30	303	123	158	188	123	73	260
ANGPT1_TGTGAGTCAGAATGGCAGCG_GAATGCAGTTCAGAACCACA	733	1043	1280	2127	1656	2202	2067	2419
ANGPT2_AATACGATGACTCGGTGCAG_AAACCTGTTGAACCAAACAG	174	410	317	701	461	228	156	395
ANGPT4_GGTGCCCAGCTCTAGCATGG_TGGTGGCAACCACAAGGAGG	307	540	345	549	411	370	70	152
ANGPTL1_GTGGACACTGGACATTGCAG_TACCTGAACAAAGAATAACA	1	0	0	0	9	1	0	0
ANGPTL2_CAGCTGGTGGAGGTGGACGG_TGCGACCAGAGACACGACCC	1253	2066	1993	2570	2090	3526	2432	2656
ANGPTL3_AGGACACTTCAACTGTCCAG_TGTACCACCATTTATAACAG	163	148	116	497	278	167	108	148
ANGPTL4_GAGGCTGGACAGTAATTCAG_CTGAGCGCTCAGTAGCACGG	383	422	310	598	520	473	449	425
ANGPTL5_TCCATAACAAGACCGGCTGG_ACACTCGTTAAACCACCAGC	439	747	967	1358	907	840	882	1188
ANGPTL6_CAGGCAGGCCATGAACAGAG_GCGCCCGTGAACTTCTGCGG	522	616	585	990	490	477	566	417
ANGPTL7_ACTGGTCTCCTTACCTGCGG_CAAAGCGGCCAACTGCTGTG	231	743	430	725	289	357	713	1209
ANGPTL8_CAACGGTGTGTACAGGACCA_TTGTGCGGCCATAGAGACCC	74	229	296	154	234	272	123	247
ANG_TATCTGTCATCCCGGCCCTG_CCTGGAGTTATCCTGAGCCA	2348	6147	4916	5991	4459	2798	2695	4492
ANHX_CAAACCCAGAGTCAACACGG_GCAGCGGAACTTCTGCACCG	373	503	585	749	316	332	262	299
ANK1_TCACTACGAGAACCTCAACG_GCCCAGTTGCTCCTCAACAG	113	105	110	162	56	150	87	52
ANK2_CTTAGTGGCAGAATCCACAG_CCAGCAAGGACACAACCAGG	1154	2269	2132	3452	2845	2614	1905	3720
ANK3_CAAGCTCGAAGAGTAACTGG_GATGAAGTTCGACTGAAGTG	2	71	60	0	50	0	1	0
ANKAR_GAAGTGGCAGCAAGTAACAG_ATAGGACCATACCTTAAGGA	23	41	60	94	50	8	10	1
ANKDD1A_TCTGGAGAGGCAGCTCCACG_TGGGAGGAGGGTTAACACCA	10	1	2	0	29	1	0	26
ANKDD1B_TTAGCAAGGAAAGACTGCCC_GAGCAATCATGTGCGCATCG	282	370	268	454	581	756	688	783
ANKEF1_TGTAAATATATAGCTCAGCG_GTCTCAATCATGTAATACGG	157	617	398	431	347	29	30	241
ANKFN1_AAAGTCTCTATCAACACCTG_ACTCATAGTCACCATCAGGG	228	497	601	716	810	133	60	303
ANKFY1_ATGAAGTCCCATTTACCACG_CAAGAACAACAAGTCAGCCG	59	0	62	86	69	187	46	530
ANKHD1-EIF4EBP3_TGGTGGCCTCTCCTAACCAG_TGTCCAGTAATAGCAATCTG	677	1319	1136	1147	770	407	184	496
ANKHD1_AGGAGCAGACTTACGCACTG_ACAATGCTGACTGATAGCGG	2	1	0	0	15	0	0	0
ANKH_ACCCGTGAAGAACTTCATGA_AAAGGCGGCGAGGTACAGGA	556	509	738	626	603	716	999	993
ANKIB1_GAGGCAGCAGCATAGTGCAA_AAAGCTTCAGCAGTAAAGAG	296	362	779	743	829	464	633	477
ANKK1_GGTGGACAGCACCTTCTCCA_GCACATCGTGTCTATCTACG	372	680	817	865	1025	788	324	867
ANKLE1_GATGAGGCAAGCTCTACAGG_GTAGAGGAGCTGCTGCGCTG	758	962	1028	1154	897	830	783	793
ANKLE2_CTGAGCCTATCAGATACCGG_CCTGAGCCTATCAGATACCG	71	133	40	152	253	14	2	37
ANKMY1_GAGGTGAACGTGCCTTCCCA_GTGTTGGGAAACACAGACCG	104	291	130	239	214	348	0	2
ANKMY2_TAATAATCCAGTCTCTCTCG_GACAGGATGAAGATTCGTTG	1243	3082	3412	3460	3182	1253	1007	2466
ANKRA2_CCATGTACAGCATAAAGCAG_TATTGGAGCCCAGCTTATCG	1176	2248	1366	2014	1838	1169	992	1930
ANKRD10_TACAGCCTGAGAAATGCCAG_CCGGTGACGGACCATGTCGG	548	356	576	1097	1109	1166	2039	2621
ANKRD11_ACTGACCTCTGACCAAGCCG_GAAGGGCGAAGATTACAAGG	0	0	0	0	22	0	1	0
ANKRD12_GAAGAACGAGATTCAGACAC_ATAGTGCCAAAGAACTGCAG	5	0	1	0	70	139	1	0
ANKRD13A_GGCTCAGCAGGACCTCACCA_GTGGAGGCTGTGGACCCACG	25	79	0	0	53	14	5	28
ANKRD13B_CCAGGCCCAGGACTTCTACG_TCTGGCAGACACAAGCGCCG	333	627	538	431	390	251	588	159
ANKRD13C_GAAGCTTAAGCAGCAATCCA_TCAGGGATGGAGCCCTCTGG	1196	1987	1966	1803	1425	364	258	151
ANKRD13D_ACTACCAGAGGGCCACGCAG_GCAGGTTCAAGGCAACACTG	82	1	0	153	200	369	540	126
ANKRD16_GCTGTACCTGCAGTATGCAG_CCTGCACAAGGAAGAACCTG	75	548	433	487	361	427	103	347
ANKRD17_TCATGCAACAACAGCAACAG_CAGCAGAACAAGCTAAACAA	231	244	209	617	256	84	324	269
ANKRD18A_GCCATCGTTCTCCTGGAATG_CAGTGGCCAGGCTAGAATGG	881	1078	1201	1477	1041	904	1334	987
ANKRD18B_CAGTGGCCAAGTTAGAATGG_CAGGCAGTGCTCCACCTCTG	705	1247	1285	1059	606	658	482	375
ANKRD19P_TCAGAATCCGCGATCCAGCC_CCGGCCCTCAGACCCAACCC	489	832	734	371	530	530	232	527
ANKRD1_GACTCCTTCAGCCAACATGA_AGAGCAGCCTTCAGAAACGT	1247	1937	1666	3097	1746	1489	1738	2814
ANKRD20A1_TACCAGTGGCCATGTGCAAG_ACAAGAGCTTAATTATCTCA	908	2200	2050	2979	2222	1251	824	2962
ANKRD20A2_GTGCTTCAATATGTGCACCA_CCAAACACAGCAGCAAACAC	277	520	303	503	311	251	185	305
ANKRD20A4_AGAAGTAGTAGTAAGTATCA_GAGCGGAGAACTGGACGCCC	294	400	201	370	305	65	3	12
ANKRD22_GCACGGGCTTCCAAGAGCAG_ATGACTTTGGACAAGTGTGG	648	1392	1121	1672	1131	802	695	1187
ANKRD23_GCTGGTGAACAAGCTGCTGG_CAGACAGGCCCAGTGCAAGG	316	583	559	1002	727	774	738	435
ANKRD24_GGCGCGATTTAAGAAGACAG_TGGCAGCAATGTCATGAGCG	0	1	90	0	11	7	9	0
ANKRD26_AAGGCCAGTTTACTAACTGG_GAAAGTACCTCAGAATCCCA	43	88	42	165	59	14	39	143
ANKRD27_GTAGTCTGTGGCATTTACCA_GAAGGGCTACCAGAGCGTGA	124	299	610	787	449	518	570	825
ANKRD28_TAAGAAACGATGCAAATCCA_GTAGATGCCAAAGATAAGTG	122	65	246	362	354	272	196	350
ANKRD29_CTGAAGCTGCTGTTGAACAG_TGGCCACATAGACTGTGTGA	2072	2798	2575	3723	2574	2109	1264	2345
ANKRD2_TTGGATCACCAGAAACTCCG_GGAGACCTTCCTGAAAGCTG	933	1771	1964	1994	1640	1704	1063	1749
ANKRD30A_GAAGGATGTGTGTGTACCCA_AACATCTGAGAAATTTACGT	513	1440	1616	1802	1072	834	830	730
ANKRD30BL_GGCCCGTCTGGCCCTTGACA_AAACAGGACCATTCTGATGA	121	445	511	781	486	240	134	154
ANKRD30B_GAATTATGAGTGTTTACCTG_GTCCTATGGTGCAGTCATCG	360	936	1111	968	831	287	359	467
ANKRD31_ATCACCAGAAAGCACCCAGG_AGATGTTATAGCCTTCTCAG	3	83	1	0	71	1	5	0
ANKRD33B_CCTGCGGCGACATCCCACGG_CATGGCGGCTTTCATCAGGG	403	1548	1753	1700	1455	885	881	455
ANKRD33_GTGGCAGGCAGTGGTGACGA_ACAGCTTCGACACCGTGTGG	1258	1391	1520	2128	1619	2576	3184	4751
ANKRD34A_CTGCAAGGCCAAGGGTACGG_GACATTCGCCCACAACCCGG	386	856	744	476	472	438	914	383
ANKRD34B_GCTCCAGGATATTACACCAG_TTAGTAGTATGCTTCCCACA	251	399	179	430	424	276	168	277
ANKRD34C_ACGCGTCAGGATGAGACCCA_CGTCGAGGCTGCCAGCACCG	123	204	157	404	506	332	972	1365
ANKRD35_ACAGCAACTGACTACCAATG_GGTCCCAACCAGAAGAACAG	133	400	367	865	181	114	77	351
ANKRD36B_GAGGTACAAACATCCACACC_CGACTCACAGCAAGTAACAG	107	390	68	140	335	158	184	122
ANKRD36C_TGGATGACAAGGAGCCGAAG_ATGACAAGGAGCCGAAGAGG	273	227	161	357	278	151	35	158
ANKRD36_CAGGCTACAAGTGACGAGGA_ATAAAGGATGGACTACAGTG	39	0	74	111	184	11	14	137
ANKRD37_GCAAGCAAGGCCGCTTCCTG_GACTGCTTGCAGGGATCCGG	1332	2480	2177	3061	1748	2598	1655	3045
ANKRD39_GTGTGATGCCCAGACCCACG_TGTGATGCCCAGACCCACGG	195	248	355	264	386	583	281	600
ANKRD40CL_TGAACCGGAACAGGACATCG_TGAACCGGAACAGGACATCG	294	388	506	788	819	1110	969	1072
ANKRD40_GAGCGGCTCTGACTCACTGG_TATCTATACACCCACAGCAG	305	607	540	394	508	179	151	627
ANKRD42_GCCACATAGAGTGTTTGCAG_GAGGTGTTGCGCCATGCCCG	354	657	716	677	1006	282	364	400
ANKRD44_ACATTGACACTGCTCAGCAG_AAATGCGGCCACATGAAGAG	584	931	795	782	924	1559	320	408
ANKRD45_GAAACTCCTTAAGGAAGACA_TTTACAACCTGCTCTCACAG	478	1048	1281	1615	1211	601	440	975
ANKRD46_GAGGTGAAAGGATTTAACAG_TCTCCAGCTTCCGAACCACG	85	346	202	158	141	0	1	73
ANKRD49_TTCAGGAGCTCATTGCACAG_GGTACTCAAAGTCTTTGGGT	675	1776	1444	640	863	50	55	21
ANKRD50_GAACAGAGAAGCAATAGCCA_TTAGGTAAACCACGTAACGA	27	125	0	233	17	181	143	82
ANKRD52_GTGAACCTGCTCCTCAACAA_CTGGACGTAAGGGACCACAA	44	47	68	112	50	158	2	16
ANKRD53_GGGCAGTCGCCTGCGCACTG_GCGCACTGAGGTGGTCTGCG	704	734	609	1164	739	1076	1160	476
ANKRD54_ATCACCACACTGCTACGAGG_GCTGGTTAGGATCAGCACCA	166	159	428	277	173	8	183	204
ANKRD55_AATGACACCACTCCACTGGG_CAGCAGGGACCGATACAGAG	17	178	0	0	46	0	0	0
ANKRD60_GGCAGGAGCCACCTTCGTCG_CCACGACAGAGATGCCAAGG	76	271	110	203	125	105	8	12
ANKRD61_AACCAGGCAACAGAACGCAC_GAAAGGAAGCAGAGACCTGG	0	2	1	28	28	0	0	240
ANKRD62_GCTGAATGACTTGAACGACA_AGGTGATGTGAACAAGGTGA	21	161	0	95	205	233	409	400
ANKRD63_CAGCATCATCGACTGCCGCG_CAGCGGGCAAGAATTCGGGC	1	0	53	0	57	28	0	21
ANKRD65_GATGGAGCTGGACTCCGAAG_AGGAGGAACAGGAACTGCGG	562	1316	936	1293	1149	651	456	596
ANKRD66_GTACATCTAAGGGCAAATGG_TGTGTCTCCAAAGAAGTCAG	67	117	46	181	127	156	0	27
ANKRD6_GCTCATCAACAAGGGCGCCA_AGTGAGGAGGAGCCTAATGA	18	1	0	23	17	88	59	117
ANKRD7_AAGAATGAGACCCGCAGCCA_GTATTGTGGATTCACAGCTG	679	1284	676	869	996	520	271	501
ANKRD9_ATGGCGCGCGCGAAGAGCGA_GTCGTTCGCCTTCTACCAGG	2211	4792	3110	5509	4482	5253	8185	8429
ANKS1A_AAGGAATGGCCACAAAGCCG_CCACAGAGGACGCTACCATG	166	175	300	381	135	18	6	1
ANKS1B_GCAGGGAGTAGCCGTCCACG_AAGAACACCATCCTTCACAT	417	769	1292	1220	778	1240	1719	1229
ANKS3_TTGAAGGTGACATAGCCACG_AGAGGCCCTCTTCTTCCAGG	1178	1370	1810	3066	2648	2704	684	3170
ANKS4B_GACAGCAAGAACACTTCCAG_AGAGGAAGACTCGTTCTCAG	224	434	214	282	299	163	14	305
ANKS6_GTAGTGGAAGTTCCAGATGG_GGATGACGAGGAAGACACTG	336	305	238	488	453	216	545	558
ANKUB1_CAGCACACTGTAGTTGACAA_GGAGACAGTAGACACTCACG	2067	2704	2271	2646	3048	3189	2404	3293
ANKZF1_GGAGAGAAAGAAGCCTACTG_AGAAATAAGAAAGATCTGCA	8	0	1	1	5	1	0	0
ANLN_GCCGAGGCATTTGAAAGCAG_TGTATTTGGAGTAATAATGG	3	80	138	128	15	5	0	0
ANO10_AATTTGGTTGAGGATCTGGG_ACTTTGCCTGAGGGTAACCA	0	3	0	1	29	1	0	0
ANO1_GAAGACAATGATTCCCACGA_GCAGAGGGTTAAGACAGCCA	75	82	153	54	119	51	16	30
ANO2_AGAGATCCTGGCCAGCCCTG_GAAGATAGAGAAGAAGACGG	3	13	76	1	30	1	30	94
ANO3_ACTGTTCCATGACAACCAGG_ACTGAATGGAGCCTGAATGG	451	777	450	1011	861	1114	618	343
ANO4_TATAAGCATACACCAAGCGA_GATGCACACAGCAGTCCCTG	955	1176	1097	1208	1122	1201	704	1076
ANO5_GAAAGACGCAGAGTTAAAGG_TCTCCTGGAAGTGTTGGCGG	12	0	226	49	149	7	20	38
ANO6_GTTGAGTGTACCAAAGGCTG_AATAGTACTCACAAACTCCG	53	25	68	96	109	6	62	6
ANO7_GAGGAGGGCGTAGTGCACTG_CCGGCAGGAGTAGTACTCGG	430	1249	1093	877	684	352	374	244
ANO8_TGAGCAAGAAGACACAGACG_GACTCGCCTCTCATACGTGG	100	182	382	389	234	376	180	129
ANO9_CGAGCTGCTGAAGAGCGCGG_GAAGGCGGCCACGAAGATGG	306	467	476	436	495	892	736	1066
ANOS1_GTGATTCTGGCACCAAACCA_GTACCCAAGACTCTGTACAA	265	309	595	414	450	51	108	320
ANP32A_TCAGGTAGTGGAAGACGAGG_GGAGGGCCTGGATGATGAGG	97	212	36	41	53	0	264	83
ANP32B_GGACGACGATGAAGTCAGTG_AGCACCTGACTCAGATGCCG	118	194	124	365	200	810	273	523
ANP32C_GGAGGAGGGTGAGCATGAGG_CTTGAACTAAGAGTCTCAGG	338	556	448	288	314	396	41	293
ANP32D_AAGCAGTAACAGAGCCTCAG_AATGGATTCATTTAGAGCTG	48	0	74	20	104	48	0	0
ANP32E_AGCGCCGGACTCTGAAGAGG_TCTGAAGAGGAGGATGATGA	3	0	0	0	17	0	0	0
ANPEP_GGAGCCCACCGAGTACCTGG_ATACTGGCTGTCCTTCACCA	1322	2002	1543	2464	1801	1617	1727	2851
ANTKMT_CAGCAGCGCCCACACCGCGT_TCGCCGCAAGGATCTCTGGA	66	110	50	62	1139	0	0	55
ANTXR1_ATAAAGGACATTCTCAACTG_GAAGAGCTCTACTTACTGAG	54	203	164	220	83	163	173	134
ANTXR2_GGAGAGACATATATCCATGA_GAAGATTCCTGAAGAAACAG	92	291	81	510	241	48	4	27
ANTXRL_GCAGCAGCAGCAGGAAGACC_TGCACAGTCCCAATATGCAC	426	769	524	653	776	850	781	662
ANXA10_TCATGAGCATCATACAGTGG_ACAAGAGCTACCAGCAGCTG	521	1048	1099	1198	1204	1668	1464	655
ANXA11_CGAGCTACCCAGGATACCCG_AAAGCCGGGAGCATCAGTGA	234	462	277	493	407	308	534	163
ANXA13_GTACTCAAGAGTGAGCTGAG_TCGCAATGAAGGAGATGACG	277	395	672	1050	517	682	722	1085
ANXA1_AGCTATCCACAACTTCGCAG_AAGTTGTGGATAGCTTCTGG	322	691	813	714	831	503	277	274
ANXA2R_GGCAGTCTGAGAAACCCGGG_GGATGGAGAGGACTGCTCCA	4	1	0	1	10	0	0	0
ANXA2_CTTGTACCTATCAAATACTG_TGGGAAACCAACCTTTGCCA	129	271	110	296	213	109	52	214
ANXA3_GCAGCTAAAGAAATCCATGA_CTGAGAGGTCAAATGCACAG	320	770	654	739	502	60	89	283
ANXA4_TGCACGTCATACAGCACCGT_TTGCACGTCATACAGCACCG	848	982	1452	1647	2065	2166	3679	3383
ANXA5_TAAATCACCTACCAACAGCA_CAGCCCGCTCATCAAATCCA	1070	2399	1585	3189	2121	929	1064	1682
ANXA6_GTCAGGCCTCACCTCTCCGG_GCAGTTGAAGAAGGCCATGG	418	399	582	571	781	365	106	621
ANXA7_TGTTACAGAATGTCATACCC_TCCATGGTAGCTCTCAGCTG	458	431	802	483	788	125	170	126
ANXA8L1_TCTGTATGGCGGATACATAA_TGTGAGCAGCTTTGTGGACC	499	307	776	557	372	147	98	98
ANXA8_GTGAGCAGCTTTGTGGACCC_GATGGCCTGGTGGAAATCCT	437	656	298	524	485	416	437	332
ANXA9_GTAGGCCTCAGATTCTGCTG_AGTTTGTCAGCAAAGTACAG	359	387	303	749	506	410	62	361
AOAH_GAAGGAGTACAACTGCGCAT_TTTGCTGGGAGACTCAGCTG	1344	2249	2004	3322	2926	2915	1771	2613
AOC1_GAAGTTCTATGGGAGCCCAG_GCTGTATGATAAGCCAACTG	1	2	0	18	7	1	0	1
AOC2_CCTCTACCATAACATCTCAG_GAAGTCAGCAAAGGTAACTG	153	224	204	107	219	242	206	294
AOC3_GAAGTCACTGAAATCCACAG_AGTCACTGAAATCCACAGTG	430	1010	821	1293	741	166	263	174
AOPEP_GAGGCAGGTCATCTCTGGCA_ACAGGAGGGAACCATCTCTG	1507	1801	1820	1588	1936	1439	1365	1879
AOX1_ACAGGTGAAATACATATGGG_CTAGGCTGAGACCAGCACCA	351	846	761	1092	690	452	304	579
AP1AR_TCAGCCTCTGATGATTCCAA_CTAGAGTGGGAAGATGAAGA	288	331	490	659	495	44	241	355
AP1B1_GCGTCTGCTCACCTTCACAA_ACTCTGTGATCTTGTCAACG	325	240	413	538	419	278	404	559
AP1G1_ATAGCACGCAATTCGTACAG_TGAGGAGGACTACAGATGTG	383	487	772	597	573	477	799	614
AP1G2_GGTGGACGAAGAGGAAGTGC_GTAGAGGCGGCGCACAGAGT	206	477	193	269	406	463	310	351
AP1M1_GTGATAGCCGCACACACTGG_ACCAGCCACCGTCACCAACG	247	391	630	362	231	555	14	310
AP1M2_GTCCAGAATGAAGACAGCCG_ATACAGGAAGGAGTACACCA	3	122	0	31	17	6	1	0
AP1S1_CTTAGGAGGATGAGTCGCCA_AGACAATGAGCTCATCACAC	224	138	665	299	633	1006	1191	808
AP1S2_TTCTTCAAGAACACTACGTG_TTTCTTCAAGAACACTACGT	176	485	305	793	513	558	324	814
AP1S3_TCACTCTCCCTGATAAAGAG_GTTCAGATTATTCTCTCCCG	595	1131	1402	1848	1061	611	380	622
AP2A1_GAAATTCTGGAACTGCACCG_ACAGGTGATGAGGCTGACGG	245	397	307	356	428	34	58	200
AP2A2_GAACCTGCAGACCAAGCCCG_AAAGTTTAGGAACTGCGTGG	247	132	283	430	536	387	188	574
AP2B1_TGATTGCTGCTATGACCGTG_TGATATCAATGCCCAAATGG	822	1622	1269	1661	1395	915	503	929
AP2M1_AAAGACTCACTTCCACACGA_ATAGAGGAATTCGAAGACCA	387	329	161	174	43	4	11	51
AP2S1_TGAGAAACAGAAGCTGATCG_CAAACACACCAACTTTGTGG	320	191	385	68	117	0	0	1
AP3B1_ATTGTTCCGAATGTAAAGAG_AACCTTCTGAAAGATCACAG	301	709	626	920	744	305	146	210
AP3B2_GGATGCTAGAGAGGACACGG_GATGACATCGGAGTCCGAGG	71	0	102	2	82	66	0	70
AP3D1_CGGCATCCGTAACCACAAGG_GCTGAAGCAGGACAACATAG	138	50	320	104	272	394	570	207
AP3M1_AGTTTATGAGAAATAGACTG_TGAGGTGTTGAAATGACAGG	25	17	55	0	9	1	1	0
AP3M2_TGAGCCTTACTCCATCACAG_TGTGGCCGTGATCCAGACGG	1212	2211	1910	2156	1718	1070	1284	2517
AP3S1_TTGTCATTTAGATTAATTGG_TCTTGCAGAAATGGTGATGG	567	1146	702	1524	1242	364	177	608
AP3S2_GGTGCACTACATCCTCCAGG_TCAACAACCATGGGAAGCCA	76	130	93	256	193	8	59	0
AP4B1-AS1_CGTGCGCGAAGTCACGCTTC_GGCTGCGACGCAACCGCCGC	306	524	388	277	382	378	665	1035
AP4B1_CTTCTGGACAATATCTACAG_CATCAATGCCAACTAAGAGG	135	176	39	326	281	58	30	70
AP4E1_GTGGCTGAAGGACTCAGTCA_GAGGCTGCAGTAGATTGAGG	17	68	6	0	38	0	0	0
AP4M1_ACCTGGAGAGCAGTTCTAGG_GAAATTCCTCAGCATCTCCG	909	1182	1281	1765	1638	1989	677	941
AP4S1_GGTTGGAGTTAATGACACTG_AGTGCATTTGCCAAGTACTG	134	267	102	191	109	160	99	221
AP5B1_ACTGTGCCTGCTCTGTGCCG_AGAGAGTGGCCAAGGCCCGG	87	27	139	288	67	181	281	50
AP5M1_ATTTATGGACTCCTGATAGG_AGTGTCAGTGGAGTTTCACA	139	328	264	472	386	237	153	203
AP5S1_CTCATGGGCATCCAGCACCA_AATGAGGAAGGCGTGGACCA	1582	1643	1999	1852	1890	2469	2716	1606
AP5Z1_TACCTGGGCCAAGAGAACGG_CAAGGGCTCCCACACTCCGG	92	190	219	33	160	357	143	46
APAF1_GGCCAGTGCCAAGATGCACA_GTGAAGGTGGAGTACCACAG	189	142	334	301	265	152	135	260
APBA1_AGTAGGGCTCGTCCTCACCG_GGCCATCAAGGACATCAAGG	479	515	818	967	346	451	451	732
APBA2_AAACTCGGAGAACTGCAAGG_TGACAATAACAACATTCCAG	199	193	146	262	470	186	108	191
APBA3_GAGGATCAAGGTCTTGACAG_CTGCCACGTATTCTACGCGG	1266	3764	2618	3645	2844	3296	1857	2332
APBB1IP_GAACAAGGAATCCTTACTTG_ACATAAGTGAGGCTGAGCAG	141	235	258	285	288	285	46	174
APBB1_TGTTCCGCATGCCAAACAGG_AGCTGGGCTACCTTATCCCA	95	31	1	107	58	0	0	0
APBB2_TATGACCTCATCCAACAAGG_GCTGGCCATAAACACTGCCA	313	731	619	824	828	929	717	2162
APBB3_ACTGCCAGTCACCAAGGCCA_GGCAGAGGCCAGTACAGAGG	121	445	118	369	258	5	73	146
APC2_GCCCGCTGCAAGGTTCACTG_CGAGGCTGGACACATTGCGG	364	794	1322	880	1032	1029	368	480
APCDD1L-DT_GGGTGTGCGCGCCTCGCCGG_GTCCAACTTGCCAGAAGAGG	37	220	74	45	146	34	0	105
APCDD1L_AGCCCACCAGTTCTACTACG_TGACGTCGACCAGGGCCCGG	241	908	565	622	437	464	340	114
APCDD1_CCATGACAACAACAACACCT_AGTGTGCCTCCTCTTCGCCG	141	110	400	339	346	224	206	310
APCS_TGTGAGCAAAGGCTTCCAGG_AGACCTCAGACCCACACCAA	246	606	762	639	491	301	137	171
APC_GTATTGTTGGGAAATTCCCG_TCTGTATAAATGGCTCATCG	62	1	0	204	10	4	22	29
APEH_GGAAGAGAAGCAGTTCCTGG_GCAGTATGACTGGTATACCA	158	566	88	642	506	459	276	530
APELA_GCAAACACAATTGCCTTCAG_AAGGGTACTCGTGAATGGAG	0	1	0	36	108	0	3	0
APEX1_TAGGACAGTGATCACTGCCG_GAGGTCTCCACACAGCACAA	204	277	452	337	330	207	139	355
APEX2_CATGGATGAGTTTACCCAAG_CCGAGCAGAAGCCCTCCTGG	514	619	1094	779	1058	645	320	186
APH1A_CAAGATGAACCAGACCACAG_GAAGGAGAGACCAGAAACTG	0	2	0	0	6	0	0	0
APH1B_GGGTCAGGAGAACGATAAGG_ATGAGGAAGATGATACGCAA	87	77	75	101	94	65	107	82
API5_TAGGCTGCAGTACTTTGCAC_CACCTGGCCCACTTGCTCCG	25	70	132	0	58	0	0	0
APIP_ATAAAGAAATGTACTTCCGG_GGCTGGGTCACTGGGACTGG	130	362	187	281	397	30	64	152
APLF_ACATCAGCAGAACAAGACAC_GTTTAAGGTAATGTAATCCA	326	284	540	645	428	208	82	18
APLNR_CTACATGGACTACTCCATGG_GGCCCACTCTGAGCTCACAG	1229	1902	2478	3251	2989	1696	1764	3260
APLN_GCTCTGGCTCTCCTTGACCG_GCACTCACCTCCACACACCG	857	1158	1266	1923	1489	1993	2485	2768
APLP1_GTGCGGAGCAGAAGGAACAG_GACTTAGACCGCGAGCAGCG	172	162	245	600	404	105	187	153
APLP2_AGTTCTCCAGAGCCATCCGA_AAGGCCTGGAGAATGCGATG	788	1398	1797	2128	1704	1602	1201	1076
APMAP_TCTAGGACGAGGCTGTACCG_GAGTCCATAGCACATATTGG	95	275	26	474	206	277	383	997
APOA1_GCTGCGCGCAGAGCTCCAAG_ACTTCTTCTGGAAGTCGTCC	1689	2838	2079	2591	2600	1588	2348	2435
APOA2_ACAGGCAAAGGAGCCATGTG_TGGCAAGGACCTGATGGAGA	257	784	492	890	504	455	591	572
APOA4_GGAGAAGTGAACACTTACGC_GAAGTAGTCCCACATCACCG	511	667	794	873	473	417	387	1075
APOA5_GCAGGGACTGCAGAGCCGCG_GCTGCAGGAGGAGTTGGAGG	0	75	1	30	63	0	0	0
APOBEC1_TAGATCACTAGAGTCACACC_GAGTTTCTGAGTCGGCACCC	55	2	0	42	73	33	42	0
APOBEC2_ATGTGGAGTACAGTTCCGGG_GCATGCGGCTGCCCATGCAG	41	62	0	48	110	0	0	0
APOBEC3A_GAAGTGGAGCGCCTGGACAA_GTCAAGATGGACCAGCACAG	1197	1730	1793	2375	1770	2465	2480	2972
APOBEC3B_CTGAGGCTTGAAATACACCT_ATAGTCCATGATCGTCACGC	1363	2574	2192	4218	3421	3288	2684	4704
APOBEC3C_GTGCAGAGGTACCTGATCTG_AACTTGGCTGTGCTTCACCG	1347	1751	1272	2092	1892	1405	803	1106
APOBEC3D_ATAGTCCATGATCTTCACAC_TCAGTCGAATCACAGGCAGG	1133	2105	1629	1637	1878	2037	1021	1794
APOBEC3F_ATCGTCCATAATCTTCACGC_GTAGCCCATGATCTCCACGG	164	402	154	491	305	458	1213	748
APOBEC3G_GTCCTGCTGAACCAGCGCAG_CTGGGACCCAGATTACCAGG	123	95	267	332	57	154	27	27
APOBEC3H_ACAGTCGAGCCATAAAGCGA_GCACCAGTGGTAGTACAGGC	115	199	78	64	71	11	0	138
APOBEC4_ACAGGAGCCCTGAGGTCTGG_AGACACCACTTATAAAGCTG	2	0	0	0	7	1	0	0
APOBR_GTGAAAGCACTAGGGCATGG_TCAGCTGTAGAACAGACCTG	58	173	0	128	92	110	41	75
APOB_AGAGATCTTCAACATGGCGA_GATTCAAGATGACTGCACTG	1105	2454	1955	3067	2450	1221	1453	2407
APOC1_CACACTGGAGGACAAGGCTC_GAAGGAGTTTGGAAACACAC	79	2	69	68	48	0	0	0
APOC2_GGACAAGAAACAGAGCTGGG_GGAGAGAGATTCCTTCACCT	676	1214	674	1454	1228	990	511	778
APOC3_GGCAACAACAAGGAGTACCC_GGTCAGACCAACTTCAGCCG	145	448	184	382	255	237	448	565
APOC4_GCTGGTCCTGGCCTGCATTG_AGGCCAGGACCAGCACGCAG	3	17	0	51	39	65	66	0
APOD_GGAACTGTGAATCAAATCGA_ACTGGCTGGCCTCTTCGGTG	848	1185	1562	2458	2122	1367	1084	2055
APOE_GCTGATGGACGAGACCATGA_ACAGTGTCTGCACCCAGCGC	539	1050	827	833	878	570	606	663
APOF_TAAGTTCAGCTCCCTACTGG_TCAGCCGGAGACCACCAAGG	580	474	1037	474	607	201	272	825
APOH_ACACGAAGTGTTGCAAACGT_TCCGTCCTGCAATAGCAACA	54	309	187	435	91	226	21	299
APOL1_TGCCAGCAGCCCAGTCACCG_AGATTGGCTCAGTGACCCGG	1474	2069	2080	2059	1795	1917	1782	2172
APOL2_ATTGGTACCAAGTCACACAA_GCTGCTGGTCTTTATCGTGG	1032	2244	2053	2093	1747	1288	1350	1910
APOL3_CATCAGGCAAGCCAGAGCCA_GCGGCAGGCTCAGGAGCTGG	41	69	78	105	73	246	43	177
APOL4_AAACCATCCAGGCTGGACAG_GCTGGAGGCGATCCCAGCCG	406	781	1083	1085	952	248	681	622
APOL5_GGCAAGGACGGAGACAGCAG_GGTGCTCCACAACAGGCCAG	533	851	910	1125	1253	1420	790	1302
APOL6_GAAGACGTGGAGCTACAAGA_GAGGCTGATGGACAACCAGG	11	1	1	16	9	21	0	1
APOLD1_GAGCCTGGAGTCCTGCACCG_GCGGAGGGTGCAGGAGATCG	90	1	142	177	75	35	24	133
APOM_GCTCAGTCTTCATGTCAGGG_ACGAAGGTGGAGCTGCATCG	860	1138	1183	1009	648	623	886	634
APOOL_TCAGTCCGTAATAATTGCTA_TGTACATGCAGCCAAACAAG	19	54	39	168	128	189	140	134
APOO_GAACAGTTGTACCTGACACC_GGGTCAATCGAAGTATGTGG	13	74	1	62	16	110	0	155
APPBP2_TAGAGTACACAACTGAAGGC_GTGCAGTAGAATGTTGTGTG	558	1684	1838	2100	1337	646	554	1228
APPL1_CAACAAGAGAATCTAGAGAG_CTGCTGGTTCGAGCTGTCGG	1273	2283	2623	3271	2892	1207	1026	2234
APPL2_AATCTCATGTGTCAGCCCAG_TCAGGTAGAACTGGAAGCCG	382	743	471	835	535	852	473	1074
APP_CGGCCGGCTCACCTAAGCAG_TGAACTGCAGATCACCAATG	343	977	444	629	486	861	404	1440
APRT_GTGTCGCGCCAGGAGGCCGA_TCTTACCTTCCCGTACTCCA	116	200	60	190	420	2	28	41
APTX_AGCCTTCAGACTGGAAATGG_GGTTTACAAAGATGAGCAGG	364	765	597	676	826	241	192	229
AQP10_ATCCTGGACAGACGGAACAA_ACTGCACCAAGATGTAAATG	274	516	382	172	600	701	364	473
AQP11_GGCTAGAAACTCCAGGACGA_GGAAGTGCAGCAGAGCGCTG	555	507	363	958	580	610	686	1008
AQP12A_GGCCGCCTCACAGAGGGCGA_ACTCCTGCAGGGACACAGTG	217	328	556	555	260	532	496	451
AQP12B_CCCGCCTGGCTGCCTCACAG_GCAGGAGTTCCTCATGGCCG	201	134	141	551	611	881	440	738
AQP1_AAGGGCTACAGAGAGGCCGA_CGACGACATCAACTCCAGGG	479	941	607	1032	969	726	830	532
AQP2_CCAGCTCAGCAACAGCACGA_TCGCCGCAGAGCCTGCCACG	726	1487	1049	1394	848	775	1458	1620
AQP3_AGGCCTGGAGGCCTTCACCG_CAAGCTGCCCATCTACACCC	370	720	350	550	422	351	484	248
AQP4_GATCTTCCTGGTGCACACCA_TTTCTGGAAAGCAGTCACAG	2890	5964	4816	7107	5544	2967	2829	2875
AQP5_GAAGAAGGAGGTGTGCTCCG_GCACACCTCCTTCTTCATGG	231	446	407	388	301	73	274	127
AQP6_GATGGCAATCTGTAGCACGG_GGTGACCTGCACAGCCATGG	11	0	0	0	33	1	0	0
AQP7_GTGTCCCTTGGCATGAACAC_TAGACCGGAAACTTCCTCCA	83	147	123	9	114	190	0	44
AQP8_GTTGAGGCCTCCGATCAGCA_TGGTGGACACTTCAACCCTG	1072	1254	1438	1999	1581	2452	1567	1977
AQP9_GATTATGAGGAGTATCATGG_GTTCTTGGGAGCCTTTGTGG	150	692	118	390	233	238	35	124
AQR_ACCACAACTTCCCAGAACAG_GTAACAGTGAACCAGAAGGT	95	104	157	11	12	4	22	5
ARAF_AGTGTCCAGGATTTGTCCGG_ACACAGGTGACTGTCCGGGA	316	894	229	296	488	369	174	425
ARAP1_GCTTGCAGATAACAACACAG_GCAGGCCAGCCAGGATGCGG	899	1313	1584	1552	1484	423	276	407
ARAP2_ATGGACAGAGGCAATAGCCA_TTGGAGCAATGAACTCATCG	38	103	9	96	186	19	18	102
ARAP3_TGAGGGTGGCCAGTGTGCGG_TAGGGCTGAAGACTGCTCAG	358	747	409	585	397	327	272	278
ARCN1_ACAGCCATTTCCACTCTCCG_GGTGTTCAGAGCCGTCAGAG	145	64	271	99	188	22	11	0
ARC_CCTGTACCAGACGCTCTACG_TCCCGAGAGCTACTGCCACG	324	489	427	851	630	472	442	461
AREG_AGAAGGCATTTCACTCACAG_CCTCAAATCCATCAGCACTG	827	1116	2531	2511	1952	1137	1219	1513
AREL1_AATGAGGACCGCGAGCGCCG_GTACTGCTATGTGTCACCAA	321	816	756	722	621	384	393	519
ARF1_AGGCTTCAACGTGGAAACCG_GGCAGGCCTGATCTTCGTGG	557	832	613	1230	548	651	1224	1641
ARF3_TAGGATGGTGGTCTTTCCTG_AGAGCTGATGAGAATGCTGG	0	2	0	0	76	0	0	0
ARF4-AS1_GACCTGCTAGGCGACTGGCG_GATCCGGCACAGGAATAAGC	309	371	490	731	822	733	634	1210
ARF4_TAAACTTTCTTACCAATGGT_CTTACCAATGGTAGGAATGG	105	87	0	391	224	41	50	106
ARF5_GCACTACTTCCAGAACACTC_ACAAGATTCGGCCTCTGTGG	640	1514	1310	1480	1502	1176	637	1176
ARF6_GGTGACCACCATTCCCACTG_GAAACCCACAGTGGGAATGG	129	7	63	222	30	59	2	1
ARFGAP1_GAGGAGGCGGTCACACTCTG_GACTGGCTGAATGATGACCT	10	0	0	22	21	0	0	0
ARFGAP2_GCATGGGCTTGGTATCCCGA_AGGCAGCATCTGTATCCCAG	1037	1380	1724	1962	1914	1845	1233	1468
ARFGAP3_CAGATCAGCCGAGCTTATGG_GGAGCAGGAAGACCTGGCCA	1800	2739	2484	2990	2194	1799	2804	3552
ARFGEF1_GACAGCTAAAGCACTCATGG_ATTGCCAGAACAACAGACAG	206	289	415	34314	25354	337	142	278
ARFGEF2_GAAGATCCTAGCCGACAAGG_GATACATAGAATGCAACCAA	84	145	171	77	59	165	310	222
ARFGEF3_CAAGTCGCCAGCCATCCCAG_CAGAGACAACATCATCACAG	863	1254	991	2019	1398	1831	1598	2602
ARFIP1_AGGCCGTGGCTCAAGAACTG_CTGCTAGGAGACATAACAGA	249	671	586	1034	741	1040	742	1248
ARFIP2_ATAGCCACCAGACACAATGC_TCTGAACATTCATACCTGTG	962	1785	2338	2892	2292	1498	1802	2533
ARFRP1_AGAGAAGGTGGTGACCAGCG_GGCCAACAAGCAGGATGTGG	41	22	196	18	73	0	1	0
ARG1_GGAGGTCTGACATACAGAGA_TGATCTTGGAGTCATCTGGG	202	499	1122	1002	503	330	203	832
ARG2_GAAGAAATCCGTCCACTCCG_GTGGACGGATTTCTTCAGGA	321	851	660	1214	913	480	271	732
ARGFX_AGAGTACAAAGCAGGAACCG_TAGGAATTATTCCAACATGA	519	785	1053	1096	976	598	377	1098
ARGLU1_TGAACGAGAAGTTCTCCGAA_GGGAAAGTAAACGGAACCGG	128	171	141	96	217	1	2	4
ARHGAP10_ACTGCTACCTCGACAGCCCG_TCAGGGAATGTAGTATCGGG	1	82	0	0	16	1	0	0
ARHGAP11A-SCG5_TGAGCTGGATATTCCACTCG_AGTCCCGCAATATCACAAGG	445	751	894	920	418	108	2	141
ARHGAP11A_GAGAAATATGAACACCACAC_ACATCGATACAAGCTCAGAA	129	79	0	141	252	90	61	102
ARHGAP11B_AAGAACATATTCATACCGAA_GGATCAGAGGCTGGTGAAGT	670	1466	1402	1746	1276	1081	367	1023
ARHGAP12_TGTGCCAGCCCAGTATGTGA_GTTCACAGTGGACCTCAAGG	273	373	281	509	540	130	278	304
ARHGAP15_TCAGTGCTCCGGTGACAACG_TGGGCACAAACCAGAAAGTG	4	1	0	1	7	0	0	0
ARHGAP17_GAAGCGGCCTGCTAGCATGG_GTTGAACTGCTTCTTCATGG	673	803	894	1167	745	1104	463	1270
ARHGAP18_AGAGAAGCTGATCCCACCTG_TGAAACAGACATCAACCTGG	370	633	987	1079	724	535	315	605
ARHGAP19_GAAGTAGAAGGTTCTCGCCC_AAAGTCTCAGAAACGGAACC	16	85	50	246	43	174	117	37
ARHGAP1_TAGGAGATGACAAGTATGGG_GACCTTGGATGACACCAGCG	295	455	278	609	316	691	238	354
ARHGAP20_TGTACACAAAGATCCCACTG_ACTGGCACTGCATCTCTCGG	610	1509	1428	1229	1432	903	749	1216
ARHGAP21_CTGATGCTGAGACTCTGGCG_AGCATCACTGAAGACCTCTG	1380	2503	1762	2939	2937	3345	2376	2287
ARHGAP22_CAAGCTCACCTGTCAAACAG_GACAGCCAAGGAGAGCCCGG	194	224	281	204	184	34	88	135
ARHGAP23_GCAGAACCCGGCCCTCGTCG_GGAAGCCAGAGAGTCTTCGG	62	26	1	0	121	0	0	0
ARHGAP24_CAAGGAGAACAATAACACCA_CAACACAGATGTACACACGG	391	613	530	831	589	998	544	835
ARHGAP25_TCGGAGGTAGAGCTTTAACA_GGACAGCAGCAAAGTACCCA	93	129	57	50	54	0	6	55
ARHGAP26_GTTTCGAAAGGAACAGATCG_TCCTCAAATCCTGCACACGG	420	518	273	525	640	144	442	608
ARHGAP27_GCACCAAGTCACGCACACAG_CGACTCAGAGAACGTCTACG	713	1499	1882	2041	1339	1624	1714	1819
ARHGAP28_TGGTTGCCACAGGTATCACG_TTATTCAGAAATGGTTACGG	277	1059	460	1191	891	648	218	740
ARHGAP29_AGTGCCAAACTCTATGACCC_AGACTGTAAACTGTCTGCAA	34	29	80	130	55	37	99	54
ARHGAP30_TCTGAAATAGGCCTTGCACA_ACTAAGCGTAAACTTCCACG	454	760	736	955	799	882	702	964
ARHGAP31_TCAATGTCCAGATCTGACAA_CAGCCAATCAGAGCACACAG	422	832	590	764	717	673	378	509
ARHGAP32_AAATTATGGAGACATAGCGG_TGTGCTGGTATTCTCTTCGG	468	1304	1201	1717	1868	768	496	829
ARHGAP33_GAGATGTGCAGCAAGCTCCG_TGAGTGACGCCTCCTCACTG	463	627	471	1375	891	866	1174	659
ARHGAP35_TCCCACCTACAACATCAGTG_GAAGGATCAAACCCATCCTG	474	789	785	1244	754	596	774	1080
ARHGAP36_AGCAAGCCTCAACAACCTGG_CCCGGGAGTTCACTCGCCGT	38	1	55	91	121	33	1	0
ARHGAP39_GGCTCTGGCTACGAGAGCGA_GATTTACCGGGATTACAGTG	0	73	67	44	97	144	133	108
ARHGAP40_CAGAGGAGCAGGCCATCCCG_TGGAGTGGAGAGCTCCAGCA	1308	1968	1526	2813	1722	2786	2862	2721
ARHGAP42_GCTGCTATAGGAGTCACCTA_AGTCTCGATCTGGATCCCGA	420	415	270	130	150	203	24	2
ARHGAP44_GAAGGAAGGCTTCTCTACCC_CCTCAGATCAAAGCACAACA	16	82	0	21	100	11	125	34
ARHGAP45_GCGCAGGAAGGAGATCAAGG_GTACCCGCTGCTGAACACCG	0	59	54	49	52	0	1	1
ARHGAP4_GCACAAACTCAAGTGCACAA_GCTGCAGGATGAGCTCCTGG	3	92	118	88	52	10	0	0
ARHGAP5-AS1_GTGAGCGCGCCGAGGAAGAG_GCGCGCCGGGAGAGATGCTG	39	415	107	551	184	160	80	588
ARHGAP5_AGGATGTGCCAAAGGCACCC_TCTGATATCCGAGAAGAGGA	265	610	576	837	857	273	296	627
ARHGAP6_CCAGAGAGACATCAATCCCA_CTGACCTCAGCCGTACACTG	1100	2119	1828	3581	2996	3306	1992	2938
ARHGAP8_CAGGTATTTGAAGTACACAC_CCACCAAGACACCACCGCCG	609	2044	1680	1843	1566	675	1095	2205
ARHGAP9_ACATGACCAAGATTGCCCAA_GGTGAGCGGGAACTTGGCAG	323	683	416	724	563	318	112	241
ARHGDIA_GATTGCAGCGGAGAACGAGG_GCAGCTGGCCCAGATTGCAG	1811	2124	2773	2735	3466	2193	1848	2748
ARHGDIB_CCAGTTGAGGAGGCTCCCAA_ACAGGTTCCACTCCCAGCTG	978	1572	1299	1289	1044	688	291	1067
ARHGDIG_GAGCCTGGCCAAGTACAAGC_CCAGCTGCCGGATCTCCAAG	279	606	585	1061	899	499	241	714
ARHGEF10L_AGTGCAGGATCTCCTTCACG_AGAGAGGAACCTGCTCTACG	12	0	0	0	61	1	4	0
ARHGEF10_ACAGGCACCAAGTACCCGCA_GAAGCTCGTGAAGGCCGCGA	148	7	64	73	223	87	441	359
ARHGEF11_GAGCTTCACAGAGAACACCA_TCTGGTAGCCCTCTAAACGG	31	0	2	68	116	23	7	0
ARHGEF12_TGACGGCTTGGTCTCCGTGG_GAGTCGGCAAGTGGAATCTG	128	318	486	333	311	631	89	461
ARHGEF15_AGGATGTGAGGACAACGGCA_GGGTGGTGTGGCAGACACAG	486	639	533	1571	489	659	1009	805
ARHGEF16_GCGGAACCAATCCTACCGGG_ACGGACCATTGGGAGCCCGG	5	1	0	115	200	255	42	35
ARHGEF17_GTGGGCAGTGAAGAGAGCAA_GTTGCAGGCACCATCGCTCG	243	237	307	284	241	188	294	160
ARHGEF18_GAACGGGCTCACCTTCCGCA_TGAGTCCTGGAGCCTCGCCG	1515	2458	2999	3640	2691	4120	4940	5346
ARHGEF19_ACAGTCCATGAAGAGGACAG_AGAGCAGGCCCTGAGCACAG	0	0	0	0	8	0	0	0
ARHGEF1_GAGATGGAAGACTTCGCCCG_TCGATCGCCTGATGAAGCGG	797	1149	1366	1106	1042	1332	583	1055
ARHGEF25_ATATCCAGCAAATCTATGAG_GCAACGATATGATGACGCTG	56	227	106	182	78	53	14	0
ARHGEF26-AS1_GAGAGCGCTGCCGCCGACCG_GAGAGCGCTGCCGCCGACCG	190	200	200	281	134	362	261	23
ARHGEF26_ATAACGACGTGGATAGCCCA_AAACCACGGAAGGATTCTCG	33	1	0	63	62	1	70	94
ARHGEF28_TGTAATGCAAATGTGCACAA_ACTACCAGCCCTGAATCCAG	1013	2291	1694	1806	2005	965	1492	1507
ARHGEF2_GCGGAACCGAACCCTATCCG_CAGAGGATGAGGCTTACCTG	420	532	311	558	797	201	249	492
ARHGEF33_GATGGCTTGGATCATCGACA_TGGACTGGATATCAGCCGAG	849	1542	1568	1505	1326	858	1054	1056
ARHGEF35_TGGGAGGAGAGGCTCCATGC_GGGCTGGTGAGAGCATCTGA	17	315	72	136	100	13	26	210
ARHGEF37_AGGACATCCAGATCTCCCTG_TGCAGCCTCCAAGTACACCA	1287	2278	2097	2642	1763	1885	1748	2604
ARHGEF38_GAGAAGGAAGACTGACACTG_GAAGTTCGCACAGTAATAGG	119	51	42	185	46	14	0	47
ARHGEF39_GGTTATAGAGCTCCAAGTGG_GCACCGGGCACCGCGAACCG	58	63	96	53	101	0	5	0
ARHGEF3_AAAGAGGCAGCACCACACCA_AACGGAGAGATAGCAAGCTG	53	135	8	343	147	128	256	155
ARHGEF40_TGAGCTGGCTCCAGAAGCAG_GAGGAGGATCCAGCAACACG	280	510	350	655	665	940	323	904
ARHGEF4_GGAGCAGCTGGCTATCAATG_GCGCGCAGACATGTTCAGCG	224	689	575	784	495	344	582	463
ARHGEF5_TCGAAGGCACTGTACCTGGG_GGTGCCAGAAGAGAATAGGG	108	243	363	111	110	12	0	3
ARHGEF6_GCTGCTGATGGTCTAAGTGG_AATACCAATAGCAGGAACGG	287	539	250	493	387	394	364	411
ARHGEF7-AS2_GCCGCTCCGCGCACAAAGGA_GCCGCTCCGCGCACAAAGGA	327	719	751	930	773	939	1373	835
ARHGEF7_GAAGCTCAGCAGAGAGTCGG_AGAGCTCGAGAGACACATGG	63	222	213	232	184	167	156	108
ARHGEF9_AGCAGGGTCCTATCTCGCTG_GCTCCATGCAAGCATCCAGG	938	1375	1291	1040	1215	1061	1676	1961
ARID1A_ATGTTGTTGGTGGAAGACGG_TCTCCGCGTCAGCCTTCCGG	4166	7846	6725	6124	5723	1993	1406	1678
ARID1B_GGGTACGGACTGCTCTGCTG_CAGATGACTCCAATGCAAGG	220	236	354	852	428	1351	615	722
ARID2_GCAGTCTCCATTACACACAG_ATTGCACCAATAGGAAGCTG	765	848	1031	1433	845	469	543	522
ARID3A_GGAGAAGGGCGGCCTCGTGG_ACAGCTCTACGAACTCGACG	0	0	2	0	9	0	1	1
ARID3B_AAGATCAGGATCAACGGCAG_ACAGCCAGACGATTTGGCAC	303	763	672	930	1174	579	343	854
ARID3C_GGAGAAGCGGGAGGAAGCCG_AGAAGATGAGGAGAAGCGGG	13	0	67	0	4	32	0	0
ARID4A_GTACCGAGGTGCCTTCTGTG_TGAGCCTGCCTACCTGACAG	976	823	1048	1310	892	942	1980	2122
ARID4B_AAGAAGCCATAAAGCAACAG_GATGTGAGTGCTAAATACAG	282	514	729	1073	625	308	117	312
ARID5A_AAGATGGCTAAGGAGAACAG_AGGAACAGCACAGAACAGCA	103	181	81	145	131	8	0	22
ARID5B_GAATGACCGTACCTTGGCAA_AGGCAGTCAACCCTAAACAG	128	190	305	316	229	47	65	14
ARIH1_ACATGAGTGTGGCACGACAC_GATCTAGGGCAGCCCTGCAG	193	345	202	129	74	14	30	93
ARIH2OS_CCTTAGTACTGTTCATTGCC_ACAGAAAGTTCTATGGGACC	307	250	516	702	458	397	239	496
ARIH2_TAGAGGCACAGACATACCAG_CCTCTTCAGGGACTATGTGG	518	1249	1214	2766	1611	1604	1710	2804
ARL10_GAAGGAGTTTGTGAGCGAGG_TGGAAGACCTACTTCGGCCG	98	355	185	110	191	33	29	24
ARL11_TCTGGAATTCACAGAACCCA_GAATTCCAGAGGTCACAAGG	169	135	320	281	181	20	45	137
ARL13A_GGACAACAGAAGAGACACGA_CCTTAGGCAAGAGCAGCAGG	13	98	1	12	218	252	24	67
ARL13B_AACCATGTTCAGCAATCTCG_CAAGGCCAGGTTAATCACAA	38	0	23	290	198	264	131	534
ARL14EPL_CAGACTTTAATCCTGAAACA_AGTGCCGCTGCAACCGACGG	1303	2475	1987	2949	2180	867	674	1807
ARL14EP_AGTAAGGTCTATGATAGCCA_CTTCATCCAGGCAGTCACAG	485	1071	1346	2155	1688	688	691	1586
ARL14_GCGTTCTTCAAGCAGAACTG_CGATGGGCTGGTGTATGTTG	424	1055	1228	1588	1000	654	794	1039
ARL15_AAGGGTAAAGTGCATAACTG_GCTACTACCAAGGATCTCAA	189	466	134	513	723	208	297	293
ARL16_TGCCAAGCAGAACATCACCA_AGAACAACTTGCAGAAGCAT	279	206	329	503	399	301	327	332
ARL17A_GGTCACCGGCACAAATGATG_AGATGCCTCATCATTTGTGC	309	1295	847	1532	1217	1059	1112	603
ARL1_ACGTCAGCAACCAAAGGCAC_AGAGTTAGTTGCCATGTTGG	277	358	290	156	307	119	12	68
ARL2BP_GCGGATTCCTGAGTTCAACA_AAGGCTGCCATGTTGAACTC	152	94	0	168	103	98	122	246
ARL2_GAAGATGAAGCAGAAAGAGC_AGAAGATGAAGCAGAAAGAG	90	58	23	37	14	0	0	0
ARL3_GAGGTGAGAATACTTCTCCT_TATGGGACATTGGTGGACAG	0	0	0	1	83	0	1	0
ARL4A_GTCTTTCCACATTGTTATTC_GGAAAGACTGAAATGAAGGC	126	281	396	677	309	230	180	433
ARL4C_CTTGAGCCGGTAGAGCACCG_CGGCTGTAGGACTTCCACAG	857	1964	945	1979	1906	1641	1506	1512
ARL4D_CAACAAGCAGGACCAGCCCG_AGACGGTCTAGTGTTTGTGG	831	1598	1990	1567	1405	1326	1353	1398
ARL5A_TAATACACGTTTCCTAATGT_ACTGTTCAATCACCAGGGTG	531	781	783	1292	1343	905	487	815
ARL5B_TAGTGGGACTGGATAATGCA_ATAGTGGGACTGGATAATGC	97	78	166	255	233	32	279	310
ARL5C_AGGCTGCTGTGCCCTCACCA_GTGGGACATAGTGAGACCTG	651	452	562	970	954	796	1111	968
ARL6IP1_GAAACGCCGGACAGAACAGA_ACCAGGCTCTTTCCCATCGG	553	1138	989	1004	1181	876	667	1323
ARL6IP4_AGAGCAGGAAAGACACCTCG_ACACAGAGAGATCAACAAGG	193	115	91	240	208	241	134	196
ARL6IP5_AGAGCAGGTTGCTCACTACG_TTACCAGACCAACTACCTGG	399	726	895	228	397	545	543	612
ARL6IP6_TAGCTGCTCTTACTGTAGCA_AATGAAGATGATGTAGACAC	70	211	39	218	181	97	53	246
ARL6_TAGTAGTGATAGATTAAGAA_GCTTGGCCTGAAGAAGAAGG	224	258	1	125	124	9	18	81
ARL8A_CCAGTCAGGACAGTTCAACG_GCGCATGTTGAAACCCACGG	293	346	245	207	524	495	96	189
ARL8B_CACCTTCGTCAATGTCATCG_ATGTGGGAGCGGTATTGCAG	300	886	950	935	625	776	697	778
ARL9_TTGTTTGCAAACACAACCAG_ACAAGGACAGCACCTTGACA	220	715	533	495	415	406	228	614
ARMC10_CCTGGAAGAAGGGACGTCAG_TATGCAGAAGACTTAACTGA	341	725	580	467	579	477	362	306
ARMC12_GGACACGGAACTGCACATTG_TCTGAACATCTTCCTCAGGG	267	289	314	256	115	353	11	313
ARMC1_TTCTGGGTGTGAGCCGACCC_TGAGGATGAGAGTCCCACAA	0	0	0	27	8	0	0	0
ARMC2_GCAGCGCCATCATGAACCTG_TCTGCATTCCCAGAAGCCGG	1260	1299	2038	2168	1542	1845	2250	2790
ARMC3_AGAGGAGGAAGAGGTTATGG_TGATTAAGAGTACAGCCCGT	14	53	82	0	6	0	0	0
ARMC4_CGGGTGGTGAGGCAGCACGG_GGTACAGAGAGAAATAGCAA	49	186	71	241	183	157	226	411
ARMC5_ACTAGACGACGACACAGCGG_GGTGCCATGCGCTTGCACGA	313	884	794	1000	913	1524	986	996
ARMC6_GGCAAGCGTGACGCACACAG_GTGATGGCACCAGTCAGCAG	41	139	193	301	59	0	0	244
ARMC7_GGAGGAGAATGAGACCCTGG_AAGGAGCACATCCTGCACGC	329	485	202	49	28	0	2	1
ARMC8_GATCTGACAGATGTACTCCT_CATGAGGTGTGGTATCACTG	1254	3111	2319	3384	2387	1785	1450	2431
ARMC9_CCAGTAACAGTTCAATATGG_GCTGCACTCCACGAGCGACG	105	159	259	147	271	300	381	390
ARMCX1_TGATTCAGAGGTCAAGCCTG_GAAGGAACAGGCAAGTGCAA	18	0	114	1	93	28	0	1
ARMCX2_GTGTCTACAAATACACCAGG_GTAGGCACCACTGTCCCAGG	499	454	749	1219	1122	1505	569	1203
ARMCX3_GTCCCAATCCGAGCCCAAGG_TCAGTCCCAATCCGAGCCCA	40	109	137	70	119	101	45	125
ARMCX4_GGTGCCAAGAATAAGATCAG_GATGCTAAGGTTAAGAACAG	192	493	201	768	333	54	64	16
ARMCX5_TTCAATCAAGGTCTCAACCA_ACATACAGTGACCTACAGGG	882	1432	1463	2219	1689	1599	1611	1665
ARMCX6_AGATGACAGTGAGAAGCTGG_TGACAGTGAGAAGCTGGAGG	553	520	840	586	416	155	180	69
ARMH1_TGAGCAGGTCCTTACCACTG_TGGGCTAGAGAAGATCAAGG	187	205	348	173	136	52	179	157
ARMH2_GCTGCAAAGTTCCCAGCAGG_GATCCTGCTGCTCCAGAGTG	51	2	0	253	30	0	0	0
ARMH3_ATGGCACAGGTAGAGAAACG_GATGAACACAGGCTTCACAG	349	1198	609	956	665	638	1118	1464
ARMH4_ACTGTCTCTGATAAGCTCGA_CAGTAGGTGTGGAAACACCA	339	504	722	669	464	1229	741	821
ARMS2_GGACACAGGAACCACCGAGG_AGAGTGGAAATGAAGGACAC	210	157	133	133	79	1	25	107
ARMT1_GTAGTATCAGAAACAAACCA_TGGTACAGAGTGGTGCAGGA	77	517	470	399	387	351	120	308
ARNT2_ACAGGGAACAAGTCCACCGA_GCAAACATTTCAGCAAACCG	288	553	495	121	241	326	211	277
ARNTL2_ATAGAAATATCAGCCTCCAG_GGACAAGACCAACAGCTATG	49	64	64	135	232	35	26	51
ARNTL_AGTTCCACAACCAGTGAACG_CAATTGCGACGAGGCAGCTG	131	295	226	652	377	236	908	1075
ARNT_GGAACTCTAGCCAAGAACCA_TCTGGACCTGGAATTCAAGG	225	183	76	582	88	114	1	87
ARPC1A_TGTCTCAGAGAACAGCGTCG_ACAAATGACACACTTAGGAG	614	1068	728	1444	869	1125	1299	1372
ARPC1B_AGTAACCGTATTGTGACCTG_CATCACAGACAACAGCCTGG	439	555	847	738	628	793	284	677
ARPC2_GCTCCAGAGGAGGTTCCCTG_GGGCAAGGAAGGAGAGAACA	4	64	20	1	29	0	1	0
ARPC3_GTTTAGACTTACTCTCTCTG_TTTAGACTTACTCTCTCTGG	459	985	618	820	628	225	50	124
ARPC4_CTTTGTGATCCACTTCATGG_TATCCTTCGAAGGAAGCCTG	273	249	470	115	193	1	53	2
ARPC5L_TCAGGGAAGGATATTGCCGC_GCAGCGCAGTGTTACTCCAG	143	54	63	312	234	280	157	102
ARPC5_GCAGTGCTATGTTACTGCAA_ATCTCTGGACAAGAATGGTG	428	1054	656	1004	1029	366	429	693
ARPIN-AP3S2_CGGCGCGCTCCGGAACAAGG_ATGAGCCGCATCTACCACGA	835	2654	1256	2251	1816	2223	1902	2370
ARPIN_CACTGACAGGCTCACGCCCG_GCATCCAGAACGCCACTGTG	443	767	670	1233	1118	1961	1945	3822
ARPP19_TCTAGGCTGTTAGGAATCGA_TCGATGGTTGCAGAGACCAA	53	189	203	87	1165	6	166	122
ARPP21_TTGCTGGCAGACCAGAGCAA_AAAGCCCGCCATGACCAAGA	1151	1171	1499	855	999	245	103	157
ARR3_AGTACAATTTGCACCACCGG_GAGCTGACAGAAGGAAGCGG	234	821	764	170	348	96	137	415
ARRB1_ACTCACCCACAGGGTCCACG_TGGAGGAGAAGATCCACAAG	540	966	431	582	541	518	336	729
ARRB2_TGTGGACCCTGACTACCTGA_CACAGGACACTTGTACTGGG	1535	3308	2501	3293	3051	2157	3300	5035
ARRDC1-AS1_GAGCTCCAACGCGCAGGCGC_ATCGGCGGCGGCCATGGCCC	469	1009	959	1200	765	780	786	658
ARRDC1_GACCTGCATAGGTTCCTGCG_ACAGCCAGCACTGATCTCCG	92	486	573	338	183	16	1	87
ARRDC2_GAACGTCTGTGTCTGCACCA_GAGCTCACCTCAGAGTACAG	515	973	1473	1410	922	1202	1002	1064
ARRDC3_TCCTGGATATATGCAAACAG_AAGTGGTAACAGAGGAACAA	0	0	1	5	42	2	0	0
ARRDC4_CACCTCCGAGAAGACAGCCA_GGCCCTGGCTGTCTTCTCGG	975	1429	1197	1026	1201	1530	883	981
ARRDC5_GTATGCCCACATACAGTACG_TATGCCCACATACAGTACGA	221	599	653	676	581	252	431	839
ARSA_AAGGCTCACTTCTTCACCCA_TAGAAGAAGAGAGACTGCCG	1201	2406	2856	3152	2658	1670	1280	2971
ARSB_AGAGCAAGGTAGAGAAACAG_GCAGCAGCGGGAGGACGACG	66	79	71	2	14	12	0	14
ARSD_GGCGGATGATCTAGGCACTG_GGAGACAGAGAAGAAACCGC	14	150	2	2	49	1	0	0
ARSF_TACTTTACATCAGATCACGG_GGAAGAGATGGACTCCATGG	544	780	824	1005	864	351	256	350
ARSG_TGCGTGTGACTCCATTGCGA_AGACTCCTCACCTTGCACGC	412	936	1276	1186	661	729	1355	1636
ARSH_GCTGGCTCAGGATCAAACTG_GCTACGGTAATAACTCAGTG	374	733	765	442	702	534	299	471
ARSI_GGGTCTCGATATCTGAACCA_GAAGCTGAGCAGGCTGACCA	149	329	308	303	404	295	31	219
ARSJ_TTAAGGTATCAGATACACAC_CCTACCTCAGAAACTGAAGG	108	633	352	634	405	88	96	313
ARSK_AATTCACTCAGAATCCAGGG_TAGATCCAAATTATACAACA	285	889	402	633	269	141	82	294
ARSL_GTAGAAAGGAAACAAAGAGG_GATGAGAAACCACACCATCA	449	895	1225	984	894	422	442	777
ART1_GCAAAGACCAGACTGCAGAG_CTGGAAAGGCCCTCACCACG	431	955	612	1065	718	323	576	496
ART3_AACCAGAAGCTTGAAGACCA_ATGATGACCATCCCAAACTG	334	674	468	649	315	280	157	377
ART4_CCACTTTAATGCCTACACAG_TGTGTGGTAGTCATGTTCTG	117	1	56	140	211	217	131	402
ART5_GGGTTGTGCAGAGGAGATGG_TGAGAGCTGGAACTCTCCAG	6	39	57	0	72	6	0	37
ARTN_GCTGCTCAGCAGAGCCAGAG_TCTCCGCGCAGCCTGCCCTG	120	412	472	178	47	52	0	159
ARV1_ATATCTGATCAAGTCATCAG_TGCTTTGTGAAGCATACCTG	352	787	736	1438	1086	700	479	555
ARVCF_GCTGGAGGAGACCGTGACGG_GGCCTCCTGCTCCTTCACCG	106	73	77	87	84	5	2	0
ARX_GGCTGCTGAAACGCAAACAG_CATGAGCAATCAGTACCAGG	382	640	546	892	540	376	749	886
AR_CAGAAGACCTGCCTGATCTG_TCATGCACAGGAATTCCTGG	2781	4528	5348	5109	3973	5424	3740	3829
AS3MT_TTGGCAGTGACCAAACGTGG_ACTGGAATAGACATGACCAA	868	1272	837	1606	1018	646	660	1334
ASAH1_TAAAGGTATATCAGTAACAG_GATGCTTGACAAGGCACCAG	44	0	138	25	138	21	74	47
ASAH2B_GCTCTTCAGAAACCTTGCTA_TGCTCACCGAGTCTCCCAGG	2530	2350	2251	1462	1903	793	305	1233
ASAH2_AATGATGAGTGCCATCACAG_GCACACACAAATATGAAACC	69	213	59	74	168	280	165	89
ASAP1_GCCCACATCACCAACCACGG_GCACTCCAAGGGACAAACAG	103	147	222	115	305	223	313	201
ASAP2_GCAGTGCCGGAACACTGTGG_TCAGGATGGACTCAAAGCCG	27	0	67	87	157	53	0	16
ASAP3_GCCCAGCTACCCTCACACGG_CAGCAGGGTCAGCTTCACCG	297	547	398	764	787	565	579	593
ASB10_GTGGAGCTGCTCCTGTCCTG_ATACCAGCGACCCAGAGCGA	520	932	546	627	729	848	289	622
ASB11_GACACTTCCGGACACACAGG_ATGTGGCCTGCACCTACCAG	147	567	382	464	337	601	449	1155
ASB12_GATGGAGGCAGATTTCAAGG_GCATTGCTGCTACAGGCCCG	82	558	297	326	178	46	186	91
ASB13_GAAGCTCTTGCTGTCCTACG_GAGAGGTAATCAATGAGCCG	166	106	206	284	621	325	171	221
ASB14_GAAGCAGCTTGACTGAAGAG_AAATCATGGAAATGTTACTG	1119	2131	1621	2632	2096	1284	937	1965
ASB15_TTAGAACATCTAATCCACAA_GCAACAAGTAGACAGTTGAG	221	1239	1168	1445	1048	301	93	436
ASB16-AS1_GGCAATCTGCGATTCTGTTC_GTACGGACAGGGTAGATCAC	163	352	155	216	330	114	152	406
ASB16_GCAGGACTTCCAGGGCCCGA_GTAGCCTCGGGCTGTAGCGA	83	81	294	90	119	21	0	17
ASB17_TGAAATGACAGAAAGCACTC_TCAAGACAGAAGTTGTAACC	16	92	19	78	117	20	22	28
ASB18_ATTGATCTCAAACACCACGT_GAGCTCACGCTTGTACTCCA	525	1015	1085	1363	1708	909	1773	1228
ASB1_GCGAGAGGCGTGGTAGACAG_ATGGATGCTGTTCTGCGCCA	821	1922	670	2364	1262	1777	1606	1674
ASB2_ATGCAGATCCTGGTGAGCGG_TCTCGCAGAGCCCAACAAGG	25	1	0	69	29	0	3	5
ASB3_AATGGATCCCATTCTATGTG_TCTTGAGCAGCAATGAACAA	501	864	870	1386	1217	645	576	638
ASB4_GAAGACCAACAACCAAGATG_TAAGGAGCAGGAGTACAGCA	100	0	36	137	128	41	28	0
ASB5_TATGGAGTAACCCAAGGACA_TCACTATGTAGAAATGACTG	313	325	693	575	578	312	265	516
ASB6_AGACCCAGTCACCTACTACA_AATGCCGCTGACAAGCATGG	780	1341	1105	1583	1239	1685	1938	2688
ASB7_ACGGAGCAGACACGAACACA_ACAGTTAAAGACTTAATCGG	10	2	19	147	188	9	20	0
ASB8_GGGTCAGCAAGCAACTCCCA_AGGGTCAGCAAGCAACTCCC	212	202	196	116	219	31	80	258
ASB9_CTGACACAAGCATTAAACAG_GTGGGCTGTGAACATCATCA	882	1981	998	1336	1000	1117	996	2103
ASCC1_GAATGATGATCCTGGCATGG_TGAGCCCTGTGATGCCTACG	440	1139	1027	1083	809	433	1415	1355
ASCC2_AGAGTGCATCATAGTCCCGG_GTGTGGTGCAGGTATCACAA	12	194	1	22	71	0	1	1
ASCC3_CTGAAGAAGATCCAAAGCAG_ACCATGTTACCTGTATGAGG	1521	1704	2220	903	858	490	352	237
ASCL1_TCGGCCGCCGGTCTCAGCTG_GCTCTGCGCTGCCGCTGCGG	4462	7447	6109	9533	8562	10377	12711	12561
ASCL2_GATGCAGGCGCGATGGACGG_CCGGCCACCGCAGAGACCGG	1021	2281	1687	2839	2162	3509	2348	4338
ASCL3_GAGGAAATGATGGACAACAG_AGATAGAAGGACCTGGTCAG	195	674	369	643	412	497	253	651
ASCL4_GGCGGAATGCAACAGCGACG_GGTGCGCAGCGAGTATGGCA	429	506	359	250	434	1206	450	433
ASCL5_CTACTACGACGCCTATGCGG_GCATAGGCGTCGTAGTAGGG	54	174	54	282	124	395	62	157
ASDURF_TCTGGTCGCGTCCCTCGGCT_TGCTTAGATCCTCCTTGTGT	5500	7839	8052	4583	3496	2449	3412	2592
ASF1A_TTAGTGGGTCCTGTTCCCGC_TGCATCGAGGACCTGTCTGA	269	308	146	468	268	164	0	132
ASF1B_ATCCCAGAGACTGATGCCGT_GAGGACCACAGTCACACCCA	133	203	304	135	189	111	0	72
ASGR1_CAACTTCACAGCGAGCACGG_CAGCAGAAGGACCTGAGTGA	1195	2668	2081	2460	2558	3177	4092	4419
ASGR2_AAGCAGACTGAAGCAGACCA_TATCCAGCAGCTGAGCTCGG	902	1244	1419	1676	1555	902	841	2291
ASH1L_CCTCTGATAAACCCTCCCAG_GGAGAAGTGCAATATACAGG	289	683	683	918	1149	191	106	331
ASH2L_GACATGGCAGTCCCGAACAC_TTGTTAGCCCTACATGATCG	166	281	306	2	120	0	1	0
ASIC1_GCTGAGTGCAGACTTCCTGG_AAGGATGGAACTGAAGGCCG	9	61	0	0	59	0	0	0
ASIC2_GTTGCAGGCTGCCCTCACTG_GACCTGGCATGTGAACCATG	512	794	739	759	743	681	1381	1465
ASIC3_TGGGCCTGAGAACTTCACCA_AACAAAGGTCTGGTAGCCCG	51	2	96	41	74	83	13	72
ASIC4_GGATGAGCAGAGCCTCCTCG_TGAGGAGGATGCGAAACCCA	68	420	130	292	186	216	95	108
ASIC5_ACCTGTGGGAATGCACGCAA_CCCAGCATCAACGAAACCAA	127	164	240	296	245	75	38	148
ASIP_GAAGAAGCGGCACTGGCAGG_GAAGCAGAGGAAGACCAGCA	95	82	86	82	8	1	0	1
ASL_CATGAACACAGCTTTCCCGG_TGGTCCTAATGAGCTCCCAG	0	0	0	2	27	0	0	1
ASMTL_GATGGCGAATACTCTCTGCA_AGGAGGCGTGTCGGGAACGG	480	519	643	1075	721	843	1303	1650
ASMT_CGTTGGCGTAGTCATTAAGG_GAACACTGACAGGTCAAAGG	214	372	497	674	522	872	326	135
ASNSD1_AGCAAGGGTTGCAATAACCA_TACCAGATCGAATCACAGGA	166	0	199	275	141	60	206	344
ASNS_CTCCATATGTATCTCTACCC_GATCGAACTACTGCTGCCCA	1621	2733	2928	3012	2587	2092	1493	2679
ASPA_TAGACCTCAATGGCGCAGGG_ACAACACCACCTCTAACATG	554	1388	777	2021	1315	532	850	1594
ASPDH_TAAGTGACCAGACCACAGAG_GTGTGGCCATGGTGACACGA	295	703	681	571	701	873	306	949
ASPG_TGGCCAGTATGTGATCCCAG_GAAGACTGTCATCCTCACTG	2260	2608	2922	4500	3239	3070	2716	4389
ASPHD1_GGAAGGGAAACAGTCCAGCG_GTGGAAGGGAAACAGTCCAG	0	2	1	1	3	0	5	2
ASPHD2_GCAGGCCACAGTGATGACAG_GTGCGCTGCACCCACAACGA	413	1044	623	562	398	630	376	914
ASPH_GAACAGCAGGAAGTACCACC_TGAGCCACACACTGAGCCCG	252	327	511	222	377	247	768	453
ASPM_TTGCTGTTGGATCACAACGG_GTGGCAAGCAAGTTGCACCA	703	834	1042	827	841	259	81	116
ASPN_ATACAAACCTTTAGGAACTG_TCTACACTAAGACACCATGA	378	615	470	767	543	93	150	334
ASPRV1_AGTGGCCAATGCGAGTGCCG_AATGTGGTAAAGGTGGCCAA	235	491	233	674	262	455	370	378
ASPSCR1_CCGGACGGCTCAAGTCGCCG_CCCAGTCTGCGTGTACACGA	692	1105	1320	1667	1499	1158	882	1729
ASRGL1_CGGAAGGAGCGAGTGCACCA_CCCATCGTAGTGGTCCACGG	321	391	637	651	844	970	277	758
ASS1_TAGAATTCAGGCATCCTCCA_CAGGTGCCTCACCTTTCCTG	2542	5610	4781	5961	4742	4621	3842	4744
ASTE1_TGGTAGGAATATTTCAGCGG_GAAGTCCTGTAGCTTCACCT	319	958	894	871	643	257	137	292
ASTL_CCTCCCATAGTGCATCACAG_GAGCAGCTTCCTCATCGAGG	1639	1963	1604	1487	1369	1981	1646	3023
ASTN1_GAGGGAGTGCATGAACGGAG_AGAGATCTCAGGGAACACAG	318	164	544	396	236	116	283	226
ASTN2_AAGGAGACCACAGTACTGGA_GGACACTATTACCTTTGCTG	752	1986	1703	2120	2058	692	1078	1094
ASXL1_ACAGGAGTCAGAACAAGCAG_TGGATGGCGAGACCACTGCA	1467	3071	2428	4814	3360	4273	3587	3989
ASXL2_TCCATCGCAGGTCTCTCCCA_TGATGGTGGCAGCAACAAGG	611	967	725	1654	1354	1254	1942	2348
ASXL3_ACTACTGGACCAAACAACGC_AGGTAAGTCAGACATCGGTG	137	293	22	231	229	653	645	741
ASZ1_AACAAGGAGAGCAACAACCT_TGGAGCAGAAGTTAATACCC	231	288	179	693	441	215	28	118
ATAD1_CATAAACTGAGCTTTCATCA_CATATTCTCTAACACAGAGG	135	211	290	388	148	136	165	338
ATAD2B_CATCTTACAGATCCATACCA_GAAACTAGAATCTCAAGAGG	489	562	744	1144	1020	922	288	996
ATAD2_ATGAAGTCGAGTCACTACTG_GGAGCTGCACAACCACTCCG	217	128	394	335	480	665	466	324
ATAD3A_GAGCCGTGCAGACACAGGAG_GCGACATCGCCATAGCAACA	1135	755	1474	1737	1062	921	1546	1404
ATAD3B_AGGAACACCAAGAAGAACCG_TCTGCAGGAGGAGATAAGCA	59	89	40	23	77	0	0	0
ATAD3C_CGTCACTGGCCGCTACATCG_AGAGATCGCTCGGCTGACAG	208	101	626	619	806	786	741	379
ATAD5_TGAAAGCTTACCCTTGGCAG_AATTCCCAAAGCAGAACTGG	344	337	348	386	107	123	51	163
ATAT1_CTGGGAAACTCACCAGAACG_GCTGCCACCCAAGAGAGCAG	0	85	56	0	56	0	0	0
ATCAY_ACAGTCCGAATGAACCACGA_CACCGCCAAGAACATGCCCG	490	787	1173	1271	1028	785	360	1475
ATE1-AS1_TGGAGAAGGAACGGAAATAG_TGGAGAAGGAACGGAAATAG	154	317	156	300	261	134	196	249
ATE1_TGAGCCCATGGATTCCACAA_CTGGTAAGACTCCAGAAGTG	823	1422	1870	1958	1889	1566	787	2080
ATF1_TTGAGGTGCTGTCTCTGACG_TGTGGCAGAGAAGTAGCTGA	306	728	167	281	419	253	146	224
ATF2_CTCAAGTACTGTAATCACCC_ACATACCGGAGTTTCTGTAG	21	0	59	3	145	115	11	13
ATF3_CCACCGGATGTCCTCTGCGC_TGAGTCAACAGCCCATATGC	4208	5092	5476	7288	5791	5462	5329	6459
ATF4_AGTGAAGTGGATATCACTGA_AGTCCCTCCAACAACAGCAA	535	809	763	527	544	189	77	292
ATF5_AGGACCTCATAGGGAGCCAG_GGACCTCATAGGGAGCCAGG	168	297	445	374	256	33	287	341
ATF6B_GGAGAGATGGGAGCTGAAGG_GGAGTCGGCTGAGAGCAGGG	120	246	289	22	80	43	46	180
ATF6_TGAGCCCTGCAAATCAAAGG_GAGGCACAGGACACATCAGA	503	821	919	634	661	576	996	1123
ATF7-NPFF_CAAGTCTCCTCAATCAATGG_AGGTTTGGCAGAAATACCCA	334	470	702	352	556	258	96	258
ATF7IP2_GTGAAAGTGCAGACTCAACA_TGTCCACCCAGTGTATTGAG	582	869	344	1094	1200	1564	1235	1967
ATF7IP_GAGGCAGCATCACTAGAGGA_AGAGGAGAGATCATCAGCAG	4	0	0	0	17	0	0	0
ATF7_ATGAAGATCCAGATGAGCGA_TGAGCTGTGCTGAATCACAG	1812	2961	2966	2730	1714	1293	1885	2335
ATG101_AGGCAAGTTCCACTACAAGA_AAGTTCCACTACAAGAAGGA	64	76	107	1	29	59	7	165
ATG10_GTTGCTTTGGCATAACTCAG_ACAGACATGTCTTCCCATGG	318	344	687	522	286	60	129	432
ATG12_GTTTCATACCAACTGTTCTG_CATAGAGAGTTCCAACTTCT	244	464	722	786	596	167	79	275
ATG13_ATGGAGAGGCTGCTCAGCTG_ATGTGAACTCACCTACTGGA	0	1	1	1	14	0	0	0
ATG14_TTTAAACCAGGAGGTCACCG_GATTAGCCTCCCTAACAATG	636	1150	1092	1259	926	849	826	2322
ATG16L1_CATACTTACGAAGACACACA_TCAGAGCCGCACTTGAACCC	2312	4673	4395	5746	4760	2192	2197	3205
ATG16L2_TACTTCCCACAACATTCCAG_GATCTGGTATCGCTGCTCAG	104	135	54	95	100	0	26	0
ATG2A_AAGGCAACACTCTACCACCG_GGACCTGGCCAACTTCCAGG	17	2	1	0	24	1	1	0
ATG2B_GAATGATGGTCACTACCAGG_TGTTCCTCCTCACTATACAG	576	1431	973	1142	835	762	742	954
ATG3_GTAGATACATATCACAACAC_GGGTGAACTGAACACATGGG	9	21	0	57	77	20	0	7
ATG4A_GAAGCAGTTAAAGAATCGGG_TTGGCTGGAGGTACAAAGGG	30	46	91	55	88	0	0	0
ATG4B_AAGGCAAGTCCATAGGCCAG_GGAATCTGCAGGAAACGCAG	444	1318	853	1342	1230	1223	702	1108
ATG4C_TTATCCACAGTACCTCAAGA_AGAGTCGGGATGTACAATAG	226	231	672	774	380	448	118	233
ATG4D_CGTCCCTCCAGTGTACAAGG_TCACGCAGGGCACATACACG	268	143	258	298	389	388	547	525
ATG5_AACTGTCCATCTGCAGCCAC_TCAGAAGCTGTTTCGTCCTG	1502	1857	1761	3196	2372	1431	2269	2797
ATG7_AGCAACAACATACCACACCG_CTTGTGTCCAAACCACCCTG	522	720	1608	1495	1186	417	376	907
ATG9A_CCGTTTCCAGAACTACATGG_TCTGGAAACGGAGGATGCGG	10	1	0	0	28	2	0	0
ATG9B_AGTGCGGCTTTCCTCAGCCG_CCACATGCACTACCTCCCGG	480	2071	1468	1668	1288	2090	1603	2745
ATIC_TGAACCAGAGGACTATGTGG_GCTGGTGAAGGAACTCAAGG	288	470	270	91	51	1	6	0
ATL1_AAATCGGATCCTTCTCTCGG_GGAGGCTGTCAGAGACAAGG	43	1	3	2	20	4	42	0
ATL2_TTTGATGGGAGATTGAAAGG_CAAGCTGGTCCTGATAACGA	225	349	530	296	325	24	27	17
ATL3_TTGTTCTGATGGATACCCAG_GCCCGTGAACAGCACTGCAG	943	1739	1808	1908	1449	710	805	1237
ATMIN_TGATCTGGCCTGGAACACGA_CGGGACAGCTCGCTCACCGA	1219	1579	1434	1817	1147	1833	1101	1027
ATM_TTGCTTGAGCAACTGTACCA_GACCTACCTGAATAACACAC	927	1453	1151	1714	1780	904	234	607
ATN1_AAAGCCGCCTACCACTCCAG_GAGGTGGTGACCGTAGGCAC	567	1087	638	713	707	294	735	1068
ATOH1_GCTGTGCAAGCTGAAAGGCG_GGAATGTAGCAAATACTGGG	75	1	147	217	44	266	235	249
ATOH7_GTAGCTCAGGGCCATCTGCA_CGCGGCCGAAGTGCTCACAG	289	580	561	578	675	1777	1143	601
ATOH8_GGTGCGCACAGCAAGATGCG_GCGACGCGGAGGAATCCTGG	371	716	567	431	589	716	177	341
ATOX1_AGCTTCAGCACAGCCTCCAC_TCTGTGGACATGACCTGTGG	981	1711	1106	1801	1524	2708	2582	2501
ATP10A_GAGAGACCAACCTGAAGCGG_GATGAAGACAAAGTACACGT	75	70	12	67	59	0	1	0
ATP10B_AAGGTGCTCAGCCTCTGAGG_GCTACAACTTGACACAGCAG	232	286	226	324	164	98	75	185
ATP10D_CCAGAAGCATGACACACCAG_ACAGAAACAGAGAAACAACA	77	77	4	347	172	2	134	250
ATP11A_GAATGCAGAGATACACAATG_GGACAGCAGGACCATCTACG	332	442	676	482	780	1119	782	642
ATP11B_AATGGTAGACTTGTACCCGA_GGTGCCAGGTTGGATTGCCA	930	2508	2219	2374	2215	1080	940	2162
ATP11C_GGCACCATTACAGAAAGCCC_GAAAGTCTGGGTGCTCACTG	59	69	95	287	139	8	12	276
ATP12A_TCAGGGTGCTGTCTTCTCAG_AGGGTGAACTCACCTAAGCA	1084	1536	1278	1967	1968	1617	1700	2618
ATP13A1_GTGCACCCTGATCCTCACCT_CCAGAGCGTCCTCTACCTGG	166	367	190	116	150	78	1	50
ATP13A2_ACTGTGCAGAGACACACCGG_GCAGACTGAGGCCATCGGCG	70	265	266	447	179	640	196	405
ATP13A3_ACTCAGGCATCCAATAGAGG_GCTTTGAAGAGGGCACACGG	185	77	1	414	282	273	264	205
ATP13A4_TTAGACAGGCACCTTAACAA_CAGGCATTATCTATGCCCAG	83	209	95	476	418	216	351	670
ATP13A5_TTGGCCCACACTCTCCACTG_GCTTACAGGAAACTTCAGTG	230	756	609	1026	886	1465	1101	1200
ATP1A1_TGGTATTGTTGTCTACACTG_GCAACCAGTTATGATTACAA	202	65	0	27	30	1	0	0
ATP1A2_GGATGAGCTGAACTTTCCCA_CATGAGAAGAGATGATCCGG	81	1	53	53	148	166	51	249
ATP1A3_GCAGCCAGTGATGATCACCA_ACATGAGGCCCACAAAGCAG	407	571	149	625	680	976	503	1200
ATP1A4_GGACAACTCATCCTTGACTG_CTTGTGCAGAGATAAGCCGG	639	1704	1341	1594	1666	1287	728	1646
ATP1B1_GGTGAGCAGCATCACTTGGA_TAGGTTTGAAGCCTAGAACT	353	794	563	1072	650	429	409	620
ATP1B2_CATGGTGAGGGTGAACATGG_GTTCGTAATAGCGTCCAGGG	126	360	18	366	256	253	175	1352
ATP1B3_GCTTCAGACTCTCAACGATG_TAAAGCCTGAAGGAGTGCCA	470	591	355	77	85	5	1	0
ATP1B4_AGATCATGAGTGAATACCTG_GACGGTGGTGCCCAAATCGG	283	632	770	845	660	919	625	605
ATP23_CAGACATTTGGCGTGCTCAG_TCAGGCCCATATGAACAGAG	75	0	205	197	38	69	1	224
ATP2A1-AS1_GCCGTCCGCCCGGCGCATGC_GCCGTCCGCCCGGCGCATGC	310	795	543	1591	593	2432	1354	2004
ATP2A1_TGAGACCACGGGCCTCACCC_TGTCCTGGTTGACAGCTCGG	996	2003	2750	3623	3178	3231	3050	5013
ATP2A2_TTGCCGGCACAGCTTCACGG_AGATAACAGAAGTACAACCA	608	642	478	325	401	53	3	1
ATP2A3_GTCCGTGACCAAGCACACAG_GCAGATCACAGAGATGGCGT	260	147	247	255	365	113	707	116
ATP2B1-AS1_GGCTCGGCGTCCACCAGCCG_GCAGCGTGAGTAGGGAGCCC	203	532	429	691	457	886	859	2237
ATP2B1_GGAATGGGAACATTACTCTG_AGAGGGCTGGAATTACTGTG	145	80	244	255	179	189	109	163
ATP2B2_ACAGCACACACACTGAGCAG_GATAACTGAGAGGAGAATGG	187	343	486	305	142	32	25	117
ATP2B3_ATGGAGAGTAGCCAGACCAA_CTGGGAATTCACGCCAACGG	0	0	50	1	45	12	0	0
ATP2B4_GAAGAGCTGCATCAGCACGA_GCAAAGAGAAGCAATTCCGG	159	168	184	335	153	288	65	173
ATP2C1_TGTACTACATACCAGAGCAA_TTAGTGAAGATGAGCCACTG	37	232	1	325	154	202	53	149
ATP2C2_GAAATGCAGTCTGAAGACTG_GGATGAATCCAGTTTCACCG	103	291	195	226	152	29	199	116
ATP4A_CATCCACACAGCTGACACCA_GAACTATGAGCTCTACTCGG	597	910	595	1072	634	718	340	646
ATP4B_GTACTACGTGGCCTTCTACG_GTGGATCAGCCTGTACTACG	249	558	577	1010	900	714	482	1131
ATP5F1A_ACCAACTGGAACGTCCACAA_AAATTCGAGGAATGATACCG	0	1	0	14	4	0	0	0
ATP5F1B_AATGTCGCCAAAGCCCATGG_CAAACACAGAGTAACCACCA	94	69	45	212	148	51	0	0
ATP5F1C_CTACTTACCAGCACTTGCAA_TATTTCGAACTTGAATCCTG	18	39	0	29	46	1	0	0
ATP5F1D_CCACGCCCGTGCCTATGCCG_GACAGCTGACGAGGCCACGC	411	109	121	203	140	16	118	89
ATP5F1E_GCAAATGCTGAGAAGACTTC_ACTGGAGACAGGCTGGACTC	488	686	628	214	282	182	10	41
ATP5IF1_AGCAATGGCAGTGACGGCGT_GAGGAACGATATTTCCGGTG	332	403	558	533	879	1045	764	582
ATP5MC1_AATGATCAAGCTGCCAAACA_AGTGGGAAGTTGCTGTAGGA	612	568	1275	1376	1086	542	676	1015
ATP5MC2_TTCACAGAGCCTCAGCAGCT_GGCAAAGCCCAGAATGGCGT	1226	1104	754	1596	856	1328	1376	1397
ATP5MC3_GGTGCAGGCGAGCTTGGCGC_TCTCCAGTCCTACTAGCCTC	1662	2711	1753	2723	2061	3276	1792	2455
ATP5MD_ATTTATGTTGCTTTCACAGC_CTTTCTTTCTCAGTGTGTAC	1419	4569	3608	4457	3416	1622	1329	2349
ATP5ME_AACCTCGGGCAGAAGAGGAG_CTCGGGCAGAAGAGGAGAGG	28	8	60	43	64	1	43	61
ATP5MF-PTCD1_CTGGCTTTCCTGTCCCTCCA_AGGGACAGGAAAGCCAGAAA	164	54	107	200	342	128	85	847
ATP5MF_TTCCGTTTCAGTACCAGTGA_ACTGAGATGCTTGTAGGAAA	341	670	851	859	384	506	229	550
ATP5MGL_GAACGGTTTGGTGGCCACTG_GGGAGGAACCAGCTCAACCG	0	1	12	1	27	0	0	0
ATP5MG_CTCACCGTTCACCAGCGCCG_CCAATTTGTCCGTAACCTTG	132	661	305	214	399	42	112	11
ATP5MPL_AAGGAAACGTACCAGCAGCC_GGTTAGTGATGACCAGGAGC	10	1	0	30	15	2	1	0
ATP5PB_ATTCAGGAAGAGGTGGTACA_GAAGAGGTGGTACAGGGACA	270	561	434	537	317	517	188	630
ATP5PD_GCTGAAGGTTCCCGTGCCAG_TCAGAAACATACTGACCTGG	254	99	628	100	111	49	66	16
ATP5PF_GTACCTTCAAATTTGAAGGT_TTACTTAACAGGACATCTGG	108	420	181	97	244	137	37	158
ATP5PO_GGTCGATTAAGCAATACCCA_GGCAAATGGTCTGACCACAG	183	560	61	91	207	0	0	1
ATP6AP1L_CAGCGGTAGGAGTAACCAGA_ATTGTTGGTCCAGATACCGC	609	1127	897	1294	797	771	372	490
ATP6AP1_AGGCGACGGAGCCATTGCTG_ATACACAGCGGCCCTCACAG	62	1	43	0	9	0	0	0
ATP6AP2_GTACGAAATGACACTGCCTG_TACGAAATGACACTGCCTGG	240	310	364	217	320	2	149	194
ATP6V0A1_AAAGGTTCTGAATCAAACGG_ATTGCATCATCAGCAGATGG	113	76	235	121	246	26	4	35
ATP6V0A2_AGAAGAGGGAAATCACCAGG_GGAGCGGAGGGAGATCCAGG	0	1	0	0	67	1	0	0
ATP6V0A4_CCCACGGGAAATGATTACCC_TCCAGGGTAATCATTTCCCG	800	1288	1131	1777	1189	497	254	289
ATP6V0B_AGATAGCTAGGCCAATGCCC_GAAGAGGTTAGACAGGCCTA	306	153	452	52	195	24	0	0
ATP6V0C_TGTGCCATAGGCAGCGCCCA_GCGCTCACCGCTGAAGACCA	230	0	0	1	44	2	0	0
ATP6V0D1_TGGTGATGATGAAGGCGCGG_TGGTAACTTCCTGGCCAACG	11	0	0	16	25	16	0	1
ATP6V0D2_TATAGGTGAGAAATGTGCTG_TAGGTGAGAAATGTGCTGAG	144	503	426	290	606	41	89	17
ATP6V0E1_ATTGTGATGAGCGTGTTCTG_AGTGAGGCCGTGATACGCCA	140	260	157	167	395	81	442	28
ATP6V0E2-AS1_GGCATATCCAGAAGGTAAAG_GGCATATCCAGAAGGTAAAG	48	152	158	328	151	3	25	4
ATP6V0E2_GAGGTAACAGCAGACGGCGG_CAAGAGGTAACAGCAGACGG	103	4	100	66	34	15	39	9
ATP6V1A_AGTCCTCCGGGACTTCCCAG_CAGGACCAAGCTCTACAGAG	45	58	76	58	14	0	0	0
ATP6V1B1_GTAGGCAAGGAATTCAGCAG_AGCCCGAGAACACATGCAGG	209	363	289	529	469	530	626	966
ATP6V1B2_TCAATGTCGAATCTACCCAG_AGATGTAGTAGACTACAGTG	224	178	153	84	184	10	6	12
ATP6V1C1_AACATGGGAGAAATTGCATG_TAAGAAAGTAGCTCAATACA	238	326	374	172	282	109	2	232
ATP6V1C2_GCAGACCAAACTACTCACAA_GAGCGTGGTGGAAGTCATGG	265	634	675	474	415	395	554	669
ATP6V1D_GAGGAATTATGCCAAAGCAG_GATCCTAAAGAAGATAATAG	56	149	0	46	99	0	6	2
ATP6V1E1_GTCAGCATCGCTGAGAGCCA_TAAGGTCATCTCTTGCTCTG	1129	2482	1914	2380	1867	986	707	1232
ATP6V1E2_GGAGGTGTGGAGGTCTACAG_GTACAGCAGCCTCCACCAGG	655	1257	920	1359	537	505	684	982
ATP6V1FNB_AGCAGGGCTCGGGTGATAGG_TCTGGAAGGAGGAATATCTG	78	4	0	173	197	0	22	59
ATP6V1F_CGGAAGGCTTCCAAGTGAAC_ATCAGCGTGACCCTCCGCTT	3185	4506	4381	5952	5802	4716	4173	4666
ATP6V1G1_GCAGGCCAAAGAAGAAGCTC_TGAAGTGGAGAAGGAGACCC	125	49	5	63	46	1	18	0
ATP6V1G2-DDX39B_GGGAAGGGCGGAGACACTCC_AACTTGATTGGTGGTAACAG	154	127	189	163	192	163	151	375
ATP6V1G2_GCTACAAGGCGCCAGGTGCA_GCAGACCATGCCAAGAAGCT	88	61	105	469	283	386	901	882
ATP6V1G3_CCATGACAAGCCAGTCTCAG_AAAGCGATTGAAGCAAGCCA	1078	1994	1155	2750	2080	2098	1536	2664
ATP6V1H_GGAGTGTTGAGTAACAAGTG_GATGTAGCAAGAACACTGCG	40	1	0	0	100	0	0	0
ATP7A_GATGTGGAACTTGTACAACG_ATGGCTGGAACATATAGCAA	249	417	510	532	451	65	118	183
ATP7B_GCTGGTGGCAAGGGCAACGG_CGATGGCACATATTTCACAG	95	426	426	224	352	57	104	520
ATP8A1_ACAGCAGTGCCAGAGCGAGA_GCGCGAGCGGATCTCCGACA	685	1227	1058	1417	962	1214	1277	1590
ATP8A2_TCACAGGAATCACTACAGGG_GCGGTGCTGCGGGATAGCAA	914	1569	929	1949	1163	864	431	1009
ATP8B1_AGTTTGCCACACAGTCATGG_TAGAAGCTAAGAAAGAGCAG	26	83	79	96	151	60	163	199
ATP8B2_TGATCAGCACCTGAGACTGG_GAGGAACAGGAAGTAAGTGT	2	62	0	0	9	0	0	0
ATP8B3_CCACCACTACTACCTCTCGG_ACTGTGCCTGGCCTACAGGG	868	808	448	268	294	447	210	69
ATP8B4_TGTGAGTGACCAGAACAGCG_TCTCTGGCAGGAATTTGCAG	106	288	443	455	375	78	60	0
ATP9A_ACTTTCCGTCCACTGTACCA_TGAGCATAGAGAACACGCTG	1090	2303	1327	1935	1396	1868	963	1448
ATP9B_TCGGACCAGCACTATCCCAG_GCTGCAGAATGCAGAAGCTG	76	5	51	50	272	1	0	330
ATPAF1_GCAGCAGCTGGATCTTGTCG_GTAGCGGTCGTAGAAAGGGT	0	0	32	33	37	0	1	0
ATPAF2_CAATGGCCAGGGCCTCGCTG_ACAATGAATTAGCTACAGGG	306	229	541	163	32	1	3	0
ATPSCKMT_TGGAATACCAAACTAGCCAT_TACAGCGTACACAGCCACCA	266	321	168	705	220	256	304	514
ATRAID_TCTGGAGCTGAGTAAAGCCA_CCTGATGAAAGTTTGGACCA	283	338	859	810	398	156	372	719
ATRIP-TREX1_GTCCACGGGCGGGATTCGGC_GCACTCGCGGCGGAGGCAAG	94	0	104	118	171	96	55	329
ATRIP_CGATGAAGAACTGTACAAGG_ACTCAGAACTACTACTCAGG	26	60	1	0	71	1	0	0
ATRNL1_AAAGGAGCTATTGTACAAGG_GTTCCCGTCCAGCAGCCAGG	814	1228	1104	2711	2130	2060	1004	1713
ATRN_TGGCAATGAGACTGTCCCTG_GGCAAAGGAGCAGTATGCAG	346	710	829	877	779	663	261	1038
ATRX_TAGTCTAGCTGCAAACACCA_GTGAATCCGAAGATGAACAG	0	119	136	17	140	210	83	0
ATR_TGTTCAGAAACTGGACCTGG_GAAATCAAGCAACATCACGG	570	793	491	240	191	5	0	5
ATXN10_GGCGCCCATCCAAGACCTGG_ACGCCCGACAGCCTGGCAGG	67	232	249	240	241	103	1	240
ATXN1L_GGTGCTGCTACCTCTACCCG_TAGCAGCACCAGCACACCGG	201	406	348	356	265	392	103	351
ATXN1_GCCCAGCGACAACCACCGGG_GGGCAGTCTGAGCCAGACGC	0	0	56	57	27	0	0	1
ATXN2-AS_GGTAGCAACGGCAACGGCGG_GTGGCCACCGCGGGACTCCG	180	446	413	701	335	622	625	1370
ATXN2L_CAGCTCACCACAGACAGCAG_CAAGGGAGAAGACAAAGATG	235	243	174	336	393	68	77	123
ATXN2_ATGACGACACAGCCACCCGG_GACCAAAGAGTAGTTAATGG	242	516	297	610	220	243	100	196
ATXN3L_TGGAACATCAGACCAAGATG_TGTAGGTATGAACTGTGGCC	731	1409	1334	2039	2279	1719	849	1459
ATXN3_TACTTAGCTGAATAGCCCTG_AAGATGAGGAGGATTTGCAG	1173	2384	1121	2973	1949	1523	1367	1459
ATXN7L1_GCGTCGATCCAGGAGGACCA_GCATCTCCTGACTTCCACGA	17	137	1	71	10	147	346	615
ATXN7L2_AGAGCAGGCCACATCAGCAG_TGGTGACAGAAAGAAGACAT	472	319	115	594	347	343	161	229
ATXN7L3B_TACGTAAATCTCCTGAGCGA_ATTCAGCCAGTGGAAGACAA	52	112	15	0	89	0	2	0
ATXN7L3_GGATCAGCTATGAGACCCTG_CAAGAAGAGAAAGTCAGACA	96	0	61	1	51	0	1	0
ATXN7_TGGCACACTACTGAAATCTG_CATACTCACATTCTACCATG	844	998	1630	1464	1073	1472	1265	1746
AUH_CGTTCTGGAACAGAACCAGG_TAATCAGGAGTGAAGTCCCA	511	825	1095	1748	1418	870	1073	2593
AUNIP_GTGGTGGCCAGAAGTCTGGA_ACGCGGCGGCGCTGAAGAGG	579	990	656	1336	959	628	942	1765
AUP1_CCTGGGTCTCAGAACTGCTG_GAGACCACATACCTGACTGG	303	677	268	564	253	13	197	44
AURKAIP1_GGAAGCTGGTGAAGAAGACG_GGACACTGGTAGGATTGCGG	4	1	2	0	8	0	0	0
AURKAP1_GCAGGTAATGGATTCTGACA_GCAGGTAATGGATTCTGACA	3	0	0	4	88	0	4	1
AURKA_TCTGAGCTGATGCTCCACTC_GCTAGTTTACCAGGTGCCGA	1118	65	73	226	103	328	86	359
AURKB_GTGATGCACTCTCAAAGGGT_AGGCCACCATACCTCAGGGA	522	576	188	74	157	60	0	45
AURKC_TGGGAGGCGCTCTCAAAGGG_ATTCTGGAATATGCTCCAAG	384	761	248	805	690	350	225	861
AUTS2_AGTGCCAGTGGAGAATCCAA_TCTCTCCGCTTCCTCCGCGG	4206	5933	6482	7754	6495	4982	3894	5781
AVEN_ATGAAAGTGGAGAGTCACAG_GAAAGTGGAGAGTCACAGAG	256	221	171	717	519	167	153	319
AVIL_TCTGCTACACACCAAGCCAG_CCAGCAAGAAGACATCACCT	647	1396	705	1493	992	414	965	1024
AVL9_GCAAGAGATACCAAATACTG_AAAGTCATGGCAGGAAACCA	18	20	0	0	3	0	0	0
AVPI1_TGGTGTAGCGAGTGGCCCAG_GTGCAGATACTGCTCACTGG	175	292	112	356	167	355	310	170
AVPR1A_ACCGAGGGACGTGCGCAACG_GCTGGCGGTGACTTTCGCGG	586	561	723	892	1040	1894	1463	2927
AVPR1B_CGGCAGAACGAAGATAGCCA_GCTGGAGCGGGTCAGCAGCG	1264	1531	1300	1813	1671	1955	2003	1118
AVPR2_GAAGATGAGCACCTGGCAGG_AGACGTGTATGGGTGCCCAG	139	460	256	253	444	295	156	252
AVP_CTACTTCCAGAACTGCCCGA_GTTCTGGAAGTAGCACGCGG	1014	1582	1482	1504	1655	1196	809	1080
AWAT1_AACCAGGCAAAGTAAAGCAC_AGTAGAAACCAAAGATACGG	52	148	80	196	136	237	165	177
AWAT2_AAAGTGGCCAAACCATCCAT_GAGGTTGACAGCAATCACAG	156	419	179	346	123	149	9	298
AXDND1_TGTTGATGTAGAGTTTAGCG_ATCAGAGCGACAGTACATGG	55	260	0	127	123	257	131	32
AXIN1_GAAGCACGTACCCAAGTCAG_GAGGTGGGAGGGCTGCACGG	392	789	926	449	554	12	298	284
AXIN2_TTTGCTGGACAAGCCAACCA_TCCACGGAAACTGTTGACAG	150	342	244	281	321	192	36	529
AXL_GGACGACTCCATCCTCAAGG_CGTGTCGGAAAGCTGCAGGG	1529	1588	2384	2255	1932	1900	1111	1253
AZGP1_GGAGACCCTGAAAGACATCG_GATAACCAAGCAGAAGTGGG	229	525	114	319	201	271	142	176
AZI2_ACTCCTCCAGCTGAGGACAG_ACAGAGGTGGAAACTCAGCA	940	1759	1917	2714	2227	2086	2810	3836
AZIN1-AS1_GCGGCCGGCCGCCTCGAACA_GGCGGAACCCGGTTGCAGCC	33	77	0	124	76	0	18	43
AZIN1_GGAAAGTAGATATCCAACAG_TGGCTCAGCTGAATGCAAGA	580	599	455	761	995	389	317	270
AZIN2_GCACAAGTAGCAATGTGAGG_TGCCAGGGAAGCCACCACCA	337	540	721	797	460	695	623	906
AZU1_GTCATAGGCACCCAGCACCA_CAAGGCAGGCACTTCTGCGG	0	0	65	0	47	0	0	1
B2M_GAGTAGCGCGAGCACAGCTA_CGCGAGCACAGCTAAGGCCA	41	78	88	177	90	315	81	528
B3GALNT1_TCAGTGACATCCTACTCGGA_AGACGTGTGATTGCAGCCCA	47	56	0	11	78	0	0	0
B3GALNT2_GGAACAATTCATCTTACCAG_TAGTGAGTAGATTTCCACTG	119	304	550	824	499	202	73	372
B3GALT1_CTTGCCCAGGAGGAACAGGG_ATACATCCTTTCCAGAACAG	409	542	508	340	735	960	234	485
B3GALT2_GTACTCCAATAAGATGAGTG_ACTAGGCTGGAACTGATGAG	785	1430	871	2427	2089	1319	705	1229
B3GALT4_GCGGTAGGAGTCCTGGAAGG_ATTAGAGGATGTCTTTGTGG	571	1087	982	1185	962	198	456	440
B3GALT5-AS1_GCGGGCCGCGCAGGGCGGCG_GCGGGCCGCGCAGGGCGGCG	159	466	600	489	338	228	330	944
B3GALT5_AGGCTCTAGAGAATTCCCGG_CAGGCTCTAGAGAATTCCCG	300	972	640	924	783	179	67	200
B3GALT6_CTTCTCTGGCAGCACTGCGA_GCAGTGCTGCCAGAGAAGGG	42	2	134	18	77	0	3	4
B3GAT1_GTCTGACCGCGACATCGTGG_TGAGGCTCAGATCTCCACCG	1158	2768	2795	3429	3106	2577	2517	3489
B3GAT2_TAGTCTGGAGCTCTTCCAGG_GCAGCTGCACTGGATCCTGG	132	275	238	376	431	207	199	211
B3GAT3_CAGCCGGGAGCTGTTTGAGG_ATTGGGCTTATCTAACAGCA	819	1060	849	1415	700	371	358	713
B3GLCT_ACTGGCGAGAAGTCTCCTGA_GCAGGCTGCAGATCTTACAC	453	579	231	755	594	1024	1889	2198
B3GNT10_GGGACCTGGGAGCAACGAAT_GCGCCGGGTTCACAGCTACT	453	537	563	407	866	498	664	845
B3GNT2_ACTACTGCGAACCTGACCTG_CATGCTGACCAACCAGACGG	71	0	162	100	104	44	0	94
B3GNT3_ACACTAGCAGACTGAAGAGG_TAGCAGACTGAAGAGGAGGA	3	0	0	0	6	0	0	0
B3GNT4_GGTGGACACCGGCTGTGACG_GAGAGGCGCTAGACACTGTG	0	1	1	0	23	0	0	0
B3GNT5_TACATCACCGGAGATTACAT_GGAACTCCTAATCCACTGGA	1127	2065	1833	2991	1979	2016	1489	2333
B3GNT6_AGAAACTCACGCCCACCAGG_GAGGCGTTCGCCACGCACGG	0	0	1	0	23	0	1	0
B3GNT7_ACTGCGTTGGAACACCGTCA_TCTGGCGGATGGCCTCGCGG	294	621	678	680	589	1084	265	673
B3GNT8_GGCGAAGTCAGGGATCTCGG_GCAGCAGGTCACTGTAGCGA	0	0	0	1	14	0	0	0
B3GNT9_GCGAAGTCAAAGGGTCCCGT_GAAGGTGCTCAAATGCGGCG	89	1	16	77	93	0	46	373
B3GNTL1_GAAAGGCTTCTATTGCCACG_CAGTCCACAACGCTGAACCG	219	626	316	858	810	809	511	574
B4GALNT1_CCGAGCTATTGACCTCACCA_ACTCACCCAGATGAGCCACG	741	1797	1036	1431	890	1025	1712	1762
B4GALNT2_GAAGCCAACAAAGAGCAGGG_ACGTGACATACACCAGCACG	113	66	286	85	292	8	50	1
B4GALNT3_TAGGACCACGACATTGACCA_ACAGACAGCAGCCAGCCACG	185	454	282	442	311	663	548	301
B4GALNT4_GTAGTCGTTGGGATAAACGA_ACGCTGCGCCATCCACACAG	324	128	833	585	523	853	523	1280
B4GALT1-AS1_CGGAGCTGCAGTCATACTCC_GGCCTCGGGAGGGTGGGCAG	6	0	1	17	135	1	0	1
B4GALT1_TGACCGAATTGCACACACAA_GATTGAGTTTAACATGCCTG	2558	3701	3838	6124	5166	4262	2890	6006
B4GALT2_AGTAGAGGATGACGGCCACG_GAAGATGAAGCAGTCATAGG	198	464	176	723	471	282	426	309
B4GALT3_TATAAGATGGTGAAGCACCG_GGTTACTGTAGACATCACGA	134	355	384	257	429	53	98	126
B4GALT4_GGAGCATCCCAAGCATCTGG_TAATGAAGCATCCACGAAGA	32	2	71	43	93	95	28	24
B4GALT5_GGACTGGGAGGTGCTCGTGG_TTTGCAGGAAGGTTTCACTG	211	807	106	725	527	693	134	318
B4GALT6_GTACAGACAGGACGAAGAGA_TCGGTGCTTACCGATGCCTG	216	249	96	315	270	183	30	67
B4GALT7_GCTGGACTATGGCTTTCCTG_GGAAGACGGAACACTTCCGA	0	0	0	66	10	0	0	1
B4GAT1_TCTGATCCAGCATTTCCCGC_TGGACATGGTGCCCAGCGAG	1774	3771	2768	3008	2536	2456	2299	3268
B9D1_GCTCAGGGTGAAGGCCGGGA_GCTAGGACTCGCGGTCGCCA	31	2	15	0	76	0	97	0
B9D2_GACCTGCACTTCGCCACCAA_TGGCGAAGTGCAGGTCGATG	36	0	56	84	77	113	154	109
BAALC_GTCGGTGTAGGTGAGCCAGG_GAATGGCCTTCAGACCACAG	30	96	224	477	131	266	394	783
BAAT_GGAGAAAGAGAGCTCCTCGA_ATGGTAAGCCAAGGCCAAGG	0	0	0	0	5	0	0	0
BABAM1_ATGGGCAGCCTGGATACCAA_AGCGTGGGCAGCCGCAGCGA	337	1074	820	554	535	232	220	869
BABAM2-AS1_GCACGAGGGAAGTTACACTG_GCACGAGGGAAGTTACACTG	139	377	386	377	606	217	318	470
BABAM2_GGAGGGCCACATCTTCTCCA_AAGGATGTAAATGAAGACCC	65	217	0	0	1	0	0	0
BACE1_GACAAGAGCATTGTGGACAG_GGAGACCGACGAAGAGCCCG	163	345	216	364	383	211	520	664
BACE2_TGGAAGCAGTAACTTTGCCG_GTCACAGTGAAGTACACACA	38	65	53	62	29	30	0	119
BACH1_TACCTGCGGAGTTTACACTG_GAAATCCGACTTGGGCACCA	378	1252	821	1509	1046	1290	945	697
BACH2_GGACTCATACACATACATGG_CCCAGAATAAGAATGCACCG	191	830	338	843	701	164	10	58
BAD_TGGGATCGGAACTTGGGCAG_GACGGAGGACGACGAAGGGA	298	445	160	657	467	416	351	520
BAG1_TCAGCACTTGGAATACAAGA_TGCTACACCTCACTCGGCCA	1217	1613	2597	2532	2360	1494	1586	2914
BAG2_CACCTCATCAATAATCCTTG_GTTCATCTGAGGTGCCACAT	488	1051	778	838	996	860	210	685
BAG3_GCCCATCCGTGTGCACACCG_TGTGTACCACAAGATCCAGG	231	276	356	613	342	360	994	787
BAG4_TGACTGAAAGTACTTCACCA_TCAGCGCCCTCAGCACCACC	203	233	510	708	604	465	245	648
BAG5_CAGAAATCAGAAATTATCGG_CAAATGAAAGAACTTCTCCC	19	95	97	15	86	21	1	9
BAG6_GCTCAAGGCTACTGGCTCCG_CATGGAGGCAGAAGAAGTGG	108	311	180	113	157	1	0	0
BAGE2_CAGTAAGATGGCGGCTGGAG_CAGTAAGATGGCGGCTGGAG	603	1142	1259	1481	937	1039	1135	1694
BAGE3_ACTGATCTAAGAGGTCTCCC_TGGAGGTTGGAGCCTGAAGA	18	63	0	39	54	0	0	0
BAGE4_TGGAGCAGTAAGATGGCGGC_TGGAGCAGTAAGATGGCGGC	218	449	227	479	311	462	595	424
BAHCC1_GTGTCCCACAGAAGGCACGA_CCAGCGGCAGAGGAGGACGG	324	678	719	370	620	428	540	577
BAHD1_CAATGGCAAGAACTATCCCA_GCAGATGGAAGACAGCAACA	97	112	117	149	84	118	126	151
BAIAP2-DT_GGACGCCGGGCTCTGTGGTT_GGCGGCAGCAGCGGCGGTAA	1375	2978	2663	3225	1615	1130	1131	2842
BAIAP2L1_TTTCTGGTTGATAAGCACTG_GTTCAGGGCTACCTTGGCGT	1909	3028	2829	4433	4072	3028	2578	4693
BAIAP2L2_CCGGCCGAAGAACTGCAGGA_CAGGTGCAGACATTCCATGG	344	832	915	926	653	533	662	612
BAIAP2_CGAGCTGGCACCGTTCGTGG_AGCTTGCTCTGAGACTGCGG	939	1284	1308	1673	1406	1162	1455	1901
BAIAP3_GCGGTTGGAGCACTCAGCAG_ACTTCAGCAGCAGCTCCAGG	615	707	1270	1262	1028	1051	639	1197
BAK1_AAGACCCTTACCAGAAGCAG_AGACCCTTACCAGAAGCAGA	231	331	431	368	129	41	151	60
BAMBI_TAGCAGAAACCTTATCACCA_GATGTTCTCTCTCCTCCCAG	1854	2986	2782	2457	1980	1038	905	1129
BANF1_CGCCAACGCCAAGCAGTCCC_AAGGCATCCGAAGCAGTCCC	548	172	308	134	390	21	0	0
BANF2_AGATGGACAACATGTCTCCC_GAGAGGAAGGCTCTCAGCCT	400	870	466	1743	1809	1152	2062	2239
BANK1_ACCACCTGGATGGTGCACAA_GAAACAGGAGATGAACCCAA	0	139	0	3	2	1	3	0
BANP_GGGTGCACAGCTGATCGCCG_AGACGTGCAACAAAGTGCGA	379	287	469	65	144	2	139	31
BAP1_GTCCATCAAGACTAGCAGCG_GAGCGGATAGGCGAGCGCAG	359	245	457	317	302	124	297	413
BARD1_AGTCTCCAGACACTAAGAGC_TGAGGACTGGAGATAACAGA	157	417	329	454	324	563	227	564
BARHL1_CTTGTCTCTAAAGTCCTCCG_GATGTCCCTGATCAGAAAGG	829	1987	1530	1759	1382	841	619	945
BARHL2_CAGCATGGACAGCACTACGG_GTGGAAGCGGCAGACAGCGG	571	1238	633	955	820	1419	673	1108
BARX1-DT_GACAGCGAGCTGAACCGCGG_GGCGCAGTCCCGGGTTCGAC	441	576	727	540	546	959	153	1329
BARX1_GCAGCTCGGTGAACACAGTG_CTCAGCCCTGAACAGCCCAG	699	1384	796	2314	1081	1284	554	1522
BARX2_GTCCTGCCACCAGGTCACCG_TTACCCGTACAGGAATGCAG	138	198	170	279	245	183	34	79
BASP1-AS1_GCTCTCTCCCGGCTCGACGG_GCGGCACCGCGCTAACTCAG	498	1054	1300	1218	1103	1489	999	2951
BASP1_GGCGGAGCCCGAGAAGACGG_GGAGAAAGACAAGAAGGCCG	2	1	86	0	121	78	5	0
BATF2_GAGCTGGAGCATCCCACCAG_TTAGAAGTGGACTTGAGCAG	396	699	763	981	712	863	631	632
BATF3_AGAGATCGGGAAGCTGACAG_CCTCTGCAGGACGCTGCCGG	645	1095	800	2098	1350	1595	1297	868
BATF_AGACCTGGAGAAACAGAACG_GCGGCCAGCACCGAGCACAG	16	87	293	166	149	157	2	122
BAX_AGCCCAACAGCCGCTCCCGG_GGCTGGATCCAAGACCAGGG	619	1142	1290	1172	940	1239	816	1747
BAZ1A_TGGTGTCAAATCATACACTG_ACTGAAGATGAAGATGACCC	195	424	405	584	509	416	180	276
BAZ1B_GATGTTCAGGAGGAAAGCGA_ATACAGATATACTCACTGCG	17	54	112	183	111	34	2	0
BAZ2A_GCGCAGTTCTCGGATCATGG_AGTGTCAGACTACTATCCAA	718	596	480	1000	424	269	422	479
BAZ2B_AGAGCCTGCATCAGAAAGGG_AGTGTCGAGTGCCTTCCCAA	11	62	89	203	166	128	0	0
BBC3_ACACTGCCGAGGGCACCAGG_GGACTCCTGCCCTTACCCAG	764	1465	429	1145	846	410	393	200
BBIP1_ATGCCTGAAGACAATCGGAG_TAACATCTCAAAGAACAACG	0	0	0	0	13	0	0	0
BBOF1_TTACACAATAGCCTCATGGT_CTTACACAATAGCCTCATGG	134	118	202	297	216	58	110	217
BBOX1_ATAAAGCAAACAGTCACAGG_CATAAAGCAAACAGTCACAG	0	0	0	0	43	0	0	0
BBS10_GAATGGAGGCCGCCTCCTGG_AAGAAGTTTCTCTTATCCGG	323	211	272	337	540	84	101	151
BBS12_ATAGGACAGATAATACTGAA_TCAATGAGAACTATTCGCAC	151	156	227	161	236	146	41	61
BBS1_GAGGGCCTGCAGGTAGGCGC_GGAATCCGATGAGGACGCAG	1	65	0	1	18	158	121	127
BBS2_GTAATCTCCCTCTACCACAC_AGAGAAACATCAGATTCCAG	690	1246	1154	1122	1014	350	451	751
BBS4_TGGCAAGAAGAAATATGTGG_TGAAGTCTACAAGAAAGCAG	326	340	592	403	301	52	23	59
BBS5_GGTGCTGGATGCGCTTTGGG_AAGCGCATCCAGCACCGACA	12	80	109	100	36	240	7	6
BBS7_GCACTACACAATGGAAATGG_CAGTGTTCAAGACTTTACCC	123	147	110	402	210	116	16	0
BBS9_CAGCAGAATCACCAAATGGG_CCAGGGCTGGGAAGAAACGG	85	300	134	244	128	103	47	32
BBX_CCTGACGTACAAGAGAGCGA_TACCTCTGCAAACTGAAACA	325	769	337	698	666	558	948	976
BCAM_GTCACAATGCACGACACCCG_CCAGCAGGCTGGGTACGCGA	328	675	205	306	734	1007	1542	1159
BCAN_AGGAAAGTCCACTTGACCCG_GAGAGCCCAGCACAGCCCGG	164	237	352	290	473	149	94	180
BCAP29_ATAGGCATCAGGTCTGCTGG_TAGATGCTGTGAGAGAAGTA	86	98	124	31	184	49	176	88
BCAP31_TGCCACCTTCCTCTATGCGG_GCAACAGGATGAGTCTGCAG	1193	1212	1284	1423	1352	323	867	624
BCAR1_GCAGTACGAGAACAGCGAGG_GATGGTGGCGTGGTCGACAG	269	383	572	943	599	664	832	675
BCAR3_TAGTTGACGCCAGAGTTCCG_CAAGAGGCTGAGCCTCACCA	1172	2776	2024	1921	1592	1704	699	682
BCAS1_CAGTGAGTTCGTGTCCACCG_TGGGAAAGAGGCCAAACCCG	0	0	0	0	13	0	0	0
BCAS2_CCTGAGCTACCTGACAGCCC_TTCAAAGGCAGAATAATCCG	400	435	360	173	297	72	12	80
BCAS3_GTTGTGGTCAGTACTCTCCG_CCATCCACAGTAATTCACGG	534	670	996	1080	1188	646	683	781
BCAS4_GCCAAACTGACAGAAATGCG_GTCCACGAGCAGCATCAGGA	198	308	179	513	332	338	290	199
BCAT1_AGAATGATGCCATCTAGTGG_CACGGATCATATGCTGACGG	421	804	688	820	489	370	375	174
BCAT2_CCTGCAGGGTGAGTTCCGGG_TCAGCTCCTTCTGGAAGCGG	244	707	479	584	398	240	93	104
BCCIP_TTGCAGGAAAGAACTGGCGG_CCAGTTCCGATACAGCACAA	281	707	343	685	303	32	97	325
BCDIN3D-AS1_CTGAACGTGGATTGGCTGCT_GGAGCCGCCTCCTGATGTCA	1434	2112	1571	2615	1669	2874	2506	2388
BCDIN3D_GGCTGTGTTGAGGCTAATGG_GAGTGTTAAGGAGACCGCAG	167	912	392	543	249	272	55	133
BCHE_AGTGTCAATGAACTATAGGG_GATATAAACAGTCTTCACTG	126	255	385	337	351	104	14	82
BCKDHA_GGTGTTTGGCCAGTACCGGG_GGGCCATGAATAGTTCCAGG	43	122	130	25	93	79	26	22
BCKDHB_CAGGGCTCACCGTACTCCCG_GCATCTAAAGACTCCACCAA	1324	1546	1624	1910	1662	1442	1847	2927
BCKDK_CCTGCAGATCAAGGACCAGG_GGCCACCGACACACACCACG	151	236	477	520	426	1402	771	1156
BCL10_ACTGTCATGTACCATCCAGA_TTCTGGATGGTACATGACAG	159	426	287	515	622	588	641	373
BCL11A_ATGACGGTCAAGTCCGACGA_CCTGAAGGGATACCAACCCG	1039	2181	2249	3284	2263	1802	1381	2781
BCL11B_GCCATCCTCGAAGAAGACGA_TCAGGGTGAGGGTCAGACGG	232	423	606	775	322	363	73	329
BCL2A1_GAAGACGGCATCATTAACTG_GTCCTACAGATACCACAACC	266	232	293	634	560	316	503	979
BCL2L10_GTGAATCTGCCGTAACCTGG_GTTGCGGGAGCGCACCACCA	1068	1053	1226	738	498	261	476	437
BCL2L11_GAGCCACAAGGTAATCCTGA_ACTGGAGGATCGAGACAGCA	1165	2122	1613	2615	2165	2037	1479	2715
BCL2L12_CCAGGCTCTAAACCATAGCA_CAGGCGGGCGAAAGAGTCGG	34	17	50	1	83	1	0	0
BCL2L13_GCAGAGTACATCATTCAGCA_GAGTACATCATTCAGCAAGG	272	258	497	376	417	100	327	505
BCL2L14_TTAGGTCATCATCATCTAGG_CTTTGGTGAGAAGAGAGCAG	94	179	300	370	359	182	158	359
BCL2L15_GCCCTGGATGAACTCCCGGA_TCAGACAGGAGCTATACTCC	127	236	164	28	346	231	45	74
BCL2L1_CAGGCGACGAGTTTGAACTG_CCTTGGATCCAGGAGAACGG	282	136	303	254	165	352	95	142
BCL2L2-PABPN1_AAGGAGATGGAACCACTGGT_ACTTTGTAGGTTATAAGCTG	102	449	269	373	104	134	61	92
BCL2L2_AGTGAGGACAGTGCTGACGG_AGACAAAGAAGGCTACAAGG	270	621	250	624	391	487	275	470
BCL2_GGTGATGCAAGCTCCCACCA_GAAGAGCTCCTCCACCACCG	557	1251	814	1038	762	932	614	1015
BCL3_GGTGTAGGCAGGTTCACCAG_TGGCGATGTCAGCAGAAAGG	115	256	241	149	284	70	274	257
BCL6B_GACGTGCTCTCTCTGCCCGG_GTTGAGGTTGCCCAGCACGT	49	183	0	196	135	93	226	471
BCL6_TCGGCCGGCTGTACTCACCA_AAGTGATATGCACTACAGTG	629	1576	1070	1876	1572	1501	1006	1291
BCL7A_GCTGATGGGAAGGAGCACCC_TGATATCAAGAGGGTCATGG	53	0	181	63	9	12	0	179
BCL7B_TGAACCTCCTACCCTCACCA_TCCTGTGACAGACAGCAAGG	20	0	1	1	14	1	0	0
BCL7C_TCCTGCTGGATCTTAATGGT_CTTGACGTTCCAGATCCCGG	916	1687	1881	1961	1536	977	966	1118
BCL9L_GAAGACATATACGAACTGCG_CAGCACCAGAATGTGAACCA	211	517	394	384	417	158	206	184
BCL9_ACTTCCAGGGATATTCACAG_TCTCCAATCAGGGTAAACAG	338	1167	614	1025	725	693	321	260
BCLAF1_CTGCAATGACCCTAAACGAG_TACCTGTTAGAATCATCAAG	730	977	1353	1243	1443	319	106	317
BCLAF3_AAGGAGGGAAACCACCTCAG_ACCAAGAGGACACAGACCAG	164	569	629	858	625	303	104	848
BCO1_GACGTGATGGAAGACCACCA_TCTCGGTGACTCCAAAGCTG	661	937	847	1423	974	1122	558	1288
BCO2_GGAACCAATGAAGAAGATGG_ACAGAATCTCAGGAAGGCTG	136	307	197	1034	293	152	210	362
BCORL1_GGAGGCGGGATATATACCAG_TTCCCATTGACTGAACACCG	100	342	199	195	270	53	6	101
BCOR_GAATACACCCGAGACAGTGG_ACTGACCTCACAGTAAGCAG	513	1000	678	1556	972	560	164	1115
BCR_GGACCCGGTGGGCTTCGCGG_GGGCGCTGTGACTTACATGG	43	1	0	0	14	1	1	2
BCS1L_CCAGACCCAGTAAAGTACCA_GCAGAGCCTGGTACTCCTGG	163	200	309	58	108	17	1	3
BDH1_GTACTGCATCACCAAGTTCG_TGTGACAGCATCGATGACAG	12	0	58	47	102	0	0	0
BDH2_ACATCTGTTCACAACTCCTG_GTGGCTTCCAGCGTCAAAGG	1778	2897	2774	4449	3567	2446	2637	3547
BDKRB1_CACAACCCAGATGAGCACGC_CAAGACAAACACCAGATCAG	970	2107	2282	3001	2706	2010	2332	3724
BDKRB2_GCACAAGAGCAGCTGCACGG_TGTGCAGGCAGAAGACGCTG	29	172	35	38	92	335	84	25
BDNF-AS_CCTGATCTCGCGATACTAGC_CTGTAGGTTAAGGGAGAAGA	499	842	516	699	714	319	441	29
BDNF_GCAAACATCCGAGGACAAGG_GATGTTTGCTTCTTTCATGG	695	985	897	1180	1382	870	577	741
BDP1_AGAGTCTCTGACCTTATCAA_AGAAGGACCCGCCTGAACAG	245	543	349	602	616	147	43	161
BEAN1_GAATCAGTCAGCGAGTAGGG_CTATGCCTGCAGCTCCTCAG	1309	2570	2337	2066	2729	2182	2045	1845
BECN1_CAGGAGGAAGAGACTAACTC_GGAAGAGACTAACTCAGGAG	495	755	1448	702	672	158	114	492
BECN2_CACCCAGATCTCAAACGTGG_AGGGAGGCTCCTAGACTCCG	642	1113	1254	1482	1019	741	959	1018
BEGAIN_CCAGGGCCAGCACTATGAGG_GTAGATGGCCTGCTGCGACG	471	735	968	1335	866	933	900	1710
BEND2_GATATGATAAACTCTCACTG_AGGAACAACAGAAACCAACG	52	0	0	118	23	10	2	0
BEND3_GAAGAAGAATCCTCCCTCGG_GCGGGACTGTGGCAGCACCG	203	449	50	194	176	295	129	227
BEND4_GGTTGACAGAGGATCCACGT_TGCACAGGAGAGGTTGACAG	367	458	548	1923	1005	627	582	550
BEND5_GTATATCCTAGACAATGGCA_GGACAGTCTAGAAGATGCTG	9	48	73	0	11	64	114	272
BEND6_TGAGGCAAATGAATCTGGCG_GCCGAGGCTCTGCTTAAGGG	838	1738	1526	2258	1596	1186	1086	1865
BEND7_TCAGCAGAGGAGTTCAAACG_GCAGAGGAGTTCAAACGTGG	15	255	71	68	267	159	157	27
BEST1_GGCTGTGGATGAGATGCACC_GCTCCATCCGAGGCAGGTCC	168	301	276	471	389	294	644	437
BEST2_GTAGAAGAAGAACTGCAAGA_TCAGCGCCATGTAGAACCCA	621	484	240	888	737	300	325	282
BEST3_ATTTCCCACAATGGACCACG_CGAGCGAAAGATGAGCAGGG	56	82	267	130	192	237	222	91
BEST4_TTACCCAATACAAAGGACAA_AGGGAATGAGGTCTGCTGAG	562	787	1714	1042	1225	502	244	561
BET1L_TGAAATCCGAGTCCTAAGGG_GCACTGATACACGCACACCG	375	341	277	626	462	287	492	845
BET1_TAGTTCCCATAGTTGCCAGG_AGGATGAGGCGTGCAGGCCT	306	968	309	1099	1023	723	608	391
BEX1_TCTTCTCTCATCCTTGCCTG_ATTCACCAGCATCCAAAGGG	421	433	410	938	631	651	1014	882
BEX2_GCCACAGGCAAGGATGAGAG_AGCGTTAAACAATCTCATCG	273	408	246	775	383	561	371	717
BEX3_GAGGAAGACCGCCCTTTGGG_GCAGCCTATGCAGAATGGAG	21	0	57	0	2	0	0	0
BEX4_AGCGGCAAACAATCTCAACG_GGAGTCCAAAGAGGAACTAG	135	292	376	636	354	287	595	953
BEX5_TTCACCACCTCCTAAAGCGG_GGTGAATACCAGGAGCCTGG	1087	1961	1150	1227	1488	1481	716	551
BFAR_AAGATGCCCACCATAAAGCA_GAGGGCGTATAGCAGGAACA	359	1245	992	1682	1206	1430	957	2030
BFSP1_CCATGGCTCTGGGTGAACAG_TCTGCAAGATGATATCAGTG	932	1432	1417	1616	1056	742	817	709
BFSP2_CAAACCTGGAGCCGGCACGG_CTAGGTCCTCAACAGCACCA	359	382	234	249	481	59	320	402
BGLAP_AGCGGTGCAGAGTCCAGCAA_CAATAGGGCGAGGAGTGTGA	199	67	91	597	502	132	276	656
BGN_GGACAACAACAAGTTGGCCA_TCAGGGCCAGCAGAGACACG	383	383	450	546	364	368	264	571
BHLHA15_GCTGGATGCTGCTGTCACGA_GGCCTCTGTGTCCTGCACCG	1	1	2	2	31	1	0	3
BHLHA9_GTGGATGGCCCTGCGCAGCG_CAGGACTAGGCCTCACGGCG	340	955	1091	1096	778	1196	1217	1761
BHLHB9_ACACAGCTGGAGTTACAGCA_TAAGAATAAGACAAGAGCCC	66	179	27	58	98	1	0	163
BHLHE22_AGGGACAGGTCCATGCCCGG_TCCAATGCCCACCTCCACGG	369	613	301	544	332	277	322	365
BHLHE23_CTGGTGGCCTTCCTCAACCA_GAGAGCAGCGGCGAACAGAG	182	353	188	379	302	265	677	720
BHLHE40_GCAGCTCCGAGACCACCCGG_TCAGTGCCAGTGCTATACCC	410	668	1048	1255	943	649	776	917
BHLHE41_GACACCGACAGCGGCTACGG_AGGATGAAGCTGGATTCCCG	626	1538	1165	1416	1105	814	515	756
BHMG1_GGTGTTCTATGATTCCAGCG_TTCACCTTCAGCCTACACGC	490	679	859	660	968	289	410	551
BHMT2_GAAGACGATGGAGCTCATGA_GGAGAAGAGAGGCTATGTGA	7	57	0	47	79	60	116	402
BHMT_GAAGACAAGCTGGAGAACAG_GCGCACTGCACACTCGCCGG	757	1585	1300	1529	1054	956	1554	744
BICC1_GGGAGAGCCCGGCTACCTGG_GTAGATGGAATCATAAGGTG	114	281	549	98	177	49	20	102
BICD1_AAAGGGCCCGATGATCCCAG_ATACAGGGTGGCAGTAACTG	50	1	1	102	12	115	57	0
BICD2_CGAGATGGAGCAGCTCAAGG_CACGCGTGAGAAGATCCAGG	112	213	133	228	95	144	437	72
BICDL1_GAAGGTGGAAGAACTCACTG_AGAGATCGAGCAGAGCATGG	105	58	27	153	147	0	52	61
BICDL2_GGGAGGCGCTGAGTGCGCTG_CTGGCCCACAGCCTCGACGA	553	846	749	1410	860	1031	1335	1595
BICRAL_TAGGTGGAGAGTCATTCGGG_GGGCAGAGCAGCGTTTCCCA	421	922	942	710	1051	430	659	701
BICRA_CATGAACGTCAGGTTCTGCG_TGACCTCCTGGATAATCCCG	190	395	223	445	231	243	182	245
BID_GCAGGCCTACCCTAGAGACA_TCTGGCTAAGCTCCTCACGT	458	406	358	514	449	331	524	423
BIK_AGAGGACCTGGACCCTATGG_GCAGTGACGCATTGGCCCTG	309	537	388	381	313	475	581	614
BIN1_AGTCACGCATTGCCAAGCGG_TGAGGCAAACAAGATCGCAG	524	679	606	674	677	825	785	1275
BIN2_GAATGCCAAGAAGAAAGATG_TGAAAGGGCCAAGTCCCAGG	292	335	248	475	325	82	34	374
BIN3_TGTCTTCCCGAGCCTCAACA_TGGGCTGGAAGTAGTCGAGG	0	0	23	50	70	0	0	0
BIRC2_CATGGGTAGAACATGCCAAG_ATGATGCTATGTCAGAACAC	162	356	622	297	239	108	123	405
BIRC3_CTATCCACATCAGACAGCCC_GTGGTAGGAACTTCTCATCA	627	1149	917	1372	1795	903	885	1615
BIRC5_AGTCTGGCTCGTTCTCAGTG_GGAGGGCTGCGCCTGCACCC	97	107	31	14	14	0	0	0
BIRC6_AGACAATCTGTCCATCACTG_GAGGCTGCCAAAGTTTGCAG	41	246	384	149	94	168	0	13
BIRC7_CCAGGATCTGCCCATCCACG_ACTCCTCAGAGCCCATGCCG	123	16	109	68	48	0	0	0
BISPR_GGGCCCACAAACCCTGGTAG_GGGCCCACAAACCCTGGTAG	509	899	420	772	514	529	101	457
BIVM-ERCC5_ACGAAGGCTCCATATCACCC_GAGGCTCTCGGACTCAGCAG	1026	1608	923	2711	2011	1121	828	2178
BIVM_TTAGGTTTGGTCCTTTCACG_CAGGGTTACAGTGATTACGA	28	0	69	129	182	42	2	41
BLCAP_GCTATAGCAGATAAGGAACA_CATGGAGTGGCTGAACCACA	166	456	187	361	272	278	306	808
BLID_GTTATGCAATTCCTCTGCTG_TGGCAGTTCCATTTATCCAG	1242	2177	2723	3445	2693	910	516	1538
BLK_TGAAGGATGTCACCACCCAG_GAAGGATGTCACCACCCAGG	194	385	139	204	250	325	68	107
BLMH_ACAGGACGTCATGATGGAGG_GTACACAGTGGAGCAACCAA	122	110	241	248	175	692	285	341
BLM_TCTACGATAAGTGATCTCAA_TACGGCCACAGCTAATCCCA	444	876	519	313	543	86	1	0
BLNK_ACTTTACCTCATCCTCAAGG_GATGTACGTGATGCCCGCCG	542	347	833	1150	1000	517	719	1150
BLOC1S1-RDH5_CCTCGAAGCCTGAGATCCAC_CCTCGAAGCCTGAGATCCAC	1003	1336	1386	2432	1196	1736	2052	2149
BLOC1S1_AGGCCAGTGGATCGGAATGG_GACAGGCCAGTGGATCGGAA	52	3	264	165	69	64	27	13
BLOC1S2_CATTTCAAGATACTTCAAGC_TGAGCAGGCAGCTTACAAGT	544	1151	995	1279	1038	598	640	1225
BLOC1S3_GAGGAGGAGGAGCTGTACCT_GCGGCTGGACCACGACGTGG	804	3454	3278	778	1009	829	826	1563
BLOC1S4_GCAGACTTGCTAAAGAGCGA_GGAGCAGGTCACCAAGGCCG	69	131	239	351	255	324	20	77
BLOC1S5-TXNDC5_CTACACGGCAGGCGCCTTTC_AGAAGCTCTTGCCGCCATGC	949	1189	1323	2335	1975	3495	2484	4249
BLOC1S5_TAGACTCCAACAGAGGGAAC_ATCTCTGGAGAACCTGGCTG	441	1210	762	936	682	864	662	695
BLOC1S6_AGCTTACGTGAGTTCCTGGA_GCAGTGGAGCAACTGGCAGA	108	193	268	349	383	838	557	761
BLVRA_GGTTCAGGAACGCTGAGGAA_AATCAGGTTCAGGAACGCTG	869	1550	1561	1639	1547	1857	1585	1874
BLVRB_CTCACCACCGATGAGTACGA_GAACATCTCCCACTACCACG	1558	1827	2463	3461	2098	2502	4055	3982
BLZF1_TAACTCCCTCTGACTGACCA_AATTGCTGCAATCACTGCCG	1080	1701	1557	2894	1970	2772	1777	2109
BMERB1_GGAGACAACCATGATGCCAG_GCAGAAGAGAGACTTCCTGG	1264	1555	1643	2210	1856	1315	1375	1874
BMF_CTTGCTGCACATGAAGCCGG_GGAGCCATCTCAGTGTGTGG	1494	3028	2798	2911	2443	2281	2068	1633
BMI1_ACCACTACTGAATATAAGGT_TGTGGATGAGGAGACTGCAC	73	108	50	74	122	1	25	0
BMP10_TACGAAGCCTATGAATGCCG_TCATAGGCTTCGTATCCAGG	1220	2978	2244	4102	2652	2010	2321	3371
BMP15_AATGTGGCAAGGCCTCACAG_AAGGCTAAATTTCTTCCCAG	804	1987	1529	1873	1943	611	725	822
BMP1_GTGCTGGTACGACTATGTGG_CTGTGCCTACGACTATCTGG	1299	2340	1965	2988	2960	2144	2019	2496
BMP2K_ATACCTGTGAAGCTGTTGCA_GTACTCCAGCAACTACAGCA	319	502	796	846	444	1237	661	928
BMP2_TCCATGCCTCACCTTCATGG_GGGCCGCAGGAAGTTCGCGG	962	1220	1764	1928	1798	2244	3347	2376
BMP3_TCCAATACAGAAATACAGTG_GACGCCAGCTGCCAAAGAGG	8	0	0	13	30	86	5	54
BMP4_ATTGACCAGGGTCTGCACAA_GAAGAGCCGAAGCTCTGCAG	580	1135	1264	1012	880	1083	1060	1841
BMP5_ACAGCTCTGTGCAGAAACAG_TAGAGATCCAGCATAAAGAG	376	867	748	934	1300	1051	409	701
BMP6_TATGTGAGTTTCCAAGACCT_CAGCAGCAGCAGCTGCCTCG	1214	3070	2226	2639	2752	1642	1644	1996
BMP7_GCTGGACCTGTACAACGCCA_GCGGAGCGCAGCAGGAACAG	37	96	60	234	222	254	762	725
BMP8A_CCAGAAGCCAGAGCGGTCCG_GTCAGGCCCAGAAGCCAGAG	19	0	42	27	44	0	2	13
BMP8B_GGACTGCGTCTGGCATCATC_GTGGTTGGTGGCATTCATGC	196	95	68	158	236	245	377	276
BMPER_ACGTAATCCCAGGCGAGCGG_AAGACGCAGCACGTAATCCC	484	624	542	1243	736	845	472	1620
BMPR1A_TAACCTACCTATGACAACAG_AACCTACCTATGACAACAGG	199	122	49	390	246	39	24	79
BMPR1B-DT_GGGCGGCGCGGGACGGGTAG_GACACGTGCTTCGGGCTGTA	387	1048	711	738	880	768	560	1677
BMPR1B_TAAGCCACTGACAGAAGAGT_TCTAACCCAATGCTGTATCG	854	1775	1312	1823	1685	988	1463	1402
BMPR2_AGGGAACGGCCACTAGAAGG_GCTGGACATAGAATGCTCAG	213	304	129	200	195	74	91	187
BMS1_TGAGCAGTGGTCAGAAACTG_TGACCTTGAGAGGAGCTCAG	984	538	750	312	263	71	13	42
BMT2_GCAGGAGAAGCTCTCCGGTG_GATCTGGCGAGAACACTGTG	8	2	55	134	16	4	5	1
BMX_CTTGTATGACAACTCCCAGG_TGTGGAGAAAGTAAATCTCG	0	0	0	0	9	0	0	0
BNC1_GGGATTGAAGAGGACAACAG_ACGAAGGAACTGCTGCAAGG	1	121	0	0	9	1	0	0
BNC2_AGCCAGGGAAGATTAACCTG_TGTTCTCTAAGTGAGCAAGG	183	205	447	731	345	413	152	271
BNIP1_TTGCGTCACAGAATACAGGT_CCAGCAATCAGGCCTCATGG	249	623	341	669	242	43	50	139
BNIP2_GATTGGAGAACAGGACCACA_TTGCCTTCATATCAACCCTG	1643	3169	2281	4631	3119	2383	2492	3876
BNIP3L_TGTGGAAATGCACACCAGCA_TCAGGACAGAGTAGTTCCAG	1381	2236	1800	2746	2649	2078	1663	2514
BNIP3_TCCATTATAAATAGAAACCG_GTCGCGGCCAATGGGCGACG	272	625	462	932	465	188	73	105
BNIP5_GGAGTACTGACTGTATTCCG_GCAAGGTCACAAGAAACACG	23	0	0	1	3	15	25	2
BNIPL_TTACACTCTCCAGGTTACCA_GACTCGGAGCAGCTGGACAG	41	0	9	54	134	36	15	120
BOC_TCCACCGTCCAGAAGCCCGG_AATGCCAGCCAGGAGGACGA	211	278	947	334	311	714	528	915
BOD1L1_ACAGTCACTGAACTTAAGGA_GAAGTGACACCAGTTCCAGG	544	928	776	1083	952	779	764	1055
BOD1L2_GATGAGCTGAGGGTCGCCAG_ACGATGATAGCGATGAGCTG	1194	2069	1632	2680	2319	2828	3336	4490
BOD1_GTGGAGCAGCTCAAGAGCCG_ACGATGAGAGCGATGAGCTG	141	0	58	119	112	336	223	44
BOK-AS1_GCACCTCCATGGCGGCGACG_CTCCATGGCGGCGACGCGGG	125	475	376	615	325	215	293	390
BOK_GGAGTTCGTGCGCAAGACCC_GGTGGTGTCCCTGTATGCGG	576	948	1491	1707	1473	1582	2480	1741
BOLA1_GAGCTTCGCAACGAGAGCGG_GAGAGCTCACCACAGCCACG	578	1223	1191	1639	984	1255	1081	2977
BOLA2-SMG1P6_TGTAAGGCAGCAAGGTAGCG_CAAGCAGCCGGGCTTTCCAG	993	1988	1043	1804	1433	917	1092	1618
BOLA2B_TCTGTCGCTCACGTGCCCAC_TCTGTCGCTCACGTGCCCAC	3582	5322	5808	8788	6012	11892	16471	14415
BOLA2_CCCGCTGCAGCTTCTCGCGG_AAAGCCCGGCTGCTTGAGGG	820	785	897	566	670	836	988	1438
BOLA3-AS1_GGGCCTTGGGAAGGTCGACT_GAGTCAAGGCGTGGGTGCGA	680	1087	1152	1765	1120	1423	1879	2231
BOLA3_GTTTGCCACTCAGACTGAGG_GATGTTTGCCACTCAGACTG	256	48	179	35	243	76	154	5
BOLL_AAGGATAAGAAGCTGAACAT_AAATTACTTACAGGCCAAGG	100	326	57	120	69	1	4	0
BOP1_GGCACCGGACAAGGTCACTG_GACGGAGCCCTTGATGACGA	246	212	87	327	196	364	295	3
BORA_TCACAACCAAATGTGTACCA_TCTCCCGGAAGTCCTCACAG	1530	1803	1280	1268	1996	1083	744	1197
BORCS5_CTCAACAGCATGCTGCCCGA_ATCGTTGCTGACGTTCCGTG	257	374	326	575	403	758	600	1071
BORCS6_GGAGGAGGAAGACAACGACG_GGAGGAAGACAACGACGAGG	9	3	2	54	55	7	140	0
BORCS7-ASMT_GTCCAGGCAAACATCTCTGG_GGACAGTTTCATTGACTCTA	973	1370	1069	1365	1258	902	715	2301
BORCS7_GATTACGTCAGTACCACAGG_ACGGAGAAGGTGACCACCTG	137	317	393	192	321	247	1538	774
BORCS8-MEF2B_GGCGCTGTTGAAGATGATGA_GAGTCACTTACATACAGCCG	650	795	1111	1211	785	643	431	258
BORCS8_ACACTGTGGAGTACGCCTGC_CCAGGGAGCCATCTACACTG	248	523	455	854	449	585	400	1149
BPGM_ACTCAACAGCGAAGGAATGG_AAGAAATCTACAACGACCGG	130	254	331	630	624	435	347	836
BPHL_CAATAAGAAGCTCTTCACGG_GAAGACAGCATGATATATGA	399	764	442	401	499	158	101	239
BPIFA1_CAGAGGCTTGGACATCACCC_ACAGCCCGTAGAAGACAATG	126	196	400	445	305	329	125	721
BPIFA2_GAGAAACTGAAGGTCGACCT_TAAGCTGCTTCCAACTAACA	125	258	0	269	144	191	0	130
BPIFA3_AAGATGAGGAGCCTCCAGAG_CTGGTGGGCTGGCTAATCAG	918	2093	1566	3261	2034	2085	1767	2136
BPIFB1_CGTCATGTGGAACTCCACGA_GGCTGGTGGCACAGTCACTG	770	1215	699	994	1281	1628	781	1639
BPIFB2_CTGCTGGGAGAGGCCCACGG_GGCAGAGATGCTGACCACAG	305	464	478	640	512	1068	401	1200
BPIFB3_CCAGCACACTGTCCACCACG_GCTGCAGAAGGCCACCAAGG	104	202	259	285	96	243	71	86
BPIFB4_AGTGTGGCTGTGGTAAGTGG_GGAGCCGCACGGACACCCGA	409	365	486	361	447	531	359	529
BPIFB6_TAGGGCTACACTCACCACTG_AGGGAACATGGAGATCATCG	316	1115	1050	1013	839	266	304	302
BPIFC_TCAAGGCAAGGATTACTCAG_AGGAGTTATACAGAACACTG	97	257	1	378	295	367	408	319
BPI_GTTGACGGCCGCTGTCACGG_ACATCTCAAAGAGCAAAGTG	931	1164	1155	1447	821	777	535	448
BPNT1_TGATCCTCTGGATGGAACCA_GGTACTGAAGAACATTCCCA	735	895	1162	1653	1590	323	645	465
BPTF_GGAGGACATGGTCTCCGAGG_AGAGGAGGACATGGTCTCCG	13	52	142	63	111	61	128	1
BPY2C_AATACCTTGCTTCAGTCCAA_TCAGAAGAGTCACTTCACCC	73	447	222	440	446	184	128	270
BPY2_CATACCTTTGGACTGAAGCA_GCCCTCTGTAAGCAGCACCT	9	25	63	124	79	40	118	1
BRAF_GGGCCAGGCTCTGTTCAACG_ATACCCAATAGAGTCCGAGG	656	1012	1081	797	907	628	179	435
BRAP_GATAGAGAAGGACACAGCAG_GAGACCATGAAGTCCAACCC	11	149	1	104	48	36	53	0
BRAT1_CAGGAGTGTGTCCACCGTCG_TGAAGAGTCCTTGTGCTCCG	233	280	377	441	638	331	281	690
BRCA1_GCAGAACTAGGTAGAAACAG_GAACTCTGAGGACAAAGCAG	181	134	254	98	281	37	10	2
BRCA2_AATATCTGGAACTTCTCCAG_GCAGGTTCAGAATTATAGGG	222	187	485	378	288	72	6	70
BRCC3_TCAGCGGGCCTCTCCTACAG_ACCTTGACAGACACACAGGT	1155	1611	1614	3399	2017	2713	1802	2116
BRD1_GCAGCCCGTGAGTCTGAAGG_GGAAACGGTTAGAAGCTCAA	1	71	0	82	65	57	143	178
BRD2_CAGATGAACCACTAGAACCA_TAAGAACAGCCACAAGAAGG	126	2	150	222	222	180	184	20
BRD3OS_CTGCTCAGGTACGTCCCAGG_GGTGTCCCTGTACCGGAGGC	767	1663	1860	2369	1229	2228	1792	2425
BRD3_GATGCCAGATGAGCCCGTGG_TGAAGGTACACAGCAAGTGG	303	216	361	551	485	390	235	161
BRD4_GAGCCACCCACCCATCATCG_AGGCACCACTGTCATGACAG	656	918	478	466	306	815	253	137
BRD7_GTCGGACAAACACCTCTACG_GAAGTCACCGAACTCTCCAC	883	985	739	550	424	151	502	558
BRD8_AGGAGAGCGAACCATCACAG_CAGGAGTCAGGACTTAGATG	0	1	1	0	54	0	3	1
BRD9_GAGCTACAGCAAGAAAGTGG_GAAGCACAGGCGGAGCGCGG	249	233	342	363	433	450	342	280
BRDT_ACAGATATCACAGAAACCAC_AACAAGGGTAGTATTGGCAG	0	0	0	11	40	4	0	0
BRF1_GTGTGGCGAGGAGGACACAG_TGTACACCTAGGCTCCACCG	43	89	130	208	79	139	146	21
BRF2_GTTAGTCGCAGCCAGCAACG_CTGTTGGTAGTAGGCAACCG	47	0	144	2	139	9	1	0
BRI3BP_GAAGAACAGCTACCGCCGCA_AGAAGGTGTTGACCGTGCGG	312	148	364	753	771	193	380	593
BRI3_GATACCCACCCACCATCCCA_GTTGGCAGGATAGCGGGTGA	100	273	478	490	398	264	340	806
BRICD5_GAAGACCAAGCCCTCCTGCG_GCCCAACCAAACCATCCTGG	48	79	13	0	130	0	6	0
BRINP1_CCAGATCATGGAGTACACGC_GGAAGCATCCATCAGCACTG	79	272	109	322	42	145	104	128
BRINP2_AGTCAGCATACTCCTGAGCG_CCAGAACTGGGAGATAGCTG	54	290	184	240	68	1	85	77
BRINP3_AAAGCCAATATAGTGATCGG_TCATCAGCCTGCCAAGACAA	65	199	535	445	208	157	84	44
BRIP1_AAAGCACTATGTCTTCAATG_ACAAACAATGACATGAACCA	84	201	56	226	170	5	62	14
BRIX1_AAATGGTGAAAGTAAACACG_CAGTCATCTTCAGTTCAGCG	719	758	510	376	244	93	72	45
BRK1_GAATAGAGTACATTGAAGCT_AATAGAGTACATTGAAGCTC	83	278	480	487	375	192	65	318
BRMS1L_TCCGAGGATGGAGATAGCTC_AATGCCAGTCCATTCCCGAG	667	1258	1741	1865	979	1315	2014	2366
BRMS1_GATGACAAACTGCACGCCAG_TCTCACTGACACACTCGCTG	35	167	203	198	107	143	52	7
BROX_TCAGTGGACACCAGAAACAT_AAGTGACTTGAGGTCATCCA	763	933	1154	1423	892	734	809	939
BRPF1_GTACATCGAGAAGTCTGCAG_AAGAGATGACGGCACTGCGG	384	839	805	982	977	735	458	1197
BRPF3_GCAGATGGGAGTGCAAGCGC_GAAGAGCAGGAAGCTCAAGG	52	119	77	110	97	329	110	308
BRS3_TCAGCCAGTAGAGAGCAAAG_TGACACCTCTCTTACCACCC	970	1377	1800	2062	1779	1600	1151	1553
BRSK1_CAAGGGCACCATGTCGTCCG_GGCTCCGCATGGCTACCCGG	822	1499	1000	1807	1636	1400	2742	1954
BRSK2_TGAACCGGCACGGCAAGCGG_GGTTGATATCACCTACACGG	244	151	557	239	396	319	380	269
BRWD1-AS2_GCGGCTGCCCGGGCTTTGTG_GCGGCTGCCCGGGCTTTGTG	9	96	16	66	158	104	154	111
BRWD1_TCTGTAGCAATCTGACTGCG_AGAATACAATGATTGCTGCG	1084	1748	1231	3040	1938	1460	1385	1251
BRWD3_AGAGCATACTCTGTTAATGG_GTGGAAATAGCCATGACCCA	16	39	53	111	146	125	14	16
BSCL2_TCCGCAATCAGATGTTACAG_AGAGGGTCAGCTGTCCGAGG	1274	1621	1552	2166	2337	1592	1139	1915
BSDC1_GTTGGCGATCTGTGTCACGA_TGAGCCCTATGATGGCACCA	687	496	717	1315	677	457	409	682
BSG_GGATCGCAACCACCTGACCC_CGAGAAGCGCCGGAAGCCCG	245	743	508	575	352	467	130	448
BSN-DT_GATCGCGGGATCCTGGGCCC_AGCGCATGCGCGGGCGCCGG	297	727	638	967	762	788	762	936
BSND_GAAAGTCATGAGCTACAGTG_GCTCATGAGGAACGTACCGA	108	396	29	358	369	64	549	452
BSN_TGGGCTTGACAGCTGTACGG_AGACATGTCACTGCAAACGG	161	347	263	113	335	346	304	137
BSPH1_TTATGACTGCATCAAGTCCA_AACAGGGAAGATGCAAGCTG	98	248	207	80	196	101	182	61
BSPRY_CGAGGGAACTGGTTATCCAG_TGCCATCACCAAGTATGTGG	1263	2574	2390	2683	2212	2387	1258	2151
BST1_CCATACAGAACATCGCTCAG_GCTCGGGACTCAGCAGTGCG	887	2215	1766	2746	1769	1938	1934	1818
BST2_CTGGATGCAGAGAAGGCCCA_AAAGAAAGTGGAGGAGCTTG	12	0	2	1	12	1	0	0
BSX_TACACCCGGCGTCTTCTCAG_GATGGGCGTGAGGAGCCAAG	31	287	44	189	77	157	157	171
BTAF1_GAAAGGATATCAAGTAAACG_GAAGAGTAGTAACTGGCCCA	171	157	225	503	340	76	26	73
BTBD10_TGAGAAAGGAGAGTATGAGG_CCAACACGACAGCACCATGT	66	362	214	390	227	123	0	81
BTBD11_TCAGGAGGAGGAATACACGG_GGTTTCCGGATGCTGAACTG	671	1206	947	1068	1548	738	1071	1308
BTBD16_GAGCTGGAGGAGCTTCTGCG_GAACAAGGACATCCAAAGTG	136	237	510	382	427	209	93	143
BTBD17_CCGCAGGTACCTGTACTGCG_GCTAAGTAACCAGAGCGAGG	807	1001	1051	1185	1436	1531	450	852
BTBD18_TTGTAGCTTAGTGCACATGG_GGAAGGGTCAGGCCACACGG	474	416	256	375	326	43	212	170
BTBD19_GGTGCTGGAAGTGCTGACAG_TCAGCAGGCTCACAGAGTGG	607	1017	815	1206	1133	1005	1038	1487
BTBD1_AGACAAAGACTAGCAAGCTG_TTTCTTGGCAGTATAAAGAG	9	0	0	1	12	0	0	0
BTBD2_CACTGCAGACGCCATCACCG_GGCGAAGCGCTCCTGCACGG	3660	5628	5632	6692	5133	7016	6755	7116
BTBD3_CTCATTGAGAGTTAATACCC_TGGAAACGGTGACAGCGCTG	318	543	575	592	294	338	227	365
BTBD6_AACAACCACCAGGAGAGCCC_GAGTTCGCTGCCGTCCAGGA	0	79	0	16	57	18	0	18
BTBD7_AAGTTGTATAGCCTTGACCA_AGGACTGGGCAGACAGACGG	96	255	147	283	262	231	27	266
BTBD8_GCGGCGCCGGCTGAAGGCGA_TCAGAAGCATGAAATTCCAG	91	316	67	343	143	125	15	46
BTBD9_TATGGTGCAGAGATACTCAG_GCTGACAGATGAGAAGGAGG	66	2	71	43	56	56	10	0
BTC_AGGACACTCCACTTACACAC_AGTGATCCTTCACTGTGTGG	566	1363	1174	1408	992	1037	565	619
BTD_GAGCGTGGCTGACCATCACG_GATGTATGACAATTTCACCC	356	518	961	963	571	1055	1041	627
BTF3L4_GCTGAACAGTTCCCACGGCA_TTGAAATACCTACCTTGCCG	815	1848	2173	2747	2102	517	887	1134
BTF3_AGGAGAGGAAGGCGATGCGA_TGCTCGCAGAAAGAAGAAGG	192	72	79	68	47	0	0	0
BTG1_AGTGTCCTACAGAATTGGAG_CAGCCGAATCAGCTGTAAGG	212	179	234	217	182	203	29	34
BTG2_TGCCCAGCGAGCTGACCCTG_TGTGGTTGATGCGAATGCAG	1463	2201	2115	3916	2460	2618	3955	3975
BTG3_GGATCCTGAATGATAATCAG_GATCTCCAGGAAAGTTACCA	23	2	0	1	11	1	2	0
BTG4_GCCAGAGGAAACGTCTGATG_CTCCTGGGAAACACTTACCA	405	618	318	571	700	73	407	717
BTK_GATGCTCTCCAGAATCACTG_GCTGCTGAGTCTGGAAGCGG	442	620	885	679	549	232	248	270
BTLA_AGTAAACGATACAGGAGCCA_TGCCTGAGAAGGCACCAAGG	88	238	228	92	34	0	12	5
BTN1A1_TGAAGAAGGTTTGTTCACTG_TGAGGGTGAGCAGACATCTG	145	451	281	236	590	122	12	87
BTN2A1_AGGTGGCAGAGAGAGAACAG_GTCTCTGATGATCACAGCCG	431	803	836	689	517	733	432	847
BTN2A2_GTGAGCAAAGACATCAACAG_GATGGAAACCTCCTTCAGGG	407	501	638	812	773	270	193	154
BTN3A1_GCCGAGGAGGGAACTTCTGA_TGTCTCAGGAATCTGCCCAG	696	1033	681	970	1034	805	797	1411
BTN3A2_GAGCAGCTGGACCAAGAGGA_ATACAGTGGAGCAACGCCAA	551	885	1358	1693	1202	840	295	523
BTN3A3_ATAAAGTGGAGCGACACCAA_AATAAAGTGGAGCGACACCA	81	259	36	254	100	200	27	62
BTNL10_GTGCCGAGGACATGGAGCTG_GAAGTCTCTCCGTTCCACCC	2160	3576	3002	5327	3912	6249	6912	5948
BTNL2_GGTGACTGAGATGCAGATGG_GGAACAAGTGACGTCCACAG	106	342	44	251	112	138	224	423
BTNL3_TGTGAAGGACTCCATTGCAG_ATCGTGGGATATGTTGACGG	1653	3614	3513	5179	4245	3682	2966	5038
BTNL8_GAGCCGAGAGGTGGAATCCA_GGAGCATATCCTGTTCCATG	15	0	1	97	72	87	1	145
BTNL9_GAACGCGCTCTTCCACGCAG_GTTCAGTGGAGAGACCACCA	1005	1662	1878	1661	1274	828	1048	570
BTRC_TTATACAGGCATCGCAGCGA_TGCGATGCCTGTATAACCCA	314	785	806	815	1089	619	500	1648
BUB1B_CTGCGATACTGTGAACACCA_AAGAAGGAGATCCTCTACAA	1183	1316	1425	1108	1238	198	134	610
BUB1_GGTGGTGGAGACATCCCATG_GAGCCCAGAAATACAATCAA	660	787	598	199	190	17	13	109
BUB3_ACGCACGGACGTGTCCCAGG_GGGATCAGACAGTTAAACTG	42	141	0	1	27	0	1	0
BUD13_GCACCTGAAGAATTATGCTG_TACTCGGCCTTGGAAAGCGG	537	842	1024	814	878	165	373	430
BUD23_GTACCCTGAGAACTCAGAGC_ACAAAGGCAGGCTTCTCCGG	17	89	1	0	27	0	0	0
BUD31_AAGCGGAAAGCCATCAGCAG_ATCAACTCCCAGCCATCTGG	736	146	232	231	322	55	7	46
BVES-AS1_AGCAACTTTGTCGGCCCTGG_GAGGTGGGAAATCCTGGCCG	724	1251	961	1575	952	1073	1230	1715
BVES_GAGAATCTATAAAGGCACAG_ACGAAGAGAGGACATGCTGG	38	85	119	172	83	1	95	0
BYSL_GCTGACTGAGAAGCAGACAG_TGTACACTTCTAGGACCCGG	283	346	58	95	41	0	2	0
BZW1-AS1_CCAGCGCCGCGGCGCACACC_CCAGCGCCGCGGCGCACACC	322	1338	554	1060	787	971	690	694
BZW1_AGAGTGTTTCTGCATATCGA_ATGGATAACAGACTGATGGT	243	591	608	861	787	360	146	539
BZW2_GCAGTCCCTGGGCACCAGGA_ACCGACAGCTTAGTCAAAGA	101	196	131	152	125	194	44	93
C10orf105_CACTCCCGGGACCCTTGCAG_GCATGCACTCGTGAGCCCTG	24	185	21	200	58	1	55	147
C10orf120_ACGTCAGTAAGCACATAGAG_CAACCAAGATAAGAAAGAGG	70	232	189	315	233	61	10	186
C10orf126_GACGAGTGGCTTGAGAGACA_GACGAGTGGCTTGAGAGACA	423	781	546	1052	1134	1480	988	1023
C10orf142_GCTCAGGCAACTGACCCGTC_GGTTTGTATGGATGGCAGCA	892	1235	1274	1242	943	891	444	450
C10orf143_TCGGCCGCTGGCGACAGCGG_CCGCTGGCGACAGCGGAGGG	189	292	236	628	565	533	151	599
C10orf25_AAACGAACAACGCTTTCGGG_GAGCGACCCTCTATGGTCCC	303	175	496	430	404	313	336	54
C10orf53_GTTGGCCATAGATGGACATG_GAAGATAGAAGACTGGAATG	233	207	224	268	251	147	139	209
C10orf62_ACATAGAGACCTTCACCACG_GGAGCTGAGGGCCCTCGAGG	285	1038	938	755	697	534	533	1024
C10orf67_GTTAATCAACAGTCTCTGCG_GCAGCAGACCCGCAGCTCGG	53	105	48	156	17	0	29	22
C10orf71-AS1_GAAGATCAGTGACCAGAAGC_AATAGCTTTAGCAATCATTC	547	562	534	779	632	393	214	469
C10orf71_GCTAAACGGATACCAAGAGA_GGAGGGAAAGCCCTGCCCGG	126	104	275	25	129	7	25	0
C10orf82_ACTGAAACCTGTCAACTCCG_AAGGTCACTGAATTTGGCTG	329	868	656	1360	1166	1089	1288	1148
C10orf88_ATATGGTTAGGTGTCAGCAG_CCACAGCCTCCTCCTCACCC	1206	2990	3002	3635	2680	3048	2929	2474
C10orf90_TGTGAGCGAGAAATGAACTG_TGTGAATGTTGACTCCGCTG	65	13	0	111	146	107	305	508
C10orf91_CCCTCTCTGCAGGGTACCTC_GGCCCAGAGGCCAGAGCCAC	410	473	785	1040	1294	1377	2620	2054
C10orf95_CGACAGTCCCGAGATGCCGG_GAAGTCCGGTAGCTGCAGAG	1865	3333	2959	3629	2719	3174	2294	3905
C10orf99_AGAGAAGCAGGATACAGAGC_AAGCAGGATACAGAGCAGGC	81	229	209	377	368	277	339	497
C11orf16_TTTGCTCAAATACTGCAGCG_CACAGGAATGGAGCATCCGG	378	1197	676	1467	898	1354	998	1555
C11orf1_ACCAGGAAAGATATGACCTG_TTCCTCACAAACCCACACTG	104	235	371	560	214	204	56	821
C11orf21_CCGCCTCACCAGCTCCAGGG_AGAGGTGTCCCAGAAGCGGG	107	372	298	110	268	104	105	6
C11orf24_GGAGGCCACAGTCATACTGG_CAAGAAGAAGGACTACACCC	0	0	1	0	55	8	0	0
C11orf42_TGAGGATAGACCCTGCAGCA_GGTAGATGACATAGATGCTG	0	36	0	56	18	43	33	11
C11orf45_GTTACCCTCACTCCTGACAG_ATGGCAGCGTGCGTCCAGGG	188	407	141	417	341	551	53	55
C11orf49_GCACACTGCATCCTCCATGT_ACATGTCCTCACCTACATGG	990	1463	754	1220	1134	727	366	375
C11orf52_GAGGAGTCCAGGCCTCATGT_ATGGGAAACCGGGTCTGCTG	349	712	650	516	505	300	213	160
C11orf53_GGGAGCATCGCCCAGCACAG_GCTGAACAGAGAGCCCGCGT	72	352	173	181	212	335	505	338
C11orf54_GTAGGCACCCTCCATCTGCA_CATGTGAACCCTGCAGATGG	38	0	43	24	12	266	41	136
C11orf58_CCACATCACCTTCTCCATCA_GTAGAAGACCATGATGGAGA	525	717	392	695	376	351	548	651
C11orf65_CTTCAGGAAGAGGATCATAG_GTACTACTCAGGAAGTCTGG	575	448	651	911	545	489	598	1365
C11orf68_TACACTGCAATCCAGCCCAC_GAAGAGGAGGGCTCTCCAGG	83	62	0	58	59	164	139	388
C11orf71_GTTGAACACCATCTTAAATC_TTGCAGACTCAGATAGCTTC	319	505	705	660	751	383	373	1077
C11orf72_GCTATGAAGGTGACAGCGTG_GCTATGAAGGTGACAGCGTG	88	149	218	390	117	577	362	824
C11orf74_GCTTCCAGGAGAAGTGGAGC_GCTGCTGCTTCCAGGAGAAG	1474	1967	2420	2709	2118	1440	1431	1855
C11orf80_GCTGGACTGGAAATGCACTG_GGACTCAGCCCAGGGCACTG	494	1305	605	867	1280	1002	619	1126
C11orf86_GCTGACTCAGAGTCACGCTG_CCCAGCGAAGAGGCAGCCGG	235	165	144	452	625	324	247	600
C11orf87_TATGAGCGGGATCACTGCAG_GGACGAAGAGGACAACGACG	114	380	253	475	370	246	281	452
C11orf88_CCTCAGATTCCTGTATCTTT_GAAAGTAAAGTATCTCCAAA	298	804	454	694	684	149	74	242
C11orf91_AGAAGCGCAGAGGCTCGTAG_GGTGAGTAGAAGAAGCGCAG	280	81	251	460	239	122	210	455
C11orf94_GTGGCTGCGAGAGTTCCAGG_AAGAGGCTGAGCCCAGCCCG	36	56	209	20	57	52	12	164
C11orf95_GAGCCAGAGGAAGACGAAGG_GCGGAGCCAGAGGAAGACGA	13	6	68	2	37	7	12	9
C11orf96_GCGACAGGCTCTGCGTGCTG_CATCTGCTCCAGTTACCAGG	3215	4505	4388	6651	4286	6761	6156	8392
C11orf97_CGCCTTGGGCGCCACCACTG_TGGAGCTGAACTCACACTGC	161	199	124	462	472	138	65	55
C11orf98_CGCGACTATGGGAGCTCCGG_GTACGGACCGTGAACTGGAG	687	1075	1145	1329	604	826	375	606
C12orf10_GATGTATGAGAACTTTGTGG_TAGTGAAGAGGACAGCATGG	0	1	0	0	38	0	1	0
C12orf29_ATAAGCCAAGATGATGGCGA_AATGCCGTGTGTGTTTGTGA	1343	1777	1730	2964	2285	2251	2299	2304
C12orf40_GGATGAAGATTGTAGAAGCA_TAGATTCTGATGGAAGAAGG	106	147	323	530	135	96	3	113
C12orf42_CTGTGCTTACAGAACACCTG_GAAACTGAGGAGAGAGCCAG	362	628	541	999	726	933	671	1151
C12orf43_AGTGCATAGTACCTGAGGCT_ACAGTGACGAGGAGTGGCGG	69	75	107	83	37	1	0	0
C12orf45_TCACCCGTCCGTCACCTCCG_GTCCAAGGAGCTGCTGACGG	151	327	146	67	74	1	59	1
C12orf49_ACCATAATCAGCCCATCCCG_GATTATGGTCATGAACCTGG	622	1440	1124	1495	1130	825	540	647
C12orf4_GCTGGTACATGATATGTCAG_TCCGCTCTCCTTAAGCACCA	143	528	244	392	252	649	279	335
C12orf50_TATCAGTATGAAGTGCAGAG_AATGGCAGTGAATTGCAAGA	219	391	273	478	332	70	59	113
C12orf54_TCTGGAGAGCAGCCATCAGG_TAACCATCACTGAAACCCTG	961	1592	1667	1764	1431	1182	1647	1723
C12orf56_ACCCGCCCAAGTCCATCCGG_GCATTCTTATCCCTAGACTC	65	79	141	154	126	6	0	50
C12orf57_CTATGGCTTCAGCTGCGACG_GCTGCAATTCGTGCTGCCCG	722	1182	1126	1702	1114	1248	2232	1831
C12orf60_GAGAAGATTCCAGACTCCCA_TGCAATGGCCATGTGCTCTG	17	85	74	30	149	110	0	0
C12orf65_ACGTTCCTTATGAGCACCGT_CACGTTCCTTATGAGCACCG	702	1288	1156	1087	1076	1147	2092	1102
C12orf66_GTGAGGAGCAGTCCCACCCA_AGAGGCCAACAAGAGCGCGG	241	913	246	415	326	391	433	684
C12orf71_CTGACCTGAACCATTTCCGG_TGGGAAGATGCACCTTCCAA	1449	2977	3791	3665	2982	3180	2098	4148
C12orf73_GGTGCACAGGTACTACCGAC_TCTCCTGGCCATGTGCGCAG	437	754	739	701	442	838	1143	1087
C12orf74_TGACAGGCTGAAGCTCAGGA_AGGAGCCTGCCAAAGAACCA	512	767	735	1076	1160	774	1074	1688
C12orf75_CCGTAACAGAAGATGACAAG_TATTGACAGCTTCAGATGGT	355	535	593	445	396	244	370	389
C12orf76_GAACCTTAGGAGCTGTAAGG_GTTCTTCAAGCTCTGCAGGG	467	391	502	195	348	95	78	31
C12orf77_ACAAGGGAACGTGCAGACGC_TACCCACTGGGAGCAAACAA	113	221	54	154	206	165	112	530
C12orf80_ACAGCTGATGGGTGAGCAAG_TCTGAAGTGATTAAGGAGCT	167	672	247	266	569	331	275	141
C13orf42_TCGGCCGCCGTCTTTCTCTG_ATATCCTCGGAGTGTCTGCG	1332	2206	1951	2813	2423	1793	1490	2784
C13orf46_TGATCTGGGAGACCATGCTG_GGAGGATGGAGAAGGACACG	252	364	336	469	309	193	195	23
C14orf119_GAGGTGATGTAAGACATCAG_ATTGAAGAGGATGACTCCAG	452	1373	947	684	1050	206	238	717
C14orf132_ATTGGCAGAGGAGTTAAACA_GTGCCGTCCTCAGAAGGTGA	521	979	1190	1731	1403	1113	1236	2046
C14orf178_CCACTGGGTGTCCCGAAACA_GCTTTCCGGCCGTTTGCCTG	1327	2185	2745	4935	2860	2718	3781	2671
C14orf180_CTGGCCCTGGGCCTATACTG_TCAGACCAGAAAGAATGAGG	89	338	574	272	177	208	74	53
C14orf28_ATTGAACTGTGTGAAGAGCA_GACAAGAGGAGAAACTCTGG	93	136	704	765	351	146	116	386
C14orf39_ATCTCTTGCTCTGATGACAG_AGAAATTCAAAGCAGAGTGT	517	347	974	1535	964	832	641	887
C14orf93_TGTAAGAGTGAGACTAATGG_GCAGAAGGCAGTCTGTCTGA	77	131	0	0	79	1	100	19
C15orf32_CCACCCACTAGCTCAGCTAA_GGCTCATGAAATTCTCTGAG	1622	3004	3210	4327	3524	2405	1338	3034
C15orf39_GCCATACCGGTAGAGTACAA_AGAACGGGAAGCCTTGACAG	40	265	45	47	104	30	22	111
C15orf40_GGGATGCTGCGGCTCCGCAG_GAAGGTGCCTCAGCCCGCTG	834	980	1671	1106	965	1252	1868	1599
C15orf41_CTAGAAGCAAGTCTCTCAGC_GGTCATGCAGGTAGGCGTGG	1089	1661	1483	1977	1703	857	626	1138
C15orf48_CACAGTCATGAACACCACCA_CTTGGTGGTGTTCATGACTG	104	27	64	102	117	329	271	568
C15orf54_CCTTGCTGTGTGCTGAGCAC_AGACTCACTATGAACAAAGT	548	1087	585	867	774	520	1408	1165
C15orf56_CGGCGGCGAACCCAGAGCGC_AAGCCCAGGAACGCTCGAAG	63	201	0	64	71	102	251	228
C15orf61_GGTATTCCAACTTTATTATA_TGACGCACACTTTCAATACA	323	419	866	1070	1032	102	24	168
C15orf62_GCTCAGCTGCTTGAAGAAGG_AGAGAGCGCCGATGGCAGGG	590	447	470	708	464	350	86	215
C15orf65_GGATTGCCAGGGTTCACACA_CTGCCTCCTTGTGTGAACCC	364	997	1029	1158	1295	622	274	829
C16orf46_AAGGCCTCTGGGAATCCCAG_GCAGTCAGAAGAGAAGGTGC	45	0	14	215	93	0	1	2
C16orf54_CAGGCGTTCAGCCAACACAG_GGTCTGGGCGGAGAGCACGG	96	84	121	229	159	175	89	18
C16orf58_CCAGGGCAACCTGACACCAG_GAACTGCTCGGAACACAGCG	366	610	289	508	561	1038	1114	427
C16orf70_AAACGAATGTACATCTACAG_AACATGCACGACCTACAGCA	56	385	659	176	281	443	176	569
C16orf71_TCAGACCTTGAACTTGGCGG_GCCCAGGGAGAGCCCAGCGA	1	0	0	0	9	0	0	0
C16orf72_TTTGTAGAGATTGGTGACGG_TCTCCTACACATGTAAGCAG	726	1283	1495	1127	1185	384	123	247
C16orf74_TAGTCTGGCTGGATGAGACA_GAAATCGACCCAGAAGCCTG	1191	1903	1957	2426	2194	1539	2293	3119
C16orf78_GAAGAAACAAGCTCCCGAGG_TTAGATCCCATGTTACAGGA	592	728	946	862	813	250	226	402
C16orf82_GAACAGAAGGCTCAACACCC_TGTTCAGCCGCACTCTCCGG	1718	2227	2536	4142	3049	3620	4354	4600
C16orf86_TAGTTGACGTACTGGTACAG_GAGTGACCACAAGGCCGAGG	71	4	2	0	115	0	0	0
C16orf87_GATCATATCAGACGAGGAAG_TCACAGTTACCTGTAGAAGG	20	62	237	254	319	58	181	258
C16orf89_TGACAGCACTGCCACCGCTG_AGTGAGGAGGACCACAGCGG	391	330	443	348	208	108	26	423
C16orf90_AGGGACAGCCTGGGAAGCAG_GCTGAACAGAGGCTGTTACG	113	394	73	119	193	607	469	804
C16orf91_ACCAGATGATCAGCGCCACG_CCTGAGGGAGGAGAGCGAGG	104	611	153	58	199	58	16	20
C16orf92_GTGCCACGGCGTCAGCCCTG_ACCTGAGTTAATGAACACGA	102	303	227	470	389	171	416	591
C16orf95_GCTTTCCTTACCGAATGACG_GATCTTACTCAGATGCACCC	8	0	0	1	5	1	1	0
C16orf96_ATATGTCCACTGTTGTCCCG_GCTGAAGAACATGCTTGACA	1216	2191	1733	2926	1883	2120	1350	2582
C16orf97_GAGTTGTCCAGGGAACACAG_TCACCTGTATTGGACCTCCA	639	2028	1495	2110	1528	1504	1494	2077
C17orf100_AGGACGCCTCGAGGATGCGA_GGAGGATTCCACGTGCCGGG	0	33	0	29	83	134	0	231
C17orf107_GTCTTCCCTGGAACTCTCCG_TTCCAGGGAAGACAGAAGCG	175	102	268	293	53	148	23	226
C17orf113_GCTCTCATATTGACCCAAGT_GCTGACTACTGTGTACTGCA	195	315	142	316	392	225	177	120
C17orf49_GGTCGGAGAGATCTTCTCGG_TGGCCGACTCTTCTCCTGCG	898	2112	1588	1401	1205	1371	1390	1016
C17orf50_GGGCGCTCAGGAGTTCCCAG_ACGAGGACGAGGACAACCAG	0	0	85	43	48	0	0	0
C17orf58_GACTCGGAAGAAGAAGCCGT_ACACGGCTTATTGCAGCTGG	462	1215	934	860	772	486	603	416
C17orf64_GCATGAGCGAGTCTCTAGCA_GGGCTGCACAGCAACATCAG	95	523	264	497	304	412	242	344
C17orf67_GTAAGAGACAGCACGAGCAC_TACTGACTGTCTTCTCAGGT	167	382	258	554	243	31	192	125
C17orf75_CGAAGAGGGAGGCTCAGCCG_CAGTAGTGGCTGCTGGACGG	789	1639	1252	1702	1884	1483	1512	2081
C17orf77_TGGAATGACAGCGGCTGGCT_TTAAGGCACTGGAATGACAG	3	16	18	0	18	1	0	0
C17orf78_GTCAGAGCCAAGGCACTGCA_GTCGGCAACTGCTATCTCTG	856	1316	1513	1939	1756	1090	1522	1291
C17orf80_CTGTGAGAACTTCAACACCA_GGAAAGAGCAGCTACTACAA	855	968	1229	1838	1083	701	833	772
C17orf97_GTACAAGGACAACGACGGCG_GAGGCGCCGCCTGTGATGGG	783	1053	1545	1723	1603	1806	1973	2329
C17orf98_CGTGACTCTGGAAGTAGCTG_AGACGGACGTGCTCTGACGG	728	1626	1173	1113	949	1307	970	2213
C17orf99_TGTGACGTTGAGGTTGAAGG_AGCAGGTTATGAGCACCCAG	212	656	639	1141	683	631	625	1449
C18orf12_GAGAGAATAGTGCATTGTGA_GTACAGAGAATATAACACAA	90	148	299	225	208	16	3	34
C18orf21_GATACTGACTGTCCAGATGT_GCTGAGTTTACTTGTAGGAG	97	127	152	283	255	144	38	1
C18orf25_TGAACAAGAGACAGCCAAGG_AAATTCTGAAATGAAGATGG	0	1	110	0	38	0	0	0
C18orf32_CCATATACGACTAACGAAGG_GGAGCCATATATATACCCTC	82	591	69	316	143	25	40	42
C18orf54_TATATTTACAAACCAAACAA_AGAGGAATTACTACCACTCA	397	255	632	730	839	121	47	218
C18orf63_GAAGTATTAATGCCCAACAG_AAGTTGGTACAAGTGACCAC	250	466	276	581	394	437	237	208
C18orf65_GCGGCGCACACCAGAGTACG_GGCTTTGTACACTTTGTCAA	36	54	7	0	65	54	1	117
C19orf12_GGCAGCTCCATTAGGATCTG_TTAGGTGCCTGGATGACAAG	73	96	70	71	23	89	256	81
C19orf18_TAAGCCTGTTATGTTTCCAG_GAAGAGGGCTCAGAGGACGA	347	832	672	836	785	257	347	373
C19orf25_AGTTCCCTTCAGGATGATGG_TCATCCTGAAGGGAACTGGG	1	0	0	0	86	46	0	0
C19orf33_CAAAGTTCAGGGCCGGTCGG_TGCTCCCAGGTCGAACTCCA	1445	2605	2136	3838	3412	3298	2899	3868
C19orf38_GGATGGTGCTGGGATCGCCA_GCAAAGAGCAAGATGGTCCA	131	161	149	150	177	408	542	657
C19orf44_TGTCTGAGAAGGCTTTGCGC_AAATAATGCACAGAACGCGA	803	2110	1581	1712	1528	1465	1125	1779
C19orf47_CCAAGGCAGACACCACGACA_GCTGTTGGTGATCATTCGGG	585	768	325	923	499	337	681	621
C19orf48_GAAGCAGGCCAGAATCCTGG_TGAGCCACACACCCAGGAGA	576	1180	735	1165	1144	1369	919	1000
C19orf53_TTGGGAGCGATAACACGACC_GAAGAAGATCGAACATGACG	310	125	192	200	154	55	0	0
C19orf54_ACCCGTATGAGTCTCTCCAG_CCCGTATGAGTCTCTCCAGG	123	99	216	325	259	18	136	147
C19orf57_GACAGGGTTCCAGGTGACGG_GAGATGAAGGATGAGGACCG	3	1	19	48	15	20	2	1
C19orf67_CTACCATGGCTACAGAGCAG_GCCCTACTTCCTGTACCTGG	490	1194	1143	871	735	794	953	999
C19orf71_AGCCTGGTACAACCTGCCAC_CCATCAGGCAGGCCACACGC	33	70	96	501	218	183	201	0
C19orf73_GGTGCCGCGTGCAGTTCCCG_AAGGTGGAGTGAGCGCCCGG	39	70	0	147	24	205	144	177
C19orf81_TCCCTAGAAAGCAGTACCTG_TCACCAAGGTCTCCATGCAG	460	976	649	914	507	488	304	511
C19orf84_GCAGCCAGTGGTGTTTCCAG_GAGATGGAACAACCAAAGGA	51	279	297	315	188	147	190	134
C1D_TTCCAGTCAGCCATAATGGC_GTAGTTTATTTGGCAACCCA	367	796	957	487	308	208	80	153
C1GALT1C1L_CAAATTCACATTCGACACAG_GGTCTCCAAATATAACAGTG	335	278	414	532	258	77	53	74
C1GALT1C1_GTAGGTGATGATGCTCATGG_TCATTGTCAGAACCATTTGG	730	1143	1023	1404	1319	566	850	866
C1GALT1_GAGGTATTCTAACTCATACA_TTCATAATGATCCTCATGCA	468	917	892	917	782	525	128	593
C1QA_GGTGGTGTCACAGAAGCCCA_GCTGGCCTCTATGGTGACCG	158	186	256	342	372	342	6	221
C1QBP_ATAATGACAGTCCAACACAA_GCAGAAGGTTGAAGAACAGG	105	460	307	185	194	12	0	0
C1QB_TCGGAGAGAAGGGAGACCCA_ATGATGATGAAGATCCCATG	353	317	184	570	454	102	115	63
C1QC_TGTCAATGACTACTACGACA_CCAGGGAAGGATGGGTACGA	102	383	171	370	359	279	265	387
C1QL1_GATGGAGGCAAAGCACACGG_CAGCACTGCCACCTACACCA	387	805	369	921	301	953	769	1631
C1QL2_CTGGCAGCTGAACTTGCCCG_GATGGCGGGAAGGCTCACGG	59	151	0	217	242	477	261	232
C1QL3_GATGGCGGGAAAGCCCATGG_CAGCGCCGCCACCTACAGCA	58	2	82	185	54	188	41	23
C1QL4_TACCACGTGCTCATGCGCGG_GACGGCGGGAAAGTGCACGG	0	0	0	0	31	0	0	0
C1QTNF12_TCCAGGTGCAGAAGTGACCG_CTGGAAGATGCCGGACACGG	765	1661	1945	2119	1918	1944	1674	2413
C1QTNF1_TGAGAACGCCATCTTCAGCG_CCTGCACATCATGAAGAACG	993	2129	2425	3582	3586	3803	4350	4671
C1QTNF2_TGGTGTGCCATGCTTCCCGG_GCAGTGGGTCAGCAGCACAG	792	522	533	414	481	296	200	605
C1QTNF3_TATGTGTACCTTATGCACAA_GGGCTAGGTCATCTACCTCG	24	78	166	285	208	184	95	323
C1QTNF4_GATGGCGGTGACCTTCGACA_GCGGCAGCGAAACTGGCCGG	302	767	260	813	650	565	971	1275
C1QTNF5_CAGGCTGGCCCGGTAGACGG_TGGGCACTAAGCAAAGACTG	116	164	183	157	266	91	115	399
C1QTNF6_GAAGAAGCGCTTCTGGCACG_GATGTGTGAGATCCCTATGG	296	296	421	286	302	38	74	135
C1QTNF7-AS1_GACAAGTTGCGGGACTTCTC_GTTTAGTCCCAAAGAGCCAA	281	913	766	920	739	744	320	627
C1QTNF7_AGGGAGACAGAGGAGAACAA_GAATGCTGCAGATATACCTG	518	838	855	730	468	387	227	701
C1QTNF8_GAGGCTGAGGAAGTAGACGC_TCTATAGTGGGCCGTACTCG	111	128	151	267	285	222	120	264
C1QTNF9B_CAGGATGTCCTGGCAGCCCG_CTAGGAGAACCAGGATGTCC	710	1080	1166	1642	1085	908	982	1784
C1QTNF9_TCTGAGGACCAGGCCTCTGG_AAGGAGAAGCTGGACCCACG	0	1	0	0	3	0	1	0
C1RL_CCAGGAGGGACACTCACCCA_CTATAGTCAGCCCATCAGCG	270	471	820	881	667	392	192	688
C1R_CCACACAGACTTCTCCAACG_GAGCTTCACCCTGTATCCCG	60	212	256	231	343	86	81	140
C1S_GATGACATGAAGAATTGCGG_GTTGGAGAAAGGGTTCCAAG	0	1	47	0	18	0	36	21
C1orf100_GGAGTCTTGCCAGCTGCCCA_ATAGTGCAAAGAGAGCTCCC	306	580	209	368	477	258	316	406
C1orf105_AACCAATAGGCAAGACAACG_CGTGGAAGACAGCTGTCCTG	292	493	497	498	451	337	367	413
C1orf109_GTCCTCCCTCAGCAACCTGG_GAACACCAAGATCTTGTACA	296	459	420	108	44	51	4	1
C1orf112_CTAAGGAAGTGCAAACCCTG_TGCATCCATAGCTAACAAAG	1252	1871	1215	1795	1478	1095	337	1122
C1orf115_AGCCCAGGAAGAGGTACCGG_GAAGCTGAAGAAGTACGGCA	0	63	16	0	120	22	34	0
C1orf116_AGATCAGGCCAGAATCTCCA_AGATCTTGACACTGACACAG	161	142	81	320	168	90	56	13
C1orf122_CCCGTGACCAGTCTGAGCCC_GGATGCTGGCGATGGAGCTG	7	1	0	44	53	0	50	0
C1orf127_TGAGAACAAGGACTTTGTGG_GAACACCGTGGGCTGAACAC	219	147	192	286	325	353	176	280
C1orf131_GTTCTCTCATAAGAGGCCAG_AGGGAGGAACTGCAGCAGCA	161	421	307	211	89	86	74	300
C1orf141_AATCTTGGCCAGAAGAACAA_AAGAGACCAACAGAATCCAA	127	501	283	550	400	139	17	28
C1orf146_TGATGTTCAGGATTCAGCAG_AGATGAGCTAATAATAATGG	927	1674	1978	2314	1736	573	335	961
C1orf158_GACCAGACCAGATCTCCAGG_GTATGGGAAGAGGAAAGTTG	1	0	0	0	16	74	0	0
C1orf159_GCCTGCTACAGAAGAAACAA_TGTGATCAACACACAAGCTG	261	495	483	778	523	161	40	527
C1orf162_GCAGCTTTCATCCATCCCAG_TTGGCTGGAGGATCTGAGTG	836	921	1135	1237	1398	911	251	774
C1orf167_AGAGTCTGAGAGACTAGCCG_TGAGTGGTAGACATGACCAG	244	568	302	609	373	547	619	181
C1orf174_GCTGCAAGTCTTCCTCTCGG_TCTAGCTCACAGGTGCAGTG	1525	3254	2335	3796	2764	2659	1562	3071
C1orf185_ATGCAGGCAAAGACCATCAA_GGTTCCTGATTTGCAAACGA	207	467	570	647	485	380	109	131
C1orf189_GGTGTCCTGCATCCTTAGGG_CCTAAGGATGCAGGACACCA	155	505	336	672	563	649	369	467
C1orf194_CCTCATGGAAGTAATTGTGG_TTACCTATAGGTATCCTGCG	524	907	1035	930	807	492	170	564
C1orf195_TTGCAGGTCAGAGTGGATGA_CACGCGTACTGTCTCTCCCA	2637	4352	4277	5441	4845	5218	5076	5468
C1orf198_GGTTCCTGCCGGTAGCAGGG_CCACTGTCCAAAGCTTCCCA	59	139	337	311	216	161	164	138
C1orf210_ATTTGGCAGCAAGTGCAATG_CAAGTGCAATGAGGAGCGAG	57	20	0	0	80	2	6	225
C1orf216_ATAGCCGTTGTCCTCCAGAG_ACTGGAGCAGTGCCAGGCGA	101	18	60	157	179	61	181	51
C1orf21_TGAGTATAGGATCAAACCAG_AACAGTGGCAACATGCTTGG	1216	2446	2038	3148	2743	1449	1751	2014
C1orf226_TCGGGCCCTGAAGACCACCC_TGAAATCAGCATGTCCTGGG	678	813	620	1232	886	779	774	1385
C1orf229_GGTGCCTACGAGCTCCAAGG_GCTTCTGCTCCCGAAGACTG	501	1180	1302	1305	1241	1351	1310	1606
C1orf232_TGAGACAGCAGAACCGACCG_AGTGCTACAGACCCTGAGTG	107	270	142	91	273	193	6	20
C1orf35_ACAAGGAGGCCGCCAAACTG_GATGTCCCGAGAGGACAAGG	11	1	0	160	41	210	0	0
C1orf43_TGAGTACCTACGCTATCAGG_ACTACTACAACTGGAAACCC	82	81	56	220	286	200	170	328
C1orf50_GCTGTAGTTTGTAGGCACCA_TTTGCAAGAACAAGCCAGGA	376	1016	769	1083	1190	437	578	1087
C1orf52_GATGTTATCCTCCTCGTCCG_TCAGTGGTGTAGGTCTCAGG	602	1039	911	1064	1423	600	388	486
C1orf53_GTAGGCCGGAGAGAGCGGCG_GGTGAGCGAAGAGTTAACCG	0	1	1	1	38	1	1	0
C1orf54_CAGCAAAGATGGCTACAAAG_AGAGGATGAATATTATCAGG	491	907	690	757	700	238	308	162
C1orf56_GTCCTCAGTAGACCTCCCGG_AAAGCCGGTGGACACCGTGG	280	435	0	185	335	142	796	1148
C1orf61_ACCTGGTGGAGATTCCACAA_TAGAGCCACATCCAGCACCA	201	540	611	613	411	87	128	475
C1orf68_GAACCTTTCACACAAGATGG_TGGAACTGGGCATTTCACAG	20	0	135	35	58	2	0	4
C1orf74_TATACCTTTCACCTGAACCA_GCACCTCTCCAGCTAAGTGA	168	303	209	427	378	127	37	120
C1orf87_CAACCAGAAACTACTAACAG_AGTGAAGTTAATGGGAACTG	128	254	110	579	468	100	13	314
C1orf94_AAAGGGATGTAGCTCAGCAG_TGTACCCACAGCAGGCAGCG	37	196	59	188	279	8	94	126
C20orf141_CCGATCCCAGTTCCTCCAAG_TCCGATCCCAGTTCCTCCAA	447	1402	556	973	806	617	1235	1328
C20orf144_AGATTGCGCGGAGCGGGCGA_GAGGCCGGCTGACATGGACA	186	371	349	537	476	432	879	1744
C20orf173_ACTGCGGAAGCTCTCTGACC_ACTTCCCGGAACTGAACCAA	413	765	768	1106	963	1268	848	1274
C20orf194_GAAGGGACTTGGCTTGATGG_GACATTCCTGACTTACTGGG	2	0	2	143	55	137	158	25
C20orf202_AGAGTCTCCTGCTCACACTG_GAGGACGCCAGGTCCAGCGG	955	1973	1873	2076	2129	2871	2782	2551
C20orf203_AAGACAGGCCTAGGAAACAT_GATGCCCAGAATGGGCACGG	95	185	178	163	113	114	1	140
C20orf204_CTGACTAGACCCGGGAGCTC_AGATGATGGCGCGATAGTGG	570	1140	1161	1217	1321	864	936	900
C20orf27_TGCCTTGCAGACCGGCACCA_TGAGAAGCTGCATGACTCGG	442	643	251	570	461	567	860	1102
C20orf85_GAAACCTCTCAGCACCGCGG_GCAGAAACCTCTCAGCACCG	381	926	499	665	493	381	195	422
C20orf96_TCACTTCAAGCCCACTACGG_GCAGCAGCAGGACACCCTGG	202	353	245	440	279	295	355	72
C21orf58_GCCTGGAGCGGGCCAAGCAG_GTAGGCAGGATGATCCTTGG	342	575	721	1056	589	1047	441	1581
C21orf59-TCP10L_GAGCCGCCCATTATAGACCC_GTTCTGCTGCACGTGAAGCG	187	552	213	41	22	0	0	0
C21orf62-AS1_GGCTGGGCGTCCAGAGAATA_GGCTGGGCGTCCAGAGAATA	321	414	214	717	1358	440	399	592
C21orf62_AAATAGCCAGGTATTCAGTG_GAGGCTGCGCATCAACATGG	0	0	0	0	5	0	0	1
C21orf91_GCATCCACATTACAGCAGAG_AGAGACAATCTCTAGTCCAG	261	557	504	600	642	526	388	739
C22orf15_TGGCAACCTAGTGAGCCTGG_ATCCTCAGCCAGGAGAGCAA	183	587	239	166	398	133	201	349
[truncated: 19,160 more rows]

## Sheet: Brunello
sgRNA_ID	day0_1	day0_2	day4_1	day4_2	day10_1	day10_2	day18_1	day18_2	day24_1	day24_2
A1BG_CATCTTCTTTCACCTGAACG_Brunello	1	274	198	525	567	363	322	294	193	160
A1BG_CTCCGGGGAGAACTCCGGCG_Brunello	139	252	168	96	241	351	492	374	318	248
A1BG_TCTCCATGGTGCATCAGCAC_Brunello	189	100	132	248	259	293	113	293	512	217
A1BG_TGGAAGTCCACTCCACTCAG_Brunello	204	244	78	85	201	379	261	700	330	229
A1CF_ACAGGAAGAATTCAGTTATG_Brunello	5	123	372	420	85	348	115	94	49	45
A1CF_AGTTATGTTAGGTATACCCG_Brunello	15	62	227	83	256	123	188	208	25	32
A1CF_CTTCATTTCCCAGCCACCAA_Brunello	64	102	71	316	428	189	542	514	578	308
A1CF_GAATTCAACAATATCAAACC_Brunello	182	53	85	269	325	358	188	288	41	143
A2ML1_AAATACTTACTGGTATCGAG_Brunello	109	37	225	158	72	66	127	36	103	49
A2ML1_ACCCTGGTTACTGATAACAA_Brunello	0	124	304	209	211	317	459	92	27	350
A2ML1_GGTGGATTATTACATCGACC_Brunello	122	479	83	175	261	219	182	218	324	224
A2ML1_TGGTCACTACCCCTATCAAG_Brunello	107	3	160	1	87	0	0	129	14	141
A2M_ACTGCATCTGTGCAAACGGG_Brunello	206	583	245	171	335	244	328	139	68	166
A2M_ATGTCTCATGAACTACCCTG_Brunello	202	204	296	486	372	263	369	391	283	10
A2M_TGAAATGAAACTTCACACTG_Brunello	240	200	62	544	272	215	174	200	75	272
A2M_TTACTCATATAGGATCCCAA_Brunello	76	235	186	432	216	335	144	171	236	121
A3GALT2_AAATAATGGGAGCCCCCCAG_Brunello	228	185	290	208	178	145	79	77	81	98
A3GALT2_ACACGTAGTACATCACGCTC_Brunello	12	0	331	0	173	312	236	354	138	115
A3GALT2_AGAACATGAAGTGCGCCTCG_Brunello	456	364	219	87	211	259	199	437	238	374
A3GALT2_GCGCTGGCAAGACGTGTCGA_Brunello	131	359	0	8	70	253	369	488	543	206
A4GALT_AACGTGCCAGTAGATCATGA_Brunello	410	175	272	229	353	258	290	519	167	344
A4GALT_AGGCCAGGAACGCGCCGTTG_Brunello	230	377	463	305	62	241	123	395	277	114
A4GALT_CCACATGAGTGCGATCCTGG_Brunello	195	8	61	102	83	107	241	399	59	466
A4GALT_GCCGCGTACCAGTCGGCCAG_Brunello	118	41	317	231	49	106	139	140	1	48
A4GNT_ACGGAACAGGAGACCAAATG_Brunello	363	69	361	197	462	120	121	87	467	133
A4GNT_CAGCCAAAAAGTTCTCCTCA_Brunello	359	405	306	453	829	487	279	865	471	504
A4GNT_CAGCTCGGATGCATCCCGCC_Brunello	25	146	545	302	283	223	488	580	681	1134
A4GNT_TGCATTCCCACAAAAAGGGG_Brunello	86	136	0	159	257	222	160	261	29	23
AAAS_CCCAGGGTGAGACAGCACTT_Brunello	34	91	316	66	313	264	2	217	41	135
AAAS_GCCAAGACAGAGGCACTAAG_Brunello	250	186	60	256	50	411	53	225	279	62
AAAS_GGCCCATCGACAGAGTGCCA_Brunello	800	147	233	1	58	85	39	124	197	209
AAAS_TGACAGCGCCCTGATAGAGT_Brunello	89	2	5	245	402	163	134	290	117	14
AACS_AGAGCTACGAGTATGTCTAC_Brunello	76	256	78	107	147	207	300	240	261	150
AACS_CACATTCACACCGAAGTCCG_Brunello	322	326	185	395	375	1003	469	584	514	147
AACS_CATCCTCCTGTGCTACACCA_Brunello	147	458	189	665	313	441	481	330	208	323
AACS_CTTCTCACGTGTGTATGATG_Brunello	190	205	622	1118	377	583	460	399	370	495
AADACL2_AAAGAAAGTCAGAAACCCGA_Brunello	160	210	0	0	126	198	48	37	42	1
AADACL2_GAAAAAATTTGACTGCAGCA_Brunello	10	190	464	116	150	234	86	119	148	109
AADACL2_GTGATGTATTCATCTGAAAG_Brunello	25	134	192	0	62	243	42	146	11	0
AADACL2_TGGGGGCAATTTAGCAACAG_Brunello	178	338	309	80	70	130	0	28	128	47
AADACL3_ACTTATGCTTAGGTAACTTG_Brunello	150	199	382	4	399	146	81	155	166	162
AADACL3_CTGCGGTGACAGTTTCGGAG_Brunello	126	119	111	454	135	218	301	239	246	197
AADACL3_GGCATCGTGTACTACCACGG_Brunello	249	364	402	394	355	244	640	248	464	521
AADACL3_TCGGGGTCATACTTTAGCGG_Brunello	57	297	82	343	64	246	633	254	241	169
AADACL4_CAAGGTAGCAGGGATATCCG_Brunello	205	153	124	382	273	337	153	552	223	455
AADACL4_GTAAACTCACCAAAGTGACC_Brunello	167	354	201	151	191	463	276	179	0	306
AADACL4_TAGAAGATGATGCCTCGCCG_Brunello	174	162	470	561	306	304	233	297	105	467
AADACL4_TATCGTCCCAAAACGCAGGT_Brunello	102	54	419	189	230	136	59	195	122	47
AADAC_AAGTCTGAAGCACTAAGAAG_Brunello	35	67	40	131	289	309	317	191	293	349
AADAC_ATGTATATAATGCCTTAAGG_Brunello	120	182	167	0	129	194	139	95	352	258
AADAC_ATTTCTATCCAAATCACTCA_Brunello	2	12	185	116	230	250	270	180	147	133
AADAC_GGTATTTCTGGAGATAGTGC_Brunello	1	15	133	170	128	10	22	39	9	4
AADAT_AGATCCATTTGTCCTTGACT_Brunello	536	304	453	191	404	187	111	238	174	254
AADAT_ATTGATACTTACCCAGCACT_Brunello	233	204	454	454	494	416	372	516	553	632
AADAT_GTAGCTGACATATTGAGCAG_Brunello	182	172	268	846	413	504	382	267	867	628
AADAT_TAATAATGTTGCAGCCCAGT_Brunello	117	313	556	370	265	201	102	154	13	115
AAED1_CATCTGCAAGGAATACGTAG_Brunello	86	121	120	253	49	128	201	50	2	103
AAED1_GACATGTTATGTCTTACCTG_Brunello	280	547	304	308	320	178	171	376	35	22
AAED1_GTCATCCTACCATCATATTG_Brunello	219	24	259	492	194	197	302	875	405	939
AAED1_TCCCGGAACAGCGCGCCGAA_Brunello	238	615	194	21	270	244	312	518	442	516
AAGAB_AGCAGACATCAATCTATGTG_Brunello	94	267	478	339	144	256	288	135	338	418
AAGAB_CAAGAATGGTGCATCAAACA_Brunello	90	55	176	359	261	103	136	152	173	133
AAGAB_CACTACATTGGACCACACAT_Brunello	404	171	178	275	306	212	517	511	276	237
AAGAB_GCCATGAGGAGACACTATCA_Brunello	304	510	206	347	181	264	287	990	625	443
AAK1_CAAAACTCCTATTATCCACC_Brunello	379	89	218	141	345	274	359	469	296	298
AAK1_CAAAAGGCCGGATATTTACC_Brunello	172	106	237	52	145	101	338	196	24	250
AAK1_GGGTGCAATTGAAGTCTCTG_Brunello	197	234	163	107	179	385	228	179	16	34
AAK1_TGGCAAAATCATCACTACGA_Brunello	224	524	669	242	139	177	189	228	444	57
AAMDC_AAATTGCTTCCTTATCATGG_Brunello	53	281	227	217	208	169	89	173	101	196
AAMDC_AAGTATGGCCAGGGGGTAGT_Brunello	182	231	86	38	98	344	212	186	533	430
AAMDC_AGGTACTCCACAGTTGATGA_Brunello	208	200	192	300	49	73	185	127	71	34
AAMDC_GATTGGCCGAGGGATGAGTG_Brunello	150	315	305	223	268	208	276	229	179	22
AAMP_AAGATGACAAAGCCTTCGTA_Brunello	124	407	133	174	139	0	41	1	23	1
AAMP_AGGTGACCTCGCTATCGTCG_Brunello	221	297	303	361	212	280	301	625	249	472
AAMP_TGAGTGGCCTCTTGAAAGTG_Brunello	274	448	374	235	79	0	23	0	67	1
AAMP_TGGATGTGGAAAGTCCCGAA_Brunello	3	253	5	102	59	53	19	14	223	174
AANAT_ACCTTCACGCTCGATCTCAA_Brunello	73	262	397	87	220	164	704	417	465	324
AANAT_GCCCTCCTCGAACCAGCCCA_Brunello	466	62	865	95	249	353	453	694	569	391
AANAT_GGTGAGGCAGCGAAACTCAC_Brunello	55	68	119	300	216	201	250	190	499	24
AANAT_GTGGCGCCGCTGACAGCTCG_Brunello	361	250	331	214	188	289	100	403	191	362
AAR2_CATGTTCAGGATGACCACAG_Brunello	92	230	10	178	324	122	331	55	38	479
AAR2_CTTGGTTATCTCAGCTGGCG_Brunello	279	193	90	191	531	383	337	493	70	240
AAR2_GGGGTAGATTCTGCCCCACG_Brunello	87	292	150	230	119	205	247	138	359	79
AAR2_TAAGGAAGAAACCCATACGA_Brunello	5	7	0	60	32	50	20	81	130	169
AARD_GCAGAGCTGGACGGGCGTTG_Brunello	253	619	395	191	309	475	577	382	225	413
AARD_GGGAAATTCTCTCTCTGCAG_Brunello	14	458	426	0	183	387	114	157	4	114
AARD_GTCCCCGAAGAAGTCGCACG_Brunello	45	274	171	414	239	218	407	585	772	305
AARD_TGCTGGAGGACCTCAGACGA_Brunello	237	126	162	0	171	83	14	383	352	544
AARS2_AGCAAACTGGGGTCGCCGCG_Brunello	81	49	452	270	100	79	0	42	17	8
AARS2_CCAACTTCTACGCAGAACAG_Brunello	1	300	116	96	3	0	0	0	1	82
AARS2_GCTGAGCCAGTTCAGAAGCA_Brunello	18	328	131	173	116	238	29	64	43	81
AARS2_TCGTAGTGGATCTCAGTACA_Brunello	192	439	249	73	108	81	99	160	210	42
AARSD1_ACCTCCGCTCCCAATCTACC_Brunello	952	656	182	372	586	368	581	570	1034	824
AARSD1_CATTCGGGTTGTTAACATCG_Brunello	387	3	304	422	273	538	188	425	493	422
AARSD1_CCCAGACAGAAATATCAGGT_Brunello	126	511	0	499	205	164	273	98	39	24
AARSD1_GTGCTGAGAGTGACTCGCCG_Brunello	398	227	375	406	230	428	397	563	565	289
AARS_CCAAGAAAAGCATTGACACA_Brunello	330	656	128	81	323	188	165	225	226	197
AARS_GGAGGCCAGATCTATGACGA_Brunello	340	220	90	207	37	0	0	79	0	1
AARS_TCAGAATGTGCGTAGCTGTG_Brunello	494	428	178	371	28	37	0	2	1	226
AARS_TTGGTGCTGAGGATGCCGAT_Brunello	85	153	189	96	62	221	132	106	169	207
AASDHPPT_AGGAAAACCAGTTCTTGCAA_Brunello	276	34	371	352	29	109	55	81	4	26
AASDHPPT_CCCGAGGAGAAGGAGCGCAT_Brunello	1	416	37	89	29	56	0	86	0	0
AASDHPPT_CTGCCAGCAGCCATTCGGCT_Brunello	583	969	788	690	398	673	545	792	240	283
AASDHPPT_GCTGAACCTGAGCTGCAAGT_Brunello	123	419	377	321	250	175	0	0	70	2
AASDH_AAATGAGTTGATAATGACGG_Brunello	0	114	2	361	76	321	211	88	111	49
AASDH_GACAGTCAGATCAAACGTCA_Brunello	38	121	230	322	21	216	140	147	3	140
AASDH_TGTGAATTGCCTGTACAACT_Brunello	238	535	466	402	349	458	653	1040	885	879
AASDH_TTGTTGGTACATCAGTACCT_Brunello	67	104	0	371	286	141	245	66	30	248
AASS_AAGACCTCAGAAAAGTGTAT_Brunello	202	172	299	76	117	157	147	235	175	296
AASS_CATCACAAACAAAGTTAACA_Brunello	76	194	580	493	166	224	346	195	317	253
AASS_CGTGCTCAGTCACTTTCAAT_Brunello	200	102	430	268	8	272	330	453	165	672
AASS_GGGTAGTGGCATTTGGACAG_Brunello	319	212	183	99	222	204	153	382	173	531
AATF_AAACCACCTCTAGAAAAGCA_Brunello	205	219	159	198	64	127	92	39	62	146
AATF_AGAAACTTTGACACTAGAGA_Brunello	0	78	166	75	308	62	59	159	162	32
AATF_AGGCACTTAAAGCATTGTTG_Brunello	147	434	494	176	55	73	69	104	10	211
AATF_GAATATGATGAGGACGACCT_Brunello	58	21	79	69	219	199	109	366	157	260
AATK_AGCACCGGAACCACGCCCGG_Brunello	143	219	323	725	293	236	195	105	96	109
AATK_CTCCTCAAGTCCACAGACGT_Brunello	477	361	198	440	177	330	471	411	805	639
AATK_GCATAGCAACCTGCTCGTCG_Brunello	313	109	369	442	316	243	550	703	519	431
AATK_GTGTCAGCCAACAACAACAG_Brunello	157	444	139	1	123	396	299	149	343	518
ABAT_CCTTAAAGACCATCTTCATG_Brunello	299	282	0	67	147	208	207	204	4	102
ABAT_GAAAGAAGTCATCGGATGCG_Brunello	88	314	325	280	238	276	177	632	318	57
ABAT_GTGAATGGCTTTAGAGTGCG_Brunello	177	170	580	578	414	746	1155	986	793	824
ABAT_TGCAATTACGAAGAGAGCCG_Brunello	128	228	434	205	203	241	584	455	417	398
ABCA10_ACTCTCTGAAATAACTGACA_Brunello	43	479	486	67	210	354	195	73	145	259
ABCA10_GACACTTCAGTGAATGCACG_Brunello	240	154	347	198	80	268	325	155	18	172
ABCA10_GGGTACTGAAGAGGATAAGT_Brunello	209	43	241	0	300	278	289	263	79	107
ABCA10_TCCTTATTAAAACACTCATG_Brunello	52	241	163	146	123	224	96	34	55	157
ABCA12_ACGGTCATATAATACACAAG_Brunello	2	5	78	263	188	229	143	237	49	63
ABCA12_ATGGTGCTAAATGATCCTTG_Brunello	268	37	320	164	163	270	326	403	558	315
ABCA12_GAGGTGATACCCATCGCCAA_Brunello	174	393	0	183	205	168	149	85	36	20
ABCA12_GGCAGCTATAAATACAACCC_Brunello	153	77	104	61	157	53	206	236	217	325
ABCA13_ACAATTTAGCTGATTCGGCG_Brunello	89	361	194	200	198	150	203	786	208	296
ABCA13_CAATGACTTCCATAATTGGG_Brunello	366	126	305	69	77	256	92	267	90	66
ABCA13_GGCTTCATTTAATAACACTG_Brunello	34	50	231	112	223	164	179	30	67	13
ABCA13_TATCAGGAAGACTTGCGAAG_Brunello	47	274	91	154	337	362	236	147	62	199
ABCA1_AATGCAGAGAAAGCTATCTG_Brunello	282	247	67	0	194	161	337	386	245	686
ABCA1_GGACACGCCCAGCTTCAAGT_Brunello	496	481	588	314	281	490	482	214	444	194
ABCA1_GTGGCATGGCAGGACTACGT_Brunello	3	38	67	168	276	300	273	490	480	350
ABCA1_TTGGACAGCCCAAGACATCG_Brunello	178	192	60	222	466	560	264	299	230	285
ABCA2_CATGTACGTGGCGATCCGAG_Brunello	473	335	139	84	38	35	28	66	19	1
ABCA2_CTTGTGTGGCAACAACCGGT_Brunello	61	0	477	1	149	155	135	17	15	191
ABCA2_GATGTCGTGCCCGTAGATGG_Brunello	125	693	409	616	247	695	465	619	522	408
ABCA2_TAGGGGATGAAATTGCCACG_Brunello	49	0	0	94	370	211	246	314	306	169
ABCA3_AATGCGCATTTACTGACCGA_Brunello	101	171	492	285	377	269	634	667	682	145
ABCA3_ACCTACGGTTCAGTTACACA_Brunello	69	377	279	142	95	341	140	588	331	406
ABCA3_AGTGGACGGGCATACATCAG_Brunello	233	0	96	81	362	143	147	28	244	54
ABCA3_CCTCCTGAGTCCCGTCAACG_Brunello	622	482	490	556	335	594	499	393	818	593
ABCA4_AAAGACCGAGCCCCTAACAG_Brunello	311	175	26	64	140	316	142	326	159	189
ABCA4_AGCACCATACCCGCAAACAG_Brunello	297	561	214	536	270	181	448	613	454	408
ABCA4_AGGGTGTTGAGTTGCCACAG_Brunello	281	107	186	328	393	202	274	154	105	227
ABCA4_GATCCGAATGGACATAGACG_Brunello	123	1	89	0	55	0	136	0	17	12
ABCA5_AAAATGAATGATACCTCAGG_Brunello	11	41	171	0	13	21	98	153	1	65
ABCA5_AAATTATGAGGAGTTATCAG_Brunello	55	49	268	374	262	333	105	199	287	113
ABCA5_GAAATAGATACCTTTCCCCG_Brunello	146	236	420	159	183	67	131	70	80	89
ABCA5_TGACAGTGACTATGTATCCG_Brunello	259	157	342	111	184	218	181	177	412	132
ABCA6_AACCAATCACCCTGTGATGG_Brunello	179	56	0	234	227	36	28	40	28	16
ABCA6_CAGACAGCTGTGAGTGACAT_Brunello	279	88	103	69	352	204	324	450	529	471
ABCA6_GGCACCAAATAAAACACACA_Brunello	119	15	0	171	1	144	28	37	44	34
ABCA6_TTGTATATGAGTCTCCTGAA_Brunello	94	104	378	177	253	412	313	351	161	255
ABCA7_AGTACGGGATCCCTGAACCA_Brunello	352	203	215	128	223	322	441	202	239	248
ABCA7_CTGGCCTAGACGTAACCCTA_Brunello	1	509	423	248	306	388	487	610	507	381
ABCA7_TCAAACAGCACGTTGTACTG_Brunello	163	391	238	393	298	367	300	195	266	186
ABCA7_TGGACATTGACGTGGTCACG_Brunello	115	458	0	264	173	181	301	333	282	184
ABCA8_AAATTATCAGCCAAAAGCGA_Brunello	241	97	518	321	252	304	159	216	338	124
ABCA8_CTGTTAATGTCACAAGAGAG_Brunello	182	66	302	138	162	272	151	408	640	293
ABCA8_GACACCCCCAAAAGACAGTG_Brunello	273	98	104	103	228	429	51	147	340	170
ABCA8_GCAAATCTGCGCAATTGCAA_Brunello	245	78	97	72	167	280	7	0	172	4
ABCA9_ATATCAGAAAAGTTACCCGT_Brunello	180	114	308	578	251	234	263	170	256	56
ABCA9_CTTGATAGATGTTCTAACCA_Brunello	177	83	496	160	173	571	95	189	135	126
ABCA9_TGGCAGGAAGAACAATCATG_Brunello	77	651	0	76	247	362	303	400	247	660
ABCA9_TTATTTCTAACTAGACAGGA_Brunello	94	126	345	211	141	287	98	153	17	286
ABCB10_ACAGCAATGATTGACACTGG_Brunello	196	307	513	218	83	299	405	191	101	278
ABCB10_CTCAGTGCCGTGTTTCTGTG_Brunello	370	488	644	378	651	593	676	1158	885	608
ABCB10_GAGTTCACCCACGGTCATGT_Brunello	522	244	264	231	276	168	96	221	264	262
ABCB10_TATCGCCGTTCACTGGCCTG_Brunello	63	645	536	517	380	320	859	1344	1006	541
ABCB11_GAGCTCCCCAGATTTAGCAA_Brunello	163	88	137	33	195	52	106	106	95	28
ABCB11_GATTCTTTACTGGATTCGTG_Brunello	446	230	455	78	323	119	206	187	147	13
ABCB11_TCAACATGGTCATTAAACCA_Brunello	72	199	236	362	289	323	267	187	731	669
ABCB11_TTTCAGAATCCTCCTAACTG_Brunello	122	195	468	68	71	185	303	458	366	167
ABCB1_ATTGACAGCTATTCGAAGAG_Brunello	89	197	72	175	176	351	327	167	51	140
ABCB1_CTGGAGAGATCCTCACCAAG_Brunello	0	142	158	0	77	445	119	287	105	182
ABCB1_TAGGTGATATCAATGATACA_Brunello	41	141	197	236	404	248	280	234	113	229
ABCB1_TTTATAGTAGGATTTACACG_Brunello	26	100	148	45	254	287	60	206	59	2
ABCB4_ACACCACTGAACTCAATACG_Brunello	399	211	428	416	408	182	18	346	22	41
ABCB4_CATTTCGGACCGTAGACAGT_Brunello	42	140	215	250	222	351	187	309	236	336
ABCB4_CCCTTCTCGAGCTAACGTCA_Brunello	119	96	248	175	282	343	443	291	500	683
ABCB4_TGGCCGTGGAAATGTAACCA_Brunello	348	254	252	24	317	526	260	26	39	182
ABCB5_AGACGTGGATAGAGTCACTA_Brunello	266	126	170	1	299	242	244	113	306	356
ABCB5_CAAAGGTCGGACTACAATCG_Brunello	323	489	590	387	563	652	539	365	546	607
ABCB5_GAAACCTTCGCAATAGCCCG_Brunello	133	42	78	344	245	271	175	131	555	129
ABCB5_TTTGGATTGGCAGATCATGG_Brunello	77	517	411	162	213	266	33	191	135	29
ABCB6_CGAAGTGGAACGCTATCGAG_Brunello	144	325	260	469	229	307	620	284	267	191
ABCB6_GCACGTAGGGAGAGATGCGA_Brunello	99	386	264	110	378	355	330	218	387	171
ABCB6_GGAACGGGCACTCAATGTGT_Brunello	274	506	159	381	419	87	246	248	337	142
ABCB6_TAGGTGCCAAACCAATTGAG_Brunello	348	1	237	209	176	234	335	528	227	372
ABCB7_AGTCATTAAAAAGTATCACA_Brunello	126	89	65	66	100	147	77	189	123	31
ABCB7_CACACCACAGACAGCTACCG_Brunello	217	483	169	85	118	17	27	226	5	10
ABCB7_GATTAAATACCAAAGCACTC_Brunello	58	102	157	109	3	173	76	32	33	30
ABCB7_TCACAGTTGCAGTCACACGG_Brunello	194	0	0	109	0	23	255	19	89	2
ABCB8_AAGTACACAAGGGACCACGT_Brunello	8	488	367	169	356	189	196	443	280	355
ABCB8_CCTGCCCAAACAGGACAGAG_Brunello	64	361	148	75	88	237	142	283	91	162
ABCB8_CTTGGAACAAGGCGATGCCG_Brunello	36	73	158	283	415	254	244	32	470	334
ABCB8_TCTTTGACGCCAATAAGACA_Brunello	27	203	348	0	106	85	342	165	131	139
ABCB9_GCCCCAGACGTAGTACATGT_Brunello	28	66	73	15	148	175	97	210	143	397
ABCB9_TGGACACCATCATGATGATG_Brunello	524	356	0	0	131	261	40	288	5	5
ABCB9_TGTCCTGGGAGATTGTATGG_Brunello	537	90	455	319	45	318	123	207	9	105
ABCB9_TTTGCCGCAGGTATTCGGGG_Brunello	398	227	88	270	143	351	105	333	294	0
ABCC10_AAGGGTGTCACCCTTAGCGG_Brunello	223	35	522	24	45	185	127	151	78	115
ABCC10_CAAGATGAGACCACCCACGA_Brunello	205	271	0	117	79	108	81	161	66	147
ABCC10_CGTGTACCAAGCTTACTGGA_Brunello	2	682	39	446	260	237	126	504	230	612
ABCC10_GGGCCCTGAGAATCCCAACA_Brunello	34	633	4	103	101	83	83	95	1	24
ABCC11_AATACACATCACCTCAGGAG_Brunello	65	216	176	121	293	49	87	121	180	442
ABCC11_CAAAGACCAGAGCTTTGCTG_Brunello	123	49	291	114	221	125	179	101	305	848
ABCC11_GACGGTCGGAATAGACGGCG_Brunello	150	1	94	94	89	260	22	72	18	6
ABCC11_TAAGCTTTGGATCATGAGCG_Brunello	100	207	296	388	474	481	239	504	261	192
ABCC12_AAAGACCATTAGGATCGGGA_Brunello	300	107	170	354	244	142	271	43	249	82
ABCC12_ACGTACATTAAGGCTTCTGG_Brunello	238	174	105	175	297	282	196	290	208	20
ABCC12_GAGTCATATGTCGACAATGG_Brunello	226	36	207	331	68	28	131	128	26	191
ABCC12_GCCAACCCAGACTTTCCCAG_Brunello	30	281	230	176	96	270	192	357	375	180
ABCC1_AAAATGTGATTGGCCCCAAG_Brunello	27	275	217	181	308	139	394	422	83	384
ABCC1_AACCTGACAGCATCGAGCGA_Brunello	191	311	0	252	43	165	42	61	381	79
ABCC1_AGTACACGGAAAGCTTGACC_Brunello	186	182	450	323	144	82	109	248	314	163
ABCC1_TCTGCTTCGTCAGTGGCATG_Brunello	157	381	270	298	282	415	672	643	785	706
ABCC2_CAGAATTCATCACAAACGCA_Brunello	174	158	192	93	65	246	240	171	226	225
ABCC2_CAGGGTATAAATCTTAGTGG_Brunello	12	367	2	326	74	115	164	76	23	87
ABCC2_CATTATGGCAGGCCAACTTG_Brunello	205	457	1	99	145	254	143	39	155	16
ABCC2_GATTGGTATATCGAACAGCA_Brunello	165	374	157	27	273	157	102	64	7	54
ABCC3_CCACGTACACGTACACCCAG_Brunello	345	242	282	311	106	196	262	76	218	291
ABCC3_GCAGGGCGTACAGTCTTCGG_Brunello	102	0	173	110	2	29	108	85	92	32
ABCC3_GGCCACATGAGAGTCCACCG_Brunello	38	97	87	101	109	339	319	170	326	59
ABCC3_TGAACCACCAGAAAAACAGG_Brunello	79	263	83	195	341	25	68	111	1	85
ABCC4_AAGCACGGGTAAACCTTGCA_Brunello	44	210	160	177	29	54	263	148	146	355
ABCC4_CAGATTGACTATCTGGCCTG_Brunello	78	69	80	368	177	225	241	103	342	39
ABCC4_GAAGGTACGATTCCTTAGTG_Brunello	156	60	122	270	277	0	45	240	174	292
ABCC4_GCGTCACTGCCACGAACACG_Brunello	67	272	534	151	262	156	168	265	76	331
ABCC5_TACGGAAAGAGGCACCCATG_Brunello	404	253	213	83	182	357	253	121	88	73
ABCC5_TGAAAAGGGCCATAATAACC_Brunello	497	90	515	87	201	169	232	72	62	379
ABCC5_TGTTAAGACTAGAGAGACTG_Brunello	89	13	248	201	32	67	74	90	40	28
ABCC5_TTTATTCATAGAAATCCGCG_Brunello	24	86	13	64	203	158	173	168	178	54
ABCC6_ACTATGATCCAATCAGCCTG_Brunello	99	59	560	178	261	418	358	341	183	312
ABCC6_CAGACCACGATCCAGACGAG_Brunello	673	327	290	210	439	354	294	279	341	355
ABCC6_GAGAACTGTGAGAGTCACAA_Brunello	18	425	145	165	274	204	327	405	72	273
ABCC6_GGACAGCATCCAATACGGCA_Brunello	186	60	380	191	276	228	201	390	373	912
ABCC8_CAGACCAACGAGATGCTCCG_Brunello	274	812	180	204	301	153	181	1416	280	671
ABCC8_CTACCGTCAAAGCTCTAGTG_Brunello	509	282	304	300	408	287	647	838	623	794
ABCC8_GATGTTGTGATAGTAGACCA_Brunello	122	143	470	96	93	226	136	171	72	175
ABCC8_TCAACGCCAGCGAATCAGTG_Brunello	54	273	0	233	289	373	396	703	451	682
ABCC9_AGAGAGGAAAACTCTCCGAC_Brunello	75	18	1	87	165	105	122	183	221	569
ABCC9_ATACACTATCGATGTTGTAG_Brunello	118	83	124	338	408	463	324	400	40	81
ABCC9_GACTGCAAATCTGACCACCG_Brunello	194	58	194	241	125	46	108	302	111	272
ABCC9_TAAAGTACTGAATTGGCGCA_Brunello	138	362	266	347	126	274	154	198	498	323
ABCD1_AGTTCCTCATGAAGTATGTG_Brunello	169	133	389	253	297	398	575	559	614	527
ABCD1_CTACATGCACTCGCGTGTGG_Brunello	774	98	257	625	469	370	285	82	455	418
ABCD1_GATCATGTCGTCGTACAAGG_Brunello	281	328	182	303	196	668	565	337	314	478
ABCD1_GGCCACATACACCGACAGGA_Brunello	402	325	157	252	374	171	255	106	564	247
ABCD2_ATTACCTCTCAGTGACACAT_Brunello	30	214	149	421	145	135	35	24	149	45
ABCD2_CCCTGACCAATCTCTTACGG_Brunello	342	881	248	475	141	267	492	665	377	216
ABCD2_CCTTATTGCACTGTTGACGA_Brunello	108	70	147	101	97	83	74	292	87	88
ABCD2_CTGGAGCTGATGCTATTGAA_Brunello	46	158	56	64	137	276	115	178	64	146
ABCD3_AATTAAACTTACAAGAGGCA_Brunello	53	59	303	259	130	171	168	200	145	255
ABCD3_ACTCGACTTCGAAGACCCAT_Brunello	341	1	181	238	126	399	91	619	255	231
ABCD3_TGGCAAATATGAGCGCACAA_Brunello	0	9	101	181	56	148	19	150	12	201
ABCD3_TGTGTACTCTTGAGATGTCG_Brunello	254	473	245	328	246	389	106	240	49	35
ABCD4_AGCCACATCTGAGAGCGTCG_Brunello	520	507	69	342	290	234	323	259	136	393
ABCD4_GATCCCCAGTCAGTACTATG_Brunello	132	624	282	215	21	131	71	122	42	14
ABCD4_GTAGTAGACGAGGGTGAACG_Brunello	19	424	0	303	245	204	154	156	38	196
ABCD4_TTGCGATGACAACGTAACTC_Brunello	115	37	216	214	297	381	524	574	556	561
ABCE1_AGTTGTCCTGTAGTTCGAAT_Brunello	432	134	234	145	45	60	0	35	50	71
ABCE1_CAATTGATAAGGCGCCAAAG_Brunello	208	130	180	140	34	53	75	0	1	1
ABCE1_CCAAAACTTCACCTGGACGA_Brunello	55	261	206	161	0	11	62	81	7	0
ABCE1_TTTCAGATATATCATTGTGG_Brunello	31	132	124	48	64	102	44	84	0	156
ABCF1_CTGCAGAGGCCAAAGCACGG_Brunello	309	327	351	76	107	1	0	0	11	0
ABCF1_GATGGAGTATGAGCGCCAAG_Brunello	5	59	49	170	117	21	0	52	430	5
ABCF1_GCAACACATCAATGTTGGGA_Brunello	32	271	203	96	44	2	57	0	0	2
ABCF1_TGTAATTGCCCCTATAGTAG_Brunello	233	470	261	56	77	0	5	46	140	41
ABCF2_AACCAATGAGGCCATAACGA_Brunello	74	5	84	85	139	186	195	405	10	378
ABCF2_ATGATCAGTACGTGAAGACG_Brunello	156	445	91	124	165	108	119	235	81	233
ABCF2_CAGTCCATGCAAGATCCGCG_Brunello	319	131	297	506	82	197	164	161	141	214
ABCF2_GGGTCGTGAGCGATAAGGTG_Brunello	140	142	293	353	47	286	387	211	169	280
ABCF3_ACTTCCAGGACTGCTAAAGA_Brunello	143	107	702	168	512	189	183	138	73	292
ABCF3_CAGCGGCTAGATGGTTACCG_Brunello	232	385	437	299	166	640	588	442	539	458
ABCF3_GCAGAGTGTTGTACATGCGC_Brunello	267	301	78	73	252	103	431	425	686	338
ABCF3_TGCGAGAGGATTTGCTACGG_Brunello	2	178	268	197	182	223	552	310	531	791
ABCG1_ATGAAAGGGCTCGCTCAAGG_Brunello	192	532	375	375	184	458	320	274	120	607
ABCG1_CTTCAGGAACCGAATAGGAA_Brunello	91	288	295	0	282	354	60	251	56	56
ABCG1_GACCACAAGAGAGACCTCGG_Brunello	88	179	61	292	197	311	534	455	124	301
ABCG1_GAGGCCGATCCCAATGTGCG_Brunello	128	26	300	183	160	85	230	347	190	327
ABCG2_AAAAAACGAACGGATTAACA_Brunello	58	0	151	0	91	303	113	120	18	13
ABCG2_GAATTACATCAACTTTCCGG_Brunello	125	23	173	160	60	75	32	0	0	0
ABCG2_GGAAGGCTCTATGATCTCTG_Brunello	416	46	72	65	98	54	145	205	69	22
ABCG2_TAACTTAGGATGTCTAAGCA_Brunello	161	114	466	298	454	350	469	380	233	111
ABCG4_CTCTGTGTCCCCAGTCATCG_Brunello	527	487	184	232	282	553	275	227	228	268
ABCG4_GGTGGAGAGAACTACCTGGT_Brunello	135	3	313	355	166	158	200	95	40	186
ABCG4_GTGGGACATGAACCGTAGGT_Brunello	320	62	49	142	267	318	396	268	340	310
ABCG4_TGGAGCTGTCCTATTCCGTG_Brunello	54	145	345	402	353	257	398	537	431	313
ABCG5_ACACCTGAAAACGTTACCAA_Brunello	54	204	64	142	132	17	132	146	110	7
ABCG5_GGCTCGCAGGAACCGAATTG_Brunello	27	16	271	391	68	110	181	33	25	113
ABCG5_GGTGCTATCCAGGACCGCGT_Brunello	49	142	0	87	240	140	70	116	22	40
ABCG5_TGATTGGCAACTACAGCTTG_Brunello	498	147	68	0	81	216	54	144	34	237
ABCG8_CACCCCCATCTACTTAGGGG_Brunello	181	212	306	66	4	94	28	67	162	209
ABCG8_CAGTGCGCTGACACCCGCGT_Brunello	122	41	300	67	189	105	373	305	96	232
ABCG8_CTCAAACCAAGGGACCTGAG_Brunello	206	110	61	0	117	245	196	251	334	350
ABCG8_GAGTCCTACGAAGATGCCTG_Brunello	1	81	106	174	218	311	231	415	101	211
ABHD10_TAATTGATGACTTAGCTGAT_Brunello	146	393	487	294	159	182	206	140	77	25
ABHD10_TACCTCAGCGGGCGCCACGG_Brunello	573	630	422	430	431	398	638	219	253	664
ABHD10_TCATATAAGAAAGATAGCCA_Brunello	1	423	49	318	111	134	119	69	16	50
ABHD10_TGCACGACCAGAGAAGGTCG_Brunello	298	440	104	140	374	306	341	242	115	74
ABHD11_ACGGTGGATGCTCGTAACCA_Brunello	89	246	187	253	152	113	0	47	1	0
ABHD11_CTGCCACATAGGTTGCAAAG_Brunello	376	251	103	153	250	252	6	360	28	135
ABHD11_GAGCCCGTGCAAAAAGACGA_Brunello	225	59	192	0	172	130	141	0	1	1
ABHD11_GCTGTGGCCAACGACGACGC_Brunello	226	394	327	234	91	307	89	182	274	159
ABHD12B_CCAAGACAATAGCATCAACT_Brunello	238	505	382	364	343	628	200	443	314	186
ABHD12B_GTCTTGTCTGTTGACTACAG_Brunello	31	76	193	207	99	636	136	150	110	324
ABHD12B_TAATTGGGTTCCCATCACGA_Brunello	47	38	185	312	124	286	315	223	204	230
ABHD12B_TTGTGTCTATGAGTGGACCA_Brunello	52	98	251	0	190	195	0	176	48	237
ABHD12_AGGTGACCACATGGTAACCA_Brunello	110	264	284	70	265	153	396	262	283	531
ABHD12_CCTACGCCTGACGGGCCCGG_Brunello	224	166	449	320	541	464	793	821	376	753
ABHD12_GAGTGGCCCCAGATGTACAC_Brunello	179	191	344	277	130	100	296	108	207	474
ABHD12_GCAGGTACAGAATGATAGGG_Brunello	200	636	101	156	397	425	196	205	90	432
ABHD13_AATAGCCACTGCTCCACCCA_Brunello	174	129	0	17	0	96	227	321	412	283
ABHD13_CATGGGAATGCAGGCAACAT_Brunello	0	677	126	7	113	60	171	161	209	108
ABHD13_GGGAACATAAAGACGTGAAG_Brunello	237	112	308	76	76	232	173	45	83	126
ABHD13_TAGGATTTCAGCCATTATGG_Brunello	21	42	82	0	57	243	53	65	300	0
ABHD14A_AGGCCTTTAACTCTCACACG_Brunello	58	445	74	379	96	239	140	368	403	397
ABHD14A_CTGGCAGCCCCACATACAGT_Brunello	136	386	277	735	665	851	1134	1042	941	718
ABHD14A_GGAGGTACAGAATGCCGTGT_Brunello	173	87	204	362	203	76	274	243	840	175
ABHD14A_TCCCACTCAACCAGGCACAC_Brunello	53	424	252	309	459	353	132	487	413	556
ABHD14B_AGAACCTGGGTACACTGCAC_Brunello	277	594	625	148	380	381	91	555	290	234
ABHD14B_GAGAGGCCCTGCCCGGCAGT_Brunello	306	392	267	386	175	376	83	530	295	211
ABHD14B_TGATGGACTGATCACAACCG_Brunello	0	171	225	72	425	81	287	710	438	645
ABHD14B_TGCAGGTCTGGGGCACTCCA_Brunello	231	129	429	349	205	234	432	327	442	350
ABHD15_CAAACAAGGCTGCACCCTCC_Brunello	689	667	517	494	402	454	631	560	708	558
ABHD15_CTGGTGATCCCCAATGCGTG_Brunello	82	141	96	20	145	86	92	251	397	394
ABHD15_GGCCGGCCTCGAACCACTCT_Brunello	275	379	118	158	110	123	233	824	325	626
ABHD15_TGTATGTGACCGCCTCCTTG_Brunello	79	172	124	84	207	14	141	342	436	51
ABHD16A_ACCATGTTTGTGGACCGGCG_Brunello	61	31	242	316	58	403	439	664	95	418
ABHD16A_ATCTACGCCTGGTCCATCGG_Brunello	265	129	73	314	127	213	229	123	41	64
ABHD16A_CCATCTTGGAAGCAACACAT_Brunello	145	86	262	116	290	300	591	858	896	1096
ABHD16A_CTCAGGAAGGAGTCTCGAGG_Brunello	391	334	85	131	243	285	301	272	324	75
ABHD16B_CAGACCAGCCGTAGACCACC_Brunello	0	78	366	112	127	229	362	189	64	189
ABHD16B_CATCTGCTGCGAAGGCAACG_Brunello	348	193	372	689	660	876	655	897	762	1337
ABHD16B_GCGCACGTCATCCCAGCGGA_Brunello	258	279	328	348	555	425	408	351	105	173
ABHD16B_GGCCGCTGGCTCGTGTACCC_Brunello	565	931	488	372	382	260	348	231	1100	895
ABHD17A_ACCGTAGCCGGAGTAGTCGT_Brunello	172	208	221	81	61	82	62	0	57	89
ABHD17A_AGGCTCTCAGGGTCCCCAAG_Brunello	179	257	96	193	360	420	578	668	109	490
ABHD17A_GCGCGAGCTGGACACCATCG_Brunello	305	146	10	109	1	1	81	7	1	3
ABHD17A_TACACGGTCCTCTTCTCGCA_Brunello	72	180	354	0	130	211	134	271	369	31
ABHD17B_CTTGGCTTGCTCTTAGGACA_Brunello	37	375	122	212	86	184	344	259	245	408
ABHD17B_GAGTAAAGTGTATTTCGCAT_Brunello	32	123	237	0	66	308	221	204	161	47
ABHD17B_TATAGGGACAGTACCGTCTG_Brunello	93	1	296	119	327	492	303	402	745	234
ABHD17B_TTCATGACTAGAACCAGTAA_Brunello	51	341	0	72	108	182	103	229	72	462
ABHD17C_ACGCCGACATCGACGCCGCG_Brunello	260	125	354	238	208	237	962	633	434	285
ABHD17C_GCCGTATCCCGAGTAGTCGT_Brunello	342	712	255	265	331	368	336	626	418	363
ABHD17C_GCGCGAGAAGAAGACCTCGA_Brunello	753	622	394	72	269	399	255	366	559	299
ABHD17C_TCCCAATGCTCTGACCATAG_Brunello	0	172	110	79	136	103	201	198	67	122
ABHD1_AGCCCCTAGTCCTTTATCAG_Brunello	72	455	238	415	336	323	89	380	280	0
ABHD1_GACCCTACCGTTCCACAAGT_Brunello	30	293	353	560	194	237	391	588	682	760
ABHD1_GCTGTCGTGTTTAACAACCG_Brunello	344	179	186	413	320	423	352	365	279	201
ABHD1_GGTGCAAGACGTATGTCTCC_Brunello	16	737	243	203	395	259	558	523	234	159
ABHD2_AGGTGACCTACCTGTGCGAG_Brunello	288	407	436	285	299	89	221	319	85	0
ABHD2_GCTCAGCCAAGGGCTCGAAG_Brunello	262	151	208	6	113	97	97	220	94	191
ABHD2_GGGCGTAGTCAACGAAAGTG_Brunello	60	436	338	229	38	40	52	102	26	66
ABHD2_TTTGCCCACAGGCTGCACGT_Brunello	374	86	170	137	146	353	91	308	367	127
ABHD3_ACTCCTTGCTTGTTCCCGTG_Brunello	112	97	521	157	118	333	329	460	774	62
ABHD3_GGGGGCTTCGAAGTGATGAA_Brunello	114	153	364	1	388	130	133	218	74	356
ABHD3_GTCACTACTTCCAGACGCCA_Brunello	111	74	272	0	110	667	498	670	405	653
ABHD3_TAGTACGTTTCTGTAACCAC_Brunello	1	31	209	136	147	448	359	362	118	428
ABHD4_GACATCGATAGAGACATGGC_Brunello	100	272	1	154	95	273	481	472	825	638
ABHD4_GCTACTCGAAGAACAGCCAA_Brunello	131	270	168	0	255	48	15	145	111	160
ABHD4_GGAGGGATACATATCTGGCC_Brunello	42	223	435	277	342	451	381	372	398	685
ABHD4_GGGGTGCACGGATCTCACTG_Brunello	142	1	0	0	132	0	131	125	71	167
ABHD5_GGTCGTTCAGGGAAACCCCA_Brunello	340	531	457	238	318	302	279	257	270	309
ABHD5_GTGGAGATGTGCCCTAGGAT_Brunello	128	429	274	151	371	509	478	456	330	167
ABHD5_TAAGGTGTGATATAGACGTA_Brunello	60	316	269	429	218	17	58	126	0	48
ABHD5_TTGGACGAAGTAGTAGACCC_Brunello	31	79	97	90	113	178	234	255	67	80
ABHD6_AGTCTTCATGGTGAACATAG_Brunello	138	362	70	410	138	548	184	510	381	213
ABHD6_CAAGGATATGTGGCTCAGTG_Brunello	116	431	247	409	327	285	696	632	510	367
ABHD6_CTGACAATCAATTTGTACAA_Brunello	240	156	494	492	242	521	125	344	44	253
ABHD6_GCAAGTTAAGAGGATACACC_Brunello	0	78	2	110	477	304	412	343	133	283
ABHD8_GATGAAAAAGAGCACCACGT_Brunello	215	96	410	197	1	67	66	54	1	137
ABHD8_GCCGGGCTTGACCTCTACAA_Brunello	244	249	459	274	103	306	256	324	22	42
ABHD8_GTACCCAGACCTAGTGCACA_Brunello	0	170	0	208	176	102	88	330	76	247
ABHD8_TCACCGTGTACCGCAATGGG_Brunello	212	131	129	120	102	177	286	291	193	247
ABI1_GAGTTACCAGAACCTGACTC_Brunello	369	94	218	91	466	333	196	90	273	46
ABI1_GTTGTGTCGAGATATCTGCC_Brunello	207	408	301	572	215	291	721	379	1023	311
ABI1_GTTTCCGAATATACCTTACA_Brunello	256	98	341	46	81	280	29	272	123	87
ABI1_TCGCCACCCACTATTGGACC_Brunello	151	413	469	81	340	372	481	724	700	668
ABI2_ACGAACTGGTCGTTCAAGGT_Brunello	203	485	1	87	258	291	438	424	677	111
ABI2_CATACTCCCCCAACAATAGG_Brunello	220	260	277	150	13	181	48	48	100	65
ABI2_TGCCTATCTGATAAACACCT_Brunello	123	59	291	317	180	124	48	229	100	92
ABI2_TTACCTGGAAAGACACTGGG_Brunello	0	74	91	269	170	418	141	321	517	96
ABI3BP_GAGATATCAGATTCCTACAC_Brunello	125	563	381	248	203	141	141	7	363	111
ABI3BP_GGGATAGATGTAGTTTGCTG_Brunello	164	266	190	162	248	217	138	21	79	47
ABI3BP_TCCTCATAAACCATACCCTG_Brunello	274	503	189	351	141	260	151	109	110	429
ABI3BP_TCTAATGCACTAGACGTAGT_Brunello	59	22	40	623	220	442	310	232	77	58
ABI3_CCTGTCTCGAAAGAGCATCA_Brunello	147	73	255	344	104	108	235	356	909	661
ABI3_CGGGCACACTCTGCGCATGT_Brunello	660	303	312	398	379	305	663	738	625	513
ABI3_GCGATGACCTTCTGGCCGGG_Brunello	115	362	72	49	499	398	211	204	118	62
ABI3_TCAGGCCACAGACAAGCGGA_Brunello	16	0	227	2	7	262	164	159	448	17
ABL1_CTTAGGCTATAATCACAATG_Brunello	288	247	88	78	1	15	13	0	5	0
ABL1_GGTTCATCATCATTCAACGG_Brunello	246	69	157	37	0	78	50	96	13	14
ABL1_TCAGTGATGATATAGAACGG_Brunello	7	65	0	0	0	0	0	0	1	0
ABL1_TTGCTCCCTCGAAAAGAGCG_Brunello	0	56	106	3	0	22	0	0	125	0
ABL2_AACCTCTGTAATGACGACGG_Brunello	438	58	161	36	271	491	582	258	474	139
ABL2_GGTTCAACATCACAACCATA_Brunello	185	164	151	135	316	331	69	351	289	542
ABL2_TATCGAATGGAACAGCCTGA_Brunello	0	64	188	43	48	314	76	86	201	168
ABL2_TGTACACCATCACTCCACAG_Brunello	274	88	426	349	229	210	278	505	267	235
ABLIM1_TAAGCAATCTACGAAGACCG_Brunello	194	90	66	484	174	71	216	74	113	21
ABLIM1_TCTAACTCCAACTTACGCTC_Brunello	144	101	109	179	75	199	434	663	244	468
ABLIM1_TCTTTCGGACTGGACGACAT_Brunello	213	188	97	63	129	92	97	110	164	126
ABLIM1_TGTTACATACACGCCCACGT_Brunello	2	5	368	269	121	19	482	420	622	696
ABLIM2_AGGTCGGAGTGTAGCGCCCG_Brunello	280	179	235	427	290	292	791	429	842	829
ABLIM2_CTTACATAAATCACACGGCT_Brunello	36	229	225	182	276	281	155	58	79	477
ABLIM2_GCTGTGAGAAATACATCACG_Brunello	134	189	80	255	266	475	313	327	199	254
ABLIM2_GTGAGTAGGAGATCATGTCG_Brunello	77	292	251	200	335	310	120	150	196	255
ABLIM3_AGGTCACCTTGTCTCCAATG_Brunello	180	313	404	229	196	398	301	611	206	262
ABLIM3_CAAGGTTAAGTCTATCTACG_Brunello	130	0	292	93	327	203	216	542	281	64
ABLIM3_GGAAGTGGTTGTTGTGCACG_Brunello	291	400	229	335	416	400	1140	290	849	728
ABLIM3_TGGGGGAGTCTATGTACCCC_Brunello	31	541	429	370	102	141	114	144	179	34
ABO_AGCCAAAGGTGCTGACACCG_Brunello	6	175	476	540	307	218	422	478	456	355
ABO_ATGGAGTTCCGCGACCACGT_Brunello	215	26	347	355	217	456	151	318	150	387
ABO_CCGGTCCCCAGCGTCACGCG_Brunello	247	580	184	613	247	612	839	945	806	1074
ABO_TGATCAGTGACTTCTGCGAG_Brunello	417	190	237	384	338	239	206	145	32	18
ABRACL_AAAGTTAAGCGTGAAATTTG_Brunello	0	43	0	270	183	127	101	282	124	9
ABRACL_AGCAATGAATGTGGATCACG_Brunello	235	321	360	123	124	268	133	175	154	61
ABRACL_CGAGGTTAACCTCTTAGTGG_Brunello	0	240	0	308	155	119	350	233	386	361
ABRACL_GGTTGGCACATTTATCATCA_Brunello	72	338	484	447	163	376	344	309	214	213
ABRA_CCTCAGCCACAGGTACGAGA_Brunello	46	371	104	140	77	114	144	68	12	25
ABRA_CCTGGTGTCTGAGCTAACCA_Brunello	169	305	390	587	322	560	401	701	289	224
ABRA_GAAAGAGGTGTCCAAAACGG_Brunello	399	181	0	102	27	78	108	194	191	201
ABRA_GAATGCATTCACTTACTGGG_Brunello	147	23	117	170	100	201	56	150	249	103
ABR_CAAGAGTGAAATCCAGAAGG_Brunello	1	65	71	175	18	125	23	77	163	12
ABR_CTGCAGTGACAACGCCCAAG_Brunello	55	454	91	122	69	205	45	29	92	80
ABR_GAGGCTTGACACTCACGTGT_Brunello	274	174	155	162	410	240	113	24	609	48
ABR_TACTGTCCTCGGACTACGAG_Brunello	137	25	253	104	224	152	179	60	143	1
ABT1_AAAAAAGCGGTCCTACACCA_Brunello	505	73	349	217	315	254	254	310	299	152
ABT1_AGAACAGACACTAGATGCGG_Brunello	114	102	5	103	85	176	120	61	20	205
ABT1_GACGCGTCCGACCTCGCCAT_Brunello	409	497	200	156	0	56	0	1	1	3
ABT1_GTTCCAAAGATCATAACGGA_Brunello	116	63	161	86	38	36	0	76	0	0
ABTB1_CGCACTTACTCGGAGCTCGG_Brunello	532	502	212	425	104	507	381	189	216	240
ABTB1_CTACAAAGACCACGTCACTG_Brunello	189	153	398	101	174	345	412	399	435	184
ABTB1_GGGCTCGGAAGTAGTCACTG_Brunello	112	232	147	110	85	87	212	294	449	332
ABTB1_TGTAATCGCGTAGAGCCCGG_Brunello	174	271	230	0	250	264	324	126	243	0
ABTB2_AGGGGCTGAAGTATGCGGGG_Brunello	687	441	239	145	337	262	212	161	297	102
ABTB2_CCTCATCAACCAAGCCATCG_Brunello	452	397	605	559	517	148	585	752	1251	372
ABTB2_GAGGGCTCGGCAGTGAACGG_Brunello	174	572	191	140	150	313	166	222	149	178
ABTB2_TGTTCAAGGTCATTCTCGGG_Brunello	65	48	544	385	210	140	503	230	370	194
ACAA1_AGCGCGAAGTAATATTTCCA_Brunello	399	19	0	191	124	58	0	0	213	0
ACAA1_CTGCCGAGAGAAGCTCGTCG_Brunello	285	263	182	303	260	296	475	206	425	384
ACAA1_GCCCTTGTCATCATGGACCG_Brunello	247	131	248	133	203	218	113	322	113	374
ACAA1_TCAATAGACAGTGTTCGTCG_Brunello	69	211	190	336	422	368	262	366	142	83
ACAA2_TACCTGACATCCATTCACAA_Brunello	128	346	0	406	90	343	164	340	268	50
ACAA2_TAGCAGTGAAGTCTTTCAGA_Brunello	228	466	75	146	111	279	155	105	0	41
ACAA2_TGTTACTGCAGGGAATGCAT_Brunello	210	175	105	208	322	154	269	243	123	86
ACAA2_TTTCTGTAACTGTTCCAGGG_Brunello	365	225	152	359	141	326	236	371	139	554
ACACA_AATGCATGCGGTCTATCCGT_Brunello	37	211	46	388	159	127	193	306	214	199
ACACA_CCAGAGTCCCACATTCCCTG_Brunello	21	487	123	148	131	341	205	131	283	59
ACACA_TATTTGCCTAGGTACCGAAG_Brunello	91	103	145	144	36	58	6	78	24	1
ACACA_TGATGGGTCCATGATAACCG_Brunello	110	291	77	82	106	209	0	81	40	6
ACACB_AAAGCGTGTGACAAACTCAG_Brunello	202	99	96	0	139	124	134	351	74	238
ACACB_ACAACGACATCGACACCGGG_Brunello	49	53	92	71	131	300	55	150	183	3
ACACB_GAACTCGAATATGGCCAGCG_Brunello	64	255	353	232	204	315	112	110	359	76
ACACB_GTCGGAGTCCATAATCCACA_Brunello	40	81	100	146	126	183	103	168	234	195
ACAD10_AGCTCGATACTGCTTAACCC_Brunello	171	304	209	330	180	250	394	453	412	632
ACAD10_ATCGCTTGTAGACTCCCTGT_Brunello	588	327	167	77	246	353	223	367	81	28
ACAD10_CCAGCTCATACCTCAAGGGG_Brunello	87	409	118	255	251	109	233	240	24	161
ACAD10_TCCAACTTACTACATCAGGC_Brunello	5	133	367	493	227	584	211	355	674	298
ACAD11_CCACTCCGATAGCTGTTGCA_Brunello	680	840	382	319	671	318	516	996	604	521
ACAD11_CCTTGGCCAAAAGTAGAACA_Brunello	267	399	179	349	220	361	357	300	164	407
ACAD11_CTGAGCCAATGTTTCTACCG_Brunello	400	410	366	568	115	154	264	212	261	106
ACAD11_TTGTTTGTACAGACTCGGAA_Brunello	61	104	161	101	295	338	168	118	58	107
ACAD8_CAAGGCTTCAAAAATGACAG_Brunello	228	137	328	80	212	254	277	122	254	390
ACAD8_GCTTCGGAAATGAGGAACAG_Brunello	338	196	216	143	106	1	260	63	401	172
ACAD8_TCAGTCCTCTCACGGCAATG_Brunello	62	74	265	302	229	499	129	541	310	80
ACAD8_TCGAAGATCACAGCTCGTGT_Brunello	15	253	181	561	221	619	215	335	28	216
ACAD9_CACCATGTACTCAAGACTAG_Brunello	531	735	193	274	306	279	67	98	3	2
ACAD9_CTTGCCTAAACTGGCGTCCG_Brunello	0	67	371	156	74	196	2	65	159	59
ACAD9_GAAGATAAATTAGGCATTCG_Brunello	42	35	188	0	174	75	64	120	251	185
ACAD9_GGACTCCCGAAAAATTGACC_Brunello	176	207	152	279	112	254	35	0	174	1
ACADL_CAGAAAAAGGCTAATACCAT_Brunello	348	284	226	129	145	270	72	248	295	205
ACADL_CTCCTCCCAGACAATAGCTG_Brunello	372	344	323	324	163	110	276	24	390	221
ACADL_GCCACTTACTCTGAGTGATG_Brunello	97	159	164	150	190	116	366	339	237	188
ACADL_TAAAATGGGATTAAAAGCCC_Brunello	1	73	46	244	77	11	22	77	160	96
ACADM_AAGATGTGGATAACCAACGG_Brunello	27	361	301	373	365	341	296	483	165	375
ACADM_AATTGGCTTATGGATGTACA_Brunello	79	167	583	450	143	448	493	71	142	194
ACADM_ATTGTGGAAGCAGATACCCC_Brunello	28	307	319	94	106	337	391	89	36	258
ACADM_GTATTTGGGGAGAATGACTG_Brunello	84	59	0	228	113	90	0	22	1	7
ACADSB_AGCCAAAGTTGATGCATCTG_Brunello	817	622	199	471	201	215	561	556	560	389
ACADSB_ATGGAGAAATCAGTAATACA_Brunello	10	0	0	111	87	1	244	178	237	118
ACADSB_ATTGAGTAGAGCTTCTGACT_Brunello	474	370	254	704	384	516	490	555	262	377
ACADSB_TTCGAATGTTAACGGGCAGG_Brunello	167	373	309	178	31	197	236	101	75	164
ACADS_ACACACCATCTACCAGTCTG_Brunello	406	421	126	445	274	386	222	380	45	87
ACADS_GACACTCATGATGACTCCGG_Brunello	110	396	0	0	65	22	49	108	47	69
ACADS_GGCAGGTACCTGGTTCGCTG_Brunello	149	289	649	408	208	398	195	488	262	448
ACADS_TAAGGAACATCTCTTCCCAG_Brunello	98	395	103	339	297	188	204	122	206	81
ACADVL_CACTAATCGTACCCAGTTTG_Brunello	26	233	268	419	148	426	224	211	58	397
ACADVL_GTCTAACCGAGCCCTCAAGC_Brunello	0	776	207	33	197	298	877	862	490	559
ACADVL_GTGGAGGAGACCACTTGGCA_Brunello	328	200	97	161	60	33	226	159	177	40
ACADVL_TCCTGGTCAGAGCGTCAGAG_Brunello	177	429	374	308	375	325	386	482	781	229
ACAN_CAGCGGTCACCTGCACGACG_Brunello	531	37	480	195	291	183	521	403	186	400
ACAN_CCTGCGCTCCAATGACTCTG_Brunello	386	33	294	295	759	372	271	188	656	688
ACAN_GAACCAGCCTATACCCCAGT_Brunello	453	193	0	230	173	401	167	424	418	329
ACAN_GAGGGCAGTTCACCAACCGT_Brunello	322	87	328	237	63	149	270	167	178	182
ACAP1_AGGTCTGCGGGGTTTCCGAG_Brunello	94	604	258	301	228	192	381	347	445	280
ACAP1_CAGAACCAAGCTTAAGAGAG_Brunello	371	19	429	119	264	234	595	418	373	445
ACAP1_GTCACAAATGCCGACAACGA_Brunello	219	94	0	155	93	159	125	111	34	288
ACAP1_TGCCGGAACACTGAATGCAG_Brunello	88	45	265	206	74	360	249	161	276	279
ACAP2_ACTATAGGATAATCCGACTG_Brunello	39	301	72	245	497	160	345	142	176	223
ACAP2_ATATATCAGAGCAAAATATG_Brunello	33	46	61	75	34	135	76	26	0	9
ACAP2_TCCGGAGCACTCGATACACA_Brunello	363	424	177	369	233	289	864	465	914	521
ACAP2_TGAACTTGGACCCTACATGA_Brunello	34	135	187	288	178	482	225	146	370	184
ACAP3_CCTCGCTATAGCAACTGTCA_Brunello	593	746	0	401	792	208	274	586	365	463
ACAP3_CTCCACTTTGGACTCATCGT_Brunello	475	125	227	516	192	199	421	113	265	95
ACAP3_CTGGATCAAGGACAAATACG_Brunello	74	1	167	0	118	9	66	0	9	0
ACAP3_GTTCGCTGACAGCCTACAGG_Brunello	432	212	499	356	212	166	37	401	360	353
ACAT1_CTGCCTAAAAAAGATCCAAT_Brunello	496	537	175	351	373	302	207	345	185	176
ACAT1_GAAGTGAAAGAAGCATACAT_Brunello	353	0	339	116	146	100	210	75	267	293
ACAT1_GAGGATCAACACCATATGGT_Brunello	213	120	188	0	392	318	189	283	252	212
ACAT1_TTCTGCGCAGGATGTGATGG_Brunello	296	329	931	320	140	314	437	687	729	270
ACAT2_CCTGTTAGACAAGCCAGTGT_Brunello	404	313	301	91	279	697	617	599	633	254
ACAT2_GCAGTCCAGTCAATAGGGAT_Brunello	107	510	91	87	278	352	71	560	356	99
ACAT2_GTTCTCAAGTAAGCCAAGTG_Brunello	256	320	0	167	150	209	245	75	81	169
ACAT2_TCTATGTTGCTCCCATGGCG_Brunello	312	196	223	518	377	321	608	438	286	531
ACBD3_AAGAGAACGTCTGCAAAAGG_Brunello	179	265	108	390	354	775	322	250	132	89
ACBD3_ACATCAAAGAATCCAACCTC_Brunello	429	124	424	89	70	191	256	256	496	255
ACBD3_GGGCCGCGACCGGATCCAGG_Brunello	363	119	229	87	413	430	390	204	154	78
ACBD3_TGCGTCCCACAAAATAGAGA_Brunello	149	252	115	170	8	82	0	90	13	109
ACBD4_ACCACTTATATCGTCCAATG_Brunello	201	112	319	335	83	7	132	197	87	91
ACBD4_AGGTGATCCCTGACATGCCG_Brunello	78	0	82	157	169	266	120	179	400	106
ACBD4_CAGGGAATCACAGAAAACCT_Brunello	63	0	401	319	230	48	164	139	124	132
ACBD4_GTGATCGACACAGTGCCCCT_Brunello	458	188	136	79	271	351	134	17	78	350
ACBD5_ACTGGGTGATATGACCAAAG_Brunello	9	0	116	0	182	175	0	75	5	1
ACBD5_AGCCCATTGATGAAAACTTG_Brunello	363	103	360	0	233	23	151	454	155	152
ACBD5_AGGTAAAATAGTCCAACCTG_Brunello	36	32	250	222	214	102	14	75	116	13
ACBD5_TGGTCATTCCAGTCAACCCA_Brunello	115	61	75	175	107	267	122	154	474	402
ACBD6_AAATATATTTGATTACTGCA_Brunello	256	90	235	256	35	357	54	94	4	72
ACBD6_AGCCATCAAATCGAAAAATG_Brunello	171	248	0	193	320	16	283	306	546	255
ACBD6_CCTCGATCTCAGGGCTATGG_Brunello	334	407	164	199	212	111	272	304	333	147
ACBD6_TTAAAAAACTAGATCCAGGT_Brunello	119	1	360	364	319	328	245	322	85	160
ACBD7_ACAGGGCTGCAGAAGATGTG_Brunello	72	5	291	163	134	82	23	256	33	345
ACBD7_CTGAAAGCAAGACCAGATGA_Brunello	189	59	138	83	427	371	492	556	836	585
ACBD7_GAGAACTGAAAGAACTCTAT_Brunello	0	4	149	43	34	36	138	81	1	83
ACBD7_GCAAAGCCAAATGGGAAGCA_Brunello	114	203	88	51	220	201	410	295	244	101
ACCSL_AAGTGACATGAACTGCATTG_Brunello	199	70	67	231	178	100	108	243	429	267
ACCSL_GATCAACCTCCTACAGTCTG_Brunello	365	132	117	495	158	484	349	477	506	259
ACCSL_TCCCACGGATGGATAGGTCG_Brunello	102	258	63	449	347	288	660	904	371	925
ACCSL_TCTTAGGGGAAAAAGGTCCG_Brunello	98	68	237	176	301	218	303	128	215	98
ACCS_CCCAACAGACTTCTCAAACA_Brunello	422	640	632	373	327	480	472	723	448	75
ACCS_GGGGAGTATACATCACCCAG_Brunello	111	88	89	85	0	29	0	4	0	0
ACCS_TAGGTGGTTGTCCTGAATGG_Brunello	92	62	153	82	394	235	175	427	184	136
ACCS_TGTGATAGCGCCATAGTAAG_Brunello	129	333	321	291	44	164	199	176	205	414
ACD_AAGCAGCGTGGCCCCGACGT_Brunello	175	12	297	74	38	462	326	500	511	153
ACD_AGATGCACAGCATTGAGCTG_Brunello	218	17	115	230	193	264	133	87	194	341
ACD_ATCCGCTGGGTGTAGCCGTG_Brunello	123	172	390	41	165	127	171	149	15	4
ACD_GCTTCTGGATGAAATGCGGG_Brunello	83	110	9	107	123	171	190	241	98	105
ACE2_AACATCTTCATGCCTATGTG_Brunello	428	163	329	313	222	231	334	224	517	397
ACE2_CAGGATCCTTATGTGCACAA_Brunello	246	93	358	375	283	369	604	530	184	770
ACE2_CCAAAGGCGAGAGATAGTTG_Brunello	206	531	163	171	343	237	287	351	450	377
ACE2_TGCACAGAGAATATTCAAGG_Brunello	443	353	330	180	182	147	318	569	155	417
ACER1_CCCAGACAACGTAAATGTAG_Brunello	37	769	6	0	167	89	216	438	174	305
ACER1_GAAGACCAGGCGGATGAACT_Brunello	112	79	378	95	201	198	156	80	12	66
ACER1_GGTGGCCGAGTTCTACAACA_Brunello	623	550	478	106	544	435	333	357	204	313
ACER1_TGGACGAGATCGCCATCCTG_Brunello	513	414	133	302	270	103	274	300	293	534
ACER2_ATACCTTCTGGGGAACCACA_Brunello	97	169	0	0	72	124	117	78	109	18
ACER2_ATTCAGGGGTAGGTTCAAGG_Brunello	59	127	301	196	284	452	431	268	105	303
ACER2_CATCTGACCCAAGAAACTAA_Brunello	236	0	213	62	158	120	162	76	30	0
ACER2_TATCGCCGAGTTCTACAACA_Brunello	121	26	178	427	43	110	36	124	190	22
ACER3_AAAAGAGCCGATATTCCATC_Brunello	297	344	429	564	469	477	678	769	404	165
ACER3_CTCGGCGATGTACCAGGTCA_Brunello	88	252	455	404	200	244	299	633	145	363
ACER3_TAAGCCATGGATAAACCCTG_Brunello	49	138	217	6	79	322	160	227	87	126
ACER3_TATTAAACTGAATAGAACTA_Brunello	31	56	0	68	152	86	77	76	101	21
ACE_GGAAAACATCTACGACATGG_Brunello	0	144	144	127	109	137	80	211	16	0
ACE_GGTGTGGAACGAGTATGCCG_Brunello	122	372	105	271	351	168	262	129	309	558
ACE_GTTGTAGAAGTCCCAAGCCG_Brunello	56	48	0	93	278	88	42	1	4	1
ACE_GTTTCGTTTCGGGTAACAGG_Brunello	55	21	81	207	140	0	95	24	8	179
ACHE_GGTGTCCATGAACTACCGGG_Brunello	189	43	0	6	131	0	168	249	194	367
ACHE_TATGTGGACACCCTATACCC_Brunello	703	283	101	99	220	246	378	478	240	222
ACHE_TGGTGGGAATGACACAGAGC_Brunello	404	269	255	333	337	107	170	298	103	177
ACHE_TGTCCTCGTCTGGATCTATG_Brunello	120	283	193	437	301	283	360	144	527	199
ACIN1_CCTGGTCAAGCGGCTCAAAG_Brunello	114	60	295	53	331	126	65	522	376	80
ACIN1_CGTACTCATGCCAACCCTCG_Brunello	1055	145	203	163	326	457	498	472	328	534
ACIN1_GAGGAATTAGCACTGGCCAA_Brunello	96	19	0	12	234	265	24	232	69	26
ACIN1_TGAGGGACAAAAATCTAGGG_Brunello	251	126	357	242	86	34	59	98	17	239
ACKR1_AGCTAGGATACCCAGGACAC_Brunello	222	164	441	231	411	538	154	251	227	383
ACKR1_CAATGGCAACAAGACAAAGA_Brunello	125	135	108	76	59	627	245	345	454	318
ACKR1_CTGCACCCTGATATACAGCA_Brunello	707	165	184	429	208	716	758	309	473	676
ACKR1_GAAGGAATCATTCACACCAT_Brunello	155	411	82	289	183	165	317	139	115	90
ACKR2_ATCTCAACCATCCGCCTGCG_Brunello	661	74	391	247	134	125	245	197	67	385
ACKR2_CAGCCCATACTATGGTAGCA_Brunello	310	261	185	92	341	265	513	626	374	551
ACKR2_CATGCCCGCCGAAATCTGCG_Brunello	0	334	197	226	193	130	103	231	246	147
ACKR2_GGAGTGGAAGGAGAAACCCT_Brunello	522	210	105	144	0	57	42	15	35	0
ACKR3_AAGACAGCGATAATGGAGAA_Brunello	129	2	153	305	358	294	387	299	187	137
ACKR3_CCAACAATGAGACCTACTGC_Brunello	548	229	103	344	333	168	99	235	706	72
ACKR3_GCACTGCTACATCTTGAACC_Brunello	325	361	528	415	524	408	209	269	962	233
ACKR3_GGTCCACGCTCATGCACGTG_Brunello	369	311	414	305	481	445	951	531	280	451
ACKR4_AGTCCCCAGCCAATCAGGAG_Brunello	133	430	12	16	360	89	205	453	502	478
ACKR4_ATTGATGTTCCTAGGTAGCG_Brunello	304	373	304	186	294	362	256	282	148	128
ACKR4_CAATGACGAAAACTATTGTG_Brunello	27	338	198	166	353	66	124	333	189	4
ACKR4_TGTGCTACTTTATCACAGCA_Brunello	396	124	331	451	266	168	199	193	112	41
ACLY_AGAGCAATTCGAGATTACCA_Brunello	5	398	154	0	49	0	2	3	1	3
ACLY_CGGTCACCTGTACACGACAG_Brunello	158	282	318	98	38	0	17	2	0	0
ACLY_GACCAGCTGATCAAACGTCG_Brunello	237	0	21	248	24	52	135	2	92	140
ACLY_GCCAGCGGGAGCACATCGGT_Brunello	303	512	41	248	103	182	407	360	33	117
ACMSD_AGTGGTGCGAGAGAATTGCT_Brunello	28	197	0	141	203	90	255	28	75	25
ACMSD_CCTCCTGGGGTAGCTCACAA_Brunello	569	186	530	319	307	328	325	326	633	339
ACMSD_CGAGTGGGACCTGAACGCGC_Brunello	94	177	256	90	571	317	163	202	260	384
ACMSD_CTGCAGAGGTTTGGCTACGG_Brunello	286	487	596	203	224	378	299	194	182	177
ACO1_CCTGCCCCTAACATCACAGA_Brunello	319	354	660	401	342	301	155	338	133	819
ACO1_CTTGGTGTCTAGGTTTGACG_Brunello	134	321	226	160	344	69	61	255	409	79
ACO1_TTATTACCCAGACAGCCTCG_Brunello	55	185	414	123	227	119	181	110	6	202
ACO1_TTGCATATGCTATTACTAAG_Brunello	280	41	98	132	190	159	63	54	60	28
ACO2_ATCTTCTCCGAGAGTGTCAG_Brunello	267	243	0	94	96	29	158	410	92	280
ACO2_GTCTCAATAGGACATCAACC_Brunello	223	92	310	252	53	214	50	35	44	185
ACO2_GTGCAGCTACCAATTAGACC_Brunello	344	523	841	336	39	14	0	88	241	31
ACO2_TCTCGGGGTTTGCGTCGTTG_Brunello	169	545	179	466	110	87	29	0	94	10
ACOT11_AGCTGAAGCAGATCACGCCG_Brunello	241	69	420	173	164	170	354	238	264	127
ACOT11_ATCTGCGTCCAGGACCACAA_Brunello	215	348	43	201	190	260	103	312	429	427
ACOT11_GCCAACTGCGCCATTCAGGG_Brunello	416	336	179	81	326	443	393	452	269	404
ACOT11_GGGATACCGGAACCCCACGG_Brunello	286	556	58	169	186	110	439	352	237	184
ACOT12_AGCATTCAGCACAAGCATGG_Brunello	442	215	225	93	51	192	48	164	186	67
ACOT12_CCACCCCATGCAAACCATCA_Brunello	324	368	73	254	480	498	141	139	347	513
ACOT12_GATGATTTCAGACGCTATCG_Brunello	110	220	378	294	323	180	140	365	34	150
ACOT12_GTAGATATGTTTAAGTTCCG_Brunello	0	3	165	83	123	62	91	18	3	109
ACOT13_ACGTGGCTGTCAAACCGCCG_Brunello	154	40	74	101	146	83	87	174	20	299
ACOT13_AGTAGATAACATATCAACAA_Brunello	67	200	55	14	46	32	7	30	2	206
ACOT13_GGTGATAAAGGCCATGACCA_Brunello	12	61	423	210	187	78	275	402	184	382
ACOT13_GTTCATATCGACACTGACTC_Brunello	207	199	332	247	349	288	227	278	442	210
ACOT1_ACAATGCCAGGAAAGGGCCC_Brunello	178	257	617	188	173	381	104	367	128	438
ACOT1_AGCCCGAGAAACCCTTGGTG_Brunello	202	160	203	282	361	282	307	536	558	723
ACOT1_CTACTTGCTCAGTCATCCTG_Brunello	299	112	226	502	389	616	799	473	504	511
ACOT1_GGGGGAACCTTACGCTACAA_Brunello	44	309	110	118	175	193	138	478	484	52
ACOT2_AGATCATTAGGGTTCCTGCT_Brunello	29	390	306	257	189	621	107	433	10	91
ACOT2_CTACTTGCTCAGTCATCCCG_Brunello	212	406	96	563	238	286	284	375	386	581
ACOT2_GCTCGCCAAGAGTGTCGGCG_Brunello	619	230	189	207	242	65	1	72	0	6
ACOT2_GGTACAGCCGGGACGCTCGA_Brunello	160	114	10	320	419	275	240	315	568	337
ACOT4_ATAATAAGCTAGAGCCAACG_Brunello	127	14	287	248	239	262	68	197	17	1
ACOT4_ATGTCAATGATCCCTGGGAA_Brunello	177	78	316	333	398	775	452	1023	882	847
ACOT4_CAGTTTCCATCAATGGATCT_Brunello	127	202	306	472	387	335	202	251	494	184
ACOT4_TCGCGGGACTCGAGCCCATG_Brunello	55	981	516	265	293	649	1001	996	1137	931
ACOT6_ACAGGCATTGATAAGTACAG_Brunello	41	22	0	234	188	158	142	422	203	273
ACOT6_ATCATATCCTTGTAATGTAG_Brunello	40	207	80	324	85	263	148	229	78	102
ACOT6_CTGAAAGGCTACAAGCTCAT_Brunello	803	429	659	88	430	673	932	391	298	556
ACOT6_TTGGCATGGATGATCAAAGC_Brunello	61	487	228	32	45	45	217	467	132	780
ACOT7_AGCGCATGGAGACCAAGTGG_Brunello	292	258	206	142	139	262	196	233	426	478
ACOT7_CAGGGGCACATACCACAGGG_Brunello	64	145	116	2	0	77	66	0	1	44
ACOT7_GCGGCCAGATGATGCCAACG_Brunello	390	295	88	218	350	218	434	439	1186	581
ACOT7_GTCTCCCATGTGCATCGGTG_Brunello	386	126	361	60	168	166	161	181	137	77
ACOT8_ATTACTGGGTACCGGCCAAG_Brunello	106	93	272	302	140	225	107	442	398	94
ACOT8_CCTTAAATACTGGTCAATGA_Brunello	50	58	192	288	249	284	348	405	355	475
ACOT8_TCGTGACCAAGACGCTACGG_Brunello	443	261	246	524	418	238	204	85	473	502
ACOT8_TTACTGGCTTGATCTCAATG_Brunello	192	214	123	73	225	61	245	110	2	139
ACOT9_AAGAGGAGCTCTTTAGACAA_Brunello	18	254	104	0	213	494	147	115	252	415
ACOT9_CTTACCAATCTTATCCACCA_Brunello	682	222	170	260	422	554	252	388	139	260
ACOT9_GAGAAACATCTCATGTATGG_Brunello	173	341	734	502	196	174	451	346	463	91
ACOT9_TCTTCCCGACCCAGCTAACA_Brunello	306	260	139	377	445	403	1417	983	845	877
ACOX1_ACCTATCACCGGATTAACGA_Brunello	334	221	250	442	92	182	297	491	535	164
ACOX1_CTGTGGTTTCCAAGCCTCGA_Brunello	87	454	0	387	180	138	158	129	382	534
ACOX1_GCGCCGCCGAGAGATCGGTG_Brunello	128	144	254	105	247	146	137	425	280	230
ACOX1_TGGCATTGAAGCATGTCGGA_Brunello	698	354	384	504	404	447	333	404	268	197
ACOX2_GACCATCTTCTAACCAACCC_Brunello	34	31	0	444	283	361	365	57	216	155
ACOX2_GCATAACTGATGGCCAGCTG_Brunello	53	425	83	145	152	118	439	167	342	110
ACOX2_GTGTATCACAAACTCCTGGG_Brunello	23	185	145	6	136	179	747	879	415	459
ACOX2_TGCTGTACCGAGTTTGACGT_Brunello	315	296	79	77	208	154	191	72	325	63
ACOX3_AAGCCACGGCAGTAATACCA_Brunello	295	251	641	275	243	326	814	597	793	515
ACOX3_CCGCACGCCTCACCTTAAAG_Brunello	182	569	74	173	176	428	717	702	452	589
ACOX3_GATCCCAACTGCACATACGA_Brunello	491	284	84	167	252	157	243	342	19	145
ACOX3_GCGTCAGTTTGGACCCACAG_Brunello	302	137	169	54	278	567	406	430	515	446
ACOXL_AAGCCACAGCTAATCTCGAA_Brunello	137	405	350	118	121	360	270	231	396	285
ACOXL_ACAGGAACGATGAAACAGTG_Brunello	168	66	7	157	109	212	225	308	254	184
ACOXL_ATGTTTGCAATGACCGAGAG_Brunello	10	72	2	406	315	352	19	130	99	41
ACOXL_TGACAAGGTTCGGATACCCA_Brunello	98	455	146	282	143	147	305	196	308	227
ACP1_ACATAGTATATAATCAAATG_Brunello	0	7	259	1	288	245	55	8	12	22
ACP1_ACCCAGACACACAAACAGCA_Brunello	162	100	127	277	88	56	150	351	253	154
ACP1_GGAACCCCCCTGACTACCGA_Brunello	59	48	62	177	21	188	124	139	127	2
ACP1_GGGGTTCCCTATCTCATACC_Brunello	437	281	481	206	507	580	605	450	463	591
ACP2_ACATGGTGGCCAACGAGACA_Brunello	177	398	425	67	213	92	254	452	396	87
ACP2_ACCAGTGAAGACATATCCCA_Brunello	3	243	113	601	419	351	448	628	367	205
ACP2_CACCTCTTATCACCGGCAAG_Brunello	102	158	537	428	103	109	387	231	249	41
ACP2_TTCTGCAGCTGCTCATAACG_Brunello	709	166	155	0	73	352	145	66	538	28
ACP5_ACCCACGGCTACAAAGCGCA_Brunello	517	182	501	62	122	72	198	409	380	553
ACP5_CTGGACACAGTGACACTATG_Brunello	13	719	372	44	185	141	114	322	175	110
ACP5_GCTCGGCTATGGACCACACG_Brunello	76	260	347	491	162	158	299	378	394	335
ACP5_GTACCAGGGCACTTTGCGAA_Brunello	283	174	228	151	265	194	228	696	134	318
ACP6_AAAAAGGTGAAGGACAGGAT_Brunello	139	53	146	163	48	0	54	69	2	0
ACP6_ACAGTCACCAATCTAGCTGG_Brunello	158	130	74	31	234	170	241	293	490	489
ACP6_ACCAACCTTCAACCCACAGG_Brunello	69	124	116	99	392	190	169	388	118	237
ACP6_GCAGGTCGTGTTTCGACACG_Brunello	16	157	253	265	280	346	440	221	191	20
ACPP_AAAGGCAGGTATAGCAACTG_Brunello	165	77	565	0	141	343	271	197	176	43
ACPP_ACTCCTTGGCTAGTACACTT_Brunello	76	365	796	280	559	146	666	500	287	364
ACPP_CTACGACCCTTTATATTGTG_Brunello	688	259	104	304	211	324	230	369	362	488
ACPP_GCCATGAGGATTCCTTTATG_Brunello	347	59	249	0	188	532	300	171	68	24
ACPT_AGGCTGGTAGTGGAAGACCG_Brunello	55	37	96	176	148	69	69	67	60	47
ACPT_TATCCTTGCAAACTTCTCCC_Brunello	180	530	164	68	85	450	55	131	212	52
ACPT_TCGCCATGGCGGAATACCTG_Brunello	577	654	118	333	206	179	257	145	200	37
ACPT_TTGGATATTGGAGCCCACGT_Brunello	21	442	255	377	247	136	331	212	337	72
ACRBP_AAGAAGCGTTCGTATTCGGT_Brunello	47	0	99	207	0	190	79	373	266	79
ACRBP_CAAACCAGGAGGCATAAGGG_Brunello	0	228	175	0	259	298	363	428	346	605
ACRBP_GACTCTACTTCTCGTACCCG_Brunello	318	146	43	416	126	154	111	108	221	113
ACRBP_GGTGCTGTGCTATTCGATCG_Brunello	147	239	87	466	146	344	586	571	256	373
ACRC_AAACTATTGTGGAGCCACCG_Brunello	275	18	199	31	236	297	199	415	63	62
ACRC_CAAACCACCAAGTGATCCTG_Brunello	84	193	108	203	138	511	50	324	245	128
ACRC_GCATCCTTAATGTCCAGTCA_Brunello	307	209	301	366	480	1068	587	952	738	710
ACRC_TTATTGGAAATAAACAGCGA_Brunello	0	61	139	11	245	99	132	2	0	3
ACRV1_CCTGACTCAAGCTCACTCAA_Brunello	371	411	316	354	428	417	437	453	198	514
ACRV1_GCTGAAGGTGAGCATACTGT_Brunello	233	356	395	411	332	411	441	505	691	152
ACRV1_TGGTTCAAGCAAGCACACTG_Brunello	36	53	62	92	224	400	377	345	621	275
ACRV1_TTCAGGTGAGCACGCTTCAG_Brunello	518	463	709	634	511	494	392	469	681	783
ACR_AAGCGCCCACACGAAATGGG_Brunello	185	184	208	106	77	111	225	290	91	22
ACR_CCCCGACACTTACTCACACG_Brunello	201	404	181	381	475	200	445	833	484	454
ACR_GAAAGCGCCTATGTGGTCGT_Brunello	674	1350	217	326	122	307	265	373	382	118
ACR_TAATGTGCATGACTGGAGAC_Brunello	21	52	59	325	146	442	314	242	128	143
ACSBG1_GAAGGTGAATAATGCCCAGT_Brunello	258	226	79	105	116	482	277	426	297	412
ACSBG1_GGAGCCCACATCACACATGG_Brunello	179	282	204	163	154	247	350	252	102	263
ACSBG1_TCAAAAGAACTTCTATGGAG_Brunello	80	387	106	65	175	142	41	71	1	0
ACSBG1_TGTGCATCGGATGTTCTACG_Brunello	467	402	166	611	608	330	457	781	149	86
ACSBG2_AAATTCAGGGATGGTCATCG_Brunello	301	72	439	743	335	443	376	580	595	745
ACSBG2_ACACGAGAGTCTTAGCCATG_Brunello	177	47	247	268	219	297	160	115	294	88
ACSBG2_GGGACCACAGGCATACCCAA_Brunello	297	500	175	596	38	253	93	15	416	157
ACSBG2_TCCATGAAATCATCCCACTG_Brunello	105	183	148	96	190	280	139	102	241	53
ACSF2_ACGTAGCTGAGGCCTCCGAT_Brunello	330	242	101	95	165	158	301	333	106	295
ACSF2_ATGGCTCGGATCAACTCTGG_Brunello	356	117	93	118	176	111	120	170	160	495
ACSF2_CGTGGGGGTACCATACAGGA_Brunello	41	203	0	62	109	95	171	273	256	35
ACSF2_GTCTTCATGGAGGACGACCA_Brunello	55	294	0	112	104	232	191	206	156	369
ACSF3_CCATGATCATCTACACCAGT_Brunello	5	386	210	461	204	427	332	312	504	1072
ACSF3_GCAGCGCGTTGACCACACCA_Brunello	306	328	79	80	520	193	574	397	320	571
ACSF3_TAACGATGCCTCCTACGTCG_Brunello	230	33	199	156	172	494	360	239	116	228
ACSF3_TCTTAAGTTCTGAAACGCCG_Brunello	22	126	109	139	473	485	307	310	328	306
ACSL1_ATCACGTACATAGTCAACAA_Brunello	538	551	358	43	445	336	287	354	302	126
ACSL1_CAAGAGCCATCGCTTCAGCG_Brunello	485	433	69	59	241	349	589	630	403	474
ACSL1_GATGCCAATGAACTGATCTG_Brunello	80	368	68	90	88	187	275	130	374	413
ACSL1_GTTTCCGAGAGCCTAAACAA_Brunello	275	92	160	54	89	183	215	254	4	60
ACSL3_ATGATTACTGCAATATCTGA_Brunello	309	295	288	0	181	255	78	190	407	333
ACSL3_GAAAGTTCGAAGCTTGCTAG_Brunello	23	210	1	95	0	0	29	0	63	0
ACSL3_GTGGTGAAGAGTAACCAATG_Brunello	103	18	6	80	0	20	121	117	68	7
ACSL3_TATCTAAAGTATCACATCCA_Brunello	100	23	216	211	275	93	6	75	110	143
ACSL4_AAGCCCACTTCAGACAAACC_Brunello	108	256	318	580	567	357	33	199	247	58
ACSL4_ACCTGGTCAGAGAGTGTAAG_Brunello	286	292	0	116	215	161	246	478	317	211
ACSL4_GCATCATCACTCCCTTAGGT_Brunello	294	193	212	161	164	218	114	386	288	281
ACSL4_GTGTGTCTGAGGAGATAGCG_Brunello	132	208	0	189	232	177	208	232	156	93
ACSL5_CAGAGTTGGATTCTTCCAAG_Brunello	242	502	300	167	289	94	108	239	184	60
ACSL5_CTTATCCCTATATGATGCTG_Brunello	80	128	249	335	414	796	930	424	415	424
ACSL5_CTTGTTGACAATATGTACGA_Brunello	644	286	232	192	104	0	131	136	326	26
ACSL5_TCTGATAGAGCAGAGTACCT_Brunello	144	363	104	242	36	279	155	532	207	471
ACSL6_CTGAGATGCTAAGCCCACGG_Brunello	547	140	101	261	230	164	61	203	247	70
ACSL6_GATGCTCACCCATGGGAACG_Brunello	158	192	208	183	276	225	282	241	204	268
ACSL6_GTCTCCACAGTGGATCATTG_Brunello	180	252	77	300	320	389	280	382	480	495
ACSL6_TCTGTCGTCTATTGCCACGG_Brunello	159	689	239	266	95	127	280	274	21	395
ACSM1_CAAGGTCTTTGACTTAACAC_Brunello	0	189	166	78	247	103	221	183	288	137
ACSM1_CCCCCCAAAAGTGGTTAATG_Brunello	493	534	533	594	392	341	422	360	448	315
ACSM1_CGCTGTCCATGGTTCTACCA_Brunello	597	478	637	785	550	917	474	925	737	535
ACSM1_GCACTGCTATACTGGCGGGG_Brunello	130	110	454	97	197	206	54	84	10	214
ACSM2A_ACAGGCTCCCGAGAGGACGT_Brunello	486	659	365	272	100	453	35	246	518	212
ACSM2A_GTGCATGCTCCTAATGCCCA_Brunello	457	503	358	814	305	509	433	662	845	612
ACSM2A_TGACGCAGTTCTGTAGATGG_Brunello	170	613	367	238	255	329	180	284	254	358
ACSM2A_TGTCTGAGAAAAGCTGTGAT_Brunello	306	237	732	318	310	495	339	588	605	598
ACSM2B_ATGTGGACCATATCAGACAC_Brunello	255	323	184	198	146	62	137	150	146	126
ACSM2B_GAAGGGACTCCCCTCCAGCG_Brunello	407	757	417	907	735	660	455	611	606	716
ACSM2B_TGTCTGAGAAAAGCTGCGAT_Brunello	158	640	123	182	108	119	509	528	237	345
ACSM2B_TTACCTTTAGAATAACCAGT_Brunello	204	139	0	44	219	208	181	237	176	88
ACSM3_ATTTCTGTTGATCCACCAGA_Brunello	55	324	215	198	398	325	361	224	222	211
ACSM3_GAAGCCTGTTCCCTACAAAG_Brunello	35	543	77	59	145	191	134	182	76	66
ACSM3_TGAAACAGGACTTCAAACTG_Brunello	474	165	339	234	205	487	240	351	396	264
ACSM3_TGCAACAGCGTCTACTGCTG_Brunello	180	409	203	77	429	358	632	486	830	681
ACSM4_AGAGGGTGAACCCAATGCCG_Brunello	253	172	146	0	374	370	65	184	8	172
ACSM4_CACGAGCATCCGGTACACAG_Brunello	41	75	123	0	95	77	156	117	123	63
ACSM4_CATTCGATGCACAAAAACAC_Brunello	115	189	751	106	234	259	249	484	97	471
ACSM4_TACAATGGACTCCACCGCTG_Brunello	184	244	457	377	419	155	363	463	41	258
ACSM5_ATAACTTTGGCATCAACTCG_Brunello	195	117	482	616	278	173	223	611	257	203
ACSM5_CTTTACCAGCGGAACCACCG_Brunello	481	148	0	314	245	385	0	233	120	213
ACSM5_GTGGAAACACCAGACTGGTG_Brunello	41	88	223	279	251	343	299	54	60	160
ACSM5_TGGTCAGTGTGGCTTGCATG_Brunello	238	508	505	667	229	371	265	325	377	104
ACSM6_CAGGGATAAAGATCCACCAA_Brunello	95	65	147	205	106	171	166	100	3	127
ACSM6_CCTGCCTAGGACGGACTCAG_Brunello	321	350	196	147	253	138	343	399	638	640
ACSM6_TGTCAGATAAGAGCTATGAT_Brunello	29	0	261	136	295	412	223	194	377	556
ACSM6_TTTGCAGATAGAGTGGTGAT_Brunello	59	237	152	180	333	380	161	455	43	559
ACSS1_ACCAGCATTGGGATAAACTG_Brunello	178	133	0	118	170	277	350	199	158	405
ACSS1_CAGACAACAAGGTCCACATG_Brunello	483	369	465	211	326	501	716	1010	868	564
ACSS1_GATCAAAGCAACGCTCTCGG_Brunello	109	43	290	82	92	226	142	63	150	152
ACSS1_GCTGAAATACGGTGATGCCT_Brunello	303	60	2	257	72	118	106	33	0	7
ACSS2_CAGGAAGGGGAGTCAACATG_Brunello	0	240	172	236	248	420	317	428	155	159
ACSS2_CAGTGGCCCATAGGTGACGT_Brunello	195	65	100	164	115	210	148	44	445	37
ACSS2_GCATTGTGGTCAAGCACCTG_Brunello	104	134	233	317	303	190	418	310	163	304
ACSS2_GGAACCAAGGGATTGACTTG_Brunello	235	131	211	211	1	264	254	255	553	100
ACSS3_ACATGGTATACATCGCCTGT_Brunello	267	402	318	448	505	408	201	502	262	370
ACSS3_CCGGGACCACTAAAGCCCTG_Brunello	323	61	0	163	162	180	127	350	426	288
ACSS3_CTTGTACCAGCTGATCTGCT_Brunello	228	404	977	567	610	1067	658	1236	1012	622
ACSS3_GGTGTGATTAGGCCCACTGG_Brunello	375	172	485	265	189	325	92	260	394	72
ACTA1_CTTCTACAACGAGCTTCGCG_Brunello	266	191	419	187	374	439	370	802	648	699
ACTA1_GGGTCAGAAAGATTCCTACG_Brunello	268	372	480	348	193	259	50	94	319	28
ACTA1_GGTGAAAGCCGGCTTCGCCG_Brunello	184	232	122	226	304	182	125	114	377	137
ACTA1_TCAGGTAGTCGGTGAGATCG_Brunello	180	381	295	341	284	257	155	307	209	489
ACTA2_CATGTATGTGGCTATCCAGG_Brunello	136	252	0	1	179	292	268	204	81	3
ACTA2_GAAGCTCATTGTAGAAAGAG_Brunello	0	74	187	285	122	180	321	122	470	287
ACTA2_GACGTCCCAGACATCAGGTG_Brunello	297	133	420	302	145	154	320	232	104	288
ACTA2_GGCCTCACCAGTAGTAACGA_Brunello	222	473	483	331	165	304	232	125	339	407
ACTBL2_GAGGACGCCCTATCATGGAG_Brunello	6	425	236	403	58	304	88	154	93	210
ACTBL2_GGAGCTATGAACTTCCTGAT_Brunello	375	142	100	0	65	126	1	105	26	16
ACTBL2_GGAGCTCATTGTAGAATGTG_Brunello	142	172	95	147	111	219	254	89	40	26
ACTBL2_TGTCCCTCTATGCCTCAGGA_Brunello	201	751	632	270	0	101	216	238	341	161
ACTB_AAGAGCTACGAGCTGCCTGA_Brunello	279	561	74	165	186	175	94	76	111	59
ACTB_CGTACAGGGATAGCACAGCC_Brunello	498	309	86	217	117	0	83	1	12	256
ACTB_GGATTCCTATGTGGGCGACG_Brunello	99	124	0	217	233	109	47	50	174	3
ACTB_TCACCTGGGTCATCTTCTCG_Brunello	604	260	677	278	109	381	318	286	384	397
ACTC1_CGATGGACGGGAAGACAGCG_Brunello	565	121	171	0	152	83	430	646	583	169
ACTC1_CTGGGCTTCATCACCTACGT_Brunello	413	147	255	381	195	270	257	339	125	270
ACTC1_GGTACGGCCAGAAGCATACA_Brunello	363	134	314	105	215	58	66	110	215	41
ACTC1_TCTTCATGAGGTAGTCAGTG_Brunello	310	433	541	388	240	408	425	529	236	67
ACTG1_AGCTGTAGCCTCGCTCAGTG_Brunello	151	462	75	310	107	119	103	260	161	535
ACTG1_ATGGAAGGAAACACGGCTCG_Brunello	0	110	39	0	55	37	1	324	49	66
ACTG1_CAACAGAGAGAAGATGACTC_Brunello	76	150	72	141	132	46	55	0	1	35
ACTG1_CTTCTACAACGAGCTGCGCG_Brunello	598	568	195	79	93	62	428	321	197	178
ACTG2_AGAGCTATGAGCTGCCAGAT_Brunello	341	213	83	45	213	403	144	373	51	259
ACTG2_CTGGATACCTGTGGTCACAA_Brunello	15	510	324	337	319	213	325	201	251	63
ACTG2_TGAATCCAGGACGATGCCTG_Brunello	34	152	0	0	79	147	213	230	80	67
ACTG2_TGATGATGCCGTGTTCAATG_Brunello	85	40	349	262	519	517	281	449	217	189
ACTL10_AGAAGATGCCCAAAACGCTG_Brunello	207	185	185	0	150	161	277	143	95	280
ACTL10_AGATGTGTGATGGCCTTGCG_Brunello	7	135	364	152	356	261	400	534	617	142
ACTL10_CACGCCACGCCCATCTACGC_Brunello	83	361	574	567	357	166	724	377	555	284
ACTL10_GGCCACCTTCCGACTGAACG_Brunello	478	528	179	141	247	531	498	694	552	792
ACTL6A_ACCACCATACCAATAGCTGT_Brunello	570	22	152	158	31	108	42	258	629	236
ACTL6A_ACTGCAATTCCAGTCCACGA_Brunello	326	414	738	217	1	0	0	0	2	0
ACTL6A_AGAAGTTGCCTCAGGTTACG_Brunello	61	400	293	338	238	277	61	70	115	8
ACTL6A_TGTTCCGAGGGAGAATATGG_Brunello	42	298	1	15	0	0	0	23	0	0
ACTL6B_AGTGGAACACACGGGCCAAG_Brunello	54	268	91	68	209	289	247	333	223	677
ACTL6B_ATGCCAGCTTTGCAAACGGG_Brunello	144	327	212	96	155	158	171	101	572	283
ACTL6B_CACTCACTGTTCATCGTAGG_Brunello	424	178	172	324	238	271	84	105	63	342
ACTL6B_TTGGCTGCGATCATGTAAGG_Brunello	193	304	134	449	159	284	314	588	151	103
ACTL7A_ATCGCAAGGAGACATTCGTG_Brunello	100	8	75	123	190	177	145	203	158	207
ACTL7A_GGGCCATGGCGTGTCCTACG_Brunello	547	213	454	365	118	205	431	180	718	595
ACTL7A_GTGGCTCTGAACTCGTATGG_Brunello	0	178	0	0	246	250	158	259	334	142
ACTL7A_GTTGTTGAGATCTTGTGGGT_Brunello	92	73	392	130	448	461	445	371	236	223
ACTL7B_ACTCCTACGGCAAGACCTCG_Brunello	546	438	454	312	524	629	846	608	739	537
ACTL7B_AGCCGCGCCGACTACGCTGG_Brunello	313	275	112	202	299	314	513	736	153	730
ACTL7B_CAAGAAGAAGTGCTGCTATG_Brunello	104	457	200	212	437	183	249	560	519	352
ACTL7B_CGTGGGCAAACGCTGCCCCG_Brunello	425	170	350	408	222	282	408	591	569	574
ACTL8_CTGGTGGAAAGGCTGCACGC_Brunello	10	344	392	62	332	192	77	118	246	210
ACTL8_GAGACTCTTGAGGAGATAGG_Brunello	175	21	73	196	252	208	388	411	449	488
ACTL8_TGTCTCCGTGATGATCACAG_Brunello	212	489	465	246	182	80	243	292	98	347
ACTL8_TTTAGCTACCCCATCGAGCG_Brunello	104	55	258	231	169	474	420	284	489	337
ACTL9_CAGCCCGCTGACACGACCGT_Brunello	600	1	173	277	314	344	1520	1151	300	823
ACTL9_CCCAAACCCCAGTCCCAACG_Brunello	139	164	292	165	162	304	369	471	133	265
ACTL9_GCTGCCACCAAAGACCGGCG_Brunello	367	635	404	0	143	73	193	47	0	31
ACTL9_TAAGCACCACTATTGCTACG_Brunello	1	3	137	185	257	267	161	418	93	188
ACTN1_CAGGACATCAACAATGCCTG_Brunello	202	324	389	240	173	648	314	381	159	170
ACTN1_GCAGGGCCTTGATCTCCGAG_Brunello	132	338	409	414	393	501	330	387	288	266
ACTN1_GGATCCGCCGCACAATCCCG_Brunello	564	0	204	187	175	138	172	280	334	75
ACTN1_GGCCCTAACTCAGAAGCGAA_Brunello	1	136	0	1	136	110	178	62	279	258
ACTN2_AGGACTTCCGGGATTACCGC_Brunello	35	109	177	272	113	207	28	1	6	444
ACTN2_CCAGGTTAATATTTCCTATG_Brunello	210	45	84	151	197	478	92	165	36	128
ACTN2_CGAGTCGGCGTCGCTGACAG_Brunello	691	397	348	210	174	391	408	490	215	243
ACTN2_TGATGGTCCAGATCATACCC_Brunello	192	126	516	500	119	214	414	364	417	479
ACTN3_CAGTGAGCTGGACTACCACG_Brunello	18	58	359	61	98	162	254	334	545	216
ACTN3_CCATGGCTGGAGAACCGTGT_Brunello	532	561	0	163	161	283	216	297	392	123
ACTN3_GTCCAGGGCCTTGTTAACGT_Brunello	316	58	746	304	164	221	299	499	535	120
ACTN3_TGCAACTGGAGTTTGCCCGG_Brunello	427	107	267	209	108	186	13	288	4	160
ACTN4_ACAGATCGAGAACATTGATG_Brunello	499	88	347	203	363	159	51	318	67	85
ACTN4_ACTCCCACAATGTCAACACC_Brunello	282	785	294	324	350	174	478	550	598	1028
ACTN4_GTTCATCGTCCATACCATCG_Brunello	477	153	105	264	199	256	229	100	148	232
ACTN4_TGGGCGGCTTGTGCACACGC_Brunello	221	26	231	274	394	192	194	246	146	39
ACTR10_AAAAAGATATGGGTAACACC_Brunello	116	316	253	33	0	110	40	1	0	0
ACTR10_AATGAATTTACCCATCACTG_Brunello	85	104	285	154	83	233	22	20	0	22
ACTR10_AATGGATAGTCAACATTTGG_Brunello	0	184	158	62	28	78	60	140	30	57
ACTR10_ATTCGATAATCACAACTCGG_Brunello	162	141	59	0	33	0	47	0	10	55
ACTR1A_AGTCGTAGCCCTCCTTACGC_Brunello	1	724	60	506	72	101	95	0	0	5
ACTR1A_CGCTACAGGCAGGACCACAG_Brunello	89	562	0	268	5	144	208	25	282	68
ACTR1A_GAAGGTCTCGAAGAAAACTT_Brunello	153	41	118	149	4	0	0	1	0	10
ACTR1A_TGACACGAACGTGCTTGGGT_Brunello	17	15	0	93	0	41	55	295	174	13
ACTR1B_CTTCATCGGACCAAAAGCAG_Brunello	94	145	167	12	196	170	89	126	270	257
ACTR1B_GCATCCTGTGCTCCTCACGG_Brunello	133	369	102	0	5	360	20	27	174	19
ACTR1B_GGTTGTCCGGACAATCAAAG_Brunello	110	193	79	194	215	40	0	184	1	0
ACTR1B_TCCGTCCTAACAGTGTCGGG_Brunello	399	651	174	236	141	187	138	499	96	469
ACTR2_ACTGGTGTAGTGGTAGACTC_Brunello	92	134	0	79	1	28	0	60	28	220
ACTR2_ATCCTCGCAACAGAAGTAGC_Brunello	62	219	264	295	354	53	37	38	171	3
ACTR2_GGACGTATCATCAAAGTTGG_Brunello	110	135	288	57	61	219	27	27	297	20
ACTR2_GGATGACATGAAACACCTGT_Brunello	379	30	0	257	127	88	0	0	0	136
ACTR3B_AGGTAGTTGACCAAGCTCAA_Brunello	136	151	1	76	127	324	90	144	107	168
ACTR3B_TACTGTTTGATCCACTTCCG_Brunello	240	36	193	101	271	198	69	29	356	100
ACTR3B_TGGGTGAACGTACGTTAACG_Brunello	63	163	39	212	129	111	140	237	42	266
ACTR3B_TTTGAATCATTTAACGTACC_Brunello	44	282	433	155	520	520	503	206	288	55
ACTR3C_CATTTGCCCCGATATAGTCA_Brunello	137	627	281	279	369	493	137	291	127	318
ACTR3C_GCTTACCACTGGGATAACAT_Brunello	274	197	225	1	130	113	185	200	498	272
ACTR3C_TACTGTTTGATCCACTTCTG_Brunello	102	384	187	396	225	291	474	137	316	83
ACTR3C_TGGGTGAACGTACATTAACG_Brunello	203	159	83	216	367	176	173	164	190	127
ACTR3_ACCGGTACGGTAATAGACAG_Brunello	54	177	238	180	236	154	65	81	6	0
ACTR3_ATTAAGGAGTCAGCAAAAGT_Brunello	190	337	155	0	60	109	122	68	0	2
ACTR3_CCCAATCTTCAACTATACCA_Brunello	249	334	150	143	475	151	139	233	348	396
ACTR3_TTAACAAGTATGATACAGAT_Brunello	150	180	65	178	250	182	108	165	0	171
ACTR5_CGGGACACGCCCAGCCAGCG_Brunello	337	111	110	96	103	118	131	85	427	56
ACTR5_TCATTTGCCGTGAATACAGT_Brunello	165	247	202	553	198	170	63	279	309	28
ACTR5_TGAGCACAGCTACATCGCTG_Brunello	40	202	134	83	300	324	198	231	411	210
ACTR5_TGGGTAAAACATGCGTACAC_Brunello	48	412	5	7	118	159	8	39	1	9
ACTR6_AGATGTATGCTATGTGTCTC_Brunello	275	329	380	271	459	682	433	630	310	894
ACTR6_ATAATTCGGAAGGATTATCT_Brunello	14	0	90	265	231	161	33	80	56	5
ACTR6_CTCCCCTTGCAGGATAAATG_Brunello	8	726	151	353	283	268	72	65	270	198
ACTR6_GGATGTAAAAGAGTCCAGAA_Brunello	399	89	1	62	84	136	0	51	0	0
ACTR8_AGCCAACTGTCCTTGTATAG_Brunello	530	651	487	507	114	297	70	129	242	65
ACTR8_CAACGATTCCAAAAGTTGCG_Brunello	160	242	231	78	102	194	11	1	96	32
ACTR8_CACGTGTATTGTAGACGTTG_Brunello	232	354	304	73	191	362	75	296	179	142
ACTR8_CTTCTCCTACTAAATACTCA_Brunello	97	409	561	157	139	376	232	81	54	163
ACTRT1_ACGGAGCTGATGACATGGCG_Brunello	87	217	387	329	290	475	640	390	346	234
ACTRT1_GGTAACAGGATGGGATGACA_Brunello	134	133	353	365	240	211	347	97	88	62
ACTRT1_TGATTAGACAGGTAGAAACC_Brunello	324	155	279	283	164	534	549	425	214	348
ACTRT1_TTAATCAGAAGTACTTCGTG_Brunello	243	96	0	270	113	221	319	207	52	498
ACTRT2_CGCAGTCACCAAGCTCCACG_Brunello	32	558	164	123	38	337	114	229	24	247
ACTRT2_CGTGCCCGCTTTCTACCTGT_Brunello	451	1033	580	441	442	368	440	610	555	650
ACTRT2_GAATTTCAGGTGCCCCACGA_Brunello	149	192	0	189	89	266	280	175	70	41
ACTRT2_GATCAGGCCACGCTCGAAAG_Brunello	0	423	1	97	42	439	30	188	162	182
ACTRT3_AATGTTCGGGTAGATAAACT_Brunello	28	42	97	106	361	500	124	343	32	57
ACTRT3_CACTGAGCAACATGATACCA_Brunello	183	357	531	616	573	418	571	508	234	613
ACTRT3_GGCGGGCTAGAACTCTGCGT_Brunello	204	641	628	323	501	449	463	501	942	759
ACTRT3_TGTGGCAATGAACTACGAAG_Brunello	221	180	177	0	170	80	3	148	8	4
ACVR1B_AAGAGATTATTGGCAAGGGT_Brunello	157	68	148	140	114	167	143	128	93	187
ACVR1B_ACTTGACTCAGGTCACCTCA_Brunello	202	289	437	138	149	267	130	342	559	96
ACVR1B_CCGGTTCAGATAATCAAACA_Brunello	358	276	396	239	231	205	258	257	161	492
ACVR1B_CTACACGTGTGAGACAGATG_Brunello	146	281	282	52	0	48	107	16	117	94
ACVR1C_ATTGTCCTTTGAACCAACAG_Brunello	440	254	1	160	248	187	174	67	117	27
ACVR1C_CCAAGATCTTTCATCTCTGG_Brunello	446	398	536	120	209	415	103	174	133	80
ACVR1C_CTGGCGCTCTCAATTGCTAG_Brunello	200	164	143	253	161	279	344	346	431	419
ACVR1C_TGTAGGAGCACTGTCGACCC_Brunello	107	376	174	199	115	252	518	395	300	313
ACVR1_ATTACACTGTTGGAGTGTGT_Brunello	168	148	200	316	360	215	460	331	615	177
ACVR1_CCATGACTTCTCATCACGGG_Brunello	11	160	454	459	308	217	2	68	71	419
ACVR1_CTGGTGTAACAGGAACATCA_Brunello	188	232	110	209	121	331	170	177	111	77
ACVR1_GCCATCGTTGATGCTCAGTG_Brunello	424	38	245	164	192	421	292	403	189	519
ACVR2A_AGTGGTTTCAAACCTAGTAA_Brunello	401	65	272	137	147	228	200	393	93	236
ACVR2A_ATTGCAGAAACCATGGCTAG_Brunello	230	121	299	318	239	361	223	377	882	527
ACVR2A_CCAAAGATCCACATCAACAC_Brunello	85	321	325	67	40	226	280	336	315	256
ACVR2A_CCAGTTGCTTAACGAATATG_Brunello	558	431	389	410	78	242	94	318	447	250
ACVR2B_ACAAGCCGTCTATTGCCCAC_Brunello	166	281	129	366	414	216	412	321	5	123
ACVR2B_ATGACTTCAACTGCTACGAT_Brunello	118	162	183	143	278	312	413	605	320	798
ACVR2B_ATGTCCACATGACCGTAGGG_Brunello	482	287	143	0	194	10	47	61	70	107
ACVR2B_CTGGAGCGCACCAACCAGAG_Brunello	135	107	83	146	41	407	367	275	138	783
ACVRL1_AGGCACCCCCAGGAACATCG_Brunello	0	40	81	170	0	53	0	13	39	70
ACVRL1_CCAGGACTGTTCATCCCTCG_Brunello	391	216	80	132	114	257	161	110	230	492
ACVRL1_CTGCGTGCTCGAGTTGCGGG_Brunello	38	316	370	205	228	254	182	132	9	220
ACVRL1_TGGACAGTGACTGCACCACA_Brunello	430	278	158	310	204	196	0	0	11	429
ACY1_AGGCACAAAGGTCATGTGGA_Brunello	217	117	512	330	262	384	382	258	87	503
ACY1_CCATGCCTCACGCTTCATGG_Brunello	468	393	424	366	369	340	530	490	788	492
ACY1_GCTGGACAGTGCGGATACGC_Brunello	231	305	0	558	320	622	608	549	1145	864
ACY1_TAGCTTAGTCAGGTTCACGG_Brunello	134	179	512	227	142	385	138	345	293	510
ACY3_CACCTCATATGGGTCGTCCG_Brunello	587	122	275	543	357	496	344	537	540	649
ACY3_CTTCCTGTACCAGCGGTCTG_Brunello	171	477	225	280	174	333	184	513	22	100
ACY3_GTGCATGGCAAAGACTTCGT_Brunello	0	56	0	1	23	156	57	193	165	34
ACY3_TGAGGTCATGGTCCACGTAG_Brunello	211	114	273	289	195	116	364	146	170	312
ACYP1_ACAGTGCAAGGACAATTGCA_Brunello	340	14	567	310	465	214	627	499	457	832
ACYP1_TAGGCTGAGGGTAAAAAGCT_Brunello	74	319	365	340	253	244	61	213	96	479
ACYP1_TGGGTCCAGAACACTGACCG_Brunello	488	409	449	334	251	562	408	795	582	122
[truncated: 76,494 more rows]
