# Supplementary material for: Optimized minimal genome-wide human sgRNA library
Source: Sci Rep. 2023 Jul 18;13:11569. doi: 10.1038/s41598-023-38810-6 (PMC10354020; doi:10.1038/s41598-023-38810-6)
Supplement: Supplementary file 5 — Supplementary Information 5. [file 41598_2023_38810_MOESM5_ESM.xlsx]

## Sheet: H-mLibA
sgRNA_ID	day0_1	day0_2	day12_1	day12_2	day18_1	day18_2	day24_1	day24_2
A1BG_GATCAGCTCGAGGTTCGCCG_GCAGCTCGAAGGTGACGTCG	4462	4826	2349	5687	5755	5323	2028	2984
A1CF_AGTTATGTTAGGTATACCCG_ATGACTCTCATACTCCACGA	284	236	414	903	795	844	336	237
A2ML1_AGTGCTGCCGAAGTTTAAGG_ACCCTGGTTACTGATAACAA	149	64	91	306	533	372	198	247
A2M_GGAGCGCCCTCAGAAACCCA_AAGCCTGTGAATCTTCACCG	2297	2111	1560	4759	6231	5755	2194	3348
A3GALT2_AGAACATGAAGTGCGCCTCG_GCTGACGGCGCACTGTGCGG	1376	1292	721	2454	3353	2870	1325	1619
A4GALT_TTTCATCAGGACCAGCACGT_CTGATGAAAGGGCTTCCGGG	169	265	308	312	583	481	370	262
A4GNT_GCCATCATCTGGAAATACGG_AAGGCCCTGAGTTGATGACA	1004	660	890	1182	2143	2425	1354	1265
AAAS_GCTGCTCTCAGCTTCACCCG_GCAGGCCACAGCCAAGACAG	644	788	29	143	29	48	2	45
AACS_GCAGATGGACCGCTTCCGGG_CATCCTCCTGTGCTACACCA	2035	2465	2412	6896	6927	5300	2653	3298
AADACL2_ATGCAAGTCTTACTTTACCC_CGTGAGCTTATATTTCACCA	1172	1167	631	1960	3509	2507	1165	1848
AADACL3_GGCATCGTGTACTACCACGG_AAGTTGTTGACAAACCACTG	503	644	503	401	882	1276	827	691
AADACL4_TAGAAGATGATGCCTCGCCG_GTGGTCTGTGGAGAAAGCGT	2143	2200	998	2916	4112	2902	1695	1899
AADAC_GCCTCTCCCAGATAACGTTG_TTCCAGACAACATGTACCTG	148	41	15	7	220	281	57	22
AADAT_AATAAGCAGGTTCATCTAGG_AGACACAGGGCCTTACCCAG	71	190	200	686	625	577	261	314
AAGAB_GAATTAGCCAGTCTTACCAC_AGCAGATCCCTGTCACCCAG	1089	1136	1326	1936	3328	1916	1040	1248
AAK1_AACATCCTCTTGCATGACCG_TCTGTACCTTCAGGTCCCGG	2130	2008	1354	3310	3809	2929	1547	1705
AAMDC_AGGTACTCCACAGTTGATGA_GGACTGCAAAGTATGGCCAG	2962	3110	2589	10040	8845	8137	5644	5050
AAMP_AGGTCCACTCACCTTGCCGG_AATACCTTGGCAGTGACCGG	1325	1689	154	665	549	571	70	200
AANAT_GGCGCTGACAGCGTCCTCCG_GAGGTTCAGCTTCCACGCCG	302	439	406	1433	987	385	178	222
AAR2_GATTGACTATAACTCCTGGG_TGTCTACGAAGAAGTCAGCG	50	33	13	1	71	87	1	0
AARD_TGCTGGAGGACCTCAGACGA_CAGGAGCACGGACATCCAGG	1194	1712	830	2530	3665	2515	1473	1387
AARS1_CCACGCTCGGACCATCACTG_GGAGGCCAGATCTATGACGA	0	9	0	1	0	1	0	0
AARS2_AGACACAGCGTACCGCGTGG_GGATGTGGTCAGCCACCACG	1614	1654	951	1297	1088	798	337	159
AARSD1_GCCGTGACGCCGTACCTCTC_GCGTGACAGTTATGCCCGAG	1250	1029	962	2370	3386	2067	979	1326
AASDHPPT_AAATCCTAGTCCAACACCAA_GCTGAACCTGAGCTGCAAGT	1	0	1	0	0	0	1	0
AASDH_GATGAAGTGACAGTACCACT_TTGTTGGTACATCAGTACCT	1398	1286	1443	3260	4265	3307	1889	2438
AASS_TCTGGATCACATGTTAGCAA_TAGGCAGTGATTACATCCAA	1098	1072	1587	2811	2980	2582	1014	968
AATF_GAATATGATGAGGACGACCT_GATGGGACAAAGCCCAATGC	1315	1485	232	405	683	892	205	504
AATK_GCATAGCAACCTGCTCGTCG_GGAGCAGATGCAGTTCCTGG	1334	1516	869	3341	2134	1678	492	1083
ABAT_TGTGAAAGAGAACCAACAGG_GCATTACCTCTTCCAGACAG	935	1092	1051	2366	3819	2752	1079	1479
ABCA10_TGTGTGGAGAGCTTCCACCT_GCCCTCAGGAGAACTCACTG	332	425	327	1072	1011	860	179	446
ABCA12_AACATACCTCATGAAGCCGG_GAGGTATACCTCCTCCACGG	2181	2362	1000	1822	3244	3563	1235	1260
ABCA13_GCAGGAGATACAGATAGAAG_TGAACACACCATCTTCTCCA	1313	1172	574	2552	3462	2722	1017	1148
ABCA17P_GAGCGCCCTCTGCCGGGCAT_GAGCGCCCTCTGCCGGGCAT	394	731	1034	2256	2980	2821	1057	1530
ABCA1_GTGGCATGGCAGGACTACGT_GACCATATCTCGCTTCATGG	2674	2599	2164	4874	6926	4950	2389	2798
ABCA2_GGTCTGGCTCAACATCTCGG_TCACAGTCTGGCCTCCACAA	2049	2401	2031	4789	7505	5552	2251	3264
ABCA3_AGAGTCATCCAGTTGTACCG_GAAGTTGGAGACCACAATGG	429	534	348	1618	908	385	407	386
ABCA4_AGCACCATACCCGCAAACAG_GAAGGACATCGCCTGCAGCG	798	905	483	1681	2424	869	786	1045
ABCA5_TGACAGTGACTATGTATCCG_GCTACTGAAAGCCTATCCCA	847	1135	449	1634	1569	1741	879	855
ABCA6_GACGTTGAGGGAACACCTGG_ACAGTCCTAGAAGTATTGAG	173	200	168	245	442	267	70	87
ABCA7_GCAGCTCCCAAATACCGCGG_AGTACGGGATCCCTGAACCA	120	48	63	433	336	205	114	95
ABCA8_GGGTACTGAAGAGGATCACG_ACTGCAATACTTGGTCACAG	325	462	221	1187	1065	1096	377	265
ABCA9_GAGCCAATCAATGTGAAGGG_TGGCAGGAAGAACAATCATG	70	193	118	258	654	341	322	406
ABCB10_GGGCAGTGCCCACATGACCG_ACAGCAATGATTGACACTGG	332	350	282	487	600	1007	150	204
ABCB11_TCAACATGGTCATTAAACCA_AGTCCAAGGTACCTGGACAA	1072	850	640	2413	3464	3019	1409	1711
ABCB1_CAAACGATGAGCTATCACAA_CTATGGAGACAACAGCCGGG	734	579	578	1373	2328	1835	805	912
ABCB4_TGGCCGTGGAAATGTAACCA_ACAGCCACTACTTCCAACCA	1376	1220	1520	3803	3018	2443	1490	1995
ABCB5_AAGTGCCTATTCCAAAGCTG_TGAGTGGAGGGCAGAAACAG	44	59	48	0	56	6	26	0
ABCB6_TCGTCGTGCTATGAACACAC_GACTGTGGGCAACTACTGCG	1316	1413	1173	4559	5569	2738	1960	1922
ABCB7_CACACCACAGACAGCTACCG_TGCACACAGATTGTCAACAG	550	566	118	419	75	48	42	1
ABCB8_AAGTACACAAGGGACCACGT_CAGTCATGAAACTCCCTACG	575	524	1080	2544	2550	2206	1213	1367
ABCB9_CAGCCGACCATGGTGCACGA_GAGGGTGATGACCAGCCACG	240	67	317	527	775	819	264	568
ABCC10_AAGGGTGTCACCCTTAGCGG_GGCAGCCCACAGGTATACAC	189	251	123	106	323	198	58	151
ABCC11_GATGAGAACCCAGACCGCTG_AATACACATCACCTCAGGAG	48	66	0	0	61	22	1	4
ABCC12_ACGCAAACTCACCGCACCCG_GAGTCATATGTCGACAATGG	415	718	243	908	853	897	421	484
ABCC1_GGTACGCAGGAACTCAGCGA_TGGATGGTTTCCGAGAACAG	292	527	247	821	562	305	217	299
ABCC2_GATTGGTATATCGAACAGCA_CAGGGTATAAATCTTAGTGG	420	431	201	329	769	740	466	718
ABCC3_GGATGATGTAGCCACGACAA_GCAGGGCGTACAGTCTTCGG	1242	1118	1075	3414	2913	3045	1411	1443
ABCC4_CACAGCGTACGCCTATGCCA_AGAGTTCCCGAGAACACCCA	1196	1277	1586	2968	4163	3003	1555	1658
ABCC5_GACACTGCACAGCATCGATC_CTTGGGCGAGTTCTGGATAC	1602	1679	2313	5431	6401	4251	2846	2911
ABCC6P1_TCCGGCTGGGATTCGAGCTC_TCCGGCTGGGATTCGAGCTC	956	1320	771	2865	2170	1567	997	951
ABCC6_CAGGGCATGAATCTCTCCGG_GAGGCTCAGGAAGACAGCGA	502	612	237	435	280	494	180	92
ABCC8_CAGACCAACGAGATGCTCCG_GTTGTGATAGTAGACCACGG	560	531	89	516	1068	646	445	547
ABCC9_GACTGCAAATCTGACCACCG_ATACCAGCAGAGCTCCACGG	124	136	62	268	236	123	91	37
ABCD1_ACGGATGGCACTGTTGACGA_TGGCCGTGAGGAACACCACG	78	97	2	519	51	95	44	1
ABCD2_CCCTGACCAATCTCTTACGG_AACTTGTGACCACTGAAACA	508	469	652	561	1816	1625	706	977
ABCD3_GACGGCGCGAAACTCCTCGC_ACTGAAGATACTCCTCATAG	3391	3229	2627	5971	8580	5616	2930	3884
ABCD4_TACCTGCAGCCGAAGTACGC_AGCACATGAGGACAGACCGC	1393	1763	1155	4085	5138	4553	2039	2327
ABCE1_ATTGGCACAATATCGATGTG_CAATTGATAAGGCGCCAAAG	1369	1072	266	671	568	743	355	189
ABCF1_CCGATCCACTCGGGCTCCGG_GATGGAGTATGAGCGCCAAG	1018	1056	121	67	194	171	55	20
ABCF2_GAGCTTCTCACACTCCGCTG_GGAGCTCTACGAGCGCCTGG	51	128	116	39	472	747	195	271
ABCF3_TGCGAGAGGATTTGCTACGG_CAGCGGCTAGATGGTTACCG	582	533	335	1006	1089	1842	584	378
ABCG1_ATGAAAGGGCTCGCTCAAGG_CAAGGACAATGTGTGTACCG	322	512	657	766	1054	869	429	241
ABCG2_GTTGGAACTCAGTTTATCCG_TAATGGAGATTCCACTGCTG	241	270	329	637	840	1020	259	564
ABCG4_GAGCACGCCAATAACCACGT_GTAGCAGGACATCTTGCGGA	0	0	0	1	3	0	0	0
ABCG5_GGTGCTATCCAGGACCGCGT_CAAGATGTGATGTCCCACCA	2325	2200	3344	10389	11407	8846	5744	6167
ABCG8_GAGTCCTACGAAGATGCCTG_GCGCAGGAGAGTCAGCATTG	1881	1971	1941	5418	6767	5783	2576	2656
ABHD10_ACTCAGAGGAAAGCACACTG_AAGTTCAGATGGTAACTCAG	248	233	515	775	1465	1185	757	730
ABHD11_GCTGTGGCCAACGACGACGC_CTGTGGCCAACGACGACGCA	711	488	410	1249	613	497	154	59
ABHD12B_CTCTACAGGTAAGCCCACAG_TTGTGTCTATGAGTGGACCA	323	489	115	1360	732	334	355	279
ABHD12_GCACGCTGAGGACGACCCGG_TCACCTTGTAAAGCTCCACG	308	124	38	311	851	618	169	317
ABHD13_AATAGCCACTGCTCCACCCA_ATGGGACTCACAATGACACA	1086	972	642	3148	3427	3183	1719	1844
ABHD14A-ACY1_TAGCTTAGTCAGGTTCACGG_CCATGCCTCACGCTTCATGG	2524	2647	2699	5656	6761	6665	3218	2699
ABHD14A_GCATAGTGGCCACTCAGCGA_GAACTCGGCACCTTCAAAGG	22	60	0	0	125	169	7	8
ABHD14B_ACACAAGGGTACCTTCACAC_TGATGGACTGATCACAACCG	331	252	197	924	743	220	478	501
ABHD15_CCGGTCATCTTCCATCGCCG_GGACCCGTCCGACCTCAAGG	7305	8394	3804	11635	11477	7608	4180	4750
ABHD16A_GGTACCAGTGAAGCCGCCGA_GGGCACCAGGTCATCAAAGG	1021	871	417	2213	3117	2580	1145	1522
ABHD16B_TCAGCACGACGCCAACGCCA_CGGCGCGCACGTCATCCCAG	1182	958	1501	3779	3648	2729	1568	1643
ABHD17A_ACCCTCCCGCAGCATCGAGA_GAGAAGAGGACCGTGTACCT	170	22	77	193	371	198	100	150
ABHD17B_TGAACGTTGCCAAAGACCTG_TCTGCTGTCCACCTTGTCCA	2059	2617	2005	6267	7001	7099	3728	3639
ABHD17C_CCTCGAGGCCAAGTCTACCG_TCGAGGCCAAGTCTACCGTG	703	666	917	1988	2830	2434	1136	1644
ABHD18_AGGCCAGTTGGATACCGCTA_GGAATGACTGGAATATCCAT	193	145	95	83	206	276	89	181
ABHD1_GCTGTCGTGTTTAACAACCG_CGTTGGGTAGAAAGTCTCGG	390	409	255	415	728	317	59	191
ABHD2_GGGCGTAGTCAACGAAAGTG_TTTGCCCACAGGCTGCACGT	1308	1276	1539	5310	5560	5512	3220	3464
ABHD3_TACAGAAACGTACTACCCGA_TAGTACGTTTCTGTAACCAC	936	1020	629	2305	2656	2320	1236	1277
ABHD4_TAGAGTTAAACACCTCATCC_GCTACTCGAAGAACAGCCAA	486	451	334	752	572	893	326	838
ABHD5_TTGGACGAAGTAGTAGACCC_ACTCGCTGAAGTACCCATCA	722	984	584	2692	2700	3218	1844	2360
ABHD6_ACAGGCTGGAGACATCCGAT_GAGGGATGCGGACATCGACA	748	554	632	404	542	1105	118	264
ABHD8_TTCCTGAAGCTCATCGACGA_AAGGTGATCATGATCAATGG	3	20	5	60	150	135	16	41
ABI1_GAGTTACCAGAACCTGACTC_TTACCAGAACCTGACTCGGG	1515	1434	1696	2830	3317	2827	1799	2105
ABI2_ATGCTGAAGAGGACCCACCG_TGAGTTGGAGGTGTTGTACG	386	597	268	957	2345	2015	1252	841
ABI3BP_AGGCCCGGTCAGCAACACAG_GGAGTGAAAGACAATGTGGA	0	20	0	5	1	4	0	0
ABI3_ATATGGAGAAGGTGGCCCGA_GGTGAACATGCATATGGAGA	681	733	508	872	2007	1305	598	904
ABITRAM_TAGAATATGTGTCATCACAT_TAGAGTGCTGTAGTATACAG	0	0	0	0	0	1	0	0
ABL1_GGTTCATCATCATTCAACGG_TCAGTGATGATATAGAACGG	489	673	525	1736	1825	1433	385	451
ABL2_TGTACACCATCACTCCACAG_GAGAAAGTGAGAGTAGCCCT	2521	2698	928	1809	2209	1433	1094	1133
ABLIM1_ACAGTCGGGATGCCAAACGG_GCTGTGGCGGCTGTACACAG	85	136	49	449	929	569	328	137
ABLIM2_GTGAGTAGGAGATCATGTCG_GGACAGGCAGAGCTACGGCG	54	25	0	256	6	12	7	0
ABLIM3_TGCCACCAGATGTTCACCGA_CAAGGTTAAGTCTATCTACG	566	712	317	2080	1787	1941	889	900
ABO_AAACACAGTTAACCCAATGG_AGCCAAAGGTGCTGACACCG	321	352	298	1187	995	881	362	594
ABRACL_CGAGGTTAACCTCTTAGTGG_GGTTGGCACATTTATCATCA	2	49	134	392	158	9	0	0
ABRAXAS1_AAGCTGCTCTACTCATCGAC_GATGGCAATTCAAGAGATCT	1446	1505	1027	4394	6062	4439	1989	2465
ABRAXAS2_CCACAGCGCCAACAGCAACG_GCTGGAGATTTCCATCATGG	223	282	176	635	756	529	113	238
ABRA_ATGTCCACCCGCCTACACAA_GAATGCATTCACTTACTGGG	145	87	255	145	357	130	50	140
ABR_GCAGCTGGACCCACAAACCG_GAGCAAAGCACACCTCACCT	1348	1363	818	3240	3776	2804	1712	1681
ABT1_TACACCAAGGACTACACCGA_CTACACCAAGGACTACACCG	121	4	0	151	14	1	27	0
ABTB1_GAGCACGTGAGTGAAGACGT_TGTGTACAGGTACTGCAGCA	1419	1537	1507	3784	3874	2951	1052	1355
ABTB2_GAGGGCTCGGCAGTGAACGG_TCTTCGGCGCAGCAGCACCG	873	955	929	2046	3344	2038	1221	1449
ACAA1_TCAATAGACAGTGTTCGTCG_TCTCTCGGCAGTCATGACCG	493	213	161	646	1268	469	619	610
ACAA2_TACCTGACATCCATTCACAA_CTTGATCCAGATCCTCCCAG	142	194	196	344	579	574	144	266
ACACA_AATGCATGCGGTCTATCCGT_TGATGGGTCCATGATAACCG	2145	2062	997	2152	3008	2541	1004	1116
ACACB_GTTGGCCTTAAGGTCCTCGG_GTATGCCAGCAACATCACCT	128	119	110	331	750	493	71	152
ACAD10_AGCTCGATACTGCTTAACCC_AACAAGGTCCTACCACACGT	987	975	637	2399	2196	1404	773	983
ACAD11_GGATTCTGCCAGGTCCAAGG_TGGGCCATCCAGGTGTGCGG	338	552	502	1228	1776	971	512	604
ACAD8_GCCGTGAGAGGACTGAACGG_TACATAGGAGCTGTTCCCAG	121	210	151	11	413	538	356	358
ACAD9_GCCATGAACATCCTCAACAG_TGCCAGGGTTACCTTCACCA	159	173	111	87	311	339	28	51
ACADL_ATATTTCGCCATGCAAGCAG_ATGTCCTATATTACAAACCA	638	585	336	897	2315	1721	900	1166
ACADM_TGAAGCTACCAAGTATGCCC_GATGCTGTGCAGATACTTGG	11	5	0	0	2	2	0	1
ACADSB_CTACACCAAAGATTACCCTG_ACAGGGCCTCCAACACCAAG	1052	1076	261	1192	2658	1882	889	1116
ACADS_GACACTCATGATGACTCCGG_GATGGGCTTCAAGATAGCCA	108	89	74	124	674	258	35	52
ACADVL_TTGGCGTGGGCATTACCCTG_TGTGGGCCTTTGCAACACCC	973	885	958	1320	2338	1726	1096	1271
ACAN_TGACAAGGACAGCAGCCCAG_TCTCCATAGCAGCCTTCCCG	257	182	190	500	881	917	341	610
ACAP1_GAGTGGGCCAGCATCAACCT_GTTCACACTTACCGGAAACG	90	120	161	456	327	79	120	66
ACAP2_ACTATAGGATAATCCGACTG_GTGGCCTGGCAGATCCACGG	129	155	0	73	191	96	98	83
ACAP3_GGAGGTGGTGAACTACCACA_GTGAACCAAAGAGACAGCCG	6	83	2	5	2	3	3	0
ACAT1_AGAGGATCAACACCATATGG_AATGCCAGTACACTGAATGA	173	214	107	327	264	360	170	185
ACAT2_ACAGATGAGTTTCCTCGCCA_TCTATGTTGCTCCCATGGCG	4290	4379	5004	13233	13711	12229	5485	6075
ACBD3_GTCCAGCGATGACGACGAGG_GAGCTTGACAAACTCCACCA	4816	5363	3269	13173	11383	9349	4998	5221
ACBD4_CCACAGAGTCCCATTCACCC_ACTACAAGCAGGCCACCATG	348	380	488	150	727	1022	384	357
ACBD5_TCTGCTGTTTGCATTCACCA_GAAGATGGCAGGAATAACAG	294	343	276	525	1573	1237	710	822
ACBD6_GCCATCACCGGCGACAGCGG_CGGTGGAGAGCTGAGCTCAG	162	216	13	598	439	159	66	59
ACBD7_TCTAGCATTCCTGGACACGC_CTGAAAGCAAGACCAGATGA	115	269	108	452	513	96	72	216
ACCSL_GCCTGGATCACACAGAACCA_GTTCCTGACCTACTACTGCA	574	535	161	365	425	569	126	344
ACCS_CCCGGCCTCACACAGCACCG_TAGGTGGTTGTCCTGAATGG	569	473	522	1769	1470	1505	699	782
ACD_GGTTCATGTCCAGGTCGCTG_AGATGCACAGCATTGAGCTG	418	453	97	555	156	265	171	301
ACE2_GATGGCTATGACTACAGCCG_CCAAAGGCGAGAGATAGTTG	34	74	28	180	197	1	104	1
ACER1_GAGGGCGTAGGCGTTGACCG_CAGAAGGGTGCTGACCACAG	104	205	63	521	486	418	146	244
ACER2_TATCGCCGAGTTCTACAACA_GCGATGAGCAGTGCAGTGCA	1748	2210	2726	6107	7338	5390	3177	4219
ACER3_GTGGTAATACCTATGATAGG_TAACCCAGTCCTCTAAGCCA	376	374	152	530	1570	989	412	456
ACE_GGTGTGGAACGAGTATGCCG_GCAGTACAAAGACTTACCTG	3983	4115	2338	6117	8570	8051	3817	4388
ACHE_TATGTGGACACCCTATACCC_GGTGTCCATGAACTACCGGG	874	973	770	1483	2802	1951	831	933
ACIN1_CCTGGTCGGAAACGACGCTG_CAGCAATGATGACCGCCCGG	2074	1919	430	2181	928	1050	382	354
ACKR1_CGCCTGGAGGACATACCCAG_GCGAGTGCTACCTAGCCCTG	1565	1807	1698	5701	5034	3922	1883	2443
ACKR2_CATGCCCGCCGAAATCTGCG_GAAGAAGGAGGTTCCCGCTG	1087	1042	1235	3001	5038	4042	2132	1950
ACKR3_TGTCCAGCAGCACCGCCACG_GACAAGGAAGACCACCACGT	1077	803	902	2264	2125	2008	1019	1313
ACKR4_TGTGCTACTTTATCACAGCA_TATCAGCATAGACAGATATG	670	725	622	2202	1901	1924	995	1235
ACLY_CGGGCGGGAGGCATATCCAG_TCACGTGAAAGGGTAGACCA	634	818	56	401	69	52	21	27
ACMSD_CGAGTGGGACCTGAACGCGC_AAAGTGTGTTTCGCACATGG	876	728	640	1486	2122	2444	872	1163
ACO1_TGACGGCGTCATTACCTCGG_TCAAGACCCAGACTTCACCC	2848	2816	1168	2273	2533	2414	1083	1347
ACO2_ATAGCCGTCCCGCTCAATGG_AGCGAGGCAAGTCGTACCTG	790	829	219	261	89	115	70	41
ACOD1_ACTACCCAACGTTCCTACCA_TATGTGAAACACTTCCGTAG	76	65	53	7	239	183	163	110
ACOT11_GGCCCGCCGAGAGATCACCA_GCTCAAGTGGATTGACACCA	296	367	699	850	1098	1392	631	492
ACOT12_CAGTTCAATGCTCTGAACGG_TTGGTGGCCAGATTATGGCG	432	456	244	269	795	741	435	424
ACOT13_ACGTGGCTGTCAAACCGCCG_GCAATAGGCACTCTCCACGG	258	346	480	721	532	828	19	379
ACOT1_GCTCGCCAAGGGTGTCGGCG_CTCCAGGTCCAGCTCGCCAA	2204	2189	2597	6409	8379	6006	3699	4606
ACOT2_GCTCGCCAAGAGTGTCGGCG_AGCCCGAGAAACCTTTGGTG	1099	1447	1012	4349	4089	3078	1759	1880
ACOT4_TAACATGGACAACATATCCC_ACAGCAGCCGTCCAGGCTCG	326	325	672	1157	1728	1347	632	485
ACOT6_GGTGAGGCAATATTCTATGG_TCTGGGTAACAGATTATCTG	742	835	200	1179	1580	1246	629	887
ACOT7_GTGGCCGGCAATGTCCACGG_GCATTGCAACAGCCAGAACG	424	475	348	1183	1501	1049	560	570
ACOT8_AAGTGGAGCGGACACGAACA_ATTACTGGGTACCGGCCAAG	148	118	1	207	212	195	128	96
ACOT9_CTTACCAATCTTATCCACCA_GAAGGCATATGAACTTGCGT	1041	1049	685	1618	3104	2408	1176	1287
ACOX1_ACCTATCACCGGATTAACGA_TCTGTGGTAGGAATTACCGT	61	18	16	71	115	4	25	49
ACOX2_GTATATGCAGTCCTTTGACG_GAGCAACTACCTTCCCATGG	213	116	99	462	755	670	82	107
ACOX3_GCTCTGACCGAATTAAGCCA_CAGCTCGCGATACTTCTCCA	821	1045	665	2108	1824	2335	724	745
ACOXL_AGAGGACTTCTCCTATGACA_TCAGAGAGTGAAGTTTGCCA	107	99	1	5	318	296	101	30
ACP1_ACGGTACCTGCCGGGCAACG_GCTGTTTCTGACTGGAACGT	773	951	1016	1518	2961	2087	1337	1530
ACP2_AGGGCTTACAGACCTGACAC_CCTGCTGGTAGATTCCGAAG	1	0	0	1	1	1	2	1
ACP3_AGCTCAGCAAACCTCTCCAG_AAAGGCAGGTATAGCAACTG	116	90	191	510	469	311	193	157
ACP4_GCTTCCGGAACTCAAAGCCG_GAGGCAGGCAGCATATGGCG	12	40	0	2	5	4	0	0
ACP5_TTTCCGGCTAGCACGTACCA_GCTCGGCTATGGACCACACG	921	712	527	2236	1695	1148	789	721
ACP6_GTCAGGTCAACAGCAAACGG_TGACTCACAAGACCTCCTGT	162	196	32	31	236	347	192	340
ACP7_CATGCGGCTCATTGAACCCG_GGGCCCTGAAGCGGAACCGA	605	593	458	1469	1101	1127	527	387
ACRBP_CAAACCAGGAGGCATAAGGG_GCAGAAAGACTCAAACCAGG	540	862	408	1015	1377	1372	548	950
ACRV1_ACCTGAAGGCTGTTCACCCG_GCTGCGACTGAACATGCTGA	1625	1678	1575	3604	6477	4659	2243	2531
ACR_AAGCGCCCACACGAAATGGG_GCAGCTTGCTGAATTCACGA	766	1049	460	1917	2339	843	328	567
ACSBG1_TGTGCATCGGATGTTCTACG_TGCCGAGAAGAACCACTCCG	665	529	85	1381	2575	1514	920	1152
ACSBG2_TCCATGAAATCATCCCACTG_AAGTGAGACTGAAACTACAG	105	66	32	411	156	447	78	161
ACSF2_GGGACCTAACTCCTATGCAT_GGCATCCACCGAGATGACTG	1481	1213	888	1606	2677	2566	1221	1283
ACSF3_GCGGCCGTGCTGGTCAACCA_TAACGATGCCTCCTACGTCG	543	646	636	2126	2562	2037	788	1034
ACSL1_CAAGAGCCATCGCTTCAGCG_ATCACGTACATAGTCAACAA	494	251	294	1217	1225	1065	769	709
ACSL3_GATGTTCATGAATCGCTGCG_GTGGTGAAGAGTAACCAATG	967	783	579	1004	1554	879	397	918
ACSL4_GGTGCTGGGACAGTTACTGA_GGAACAGCAGCCATAAGTGT	830	797	1098	2187	3124	2575	1288	1401
ACSL5_TATGCAAGAGACAGGAACCC_CAGGATGCAGATCAACGCCG	61	25	0	316	91	134	52	72
ACSL6_GCTGAACCGGATGTACGACA_ATAGAGCGGGACCACCACCA	295	203	314	846	685	930	485	668
ACSM1_GAATGACTATGAAGTACCGG_TGAAGACGTTGGCTACACGG	820	970	714	1414	2244	1347	690	982
ACSM2A_TAGCAACATCCGGTAAACAA_ACAGAACTGCGTCACTGTAG	195	196	132	178	608	596	257	333
ACSM2B_CTACAGAACTGCCTCGCTGG_ACGAACCAAACTTCGAGACA	416	433	280	2326	1475	1182	523	616
ACSM3_ACGGGCCTGGATATCTACGA_GAAGCCTGTTCCCTACAAAG	143	138	43	186	373	160	27	107
ACSM4_CACGAGCATCCGGTACACAG_AGAGGGTGAACCCAATGCCG	663	672	545	1710	2027	2227	691	731
ACSM5_CTTTACCAGCGGAACCACCG_CTGGCCATCTACTTTACCAG	498	661	1070	2474	3854	3199	1235	1366
ACSM6_CACGGCAGAGTTTACAACTG_CAGGGATAAAGATCCACCAA	303	461	172	1111	1619	931	278	414
ACSS1_GATCAAAGCAACGCTCTCGG_GATTACAGGACACAGCTACG	1068	1239	671	2956	2428	2869	561	1162
ACSS2_GCTGGGCACCTACCACCCGG_CTGATGGTATGTGATCTGAG	285	292	272	935	977	765	264	406
ACSS3_TCCATATACGGACTTCAACC_ACGATGTGATGTAGAGACCC	103	132	134	647	505	304	172	206
ACTA1_GGTGAAAGCCGGCTTCGCCG_GGAGCCATTGTCGCACACGA	180	236	161	771	703	612	356	566
ACTA2_GGCCTCACCAGTAGTAACGA_GCTAACAATGTCCTATCAGG	1131	1498	730	1861	3214	2927	1584	1636
ACTBL2_TCGAGGACGCCCTATCATGG_ATAGGGCGTCCTCGACACCA	0	1	0	0	3	64	0	2
ACTB_GCCGTTGTCGACGACGAGCG_CAACCGCGAGAAGATGACCC	2703	2635	98	355	107	93	10	9
ACTC1_AGAGCCGTTGTCGCACACCA_GCCGTTGTCGCACACCAGGG	2513	2670	2181	5116	7016	5662	2091	3059
ACTG1_GCCATTGTCAATGACCAGCG_CAACAGAGAGAAGATGACTC	719	699	314	1062	733	1056	422	447
ACTG2_ATTGTCACACACGAGCGCGG_TGATGATGCCGTGTTCAATG	1985	1892	1262	4298	4032	3511	1474	1357
ACTL10_GACACCGTGGTGCTAGCCGG_ACATGGCCCGAGTTATCCAG	74	242	113	275	672	435	260	464
ACTL6A_ACTGCAATTCCAGTCCACGA_GTTGAAGGACATAGCCATCG	829	857	99	319	165	345	40	27
ACTL6B_GCACTCCCAGTCCTCGACTG_GGGAGTGTCATTGTCACCGG	843	793	435	1391	1483	1365	709	957
ACTL7A_TCTGCGACATGGCATCATCG_GTTCCTCGTACTCAAAGCGG	392	371	281	772	817	869	699	639
ACTL7B_CAGCCGCGCCGACTACGCTG_GGAACCGCCGGTCCACACGG	789	1086	322	1163	2125	1532	809	1161
ACTL8_CTGGTGGAAAGGCTGCACGC_TCTCCAACACAAATGACCAG	705	743	913	977	2240	2296	794	1013
ACTL9_GCTGCAGACGTTCATCGGCG_TAAGCACCACTATTGCTACG	4230	4137	3350	8264	11313	7870	4056	5287
ACTN1-AS1_GGTGCGGCCGTTGCGAGGTG_GCTGCTACTGGCGGCGACAG	53	100	18	326	390	327	23	234
ACTN1_GAGGGACCAAGCTCTGACGG_CAAGCACACCAACTACACCA	438	619	44	924	469	281	53	285
ACTN2_GCAGATCGCAGCCATCGCGC_CAAGCACACGAACTACACGA	2495	2731	2364	6300	8785	7607	3781	4014
ACTN3_TGACCGCCAGCACATCCGCG_CAGTGAGCTGGACTACCACG	321	234	340	1435	613	537	209	210
ACTN4_TGGGCGGCTTGTGCACACGC_GAAGCACCGGGACTACGAGA	708	661	424	1259	530	1002	303	272
ACTR10_ATTCGATAATCACAACTCGG_ATATCCACAATCTAGGACCA	832	650	207	320	439	370	245	75
ACTR1A_CGCTACAGGCAGGACCACAG_GGAGAGTGAAGGCATCCACG	3	42	46	11	1	0	2	1
ACTR1B_GACAACCTCAAACTCAGCCG_GGTGCGAGACTGGAACGACA	894	959	1339	2549	3307	2828	1384	1328
ACTR2_GGTGTGCGACAACGGCACCG_CCGCTAGAACTGCACCACCC	486	393	254	845	593	281	140	64
ACTR3B_GCGTCCGAAATCCCTGAACA_GAGAGAGGGACTTACAGTCG	51	50	68	441	95	132	135	51
ACTR3C_GTCGCGGGTCTCTTACCTTG_CAATGAAATGGAGGTGACAG	884	805	840	1939	2534	1843	1077	549
ACTR3_ACCGGTACGGTAATAGACAG_CCCAATCTTCAACTATACCA	848	874	402	1053	954	876	516	485
ACTR5_TGAGCACAGCTACATCGCTG_CCAAGCGGAAGTCAACCTCG	1213	1225	561	1556	1374	954	471	438
ACTR6_TAAACCCGATCCCTAAATCC_TGAGATGACGACCTTAGTGC	1133	1351	266	674	659	830	311	483
ACTR8_GGTCAGTTAAATATTCACCC_GACAAGTGTATGCTGTGTGG	189	390	100	339	323	258	472	256
ACTRT1_TTACCAGTCCACGCTCAATG_GCAGACATTGTACTCTCCGG	162	200	35	239	456	794	214	325
ACTRT2_CCGAGAAGGAGCTTTCCCGG_GCATCTTCTCTGCACCACGG	783	663	547	1368	2929	3333	1682	1569
ACTRT3_GGCGGGCTAGAACTCTGCGT_GAACCACTGCCAGCTACCGG	1589	1789	516	2753	3612	2340	1621	1677
ACVR1B_GGTACACAGTGACAATTGAG_ATCGACTTGAGGGTGCCCAG	790	671	535	1100	1013	1169	519	464
ACVR1C_TTTACTGGGAAATAGCCCGG_GACCAAGTATCCCAAACCAG	139	137	68	118	204	419	131	145
ACVR1_TCCTCACTGAGCATCAACGA_GGAACCACATCGTAGAACGG	190	175	61	458	543	513	122	173
ACVR2A_AAGTCTGCAGGCGATACCCA_CCGGAGGTACATGGCTCCAG	20	10	0	2	86	253	12	60
ACVR2B_CAGCAGCAGAAGTACACCTG_CTGGAGCGCACCAACCAGAG	1362	1365	1991	5289	6397	5402	2976	3364
ACVRL1_TGGGCCCTCACCATTCACGA_GTAGTGGTTGACGAACTCGG	486	754	533	1544	2132	1262	869	655
ACY3_GGTCATGGTCCACGTAGCGG_GATGGAAGCCTATAGACCCG	491	451	277	492	760	592	363	331
ACYP1_TGGGTCCAGAACACTGACCG_AGGAAACACCCTGATATCAG	0	2	0	1	3	1	1	0
ACYP2_CGCCCAGTCACTCAAATCCG_GAGGTGTTCGGAAGAGTGCA	712	1072	622	2764	2869	2391	736	1349
ADA2_GTCAAACCCTGCCACCACCG_CAAACCCTGCCACCACCGTG	609	676	190	1248	918	603	250	440
ADAD1_GGGAATTGCAGTGATACCAG_GAGGTTGTAGCTATAGGCAC	78	112	22	362	351	352	124	78
ADAD2_CACTGCGAATAGCAAGACGG_ACGTGGGTGTCACAGAGCGA	88	198	4	258	187	72	104	83
ADAL_GAGGCAACATCGGATACCAC_TTACAGTAGGGTCTCCACTG	1305	1383	1236	3744	3872	2824	1743	2921
ADAM10_GGATTCATCCAGACTCGTGG_TTCCATCAATAACAGACCCA	221	172	19	272	355	73	20	9
ADAM11_CTTCCCTAGTACGAACCACG_GCTCAGGCAGACCCTCCCGT	95	93	20	6	128	204	109	2
ADAM12_GTCATCGCCCAAGTACACGT_GATCGTGGCAGACAACCGAG	371	441	488	2018	1627	1365	391	837
ADAM15_ATCGGGCTGGTACCACACCA_GATTGTGGCTGATCACTCGG	2608	2453	1951	6654	4926	4672	2544	3281
ADAM17_GGAGCAGAACATGATCCGGA_CATCGACATAGGGCACACAG	274	258	405	1653	905	836	607	490
ADAM18_CAGATGCATTGCCATTACCA_TGATCTCATGGAGGAACCAG	414	412	500	575	1574	688	576	730
ADAM19_GTCACGCTCAGCACTTGCCG_GTAACCCTCAAACCACCACA	1704	1742	2093	6137	7364	5045	2730	3086
ADAM20_TACCAAGAAATCAACACCCA_GAAGGGCTGATCCTGGAGCA	196	345	199	506	578	666	219	294
ADAM21_AGTAGGCACTGTCACTACAG_AGATGACCGTGCACTCCTGG	592	709	333	1584	450	816	540	273
ADAM22_TACTACCAGGGCCATATCCG_ATAGAGAGACACATTGAACA	141	265	152	365	808	842	369	381
ADAM23_TGGCTCTATCATATACACGA_AGGCGTCAAAGACTCCAAGG	0	67	31	254	151	146	1	130
ADAM28_CCGTGTAGCCTGGTGCAAGG_GTGTGATGGACAAAGCACTG	93	59	167	12	77	49	16	0
ADAM29_AGTCGGAGAACATTACGCCC_GTATACCAGATGTTCAAACG	184	327	291	696	1475	1263	409	519
ADAM2_AAGCCAACTGAAGACTCCAG_TAACTCATTAGCTTCTCCAG	966	1336	683	2901	3823	2533	844	1323
ADAM30_CCTGAGAAATGCAATACCCG_GACACAACCCAAATTGACGA	20	27	16	1	2	0	0	0
ADAM32_ACACTGTGCACCTTAAACAA_AATTCAACTGCAGATTCCAG	53	65	0	263	133	116	1	68
ADAM33_CATTGTGGCAGACCACACCC_GGAGATGCTCATGGAAACTG	1	19	99	66	140	20	33	44
ADAM7_ACAGAATGGCACATCAACTG_GCCCACCTTAATGATACTGG	646	739	808	1855	2533	1707	929	989
ADAM8_GTGCCACGCGCTCACCACAG_AGGCACGGCAACGGACACGG	44	110	112	272	436	270	113	44
ADAM9_GATCCTGGGATGGTTAACGA_ACAGTTTGGACAAATCACTG	73	78	79	176	203	430	116	123
ADAMDEC1_ATGGAACATCAGGCATACCA_AAGCCTGGAACTGATTGCGG	39	24	1	2	59	11	17	47
ADAMTS10_GGTCAGCCGAGAGCGCTACG_GGCGTCGCACGAGTGCACGG	136	22	66	0	265	271	184	132
ADAMTS12_GACATGGTCCAAGTGCAGCG_GATCGATTCCAATGCCACCG	1143	980	1008	3073	5000	3392	2249	2950
ADAMTS13_CTGGAGCTGCCTCATTACCG_CCTACTTCCAGCCTAAGCCA	2210	2610	2065	4759	4259	4589	1648	1799
ADAMTS14_GCCGGGTGAGGAACACAACG_GGTCTCATGAGCTATCACGA	215	327	260	813	851	275	465	437
ADAMTS15_GCTGACGCTGCTGGCAACGG_AGCGTTTCGTGTCTATCCCG	1634	2004	1459	3751	4014	3548	1911	1923
ADAMTS16_GTTGAGTATCGTGAGCACGT_AAGAAGACCAGTCCGACCAG	90	75	54	133	234	442	142	58
ADAMTS17_CGACATGGTGCAGTACCACG_GCTCACCAGCGAGCACACGG	169	219	163	491	856	445	227	290
ADAMTS18_TCGAACTGCGAGGTAACTGG_GTGCCCTGACTCATGAGCGA	108	234	5	473	267	336	96	115
ADAMTS19_TGAAGACCATCAGCACACGA_TCTACACCGGAGCTGTGCTG	112	143	105	273	435	319	127	168
ADAMTS1_CGACACGGCCAGTAGCGCCG_GCTTGTGGCAGACCAGTCGA	1267	1168	624	1669	2909	2136	1519	1456
ADAMTS20_GCCGTCGTCAGCTTATGCGG_GCCTCCGCATAAGCTGACGA	1	8	0	0	44	216	0	0
ADAMTS2_GCAGTTGCTGAGCGCCACAG_TAGAGACAGCTCCCGAGCAG	1142	1713	1872	4248	4452	4549	2254	3005
ADAMTS3_ATCGGGACCAGTGGTAACGA_ACAGTTGCTGATGGCAACAG	511	591	432	1263	1489	1516	379	561
ADAMTS4_TTAGGCGTGTTACAATATCG_GAGCCCATCATCCTCCACAA	381	607	425	728	1615	956	496	782
ADAMTS5_AACATCGACCAACTCTACTC_TGTGCTGTGATTGAAGACGA	144	120	123	337	374	213	70	21
ADAMTS6_TAATAAGAACTGCATTATCG_ACCTTTAAAGAATACCACAG	234	182	159	251	1102	1089	485	332
ADAMTS7_TTCTACGAGCTACAATACCG_CCGCAGCTGCAGCATCAACG	718	727	895	1522	2968	1945	1135	1282
ADAMTS8_CCACCCAGAGCACTACGACA_GTACCAGTCATGCCACACGG	1082	1259	1607	1291	3145	2434	1763	1477
ADAMTS9_TGAAAGAATAGCGTACATCG_AGGAGGGTGACAGTGAACAG	240	281	275	400	401	148	154	183
ADAMTSL1_CAGCTCGACGCACGTCACGG_CAGGACCGCACGCTCCGAGG	373	548	406	1452	1554	976	428	453
ADAMTSL2_CTTCAACGGCAACTACAAGG_GTCCCGCGGACATGTACCGG	373	297	74	340	560	947	356	302
ADAMTSL3_GTTCTGTGTATTAACCACCG_TCTGGCAAGATCTTACAAGA	482	454	265	564	1847	1222	566	220
ADAMTSL4_ATAGACATCCACAGGCTGGG_CAAGGATCCCATCACAGCCG	312	137	94	905	392	355	234	205
ADAMTSL5_GCACCCAGAAGACCTACCAG_CCCACCAGGGACCTACGAGG	105	183	95	216	230	530	79	275
ADAP1_TTTGTGCTGACAGAACGAGA_CAGGTGCTCGATCTTCATCA	88	51	130	33	269	200	114	11
ADAP2_ACTGCAGACGGGCTGCACGG_CCTCCTGAAGTACTTCACAA	614	421	239	1184	1329	1556	296	499
ADARB1_TCAGGTCACCAAACTTACCC_GAGAAACAAGAAGCTTGCCA	227	133	114	75	391	372	86	114
ADARB2_GGTCACACAGAAGTTCCGCG_GGTGAATGACTGCCACGCGG	1245	1551	836	4044	4267	4131	2195	2002
ADAR_TCAGAGTGTTGAAGCACCGG_GTGCATACACTCAAGCAGTG	260	265	97	121	953	333	370	153
ADAT1_GTAGTGACAAGATGGCCCGA_GCTGCTAAGCAGAATTGCAA	8	2	2	1	0	1	1	1
ADAT2_TCTGCTGACCTACCAAACAC_GCAGCTGCACACATAATGCA	715	917	388	930	438	129	40	33
ADAT3_GCGCACCGTAGAAGACGCGC_CGCGGAACACCTGGAAGCGG	235	471	600	923	438	228	108	91
ADA_TCACCGTACTGTCCACGCCG_GGGACACGGCTACCACACCC	129	196	25	171	355	350	131	130
ADCK1_CTTAGAGATTCGCAACAACG_AAGACCAACGACCTGCTGCG	43	62	72	91	95	16	17	8
ADCK2_GTCCATGCAGACCTTCACCC_CAACCAGGTCAGCTTTAGGG	257	163	255	1079	467	518	207	357
ADCK5_GCTGCACGATGGCACCAGCG_GAGGAAGGTGCTCTCCACCG	150	45	95	285	167	3	24	56
ADCY10_ACTGTGAGACACGAGTACAC_TGCACAGGGAATGTTAACGA	190	284	55	324	817	463	287	334
ADCY1_AGAGCCACATACCAACTCGG_TTCTGACTGAGCGTTCACAG	1862	1774	2082	4423	6786	5036	2994	3787
ADCY2_TGAAGCGGCATACAAACGTG_CAGGCAGACGCTAAGCACGA	30	0	32	1	1	0	0	8
ADCY3_GACCACGGAGATGATCACGA_CAGGTAGGAGAAGATCTGGG	80	100	57	336	118	34	32	148
ADCY4_CAGGCGAGTGCACATCACAG_CCACGCCTTCCTGTTCACCG	3566	3689	1969	6815	8959	6856	3099	3983
ADCY5_GATGAGGATCACGCCGACGG_CACAGCGGGCGAGTACACTG	27	13	34	136	16	1	0	3
ADCY6-DT_GGATCGAGGACTCCTAGGTC_GAGGATCTGGCACGTACTGG	1713	1916	1229	3579	3568	3150	1844	2082
ADCY6_TTGGCCTGGCAACTTAACCG_TGGGTGGCTCTGCATCCCGG	620	806	326	1238	741	685	411	437
ADCY7_TGTACGTCGAGTGTCTCCTG_TCATCTTCAGGCATAAACCA	2298	2580	1546	5589	8241	5883	2685	3528
ADCY8_ACCGTTGAGACAGTCCAGCG_ATTTCCAGGACAACAAACCG	1016	938	447	2299	2184	1418	827	705
ADCY9_GCTACCACGTCACTGCATCG_GCAGTAGTAACAGTCTCCCA	1872	1436	1414	3682	4854	3529	1990	1905
ADCYAP1R1_GGTGAGCCGGAACTGCACGG_GAAGCGACAAAGGATGACCA	0	71	98	221	274	84	2	1
ADCYAP1_CGCCCACGGGATCCTTAACG_GGCCTCGTTAAGGATCCCGT	111	63	103	108	514	428	93	249
ADD1_ATTATCGAGCATCCGCATGA_TCCAAGGGAAAGCGCCTCCG	1390	1512	741	3581	4769	3238	1203	1340
ADD2_GCTGAGTGACACCTATGTCA_GCACACACCGGCCACAGCAG	227	384	58	60	90	469	35	7
ADD3-AS1_GAAGCGTCGGGCCCACCCGG_GAAGCGTCGGGCCCACCCGG	930	1036	907	3423	2134	2080	1033	1238
ADD3_AAGGATCCCACATTTCATGG_ACTTGGAGAAACATTAGAGG	334	306	406	543	1779	1029	348	641
ADGB_GTAGTAGAAACAGCTGCACG_GTGGAGGAGTGTCTTCACCA	0	12	0	0	12	137	0	6
ADGRA1_GCCGCCGGCGAACACAGTGA_GGTGCCCAGGAAGTACACAC	174	35	20	323	240	410	79	265
ADGRA2_TGAGCAATAACAAGATCACG_GCTGCGCGTGTACACAGCCG	644	580	489	933	1076	654	551	381
ADGRA3_GATTTGCTGAACGGACAAGG_GGTAAAGGAGAAGAACATCA	4	3	0	1	41	10	33	1
ADGRB1_TACCAGGTGACAGACAACCT_GCAGACCCAGACCCGCAACA	212	229	270	238	804	637	329	674
ADGRB2_ACTGCACAGCCGATCACCAG_CAGGGAACACACGCTCCACG	702	917	612	1186	1736	2181	1066	1262
ADGRB3_CCTTACGGGACACACTGCAG_GTTACCCTAATAGTAGGCAG	344	309	350	937	1386	1133	652	547
ADGRD1_GTGGTACAGCAGACCCACGA_GTGGAAGGGAAGGTCAACAA	15	14	0	0	0	0	1	0
ADGRE1_GATGGTCAGAAACCTGAAGG_CACGTGGACTAAATTCACCA	62	56	0	0	1	94	0	31
ADGRE2_GAGGACCCGAAGCTCTGCAC_ACTCATAGAATTGTCCCTGG	1383	1766	627	3838	5836	5042	1448	1793
ADGRE3_GATTGATCGAACTGAACCCA_AGAGGCTCAGCAGAAAGCAG	637	890	323	1148	650	1666	449	648
ADGRE5_AGTACTTACCGAGAAAGACG_CAAGAAGCAAGCCGAACTGG	339	473	19	438	891	1025	451	470
ADGRF1_CCAGAACTGCTACCTTCACA_TATACCCTGCCCTGCAGCAG	265	455	260	482	299	647	211	93
ADGRF2_GATCAGGTTTACTACCACGA_GGCCCAATAACACACCACAA	680	562	458	1335	1786	2616	749	1093
ADGRF3_GCTGAGCACCATGAAATACG_AGGAGAGTCGAGCCTGCCCA	590	959	623	446	1707	1238	793	1134
ADGRF4_GAAAGGCTACATGAGACCTG_TGATGCAGGCATAATCAAAG	357	431	290	143	868	1034	206	262
ADGRF5_GACAGTCAAGACCTCGACCA_ATAGCGCCAAGACACATTGG	1476	1309	1642	3183	4658	3556	1728	2516
ADGRG1_GGAGGACCGGATCAACGCCA_GGGCTGGAGCTTCCACACCG	1730	2330	1010	2658	3227	2710	907	1267
ADGRG2_AGAGGAGGCTGGTCAGACAA_TGTCTTGCTGACCATCCACG	1129	959	938	4080	3612	4097	2026	2094
ADGRG3_AGTGCCGATGACCATCAGGG_TTCTGAGGGCTGCTCCACGG	1908	1910	1721	2493	4115	4007	2266	2972
ADGRG4_CTTCCTGACAGAGATTACCG_TCTCAAGAATGAGAGCAGCG	0	14	1	3	1	8	0	2
ADGRG5_GGAGATGCTGCAGCCCACGA_GATGTTCAGGAGCAGCACGG	819	919	723	1928	1338	1271	388	542
ADGRG6_TGGGCTCCCTACCTTGACAG_GCTGAAAGCAACCTAAGCTG	45	30	47	200	164	183	113	146
ADGRG7_AGACAGTGCACATCCAACGT_ACGATGAATGACCACAACAG	440	355	355	208	896	1215	402	531
ADGRL1_GCGAGGGTTGTAGTCAACGG_GAGCTGGCCCGACACACCCG	1146	1115	954	1932	1532	1603	639	692
ADGRL2_TATAATACCCGATTAAACCG_TACGCCACTGAACAGAACAA	557	585	146	514	1335	799	640	404
ADGRL3_TCCGAAGCTGTACATCTAGG_GCAAATCAGGAGACAAACAA	33	68	41	14	1	59	0	0
ADGRL4_GAACAACACTATCTCAGCCA_CAGTCAGCAATGCTTTCCAG	1244	1190	1475	2410	2781	4019	1487	1901
ADGRV1_AGGATAAGTATCGTTCACCT_GTGCTGTTGTAAATGCACGG	70	115	43	275	263	207	24	170
ADH1A_CCATGGTACCACTAACCACG_CCAGTGTAAGCAATCCTCAG	276	291	296	1817	1757	1604	514	591
ADH1B_GACTGGACGCACCTGGAAGG_GGTGGTGGATGAGAATGCAG	2537	2630	1526	5261	4849	4050	1936	2119
ADH1C_AACACAGCACAGGTAGACCC_GTCTGCAGTCAAAGTTGCCA	464	707	676	2140	2728	2141	594	1276
ADH4_GACAGCACAAGTCGAACCAG_AGACAGCACAAGTCGAACCA	36	34	3	14	103	158	16	125
ADH5_GTGCTCATTGAGATGACCGA_ATCGGTGTGGCAAACCGCAG	843	590	140	797	923	1052	562	457
ADH6_CAGACAAGCCGACTCCTCCC_GGAGTAAGCACAGTGAAACC	235	217	158	623	964	916	312	387
ADH7_GGAGTGACTACAGTGAAACC_GAAATGACAGGCAACAACGT	323	422	562	701	1052	1413	514	696
ADHFE1_TGTCGGTGGTGGCTCTACCA_CGTGAAAGTGAACACCGCTG	73	181	189	97	210	80	165	62
ADI1_CTAGATTAAGATGTTCTACG_GAGATCCGCTACATCCTGGA	513	370	142	790	1131	1271	539	656
ADIG_AATGTGAGGTCGTTCACCAG_ATAACAACAGCAAACCCACA	80	109	161	171	350	351	44	228
ADIPOQ_CGGTGAAACCGGAGTACCCG_TCGGTGAAACCGGAGTACCC	70	67	39	92	145	166	52	8
ADIPOR1_AATGCCCAGGACACAGACGA_GACTCCATAGAAGTGGACAA	624	445	84	800	990	313	361	477
ADIPOR2_ACAGGAAGAATACACAACCT_CTTGCACTATGTCATCTCGG	2990	2979	1554	4469	5872	4833	2561	3193
ADIRF_CCCGAAGCCATGGCAAGCAA_GCAGGACCTGAAGCAACAGG	517	514	359	754	820	613	274	181
ADK_GAATCGTGATCTTCACCCAA_GTAGTAATGAGCATCCACAT	2272	2238	1917	6364	7374	7772	3096	3632
ADM2_ACCCGCGACCCGTCAAACCC_GAGGAGGCTGATGCAACCCA	18	22	4	0	204	19	87	18
ADM5_CCTCGCCTTCTCCGCCCAAG_TCCTCGCCTTCTCCGCCCAA	458	643	494	385	916	1286	458	890
ADM_CGACGCGACATCCAACCGAG_GAGCGAACCCAGGTACATCA	408	425	463	1197	817	600	326	289
ADNP2_GCTGTTGTGCCTGTAAACCA_TGCAGAGATAACCCTCAATG	581	576	1072	1998	2428	2537	886	795
ADNP_GGTCTAAGGACCAGTCACAG_GTAAGCAACAGATTCAGCTG	334	539	499	969	915	1132	330	431
ADORA1_TGGCTGGAACAATCTGAGTG_GATGCGGAAGGCATAGACAA	537	566	259	809	1558	1312	887	1388
ADORA2A-AS1_CGTGTCCTGGCACGTGCCGA_CTTGCCGCCTCCGCAGCACA	2989	2935	4167	9748	10145	7124	4568	4646
ADORA2A_CTCCACCGTGATGTACACCG_CTCCTCGGTGTACATCACGG	560	644	192	1428	1464	1146	514	713
ADORA2B_GTTGCCCGCCACCGAAAGCG_AGTGTTCGCCGTGCCCACCG	1066	1021	993	2023	3373	4077	1943	1774
ADORA3_GATGGCGCACATGACAACCA_TGGCGCACATGACAACCAGG	1033	940	450	1952	1928	1240	944	812
ADO_TTCGCGGGCCGAGTACACCG_TGCATGGACAAGCTAGACGC	25	17	0	1	2	17	1	0
ADPGK_AGCCCAAGGGAAGTCACCGC_GCTGGCCAGTATGACTAACA	443	607	1114	585	1723	1714	626	744
ADPRHL1_CATGCACATCGCAACCGCCG_GCGGCTGGAGACCCTCATCG	1805	2299	2194	5159	6018	5081	2545	3243
ADPRHL2_GATGGCGCCATTGTAACCCA_GGCTAGCAGGGACTGCACCA	1300	1405	360	638	853	735	319	163
ADPRH_ATAGCAGACCACCCTTGCAG_TAGAATCACTGTCTCCACCA	840	788	462	1533	2192	1706	1019	1272
ADPRM_CAGCTTGGAGATATCATCGA_GTTCCAGTTCATCATACATG	2629	2806	2584	5409	8974	8532	3733	4397
ADRA1A_GTACTGCCGCGTCTACGTGG_GGCGGAGAAGGGCAGCACCG	479	490	166	413	710	579	339	239
ADRA1B_CTCCATCGATCGCTACATCG_GGACACCCTTAGCAGTACCA	1128	1066	1002	2621	4265	3697	1737	2111
ADRA1D_GCGCTTCTGCGGTATCACCG_GCAGCACAGCACGTCCACGG	1207	1156	774	3207	2856	2415	828	1230
ADRA2A_TGGTCGTTGATCTCGCAGCG_GCGTGGCACGGAGCACCCGA	3062	2485	2625	5760	7499	6135	2935	3665
ADRA2B_CGGACACTCGAAGTCCACTG_GGGCGGCAGCGAGATGACGG	88	62	11	8	90	35	48	79
ADRA2C_GATGAGCCACACGGCCACGA_GACGATGAGGAAGCCCACCA	1505	1782	1297	3234	5453	3696	1879	1744
ADRB1_CACGCACAGCACGTCCACTG_GAACACCCGCAGGTACACGA	642	828	591	2014	1156	1138	645	876
ADRB2_ACGAAGACCATGATCACCAG_GACCCTGTGCGTGATCGCAG	2640	2747	3354	7831	9527	8212	4311	4682
ADRB3_GATGGGCGCAAACGACACCG_CACACACAGCACGTCCACCG	42	139	78	348	159	71	12	89
ADRM1_CCGCTTATCCGGAGTCACGG_GCGCTCCTGGACATCCGCGT	649	845	521	840	1115	792	65	258
ADSL_GGCAAGCCGAGAGATCACTC_ACAGCAACGTTTCCCAACTG	976	723	0	242	101	71	0	2
ADSS1_GACTTCATCCAACTGCACCG_TGCTGAGCGGATCAGACCCA	2512	3059	1581	4901	4644	4425	1650	2035
ADSS2_GTTCGCCGAGACCTACCCGG_GTAGGTCTCGGCGAACGCCA	61	145	75	108	53	58	1	1
ADTRP_TTGCATGATTCAGCCACACG_GCATGTAGAAGTCTTCGTCA	948	1238	532	1649	2156	1779	759	844
AEBP1_GCCACTCCAGGTATCCACGG_CGAGTGGGAGAACAACAAGG	141	186	63	135	395	42	50	137
AEBP2_GGGCCTTGATGTACACACGT_ATACATGTAGATGGTCAGCG	633	700	385	588	1970	1738	528	631
AEN_TCGCTGACTACCGTACCCGC_GGTAGCTCACAATGGAACAG	501	595	683	2134	2539	2221	905	1049
AFAP1L1_GCAGCTGACGGTCATCAGGG_GCAGACGTCCTCCACCGAGG	1072	1329	1579	2739	4184	2957	1819	1501
AFAP1L2_GCAAGGACCAGGCTGAGCAG_TGAAGGAAACCAGTACACCC	116	225	143	497	397	222	88	61
AFAP1_GGGATCGTCCACAGACCCGG_GATGTTTAGAATCCAAACCC	852	931	311	1988	1308	1361	380	777
AFDN-DT_GCCGGGCGCACACCGGCCGG_GGAGGCCAAGTCGGAGGACG	38	35	27	114	226	58	9	56
AFDN_TATGGACGCAGAAACCTACG_TATGAAGTGCATGTCAGCGG	228	298	305	1042	647	711	344	256
AFF1-AS1_TGCGGTACCGGGTTCCGCCC_GCTCGGCTGCGGAACCGCGG	1218	1044	1085	2868	5570	4830	2268	2739
AFF1_GCCTGAGAGAGCCTTAGAGG_ACAGTCCCTTCCAGAACCAG	702	738	798	2293	3661	3228	1734	1808
AFF2_CCTCCAGAAATAATGCACGG_CCTGCAGTGCAAGCCAGCGG	942	1272	602	1963	2873	1972	887	1340
AFF3_GAGCAATCAGTACTACAACC_GTGCACTGCACATCATACAG	1322	1272	1218	3202	3774	2877	2017	2414
AFF4_GCTGCTAGCCAAGTCTACAG_ATTGTGATAAGACAATGCCG	259	118	162	693	822	415	353	163
AFG1L_TCGTACGGAGTTCAAGATGG_ACATCCAACAGGCCACCGGA	887	891	1029	2878	3701	3380	1493	1704
AFG3L1P_GCCGTCGCCTGACCGTTCGA_GATCAAACCCTCGAACGGTC	465	727	590	1277	1662	764	553	813
AFG3L2_AAGGCGATGATGAGCACCGT_TGTCGGAGAAACCACTGCCA	5117	5484	1731	3911	2805	2350	781	1031
AFMID_GCCGTAAGCCACTATTACCA_TCTGGACAAACGCAACGCTG	273	308	129	436	347	276	139	172
AFM_GCGTAACGGTAACAACCTGG_GCTCACCAAATTATCAACAC	693	515	389	1618	1887	1922	619	921
AFP_AAACTGACCACGCTGGAACG_GAAATGACTCCAGTAAACCC	1653	1718	1458	5094	7140	5011	2730	2758
AFTPH_GGGTATGTTAGAGCCCACCA_CATGGTGGCTGTCTGACCGA	1315	1642	1646	3836	4928	4070	1748	2220
AGAP11_ACCCTCAATAGAGTCAACGA_GGGTCTCACAGTCCACGCAG	469	335	290	1409	841	423	166	183
AGAP1_CGTCAGGTACCGGTGCACCA_TTCGCAAGCAGTCTAAGCGC	440	331	62	246	655	460	343	256
AGAP2_GATTACATCCACAGTACCCA_GCTAATCCGAGAGGAAGCTG	186	222	39	238	866	522	195	406
AGAP3_GGGATCCTGCTAAAGCGGAG_GGACAACGGTGAAAGTGCCA	603	626	710	1119	2247	1015	1040	757
AGAP4_AGAGGTGGAGATGGGTGTGC_CCAGCTGACCAGCCAGAGCA	486	311	832	2128	2148	1589	719	732
AGAP5_GATGGGTGCACAGGCCGATG_GGGTCTCATAGTCCACACAG	1089	1006	182	548	916	744	495	403
AGAP6_GATCGCACACGGGAAAGGTG_GAGCATGCCATTGGAACACA	54	92	19	630	265	338	232	92
AGAP9_GCTGCGGGCCACCACTGATG_GACTCCATATGCTTCAGCCC	1311	1690	1968	5827	6972	6741	2945	3169
AGA_GGGCCAAGTGTTGACGACCA_CAATATATCACCATTCCCAG	5	2	1	155	44	94	37	26
AGBL1_GGCCGCAGAGCAGTGAACCG_GCCAGGAAGAACCTATCCCA	123	322	119	255	274	279	59	1
AGBL2_TTGAGTGCCAGAGTTCACCC_AATCCTAAACAGCTACACCA	1389	1638	1323	3094	3410	3595	1972	2473
AGBL3_TGTATGGTATACCCGGAACA_AATCAGGAACAGCTTTACCA	2	61	66	31	3	89	3	0
AGBL4_CACAGGACGAGTCCACCCAG_TGAAGACCAGGTATTCCCGG	1266	1230	837	2351	2563	2054	961	1137
AGBL5_TAAGCAGTAGAGTACACCCA_AAGCAGTAGAGTACACCCAG	238	363	43	500	919	634	450	559
AGER_ACACGAGCCACACTGTCCCA_GAGATAGGGCCTCAGGACCA	970	900	507	2910	2079	2069	1180	1230
AGFG1_GCCGACCGTCATGTTAACGT_TTGAGAACGACCTACAACTG	223	173	184	585	213	383	213	206
AGFG2_ACCTACGTGGATATCACCGT_GCCCACGGTGATATCCACGT	193	218	85	55	548	539	73	214
AGGF1_TAAATACCTGAGATTGACCA_AGAAGTTGGAACGTGAACTG	456	642	556	1726	3044	1724	1326	1274
AGK_GCAATGACCGGCCTTCGATG_GAACCTGACACCATCAGCAA	473	634	562	1105	2423	756	570	492
AGL_ACGCTATGGGAATAAACCAG_GAGGAATCCCAGCCACACCA	618	869	610	1786	2849	1900	762	1059
AGMAT_GCTGGACGCTGCCTTCATCG_TCACCAGAAAGATCATACGG	502	520	463	1058	1268	765	946	734
AGMO_GCTTACCATGAGCCATACGA_AAGGCTGAATACCAAGTCCA	1	8	0	0	52	0	0	0
AGO1_TCAGCGCGTTCGCTTCACCA_AAGAGAACTGTACCATACAC	72	157	1	69	181	43	45	1
AGO2_TAACGCCTGCAAGCTCACGC_AAGGTGGAGATAACGCACTG	141	31	24	13	305	468	71	72
AGO3_ACAGTAGCAACACCGAGCCA_GCACCTATGCTCCAGTATGG	23	1	123	0	4	59	0	20
AGO4_GGGTGGTAGTAACCTTCCGG_ACAGTAGCCACACCCAACCA	310	407	323	244	251	292	133	128
AGPAT1_GTCCTCGCACGGCACACACA_GAAGGAGCGTCGCTTCACCT	2714	2932	1382	1837	3420	2918	961	1777
AGPAT2_AAAGTGTGGATCTATCCCGA_GCAGACGAGCGAGGCCACGG	75	140	287	408	677	421	261	223
AGPAT3_CCGCAGTCAAGTGCCTCCGG_CAAGCACCGCGTTAGCATGG	66	64	136	75	491	25	95	47
AGPAT4_CTTGTGGTTGAGAACCACGA_GAAAGGGTAGAGCACCAGCG	112	100	160	352	242	140	116	37
AGPAT5_TTGCAGAGCTACGTGGACGC_AAGAGAGTCACCGACCATGA	1	11	0	0	0	1	0	0
AGPS_TCAGGGCCTGTTGACATACG_GGGAGCCTGTCACATCACCA	729	723	357	823	907	616	411	326
AGR2_GATGAGTGCCCACACAGTCA_AACTTACAACCAGATTGAGG	1004	1097	1125	2705	4012	3665	1418	2088
AGR3_AGGTGATAAATTCTTATCAG_AATGGTTATTCATCACCTGG	828	1125	517	1225	3487	2292	1070	1384
AGRN_GAGGCGTCCGACCCACACAC_ACAGCGAGGGCTCTACGTAG	231	116	290	350	1014	290	245	372
AGRP_GAAGAAGCGGCAGTAGCACG_ACGCAGCGACGTGAGGAGCG	34	58	34	253	365	141	77	87
AGTPBP1_GAGCAGCTGTAGCTTCGTAG_GCAGCATCAAAGAGACAGTG	18	118	0	280	367	167	91	350
AGTR1_ACACAGCTATGGAATACCGC_GTACAGGTTGAAACTGACGC	895	853	627	1711	1944	2538	1122	1516
AGTR2_ATACATCTTCAACCTCGCTG_GGAGTAAATCAGCCACAGCG	202	166	196	546	1037	907	440	671
AGTRAP_GCCTGCTGTGAACCTGAAGG_TAGACGAAGCAGCAGGAGAG	0	1	0	1	0	2	0	0
AGT_AGAGCGTGGGAGGACCACAG_GGTGGCCCTCAGGCTCACAC	997	1147	1038	2094	2715	2374	838	896
AGXT2_GATTGGGAATGGCTTTCCCA_AAGAGGCTCAGGAAGAAGTG	557	641	434	673	861	623	381	459
AGXT_GCAGCGAGCCGTGGACATCG_AGGCTCCAGCACATTGACCA	1911	1643	1530	4706	4556	3986	2359	2703
AHCTF1_GAATTCATGATTCTGAACGC_CCTACATGCAGACTAGCAGG	1429	1480	464	1294	1928	1812	539	637
AHCYL1_AGATGTTACAAGCAGACCAG_TGAACTGTAGCTGTCAGTGG	422	465	402	1012	1435	1041	536	863
AHCYL2_GCGGACACCAGAACTGACCT_GGTGCAGGTTGTGTCAGCCG	728	591	340	1104	2624	1748	955	984
AHCY_GTGGCTCAACGAGAACGCCG_AACATGATTCTGGACGACGG	758	731	17	134	213	89	131	80
AHDC1_GCAGGCACTAGAGCCGCTCG_GAACTGTCGGCAGTTTGCGG	0	6	1	1	0	0	0	0
AHI1_GTATTCAGGAGATTGTACAG_TCTTCTCTAAAGCTGAAACA	22	14	162	2	280	410	75	54
AHNAK2_TGTCTACGAATACACGACTG_GGTGACCCTAGACTTTGCGA	350	440	227	1495	972	743	172	286
AHNAK_CCTGAAGCTGCACCGCAAGG_TTGGCACCTGAAGATGCCCA	449	328	176	174	311	753	299	213
AHRR_CAGGAAGGCCGAGTACTCGG_CAGGAGATGATGCTATCCTG	55	3	42	171	141	97	48	1
AHR_GAAGGCCTGAACTTACAAGA_CCTACGCCAGTCGCAAGCGG	756	836	782	1482	1696	1290	506	596
AHSA1_AACCTTCCTGACGTCACCAG_TGTAGGTAAGATCATGCCCT	2790	3228	1938	4356	4149	3554	814	1045
AHSG_AATCTCAAACAGCTCTCCGG_AGACACTGTAAACTCCACAT	998	1129	1467	2588	3833	2957	1689	1610
AHSP_GCTGAACTCCTTCAATCCTG_TGAAGAAGACATGGTGACTG	1521	1403	1178	2476	4007	3250	1451	2505
AICDA_CCCAGTCCGAGATGTAGCGG_ACAGCCTCTTGATGAACCGG	403	532	362	811	1206	698	425	492
AIDA_GAAGTGCAGCTTTACAGGTA_TGCCAGGTACTTTATTACCA	1055	882	727	1941	3035	2743	946	1411
AIF1L_ATGATCTCAGAGGTGACAGG_GATGAAGAAGATGATCTCAG	84	82	130	108	472	366	159	169
AIF1_GCATCATCCTGAGAAAGTCA_TTAATTGGAGAGGTGTCCAG	1814	1649	1168	3843	4600	4645	2216	2743
AIFM1_AGACACTGCGATTCAAACAG_GACGCACACGGTCCGCACCA	898	1170	121	726	241	151	177	79
AIFM2_CCAGCGCTCACGGTTCATCG_CACATTACCTGTCTCCACGG	1342	1566	1253	2644	4009	2800	1542	1840
AIFM3_TGGCATCGAGGTGCTCACCG_GAAGTTCTACATGCAGACGG	231	239	291	831	775	744	407	350
AIG1_CCTCACACCAGACCTACGGA_CCCTCACACCAGACCTACGG	1243	1112	871	2176	3670	3117	1916	1694
AIM2_GCAAGATATTATCGGCACAG_GGAGATGTTTCATGCTACAG	294	440	223	902	645	766	208	293
AIMP1_GCGTGCAGTGGAGTACCAGA_TATGTGGAAGAAGTAGATGT	574	655	798	1813	3174	2079	1149	1144
AIMP2_CAGCCTGTGCAGCACAAGCA_CGAGGAGTGCGTGTGCACCG	433	439	639	1488	675	1302	405	713
AIPL1_CAAGCTGGGCCGCTACGAGG_AGAGCCGATTTCCCTCTCCG	1556	2063	693	2529	2791	1611	787	785
AIP_GCTCACCGTCGTACTTGTTG_TTCTCGCATGGTGCACACGA	6634	7214	5634	12972	14596	11421	5631	6554
AIRE_GCACCGCACGGAGATCGCGG_GCTGCACCGCACGGAGATCG	743	688	452	994	1316	973	617	932
AJAP1_GACGCTGCACTCGACGACGG_CTCGTCGGAACAGCCACCAG	1450	1489	860	2627	3620	2469	1116	1254
AJM1_GAGCCAGGACGTCACGCTCG_AACAGTGCGCAAGTTCGCCA	622	705	472	1573	2546	1574	1173	940
AJUBA_CTACTGGCGAAGCTAGAGCG_GACGCTGAGCGAAATCAGCG	115	188	23	319	158	387	173	69
AK1_ACCCAGCGGCTCTTGAAACG_CTACACCCACCTCTCCACCG	1331	1238	970	3419	3656	2146	1128	1185
AK2_TTTACAGCTCGATGACCTCA_TTACATACGTCATCTTTCAT	3203	3558	488	1785	1203	868	415	599
AK3_TGTAGTGATGCGCGACGACA_GATCTGATAAGCTCTATCTA	65	72	17	1	0	0	27	0
AK4_AGAACAGGCGTGGCCAGCAC_ACAGTTTCAACTCACCATCA	1524	1450	1667	4014	6291	4552	2141	3054
AK5_CAGGAATACCACCAAATCGG_AGAACACCTCATCCTCATCG	353	465	307	742	609	737	354	176
AK6_CAGGGAAGAAATCACAACCA_AGAAGCCACAGCATCCTACA	361	279	24	201	228	11	10	62
AK7_GGTAGTTGCTCAGAGCCCGG_CAGCAGCGGAAACATCGGGA	88	91	5	312	470	353	208	169
AK8_TGGTAGAAGACGTCCACACA_GTATCATAGGAACATCGTCA	310	205	82	619	790	477	175	266
AK9_ATTAGCCCGTTACATAACAC_TATTGCCGAAATGCAGATGG	941	878	727	872	2439	2599	1158	1202
AKAIN1_AGCTGTGCAGCAAGTCTCCC_ACCTGGAAATGAGCCTGAAG	79	34	92	324	293	0	69	1
AKAP10_GTTCTGGGTTACCTTCTCCA_GGCCTGGACAACCATGGAGA	3048	3524	2523	5959	11103	10061	4254	5251
AKAP11_TGAGCATGCCAATTTAACTG_AAGTCAAACGACCCACACTG	98	129	65	393	187	150	86	137
AKAP12_TCATATTCAGCTGATAACCG_TGAAGCCGCACTGTTAACTG	423	368	647	1926	1008	1347	519	707
AKAP13_TGTGACGGTGGATGTTACAG_GAGCCTGTGGGTCTTCACAG	702	689	354	1172	1416	406	314	380
AKAP14_GACTCACGGTGAATTCACTG_TCTACATCTACTATGTACAC	680	727	1024	2350	3150	2853	1428	1415
AKAP17A_GTACTCGCGGTACTGCACAT_GCTCTTGGAAATACGCAGCG	300	404	258	1028	641	480	129	139
AKAP1_GCTGCCTGATGGCATCACCG_GGTCCGGCAACTCTTCACTG	1171	1424	953	2025	3176	1738	1202	978
AKAP3_CTATTACAACACCACCACCA_GTATTCTGAACCCAAATCAG	619	624	775	2697	2448	2652	1352	1060
AKAP4_GGTGTTGCTAAGGCACACCA_AAAGCAAGGAAACTCATGCA	513	369	455	1719	1298	1705	884	873
AKAP5_ATCAGCCAGAGCCCACACGG_GCAACCTGCAATAAATGCTG	1030	1114	576	2295	3947	3357	2146	1695
AKAP6_GTCGTGGCTGTCCATCACAA_TGAGGACCCTGGTTATGACG	239	246	204	602	468	370	229	717
AKAP7_TTCATAGAAGAACTCCTCCA_AAAGCAGCAAAGCTGGCCCA	1066	1364	653	1454	2012	1734	535	691
AKAP8L_AGAGACCAGGATCTGACCCA_TAACAAGACCAAGAAGACAG	329	412	236	766	727	322	40	355
AKAP8_TGGACATCATGTCCAAACGC_CAAGCTGCCCGACAAGACCG	487	517	152	518	961	622	202	137
AKAP9_GAAGCCTCTTCTGTAAACAG_GCAACTGCAAAGAGAAGCCG	38	25	88	2	126	97	173	122
AKIP1_TCTGTGATAACGATAGACAT_AGTGATGGTCAACATCACAC	487	592	830	2238	2839	1868	1063	1348
AKIRIN1_GCGGCCCATGGAGTTCGAGG_ATATTATGCCAACTTGTCGG	1938	2097	2183	6052	7698	5140	2495	3052
AKIRIN2_TCGGAGATACTTCTGCGGCG_CTGGTGAAGCTGGTCCACTG	1521	1718	238	1075	684	294	162	163
AKNAD1_TGGTTCTGCCACCACGACAG_GTGGCGCAGGAGGATCCCAA	819	1062	205	773	1360	956	399	517
AKNA_GCTCCTCACCAAGTACGCTG_GGAGTCCTGGAATTCCATGG	721	716	881	1773	1655	1565	338	838
AKR1A1_CAGGTACCCAGACCAATCAG_GGGCAGGCTCCACATCCTCG	669	557	618	1471	1514	1073	583	707
AKR1B10_GGTACTGAGCTCCACAAACG_GATAAAGGTAATGCCATCGG	922	1204	885	3202	4194	2698	1463	1774
AKR1B15_TATGAGAATCAACATGAGGT_GATAAAGGTAATATGATCAG	278	352	267	200	718	827	521	495
AKR1B1_GCGCCAAGATGCCCATCCTG_TATCCTCAGGGCCAAGCCCG	570	786	742	1769	1624	1254	404	596
AKR1C1_CTGCGCTACCAGCTACAGCG_GATCCCACCGAGAAGAACCA	235	201	245	156	750	666	255	533
AKR1C2_GATCCCATCGAGAAGAACCA_GGATCATCTCCAGCAGCCTG	3214	3788	2334	8071	7937	7801	3455	3953
AKR1C3_GATCTCAACGAGACAAACGA_AGGATTGGCCAAGTCCATTG	2295	2803	3105	9045	9999	6567	3873	3853
AKR1C4_CAGCGTGTAGAGCTAAATGA_GCGGATCAGAGAGAACATCC	197	113	289	314	231	290	190	153
AKR1D1_AGAGATGGTCCGCCCAACCC_AGGGTACCGACATATTGATG	524	741	390	1119	1972	879	666	609
AKR1E2_GGAAGGCGCTGTAAGACGGG_ACCACGAGCCACCAAGAGGA	413	390	405	728	1773	2072	2237	2532
AKR7A2_TACCTACACGCACCTGACCA_GGGCAGCCGAGGTCACACTG	1147	1674	1426	4882	5040	2980	1814	2078
AKR7A3_ACGGCCTTCGTGTACAGCGA_CACGGCCTTCGTGTACAGCG	2576	2832	3269	8517	10141	8720	3543	5101
AKR7L_ACGGCCTTCCTGTACAGCGA_TTGCTACCAAGGCCAATCCA	852	666	565	2587	2469	2220	1460	1489
AKT1S1_CCTGGCCAGAGAGGACAACG_CTGGGCATTAGTGATAATGG	164	246	133	403	398	343	184	403
AKT1_GAAGGTGCGTTCGATGACAG_GACAACCGCCATCCAGACTG	31	122	0	29	12	65	39	1
AKT2_GTGATGGAGTATGCCAACGG_CATCGAGAGGACCTTCCACG	2089	1828	1175	3450	3631	2831	1346	1463
AKT3_ATGGCCGAGCAGTAGACTGG_CATCATCTGGTCCTCCACCA	2856	2338	3842	9604	11139	7708	4202	4544
AKTIP_GGAGTAATATTCATACGGCA_CTTCACATCCAGCTCACCTG	1345	1472	962	2692	2550	2530	1118	1457
ALAD_GGTGGCATTGGCGTATGCCA_TAGGACCGGGATGTACGGGA	443	420	132	419	460	172	85	58
ALAS1_GTACCCTCCAACACAACCAA_GCTGCAGTGGACAATGCCCG	671	829	536	1694	1334	1460	617	401
ALAS2_ATCCAAGGTATCCGTAACAG_AATCCACCTTAAGGCAACAA	40	24	207	18	139	181	88	30
ALB_GCATGGTCGCCTGTTCACCA_CCTCTGGTCTCACCAATCGG	1053	1131	988	4340	3428	2543	1438	2095
ALCAM_GTAGACGACACCAGCAACAA_TGTGTGCATGCTAGTAACTG	3198	3286	3411	7499	9944	8370	3853	4723
ALDH16A1_CTGTCCCGAAGGTACCTCCG_GCTGGGCCCGGACGACGCCG	1453	1547	1967	5897	6403	5070	2714	3593
ALDH18A1_CTAACAGGATCTCATCACGC_GAAGCATGCCAAGAGAATCG	174	286	355	373	895	988	449	302
ALDH1A1_AGCCTTCACAGGATCAACAG_GATGCGCATTGCCAAAGAGG	1988	1990	2236	4268	5802	4409	2616	3305
ALDH1A2_AGGCTCTCGCATCTTCGTGG_GCTGTGGAGCAGGCCCACCA	4544	4838	3280	8375	12932	10465	4977	5001
ALDH1A3_TCTGGTCGCTCAGCCCGACG_TGGATGCCCTGAGTCGTGGG	1729	1437	1771	4827	5415	5168	1937	2441
ALDH1B1_GGGTGGTGAACATCATCACG_TGGGCTTAAGGCCTACACAG	262	400	151	132	438	436	76	138
ALDH1L1_CGGTATTCAAGTACTCCCGG_CTGGCCCTGAAGACCCACGT	43	44	59	1	61	58	5	4
ALDH1L2_TGTTCAAGCTTCCTAAATGG_GAAGAGATCAGACAGAAATG	831	889	223	675	1011	730	246	484
ALDH2_GGATGGCATGACCATCGCCA_TTGATAGCAAGACCGAGCAG	278	244	187	183	349	397	190	244
ALDH3A1_TTCGACCATATCCTGTACAC_CTGTACCCAGTAATCAATGG	238	295	216	480	1101	766	396	560
ALDH3A2_GATGAGGCCACACGCTACAT_AATATAGTCGGGTGCAATGC	962	1009	744	3964	5351	4319	2355	2119
ALDH3B1_TGGTTCCGCTACTTCAACGC_CCATCGAGTTCATCAACCGG	147	142	107	248	152	161	24	2
ALDH3B2_TGACAATCTTGCCCACACGA_AAGCCGTCAGAAATCAGCCA	1818	1952	1374	3473	4134	4743	2261	3157
ALDH4A1_GCTCACCACGCTCTCCACGT_CGTACTCGAAGGCTGAGCGG	1479	1546	731	1983	2090	1830	1176	1473
ALDH5A1_GGGCATGGTAGCCGACTGCG_TAATGTCTCCGTAAACACGG	550	787	250	557	1182	1156	461	530
ALDH6A1_GGAGAGTATATCTTCGAGAG_CCATGGGAAACATCCAAAGG	396	588	331	945	2003	1741	769	802
ALDH7A1_ACTCACCAGTCGCCTCGCAG_ATTGAGCAGTGGAATCCCGT	2788	2885	1827	5451	6302	6937	2617	2390
ALDH8A1_TTCTTACGACCCATCAACAG_TTCTCTGGCGGCCTTGACCG	20	49	2	114	1	2	2	2
ALDH9A1_TATAACCAAACGATCCACCT_TCGGCTCCAGCATTAGCCTG	238	386	159	640	1141	669	465	886
ALDOA_GACCCACCTGTCCATGGCTA_TTCTGGCTTGCGCCTTGCCA	6619	7691	4073	13464	12993	9417	5294	5577
ALDOB_ACGGTGGAGAGCTGTTACGG_TATCCACAGTTAGACCAAGG	1222	1024	787	1941	2136	2284	1075	1082
ALDOC_GATGGGACAGGCATGGCCCG_AGGGCAACGGGACAATGCTG	19	20	38	127	101	88	97	107
ALG10B_TGACCACTCCAACTGACACC_TCGCAGCGCCCGGCTGAAGG	525	612	238	136	404	303	217	124
ALG10_TGATCACTCCAATTGACACC_TCGCAACGCCCGGCTGAAGG	1233	1404	592	2815	1597	1865	359	524
ALG11_GTTCCACATACAATGAGCCC_CCTCCACCAGCATTGCAGTA	2118	2716	193	867	1069	559	484	391
ALG12_GCGAAAGCACGTAAACCGCG_CAGCGAAAGCACGTAAACCG	222	182	98	97	248	342	120	153
ALG13_GCAAAGCAGCTACACAAAGA_AGGATGGGTAGCAGTAACAA	178	279	243	624	818	652	375	343
ALG14_GTGCGTTCTCGTTCTAGCTG_TGATAGAGACCCTAGTAACA	0	22	0	1	0	1	0	1
ALG1L2_GCTTGTGCTGCTGACCAGCA_CGGAGCGGGATTCTGGGAGC	267	424	338	1439	1137	580	700	988
ALG1L_CATGAAGGCCGACCGCTCCA_AGTTGTATGTCCATAACCAA	1663	1734	989	2289	2248	3355	1529	1450
ALG1_GCATAGCATTGGTAACACAC_GGTAACACACAGGTTCAGGT	0	25	21	1	0	0	0	3
ALG2_TGTTCAGGCTGGCTAGACGG_GATGCAGTCTGCCATGCCTG	1618	1806	507	2666	1519	1456	686	609
ALG3_AGCGCCAGTTCACTGTCCAG_CTGGAAGGCCTACATGGCCG	557	842	895	2452	3271	2554	990	973
ALG5_CATCTCTACACGTTGAACGA_CAAAGTACGTGTGATAACCC	1167	1319	597	2362	1585	1338	612	690
ALG6_GCTTCATAATCACCAAACAT_ATTGCTCTCCATACATCACG	951	1485	545	1503	1991	1702	669	878
ALG8_GAGCCCAATATGCATGACAG_GTTGCCAAGGGAGTCACTGA	0	0	0	0	2	36	36	0
ALG9_GCGCCACAGAGACATATAAG_GACTAGGAGAGCCAAAGCAA	391	204	216	644	578	662	330	175
ALKAL1_GGGACATCGTACCTGCGCTC_CCGACTCTATTACAATACCA	737	786	490	1475	1646	1571	1006	631
ALKAL2_GCTGCGGAAGCACCACTCGG_GGAGCTGCGGAAGCACCACT	353	628	192	1181	849	677	270	548
ALKBH1_ACGGCCATGTTTATGCACAG_CCTTCCTCCCAGGTTACCAG	1557	1252	1086	3695	4176	2672	1576	2038
ALKBH2_AGTCCTGTTTGGCAAAGCTG_GCAGGCACCGAAGGAGACAG	1223	1477	431	945	1810	1563	660	762
ALKBH3_GTGATGATGAACCCTCACTA_AGCAACCAAGACTTACAGCA	491	513	509	875	937	725	492	683
ALKBH4_GGGCCTCGATGTGTCTGCGG_AGCTCTCCCAGTCTGGACGG	2639	3621	2522	5152	8980	7294	2718	4162
ALKBH5_ATCAACGACTACCAGCCCGG_AAAGAAGGACACGGACACGA	92	44	102	5	173	90	47	0
ALKBH6_TGGACTTCTACGAGCCGCGG_ACGTAGCGCTGGAGCCATGG	9	13	0	5	1	1	19	1
ALKBH7_CAGGTCCAGCACGTGCACGG_TATGCGGCTGGTGCACACCC	2650	3021	1942	6780	7191	5405	2800	2872
ALKBH8_ATCACCAGCAAACTCCGACG_TTGGCAGTACCAGTCCGCAG	3141	3038	1557	3471	2476	1868	1151	918
ALK_TGGGCAATGTACCTTCCAGA_GGGAATACTCCAGCTCACAG	1653	1679	1967	4539	5021	4864	2217	2652
ALLC_GGGATCCAAGGAGTCATCCG_GGAGTTTGAAGCCATTGCTG	1427	1156	951	3174	3158	3236	1335	1317
ALMS1_TGTGTGTGAGTAAGAAGCAG_ATCACCATTAGATACACCCG	469	405	242	1364	1319	779	504	668
ALOX12B_TACCTCAACGGCGTCAACCC_GGATGATGATGAGCTCACCC	83	38	0	2	3	2	57	125
ALOX12_ATTCCAGCCAACGTGATCCG_CTGGTGTCGGGAGATCACGG	1122	1245	613	1297	935	893	216	199
ALOX15B_GGTTCCAGCTGACACCGCCG_TCTCGGCAAGGAGTTCACTG	3636	3426	2891	7274	8883	8354	4079	4945
ALOX15_TCTATGCCCAAGATGCGCTG_TACCTGGCCCAGGTGCACAG	2346	2668	1510	3973	6622	4031	2459	2333
ALOX5AP_CCGCAGACCAGAGCACAGCG_AGAGCACAGCGAGGAAAGTG	420	492	390	762	1237	762	482	361
ALOX5_TACCTGGCCGAAGTTGACCG_GCTGTCGGAGTACCTGACCG	349	412	331	940	1053	886	453	505
ALOXE3_GATTGAAGGCTACTGCACCG_GAGCAGCGTGGCCCTCGCGA	44	13	0	1	39	48	46	0
ALPG_GGGAGTGGTAACCACCACAC_TGGGAGTGGTAACCACCACA	16	11	12	209	414	202	205	329
ALPI_CTGTCGTCCGAGACCCACGG_TTGGTGGCTACACCTTGCGA	681	864	930	1653	3056	1621	760	908
ALPK1_GAGGATGTTACCGCTTACAG_TCGGTCTGTATACAGATCAG	453	609	455	1441	1404	1162	628	736
ALPK2_GCGTGGTCAGATCGCCACGG_GAGAGCAAGGCATCAGACGG	489	553	691	652	1510	1560	903	873
ALPK3_ACGGAGCTGGACCGCTACTG_ATACACACCGCAGTCTACGG	83	64	0	5	147	84	0	3
ALPL_GGTCTCACCATAGTCCACCA_GATGCGGGCAGCCGTCACTG	2961	3173	3847	10783	13104	11782	5986	6591
ALPP_GGCGTGCTGCACTCGTGTGG_CCCGGACTTCTGGAACCGCG	1776	2129	2604	6363	7164	6979	3021	3702
ALS2CL_AGCACCGACGAGGTGTACAA_ACCCTGCTGCAGGACCACGG	214	369	15	130	529	94	24	48
ALS2_AATAACATATTGCCCAACCA_ATTGTACAAGGGCTAAGCTG	604	533	390	639	808	274	233	179
ALX1_TCAGAGAACAGCTTGCTCTG_GGACAGATTCCAGTTACACG	107	172	180	692	921	381	337	551
ALX3_GCCGCGCGTTACCTTCCGCG_AACGGCGGCCACTTCTACGA	1580	1678	844	3362	4339	3675	1959	2759
ALX4_CATGAGGACAGACCTCACTG_CCGAGCTGAGAACTACGCCC	31	0	64	288	25	155	0	13
ALYREF_TTCCTTGCTAGCGTAAACAG_AAGGCCATGAAGCAGTACAA	491	560	23	125	21	85	2	0
AMACR_GCACAGACGCCGCAGCACGG_CTGCTGGAGCCCTTCCGCCG	1035	1058	760	2715	3664	3399	1616	1723
AMBN_TATGGGCGGTGACTTCACTC_AGCAACCATGGATACCACGA	749	791	353	968	1196	1101	497	787
AMBP_TGCAGAATGGAACATAACCA_TGAGGACTCCATCTTCACCA	1269	1691	924	3793	2741	3351	1393	1944
AMBRA1_AGAGGAACTAGCCTCGCCAG_GGGACAAAGCGTCCAAGCGA	321	298	173	1311	1108	1023	483	604
AMD1_TCTTCGCACTATCCCAAGGT_GGGATCTTCGCACTATCCCA	5016	5687	4000	11448	12845	9922	3964	4706
AMDHD1_AGGAGGGATCCACTTTACCG_CATCTCGGCTACCTACTGCG	637	1153	652	3140	3685	3159	1545	1744
AMDHD2_CCGGACACAGACGTCCATTG_TGACTTCTCTCAAGCCACGG	65	13	0	106	2	3	0	82
AMELX_TGGGCTCGTAACCATAGGAA_GTACCAGAGCATAAGGCCAC	255	283	470	410	1150	1361	940	847
AMELY_GGTGCCAGCTCAGCAGCCCA_GATGTGGTGATGAGACTGCA	148	97	421	791	529	336	161	265
AMER1_GGAGAGGTAAACCCACCCAA_TCTCAGAGCTTCGACCATGG	909	809	814	2842	4063	3284	1350	2560
AMER2_GTGGACGCGAGCAAGGCCGG_TGACTGTGCCGCCGAAACGC	1020	756	577	1639	2877	1671	898	855
AMER3_AAAGCCAGCTCCATCGACAC_GGAGAGAGCAAGGCCCTCGG	528	318	250	438	163	372	30	112
AMFR_ACAGGGACAGGACTCGACCG_GAGGGCCAAACACAATACAC	0	12	106	1	68	140	0	50
AMHR2_CCATCAAGGCCTTCCCACCG_ACCTGGGAGAAACACAGCTC	9	8	0	1	51	70	1	0
AMH_GGAGCGCCTACTCGACGGCG_TGAGTACGGAGCGCTCGGCG	95	58	60	8	60	21	38	20
AMIGO1_GGCGGCAGGACAGCTAACCA_TGAGGACCAGGACCACACTA	101	43	0	0	10	132	28	16
AMIGO2_AGTGCCTGGAGTCAGACCAC_GGGCATCCTAAAGTCCACGA	27	75	89	107	180	237	23	125
AMIGO3_GGAAGAGCACCTGTACGCGC_AGGGCGCCAGGATCCCGCGA	0	0	0	0	1	0	0	0
AMMECR1L_TCAGGGAATACACGTTAACC_GAATGTGTCAGACTTAACTC	535	364	410	788	825	943	613	783
AMMECR1_CACCGCCACCTACCTACCGG_GGGTCGGAAACGCTGCGTGG	1512	1757	1299	4995	6338	4505	2661	2093
AMN1_AAGTCCAAACTCTAGATCTA_GGTGTGATTGCACTTGTTAG	664	705	325	1259	2843	2497	968	1453
AMN_GCAGACGTTCACGCGCGACG_GCGGAAAGAAGACGTCGTCG	182	316	47	395	621	415	444	304
AMOTL1_GATTTCAACAGAGACCTCCG_TGGAGGGCAAAGTTGCGCCG	664	551	503	2069	2116	2519	1020	1234
AMOTL2_GAGGCTGCAAGACTTCAACC_CCACTGCTGTCACTGACCCA	2164	2058	672	850	1521	1474	613	913
AMOT_GAGGATGCATGATTTCAACA_GAGTAATGCCCAGGCCAAGG	190	262	190	753	593	205	154	150
AMPD1_GCGATTGCAGACGAACCAGG_ACAGTAAGACCTATACCCAC	1485	1348	1529	3537	4344	3289	2442	1902
AMPD2_GTGGCTGGCAGGGTGCACAG_AGTGACTCGGACCTACAGTG	1268	1172	411	1385	2233	1309	1323	947
AMPD3_CGACCTGGAGACCTACACGG_GCAGAAGCTCACTCACCGCG	57	102	105	207	383	220	114	220
AMPH_TAACACTGGATACCTACCTG_AGACTTCAGCGAGAACTCCG	1263	1723	1993	4443	7886	5449	2959	3608
AMTN_GGTGTAAATCCTGCCACCCA_TAACACAGATGCTCACACTG	230	358	186	599	373	579	350	304
AMT_GATCTCGGTGCCGGTAGCGG_ACTGTCGCTGTTTACCAACG	538	477	253	579	1139	1187	665	841
AMY1A_GTCTTCTCGATCTTGCACTG_GACTAGATGCAACAATGTTG	3750	4935	4430	8357	11750	10082	4900	4925
AMY1C_AAGACAAGCGCTCTGTCAGA_TGTGGTAATGCTGTGAGTGC	2471	2098	2289	4225	7140	5398	2991	3079
AMY2A_TTTACAACCCTTTCAGACCT_TTAGCTCCGAAGGGATTTGG	192	208	296	1022	1267	916	415	654
AMY2B_ACAGGTCAGAGATTGTCGTC_GTCAGAGATTGTCGTCTGGT	104	207	176	407	1129	541	424	447
AMZ1_GACAGGCTCCAGCTCCACAC_CTTGAAGAACAACAAGCCAG	1352	1595	1341	2024	2315	2144	623	926
AMZ2_TTGGACTGCGACACTGCCAG_AGTGGTTGGAGCCTTGCATG	2891	3086	2903	5881	10917	9714	5336	5413
ANAPC10_TGTATCATGAATGTACGAGT_AGCAAGATCTCAGTCAGAGT	223	239	14	44	25	38	0	12
ANAPC11_GATGCCACAGTTCTCATCGT_GATTAAGTGCTGGAACGGCG	1142	1329	193	336	491	674	340	337
ANAPC13_TGAGGATGTCGCAATACCAC_CAAGCGTCAGTTTCCAATGG	1118	1230	653	2076	2839	1917	529	1180
ANAPC15_CGCGGAGAAAGACAACAACC_GCTAGAGCCACTCACCTCTG	794	933	430	621	679	529	171	457
ANAPC16_ACGCTTAAACAGGTGAAACA_GAATCCCAGCAGCTGCTCGA	10	0	1	0	41	99	18	0
ANAPC1_AAAGAGTGCACTCCTAACGC_AGGAATAGTGATCCTAACCA	258	381	33	19	26	96	18	18
ANAPC2_GGTAGAAGAACCTTTGCACG_CCAGGACCGAGTGTAGCCCG	517	423	223	311	346	351	78	128
ANAPC4_GAGGCAGAGAACCAACAAGC_TAAATCCAGAGCTTCCTCCA	1038	1214	512	1307	1470	1911	909	1024
ANAPC5_GGTGACGCCGTACAAGATCG_CAGGGCGGCAAGATTCAGAG	0	16	1	0	5	4	1	0
ANAPC7_CTGATCAGCATGCAGAACCG_TGGGTCTTCAAGACAAACGG	2812	3511	2601	4198	6552	5689	2514	3319
ANGEL1_GCAGCACAGTCTGCATACTG_GATGGAGAGCTCCAGTACCA	133	110	110	54	73	87	3	22
ANGEL2_CCAACAGAGAAATATCAGGG_TAGTTACGTCATGAACGCTG	457	482	216	1069	1306	1288	419	873
ANGPT1_TGTGCCCTCATGTTAACAGG_GCAGAGAGATGCTCCACACG	923	1273	1037	2988	1874	2202	1024	1481
ANGPT2_ACGGAATGTACTATCCACAG_AAGAACTGAATTATTCACCG	592	667	770	1444	2505	2201	1362	1201
ANGPT4_CAGGCGTCAAACCACCACCC_ACAACACCAGCAGCTGGCGC	1275	1154	860	2426	2002	1354	728	745
ANGPTL1_AATGGAGTATGGTACAGAGG_GTAGGAAGAATAGCACACCT	16	32	0	1	0	0	1	1
ANGPTL2_AGAGCGAGTATTATAAGCTG_TCCCAGAAGCACTTACCCGA	871	792	510	848	1494	1481	518	580
ANGPTL3_CAAAGACCTTCTCCAGACCG_TAAGACCATGTCCCAACTGA	1697	1617	1538	5116	5810	5091	2633	4265
ANGPTL4_GTAATTCAGAGGCGCCACGA_CACTAGAAACACCTACCGTG	1072	1110	762	1385	2128	1308	344	556
ANGPTL5_TGTGACTGAACAGGTCTGTG_TGTTTGTAAGGAAGACTGTG	49	124	74	148	830	618	326	248
ANGPTL6_GCTGGACTGTGATCCAGCGG_ATGGTGTGAGCAGCAACTGG	313	251	226	966	1270	1181	537	284
ANGPTL7_AAGTGTGCACAGCTCCGCAA_GACATGGAGACTTCAGGCGG	1084	1407	881	1900	2119	3055	1157	1342
ANGPTL8_GCCGCACAATAGAACTCCTG_CGGTGTGTACAGGACCACGG	584	841	307	1390	1020	1003	373	456
ANG_ACCACTTGCAAGCTACATGG_GATACTGTGAAAGCATCATG	614	697	769	935	1832	2008	868	881
ANHX_GCTTCTCACGAACCTCTCTG_AAGGGTCACCAGCTCCGCCG	1138	1234	651	2640	2758	2026	763	779
ANK1_GCAGCATGAGAACTTCGTGG_CCAGATAGAAACCAAGACCA	478	425	393	580	934	991	280	330
ANK2_GAGAATCAGACAATCAAACG_ACATTACGGAAATGTCAACG	775	458	695	1288	2263	1631	1523	1136
ANK3_CATGTGGATGCGCTTTACTG_AGGTGAAGATGCAATGACCG	91	190	150	118	497	296	6	126
ANKAR_AGTGTGAAAGCTATAAACGA_AGACAACCCTCTTTCAACAG	927	634	538	1685	2565	1898	1720	1179
ANKDD1A_TGTGCTGGCGTTCATAATGG_ATATTCCTGGGAGTTCACGG	422	461	443	841	1089	931	598	600
ANKDD1B_GCGCACATGATTGCTCTGAG_GTAGTTTGCAGATAGCAACC	22	18	65	473	51	30	7	0
ANKEF1_CAGCAAGAACGACTTCGTGA_AAACCGCAAAGGCTTCCCGG	2087	2214	2249	6082	6851	5357	2866	2621
ANKFN1_GAGTCTCAGGAAGACCTCGG_GAACTTCCGCCTCTACACAC	87	63	0	29	96	66	2	40
ANKFY1_TAGGAGCCGTCACACCACGG_GCAGCCAGACTCATCCAGCG	338	252	123	640	454	502	107	86
ANKHD1-EIF4EBP3_AGAAGCTGCTTCCATCAAGG_TGATGGAAGCAGCTTCTGGA	0	2	2	0	42	0	0	0
ANKHD1_TGACGAGGACGAAGTGTCCG_GATGCACACTGCCTTAATGG	3	42	25	1	2	1	2	6
ANKH_GTAGACATAGCACGCAGCGA_GAGCACGAGCAACACAGTCA	1768	1603	1247	3297	3104	2415	748	972
ANKIB1_ACAGCAGGAGCTCTCAGCAA_TACACAGGCTTTCATCCCTG	75	50	6	54	156	15	23	25
ANKK1_GCGAGGCTGGCAGTACCTGG_AACTCCATCACAATACCCAG	2050	2058	1593	3442	7493	6037	3294	3713
ANKLE1_TCAGTGCCTCGACAGATCTG_GCAGCAGCTCCAGGCCGCGG	1441	1163	734	1390	1787	1609	557	1107
ANKLE2_TGCACGCACCATCTTGTCGG_GATGTACCCTGATGACGACG	1226	1115	549	877	1832	812	385	403
ANKMY1_GTGAAGGAGCTCCTGACCCA_GCTTCGACAAAGGGACCATG	0	0	39	0	24	0	1	0
ANKMY2_AGGTAATAAAGACATCACAT_AGAAAGTGCAGCAAACATGA	405	450	242	324	1129	939	232	342
ANKRA2_AGCACACGGGCAAATAGCTG_GTAGCCCTAGGCTATAGAAG	341	581	497	721	1592	1107	654	818
ANKRD10_GCAGACATTGCACAAACCCA_GCCATAGAAGGAGTCCTCAG	558	626	509	2355	2435	1549	1050	1888
ANKRD11_AGGCACTTACACTTCCAGCG_GCGGAAGCTGCCCTTCACCG	570	817	381	874	1295	1291	815	946
ANKRD12_GTAAAGCTGTTACTTCGTCA_AAGCTGTTACTTCGTCACGG	1531	1397	1249	3957	4006	3079	1821	1903
ANKRD13A_ACGCACAGAACATCTGACCG_GGAAAGGTCGAAGCGTTCGG	65	62	26	12	39	66	19	11
ANKRD13B_GCAGCCGTTGAGGTTCCCGA_GTGGGCAGGGAGAATCGCAG	416	554	271	256	634	428	111	386
ANKRD13C_CTGACATGAAGTGCCAACGA_ACTGACATGAAGTGCCAACG	357	397	375	1532	1227	923	593	595
ANKRD13D_GCGTGTCACCAGCTCCACGT_GTTGGGCACTTCAAACACGG	0	1	0	0	1	1	0	0
ANKRD16_CTGGATTGCGTCCATCAAGG_CCAGACTACAGAGACAACTG	158	214	41	175	235	379	108	228
ANKRD17_CCAGTAACTGAACCACATCG_GCTAGGTTACTTCTTGACAG	322	483	568	1151	868	801	452	484
ANKRD18A_GCCACATTCCAGGAGAACGA_AGAACAAAGAGCATAATCCT	263	260	92	39	682	398	194	321
ANKRD18B_GCCATTATTCTCCTGAAACG_ATTATGCCGTGTATAATGAG	170	197	104	126	568	192	1	67
ANKRD19P_TCAGAATCCGCGATCCAGCC_CCGGCCCTCAGACCCAACCC	117	148	0	3	255	153	4	26
ANKRD1_TTAGGCTGGGAAGACGCCGA_TCTCACCGCATCATGCAACG	1037	1112	977	1754	2460	1649	604	1253
ANKRD20A1_TTGCACATGGCCACTGGTAC_CTACACTTGGCCTGTACCAG	2886	2992	4788	12189	14073	12586	5387	6650
ANKRD20A2_GGAGAGTGACCACTTGCACA_CAAGCAGCGCTCCACCTCCG	587	562	63	44	312	206	79	117
ANKRD20A4_AGAAGTAGTAGTAAGTATCA_GGCGCGCAGGAGCGGAGAAC	230	220	40	35	220	241	210	26
ANKRD22_CGCCTGCAAGCACAGATCAG_CATGGGAATCCTATACTCTG	760	724	434	491	1137	1125	366	568
ANKRD23_CAAGTCTCGCGCGTCCACTG_GGATGACCAGATGTCCTCCG	2886	3111	2248	7982	8081	5970	3648	3641
ANKRD24_CGGAGCCGAGACCATAGATG_GGAGAGCCTCCTCCAAGCCA	2623	2844	3082	8537	9223	8359	3727	4202
ANKRD26_AGAAGTAGTAACTCTCCTGG_TGAACTGAGTCTCCAAACAC	228	271	81	474	273	174	89	144
ANKRD27_GTAAATGCCACAGACTACCA_GGAGAATGGAGTGACAACTG	550	614	755	1157	462	723	217	482
ANKRD28_GTGATCGGGAGAATCTACCG_CTACACATGACTGCTCTCCA	142	120	37	442	532	473	205	108
ANKRD29_TCACCCGCACCACCTCGCTG_TTTGCATGTCCATAGGACGG	1404	1252	2112	3786	5947	4596	2243	2618
ANKRD2_GGTTATGGACGGCACCATGG_CCGATCCTGGAAGTCCACAG	533	471	232	1441	1572	943	609	345
ANKRD30A_GCACTTCGATGACTGCACCA_GGCTCTACAATGCCATCAGG	1122	1246	1147	2784	4542	3171	2132	1870
ANKRD30BL_CTTGTAGGACTGCTCTATAC_GGGCCCGTCTGGCCCTTGAC	12	4	0	0	0	1	3	1
ANKRD30B_ACAGGCTCTACAATGCGAGA_CCCATCAGAATCCAAACGAG	0	70	0	1	181	0	95	64
ANKRD31_TACATCACCAGAAAGCACCC_AGATTGTACACAAATAGCAG	608	995	865	1851	2651	1895	1068	1366
ANKRD33B_CCACGGTATCCACAAAGCCG_AGGGTAGAAAGAGTCGTCCG	3	10	2	10	4	4	0	0
ANKRD33_GGGTGGCCACGCACTCACAG_GAACCAGCAGGACAAAGGAG	625	552	538	823	1509	1182	374	640
ANKRD34A_GGAGGCGCCTACGTGAATGA_AAGGAGCAGCGAGGCCACCG	79	133	115	338	387	202	40	159
ANKRD34B_ATTAATGAGAGCAACGACCG_TAGAATGGTCTTGCAAGCTG	474	651	891	1435	1435	1556	666	772
ANKRD34C_CAGCCTTGAAGATCGCACTG_TGCCTGCAAAGCCAAAGGGA	106	208	83	1	361	221	103	111
ANKRD35_GAGCCACGGAGCTGACGCGG_GGATGAAGACCCGTGCTCGG	1924	2194	1100	3257	4699	3279	1621	1446
ANKRD36B_CAGGCTACAACTGACGAGGA_TAAAGGAGGGACCTATATCT	110	124	232	337	528	244	202	75
ANKRD36C_CACGATAGAAGACAGCTCTG_TGACTCACAGCAAGGAACAG	88	124	241	127	414	637	249	73
ANKRD36_CGACTCACAGCAAATAACAG_ATTGCCACAAGAATAACAGG	599	561	227	916	1979	982	545	676
ANKRD37_AGGAGAAGCTCCACTACACA_TGAGCCCGAATCTCACCTCG	921	769	545	1037	2404	2113	894	714
ANKRD39_TGTGATGCCCAGACCCACGG_GCTCGGCGTACAGCAGACGC	330	274	456	657	825	659	575	455
ANKRD40CL_TGAACCGGAACAGGACATCG_TGAACCGGAACAGGACATCG	714	580	353	1871	1097	1131	828	629
ANKRD40_GGTAAGAGACCACCTGACCA_TGGGCATGTAAACGAAACCA	213	236	262	240	574	459	201	372
ANKRD42_CTGACAGCCCAGGATGACCG_TCTCACATAGCTGCAATCAG	2059	2509	2266	8334	8207	7319	4467	4727
ANKRD44_GTAGCATTGCTCATTAACCA_GCAATGCTACAACATCCAAG	212	268	307	750	1130	799	257	196
ANKRD45_TTACATTGTGCTGCAGCCTG_AGAAGAAGCCCAAGAACCAG	178	225	238	326	918	884	404	468
ANKRD46_TAGTATCCACATGGCCACAG_TTAGTTCTGGCAAAGCGCAG	474	402	360	356	305	402	126	264
ANKRD49_TGAACCGTTACGTCAAACCA_GTAGGCTGCTCGATGAAGAG	679	721	266	1049	396	153	62	67
ANKRD50_GTGGAACACCTACTGGACCA_GTAGATCACACAGATAACAA	953	955	464	1455	2251	2074	1125	1044
ANKRD52_ACGTTGAGGCTGCTCAACAG_CCTGTTGAGCAGCCTCAACG	4	4	2	20	5	1	1	2
ANKRD53_CCACAGGGACAACACCACCG_AGAGGAGTACAAGTTTCCCG	919	776	378	834	1553	1391	1069	956
ANKRD54_GGGAACACGCCACTGCACCT_GTCATCACCACACTGCTACG	91	44	3	156	46	48	36	0
ANKRD55_GACATGTGTACATATCGCAG_AGAGGCTGCTTGATAAACCA	193	351	270	388	1163	531	383	292
ANKRD60_CGGCTCCAGTACCTCGACGA_CCCGCACGGTCATGTCGCCG	4119	4234	2841	8742	7624	5946	3603	3606
ANKRD61_AGAAGACTGCACTACGATCG_TCTGGCTGCCAAGTACCACA	912	985	898	3842	4033	3724	2216	2290
ANKRD62_ATTACGAGCAGCAAGTATCA_GGTCAGCTACCACTCCTGGA	128	178	47	264	7	82	51	2
ANKRD63_TCGACCGCACCAACCGTGCG_GGGCCGTACGCCGCTCATGG	1668	1517	712	4330	4889	3153	1607	2312
ANKRD65_GGTGCACCTCTCCTCCACGC_GGCCGCCAGACCCAGCGCTG	178	261	455	717	424	653	384	312
ANKRD66_GACAAAGCTTCACCAAGCTG_GATTGCAGCCCAGTGAAGTG	28	76	23	0	68	43	74	37
ANKRD6_ATCGCGGCGCTCATCCACGA_GTGGTTCAGCTCATCAACAA	158	145	88	525	870	501	406	340
ANKRD7_TCACAGAGCTGCTTCAGTCG_ATGGCATACCTTAATCAATG	1375	1564	1581	3304	5200	4048	1976	2345
ANKRD9_GCAGTGCGCTACAACCGCGT_GCAGCAGGAAGAGGCACTCG	443	636	221	1399	1255	924	393	397
ANKS1A_GAACGATGCGCTGACCAACG_TCAGCGACCCACAGCACCGG	1835	1816	1114	3734	4346	4991	2231	2136
ANKS1B_ACAAATGTAGCAGACAACAA_GACTTGCGAATGCTAACGCG	558	604	549	1688	1474	1047	450	682
ANKS3_TGAGGGTCAGAAAGATGCGG_CACATCCCGCTCATTGATGG	148	99	100	225	126	103	185	122
ANKS4B_GATGGCCCACACCTACAGCA_GAAGCTCCAGTTGTCAGCAG	626	706	663	3468	2218	1854	1212	1188
ANKS6_GTGGTTGCGGCTGTTGACCG_AGACACGTTATTGACAACCA	546	578	241	183	998	866	479	359
ANKUB1_CATGGCACCATGCTCGATAG_GGTGAACACCGACTGCCTCG	3658	3330	4826	9564	11733	9214	4776	5504
ANKZF1_GGAGCTAGTGGAGTTGACTG_GCAGTCTGACTGCTTCCCGA	7	0	0	0	48	2	7	0
ANLN_GATCACGATCTTCAGAACCA_GACAGCAACAGAATCACTGA	2824	2785	1558	3787	5602	3892	1471	1738
ANO10_TAGAGGCAGAGGCACACGAA_GCAGAGGCACACGAATGGCA	158	208	95	67	361	106	11	74
ANO1_TCTGCACAGCACGTTCCAGG_GTACGAGGGCAACCTCCTGG	2569	2878	2847	5695	6759	5395	2940	3466
ANO2_GGGTGAATACGATAGTCCAG_CATTGCAAAGAAGTTCAGCG	470	380	243	1318	865	796	407	388
ANO3_TATGAGCGCTGGGCACGCTG_GTAGGTTGATCCAGAACTGG	155	83	71	1	1325	506	408	563
ANO4_GTAAATGACGATCCCGAACA_ACAGCACAATACCTCATGCA	1869	1573	1383	5244	5678	3751	2135	3179
ANO5_GGTAACTAATACCTCCCAAG_ATGTAGCAAAGACTGACAGG	412	320	61	213	1108	757	723	393
ANO6_TGGGATCCTCTGACTGACGG_GGACAAAGCCTATCACACTG	427	550	335	971	1214	1223	745	873
ANO7_GTAGTAGCAGAGCACAGCCC_TCAGAGTGAACAAGCTGCCA	1065	1008	562	2161	2757	2138	949	1234
ANO8_CTGGCTGGGCTTCTACACGT_GAAGAGGGCAAAGACCACGC	291	396	174	266	670	345	235	179
ANO9_AATGACCGCCAGCACACCGA_CTTTGACAATGATGGCACGG	3282	3266	3279	8377	9727	8653	4922	5101
ANOS1_CTGACATAAGACCCAGCCGA_AGTTGACAATGAGTGCTCTG	1341	1680	1545	5589	5651	5074	2460	3381
ANP32A_TTCTTAAGTACAATCAACGT_TAAGCGATAACAGAGTCTCA	977	1156	573	1507	2546	1648	693	603
ANP32B_AAGACAAGTTCTCGAACCTG_CCATCCAAGTAGGTAAGCTG	1138	1463	1145	1220	2568	1873	591	892
ANP32C_GACGGATTCATTCAGAGCTG_CTGTTACTGGGACCACAAGG	263	183	280	197	734	550	284	291
ANP32D_CAATACTTCTAGGCCCACTG_GACAACAGTCAGTCAAATGA	348	495	537	1712	2132	1097	876	1392
ANP32E_GAGTCATCTCACCTCCTCCG_TCAGGAGGATAATGAAGCGC	105	106	1	4	302	230	168	111
ANPEP_AGCACCCAGGTACTCCACGT_AATGACCTGTGGCTGAACGA	1000	1442	1072	3545	3409	2012	1197	1119
ANTKMT_GGAGCAGGACGACCCGGTCG_TGACGGAGCTGCGCGAGCGG	631	523	608	1946	1685	1494	716	998
ANTXR1_CTCCAGGTCAGCATGAACGA_AGTCAAAGCAATGATGACGC	597	608	359	714	1211	1118	491	665
ANTXR2_GGGTGATAAAGGATCTACTG_GTTTCAGTGAGCTTTAATGG	551	631	533	1426	2686	1642	1218	898
ANTXRL_CTCTCACGCAAGCTGCCACC_CATGGATGTGTTGTCAGAGC	5192	5120	6668	16873	21466	17151	8382	9963
ANXA10_ACAAAGGATGATGATTGCAG_AGGATATACAGACCCTGCGA	595	635	528	1032	1193	1750	728	778
ANXA11_GGAGTCGCTCCAACAAGCAG_ATAACGTGGCCACCTATGCG	116	181	216	509	494	341	135	159
ANXA13_GTACAAGGCAACGTACGGCA_AAACTTCGAGAAGACAGCGT	0	0	2	1	1	2	1	1
ANXA1_ATGCAAGGCAGCGACATCCG_TATGGCGAGTTCCAACACCC	4005	3994	3050	9580	10693	8859	4948	5348
ANXA2R_GCGGGCTTGGGATTCCGCAG_ATTGTGAGTTCAGAAGATCG	1085	1242	732	2256	3051	1740	763	1117
ANXA2_TCGGCTGTATGACTCCATGA_CAGCCATCAAGACCAAAGGT	1775	1868	1046	6712	4942	3192	1966	2468
ANXA3_GAGGAAAGCTCCTTAAACAC_GCTATTCAGAAAGCAATCAG	326	166	95	586	862	415	276	296
ANXA4_TATGCGCCGGATCTCCTCAG_TGGAAGATGCCCAGACCCTG	381	458	230	255	1174	863	383	455
ANXA5_CAGGCTGGAGAACTTAAATG_AGGCTGGAGAACTTAAATGG	669	684	760	2356	1624	1195	765	879
ANXA6_CAAGATGACCAACTATGACG_GGGAAGCCAAGATCTCAATG	687	611	517	1107	1841	952	823	664
ANXA7_TGGCACAGATGACTCCACCC_GGAGCTCCATCCTATCCCGG	1520	1909	464	3447	3284	2655	976	1137
ANXA8L1_GGCGTTCTTGTAGTCGCCGC_CAGCTTTGTGGACCCGGCAC	2892	3658	3105	9648	13107	9614	5928	6487
ANXA8_GGCGTTCTTGTAGTCACCGC_ACTTACCCAGGATTTCCACC	7239	6271	7427	20269	29524	24057	12631	14331
ANXA9_GCGTGGACAAGGATGCGCAG_GACATCACATCTGAGACCAG	282	370	131	275	381	538	222	346
AOAH_AGCGACGAGTCAGTGTACCC_GCTGCACAGTCTCTCCATCG	567	781	636	2341	1968	1774	1018	1280
AOC1_GGCAACGCTGTGCTCTACGG_GAGGAGGGCATACTCTGCTG	954	1306	759	1828	2560	1755	439	714
AOC2_GTGACTGTGGAGCGTCACGG_GAAAGAGGTGGAGCTACCCA	92	104	112	676	148	15	0	25
AOC3_TGTTGCTTCTACAAGCACCG_GGTGCTTGTAGAAGCAACAG	0	23	112	9	2	119	81	1
AOPEP_ACATGGACCTCAGACCAGAG_GGCACCCGTGAGGCACACAG	681	617	601	1388	728	1089	643	832
AOX1_GCATATATAACCTACCACCA_CAGTTCCTTCAGGGTCACGG	105	75	92	126	520	319	271	338
AP1AR_CAGCCCATTGGAATCATCAG_AAAGCAGCGAAAGCTCTTGG	1474	1443	2039	4090	4394	4261	2613	1968
AP1B1_GCATGCAGTTGACCACATCG_GCTCGACCTCATCCAGACCA	1251	1586	1067	3286	3618	2456	1718	1417
AP1G1_GGTATGCACCTTCCAAACGA_GTAAATGGGAATAATATCCG	410	413	66	311	320	407	176	257
AP1G2_GGTTTGCTCCAACCAAACGC_CTGAGGCACAGTCAGCCCGT	674	610	341	1391	720	803	253	278
AP1M1_GCGGTCAACAGCCAACAACG_CTTACGTACCTGGATGCCGG	1382	2030	968	3418	3349	2592	1268	1417
AP1M2_GTCATACCGCCTCAGCACCC_CCTTGACCATGATCTCCACG	219	119	173	550	756	371	273	437
AP1S1_GGAGCTGATCCACCGATACG_CTAAGAGCTCCACGTATCGG	1108	823	628	3404	2762	2676	1073	1660
AP1S2_TGAGCAGGCTGATCTACTGC_GCAGGCTGATCTACTGCAGG	1297	1460	992	3744	5937	4412	2396	2323
AP1S3_TAATATCCAGCTCACAGACC_AGACTCTGATATGTTACAGG	418	568	392	275	2002	1214	604	675
AP2A1_CCTGGCCGAGAAGTACGCCG_GCACGGCGTTCATTACCTGG	1549	1817	407	1597	2261	1747	861	587
AP2A2_GATGGCCGAGGCCTTCGCCG_CCTGGCTGAGAAGTACGCGG	401	322	87	559	1185	936	199	416
AP2B1_GAGTTGGCATGGGATAGCCG_AGTGATTGCTGCTATGACCG	1230	1591	1152	3686	3691	3101	1753	1687
AP2M1_CTTAAGGTATCGCACAACCA_AGTGGGACGCACCAAACTGG	1097	1258	385	1204	798	843	308	542
AP2S1_GGCCATTCACAACTTCGTGG_AGTAGAGGCCAGCATAGCGG	257	187	5	5	14	19	4	0
AP3B1_GCAGACAGACCAAGCCATTG_TAGTGGATGTTGAAGAGTGG	614	715	662	745	1532	1967	676	889
AP3B2_GTACCTGGTACGCTACGCTG_GCTTCTGGCTGACAAGACCA	292	313	230	698	1010	263	236	409
AP3D1_GCTTCCCAGAGCTTTCACGA_CCAGCGGAACGGGATCTGTG	154	274	238	383	289	163	90	77
AP3M1_ATGAACCTGACACCCACACA_TATCCCGGTAGATACTGATG	942	777	690	2872	3278	3588	1788	1590
AP3M2_TGGACGCTTTGAAATAACGG_GGTGAAATATACCAACAATG	376	367	357	869	1716	1248	576	667
AP3S1_TGTTGTGTATCTTCACTCTG_CTTGCAGAAATGGTGATGGG	212	108	72	386	194	211	7	28
AP3S2_GGGCCGCACTCACGAAACGC_AGTAGAGGGTAGCATAGTGC	249	290	197	344	857	528	395	287
AP4B1-AS1_CGTGCGCGAAGTCACGCTTC_GGCTGCGACGCAACCGCCGC	537	708	367	647	847	1021	432	537
AP4B1_GGAGCTTCGAGGGTACTGCA_CATACAGCTTCAGTACACTG	206	134	333	42	771	507	236	267
AP4E1_ACCACAGTGTGCCAGCACCA_TCTAAGATATATATGCAAGG	61	101	9	0	56	107	4	0
AP4M1_TGTGAATGAAATGACGGCCA_GACCTGCCTCGGGTGCAAGG	55	82	117	0	72	175	115	153
AP4S1_GATCATGGCTCACTACACCC_GTATGCAGCTCTCTTCATTG	114	94	136	108	321	425	135	186
AP5B1_GAAGCTGAGCGAACAGACCA_TCAGTGCTGCCACAAAGCCC	472	786	97	469	463	523	149	161
AP5M1_GAGTCAAGAGAAGTTACACA_CCACTGACACTAATTAGTGG	544	530	309	991	1160	966	553	523
AP5S1_ACATTGACTCTACCTGCCTG_GAGAACCTGCTACTGGCTGA	468	683	526	1382	2798	1978	730	1089
AP5Z1_GGAGAGACTTCGGTACAGGA_ACTGGTCGTCTGTGAAGCGG	52	8	3	0	192	58	20	47
APAF1_AGCATTGTAGAATGATACGT_GTGGTACTCCACCTTCACAC	1396	1266	639	2326	4454	3056	1562	1679
APBA1_CATGTTGGCAATGATCACGG_CGAGGGCGACGTGATCGCCG	109	134	229	953	649	528	568	625
APBA2_TATCGGCCAGGCCTTCAGCG_AGAGGGCATGGACTGCAACG	3	7	0	3	1	0	1	0
APBA3_GCTCGGCGATGCCACCACGG_GGAGACCCAGCCCATGACGG	182	187	20	162	416	358	57	119
APBB1IP_ACACAAGAACCCTTAACCAG_TCTGGTAGCAGACATAAGTG	691	735	778	1032	2432	1714	965	1334
APBB1_AGGCTGGGTAGAGATGACCG_GCTCACAACGCAGCCAACCG	64	264	76	162	284	90	106	136
APBB2_GCTGTCAGTGAACATGAACG_GCTGCGAGTGCAGCACGCTG	257	380	396	1369	1320	974	377	889
APBB3_CACACACGGATGTGCACCAG_ACTGCAATACTGCTCTTCCC	33	9	0	1	19	13	1	8
APC2_AGGCAGCGTGCGCTTTACCG_GCGGCGACCTGGCACCAGCG	206	208	29	781	1046	619	466	410
APCDD1L-DT_GGGTGTGCGCGCCTCGCCGG_GTCCAACTTGCCAGAAGAGG	1511	1660	1865	6186	7357	5501	3988	3325
APCDD1L_GCGCCCGGTGACGTCGACCA_GGACATCCACACCGACCCGG	556	448	512	534	1148	862	564	500
APCDD1_GAACGGCTGTGAGTGCACCA_ATGCTCAAACATCTCCACAA	1358	1208	1395	3568	4768	3956	1847	2331
APCS_GCTCTGAACTATGAAATCAG_ATACAAACACCTTCCCACTG	442	193	514	1071	649	830	284	652
APC_AGGATGTAATCAGACGACAC_CCTTCAACACAATACACCCG	1161	1238	957	1634	1371	1590	592	1194
APEH_GTATTGGCCGCCGTACTGCG_GAGGTCACCACGCAGTACGG	693	982	577	2757	3682	3725	1562	1740
APELA_CTTATCAGCGGACAGAGACC_TCAGCGGACAGAGACCAGGT	6	0	1	6	0	7	0	5
APEX1_TTCACGCCACAAGAGCGCCA_AGGACAGTGATCACTGCCGA	675	425	258	1714	1874	1217	389	510
APEX2_GGTAGCATTGTCCTTACAGA_ACAGCTTGCTCAGTAACTTG	1116	1139	1081	3002	3267	2350	1337	1393
APH1A_GACACCACTGATGATACCGA_GCAGGCTGGCCTCATACCAG	509	386	431	1117	1717	1190	769	1034
APH1B_GGTTTGAAGAGTATAAACCC_TCTTGCCATGAACCAAACAA	130	172	97	77	354	301	88	111
API5_GTTAGTATATCTGCCACTCG_TCCACACAGTCAGGATCCGA	173	232	228	314	366	135	30	13
APIP_GAGGAATTAGCTTGAAGCAT_GGAGGAATTAGCTTGAAGCA	0	16	0	115	56	9	2	1
APLF_TATGGAGGTGTACAAATCGT_TCAGTACCAGCAATCAGTGG	578	665	372	1921	2812	2635	1360	1033
APLNR_CATGGTGTTACGCACCACCG_GGGCACCACAAAGCCCACGG	613	675	246	675	1282	609	232	418
APLN_GGAGGAAATTCCGCCGCCAG_GATGGGAATGGGCTGGAAGA	181	167	26	178	86	124	116	174
APLP1_AATGTGAGAGTTCAACCCGG_AGACAGCGTCGAGAGCGCTG	0	0	0	0	60	1	0	0
APLP2_GAGAGGTCGAAGTACCAACG_TGTGTGAGAATCACCAGCAC	640	613	435	2547	2391	1950	936	1218
APMAP_CCTGGTGGCAGAAACAACCA_GAGATGATGAGCCTGTGTGT	13	14	0	2	0	0	0	0
APOA1_GATGGAGCTCTACCGCCAGA_GGAGCTCTACCGCCAGAAGG	2293	2625	1936	5965	4990	4335	1884	1959
APOA2_GTTCCAGCCTTCTTGATCAG_TCTGGAAGTACTGAGAAACC	926	972	825	671	2001	1942	768	1067
APOA4_GCTGAGCAACAATGCCAAGG_TGAGGTGAGCCAGAAGATCG	466	484	283	2252	1264	1198	445	388
APOA5_GCAACTGAAGCCCTACACGA_AGGACCCGGTGGGCATGCGG	353	265	51	212	856	649	326	290
APOBEC1_GCGTACAACATCATCCACAG_CCAGGACAAGAACCAGGTGA	71	25	169	221	465	57	351	329
APOBEC2_GGTCAGCACACGCTGCACAG_GTGCTTCAACCACATAGCAG	559	518	306	697	896	751	577	540
APOBEC3A_GTGCTGGTCCATCTTGACCG_GACCTACCTGTGCTACGAAG	1108	1457	1144	2014	2814	2476	1680	1597
APOBEC3B_CATGGGCTTTCTATGCAACG_GTCCTGATGGACCAGCACAT	1854	2070	2185	5048	6992	5433	3015	3688
APOBEC3C_TCTTCCAGGAGACAACTGAG_ATACTGGAAGTAGTAGAGGC	166	333	192	177	592	674	175	303
APOBEC3D_GTAGCCCATGATCTTCACGG_CTCAAACCGGAAATACACCT	618	629	809	2342	4235	2641	1494	1626
APOBEC3F_TCCGACCATAGGCTTTGCGT_GTAGTAGTAGAGGCGGGCGG	810	838	887	2609	3544	1997	1543	1411
APOBEC3G_TGCGCTCCACCTCATAACAC_TCATGCCGTCCTCTGACCCA	2571	3027	1772	3521	5607	4359	2518	2278
APOBEC3H_TCAGAAGGCCTTACTACCCG_GCTCACGACCATCTGAACCT	1325	1430	1125	4007	4583	4259	1969	1962
APOBEC4_TATCTCCACTGACCTTCCAG_ACAGTTTGCAAGTAGCAAGG	733	914	1217	4014	2626	2489	1060	832
APOBR_GGAGAGAGGAAATACTCAGG_GGAGCTGGACGGAAGCACAG	1	75	0	12	193	37	0	0
APOB_AGGCTGTCCACACTGAACCA_GCTGCGAGAGATCTTCAACA	4636	5018	3806	12791	13479	13108	6331	8453
APOC1_AAACTCCTTCAGCTTATCCA_GGAGTTTGGAAACACACTGG	2185	2036	1869	2897	5451	4434	2942	3277
APOC2_GCAGCCATGAGCACTTACAC_TAGCCCGACCTTCCTCACCC	1330	1927	1427	3941	3884	4225	2544	2156
APOC3_CAGCGTGCAGGAGTCCCAGG_GCAACAACAAGGAGTACCCG	269	387	205	584	540	309	151	231
APOC4_GAAGGAGCTGCTGGAGACAG_CCACCTAGCATGCCAGCCAG	2034	1932	1212	2933	4315	4157	1743	2311
APOD_TGCAGGTACAGGAATACACG_AGGCTCTGTGAGGTTAACTG	115	199	119	316	419	406	140	171
APOE_GCATGGCCTGCACCTCGCCG_CATGCTCGGCCAGAGCACCG	439	663	592	1225	2241	1901	888	979
APOF_GTGTAGCATTCACACCACCC_AGAAAGGCAGAAGCACAGAG	166	241	67	71	435	294	202	242
APOH_AAGCCGGGCTATGTGTCCCG_AAAGCCACTGTGGTGTACCA	1657	1481	765	2253	3499	2352	1136	1308
APOL1_GAGATTGGCTCAGTGACCCG_GGGTCTGGCACCCTTCACAG	1825	1939	604	1088	1080	1481	677	476
APOL2_GGACACCACATTGGCAATGG_GAGGTTGAGCAGGTCCACAG	756	783	358	1428	1311	2028	793	796
APOL3_AACGATTGCAGGCACCACCC_ACCACCCGGGCAGTGAGCAG	336	402	567	857	564	759	206	264
APOL4_AGTGGAGCCAGACACCACAT_AATGACAGACAGGATGCCAG	1335	1624	1070	1862	3151	2929	1646	1301
APOL5_GCATACCAGCCTCATCACTG_GCAGAGCTGGAAGCACCTGG	1379	1668	583	1244	2357	2147	1231	1446
APOL6_AGCTCCACGTCTTCACACAG_AACCCACAAGAAATTCACCA	2657	2015	1627	3477	5884	6086	3054	3466
APOLD1_CACGGCCGACACCAGCAGCG_GAGATCGGACGTGATGGTGA	226	227	285	680	552	656	228	417
APOM_GGAGAAAGCGCTGGTAACCC_AGGTGGTAGATCCATTTCCG	522	654	184	902	1187	1102	809	652
APOOL_GCGGTGGTGCAGTATATATG_TGTAACAACCAGTTGCAGTG	0	1	0	3	1	0	0	0
APOO_TGTATGGCTCGCAATAGTGT_ATTGCGAGCCATACACAACC	115	80	69	206	288	198	195	42
APPBP2_GGCATACAAATGGTGCATCG_ATTTCCCAGAGCTATACTGG	155	94	12	235	55	0	26	1
APPL1_GATCGACAAGCTGCCCATCG_CATATAGTTGGAAATAGCTG	307	239	79	123	857	649	160	264
APPL2_GGCACAGTAGTACTGAAGGG_GAGGGCACAGTAGTACTGAA	164	107	46	128	300	292	126	259
APP_TGCGCTCATAAATCACACGG_GCAGCGAGACCTACCCGAGG	398	431	72	28	173	90	66	101
APRT_GCACCTGAATACCACGCCTG_CTGACAGGCCTAGACTCCCG	866	965	450	1546	1579	921	808	684
APTX_TCCACGGTAAGACCAGCCAA_TGATCACATGAAGATGTACA	596	615	368	1226	986	958	516	526
AQP10_TGGCACCCATGGATAACCCG_GGCACCCATGGATAACCCGA	60	39	28	41	57	201	139	162
AQP11_GCTCAAAGCGGTCATCACAG_GCTGGGACTGATGCTGTCGG	315	341	332	727	692	552	293	299
AQP12A_GAGGCGCATCAGGGTGCAGG_CTGCCTGGAGATGAGGACGC	24	1	0	21	3	0	0	0
AQP12B_GAACTCCTGCAGGGACACGG_GGTGGGCGCGGTGCAGCTCG	344	407	333	1084	1575	1432	464	554
AQP1_TGCTGGCTACTACCGACCGG_TCAACCCGGCTGTCACACTG	1081	1046	705	2140	3465	2163	1580	1872
AQP2_GTGGCCCAGAGCCTGTACCA_TCTCCGAGCCGCCTTCTACG	23	25	1	126	188	177	0	26
AQP3_GATGGTGAGGAAACCACCGT_TGATGGTGAGGAAACCACCG	113	132	1	238	253	594	147	175
AQP4_CTGGGATCCACCATCAACTG_AACCAGGAGACCATGACCAG	652	654	502	2092	2281	1591	731	910
AQP5_TGAGCGGTGCCACACCGTAG_GCTGGTGGGCGCCATTGCCG	429	510	142	386	1097	470	458	259
AQP6_AGAGACCCTTGGGATCAACG_GAGGAAGGCCAGCGTCACGG	775	799	382	1530	1614	1551	464	518
AQP7_ATCCCGGTCAGCCACGCCTG_GCCCAGCGCACAGTTAGCAA	698	632	776	1756	1924	1639	711	1590
AQP8_CATCGGCTTTGCCGTCACCG_GCTGTGAGACCCAGTACGGG	713	785	724	1600	3007	1619	1270	829
AQP9_ACGTGCCCAAGAACTCAGAG_CGTGCCCAAGAACTCAGAGA	1222	1633	1028	2310	2517	1794	1204	960
AQR_ATGGCACTAAGTTTGACCGG_ACATGGCCACTACCAAGCGA	529	540	29	179	77	282	55	43
ARAF_GCCCAACAAGCAACGCACGG_CCTGCCCAACAAGCAACGCA	397	336	334	618	1147	1115	734	573
ARAP1_GTGGACAGAAACACTTATCG_TGGACAAGAACCCACCGCAG	443	523	309	1083	841	771	592	447
ARAP2_AATCCAACTTGGTATGCCCA_GACACAATTAAACACTGCAG	239	202	288	165	135	108	68	141
ARAP3_AGTATGCAGACACGTTCCGA_GTGTTCCGCACAGAGAGCGA	161	187	258	354	562	574	161	303
ARCN1_TGACAGTCGACGAAATACCC_GTGGAGACTACAAACCACAG	124	287	19	102	73	114	6	82
ARC_AGATCTGCGTGTCCACGCCG_CACGGGCGGCAAGTACCCGG	2501	2197	1619	4759	4426	4788	2169	2154
AREG_GAGGACGGTTCACTACTAGA_GATAACGAACCACAAATACC	110	126	130	85	281	495	284	196
AREL1_AGGGCGGCAAAGCCTCCAGG_GAGGAAGCTGACTACACGTG	36	27	0	1	0	0	0	0
ARF1_CCCGCACCCAGGCTTCAACG_TGGAAGTAGTGGCGCCACAG	790	791	348	639	907	508	302	288
ARF3_TGTACCAGTTACGGTGACGA_TGGAAGTAGTGTCTCCAGAG	1579	1525	942	4401	5796	4266	2426	2625
ARF4-AS1_GTGACGAAGCGAGGTATTGT_GCACAGGAATAAGCCGGTAG	249	220	216	1191	807	615	153	228
ARF4_ACTTCCAGAATACCCAGGTA_CTAGTTGGATTGGATGCTGC	39	38	117	82	63	260	130	93
ARF5_TGGAAGTAGTGCCGCCACAG_GCGAGCTGACTGACAAGCTG	373	221	265	330	1239	732	512	1084
ARF6_CGACCGCGACCGCATCGATG_CCTGGCGAGCCTCATCGATG	4141	4265	3524	8610	9320	8426	4655	4367
ARFGAP1_AGAGTTCCTGGAGTCTCAGG_AGTCCTCACCGAGTACAGGG	480	621	650	1608	2396	1476	642	608
ARFGAP2_GACGCGCCTCACTAGACTCG_GAAGCTCAGATGGACGCCCA	358	501	323	1279	1142	768	453	385
ARFGAP3_TGTTAGTGGGCACCGAGCGG_AGTGAACACCAAGTGACCGG	254	280	237	354	1097	968	550	378
ARFGEF1_TCTGGTGGTCCATCTGACAG_ACTGTTCCAGAAATGTATCG	750	723	497	1470	2294	1870	1021	1210
ARFGEF2_TGAATCGGATCCGACTACAG_AGATAGCGCAAGGTTCAACA	155	208	108	189	424	429	35	33
ARFGEF3_TGCCGTGCTGAAGATCGCGG_GTTGGGTCAGACTACACCCG	24	36	0	34	522	353	18	0
ARFIP1_TCCAGATGGTACATACCCAA_GCTAGTCGACTGGCTCAGCA	836	841	537	2241	2630	2360	766	1396
ARFIP2_CACATTGGTCACCAAGACCA_TATGAGAGTGTCCTGCAGCT	1395	1600	1100	4324	3500	3836	1810	2137
ARFRP1_CACATCCACAGTGCCGACTG_TGTTGGCCAGCACCAAGACG	169	280	15	8	39	117	36	44
ARG1_AGATATACAGGGAGTCACCC_AGCAAGTCCGAAACAAGCCA	989	1454	1365	3575	3482	3551	1898	1975
ARG2_GGGTGTGTTGATGTCAGCAT_CATCAACCCAGACAACACAA	23	76	108	392	72	281	4	23
ARGFX_CCGGTTCCTGAACCAAACCT_CAGACCTTTACTGTTGACTC	1275	1351	589	2612	1881	1681	1110	952
ARGLU1_ACGAGAAGTTCTCCGAAGGG_TTGAACGAGAAGTTCTCCGA	3246	2880	1179	2265	1643	1372	570	460
ARHGAP10_TAGGTCTGTCAGTGGCCCAG_CCGAAGAGGAAAGGAAGCAG	17	21	24	0	164	15	95	89
ARHGAP11A-SCG5_TGAGCTGGATATTCCACTCG_AGTCCCGCAATATCACAAGG	643	473	777	947	1572	1324	805	1016
ARHGAP11A_AACAAGTAGCCCTCTTAGCG_AGTCATCAGTAACTAATGTG	320	365	359	755	854	1505	526	427
ARHGAP11B_GCGTGTACCAGACTTTATCC_GAAGAACATATTCATACCGA	1050	923	1319	2097	4039	3608	1640	1705
ARHGAP12_CTTGCATCCCGAGTCCAACG_GTTCCTTGAACAGATGACGA	40	62	160	424	155	333	19	2
ARHGAP15_TCGACTAGAAAGAACAATCC_ATGGTGTCACGATTTGGCGG	1818	1918	1820	4701	5237	4546	2240	2158
ARHGAP17_GCAGCTGGCTAACCAGACCG_AGCCCGCATACACTGCGCCG	704	944	599	2517	2424	2397	995	1197
ARHGAP18_AGATACTCCACACTGAGCAG_GCTTCCGAAGGCTTACCTCG	30	32	67	99	171	175	110	23
ARHGAP19_AATATCACAAAGTTAAACAG_GCTGACGAAGATGGCGACTG	337	565	321	879	960	395	370	340
ARHGAP1_AAGGTACCTGAAGCACACCC_ACACTTCTGTATCTGCACCA	587	592	275	845	1836	1597	807	904
ARHGAP20_GGAGTGCAGAGTCTCGAAGA_AGTGGCCACAAAGTTCACTG	23	40	0	2	108	101	26	41
ARHGAP21_CGTCAGCTCTCACATGACCA_AAGCACGACAGATTATAACC	392	469	408	1243	1279	1079	937	449
ARHGAP22_CCATGAGCAGGAGCGCCTCG_CACAACAGACGTGCACACGG	626	946	398	1992	3134	1926	1269	1183
ARHGAP23_GTGAAGCCAAAGCCGTCCTG_TCCGGTAGCCGATGTACCCG	2093	2413	2203	6343	6273	6168	3071	3690
ARHGAP24_GAGTGTGCAGAACTTGGCAA_AGATCCTTTGACTATCATGG	884	961	811	2147	3942	3821	1759	1961
ARHGAP25_AGGAGACTATAGTTGTCACG_GCAGCAGCTCTACTACTACA	27	78	3	0	222	156	43	86
ARHGAP26_GGAGGGATACCTCTACGTGC_TGGGTCCAAACACCACACCA	516	455	459	1093	1237	1387	582	700
ARHGAP27_GACATGACAAGACCAGCCGG_ACATGACAAGACCAGCCGGG	645	669	325	959	1537	1371	786	658
ARHGAP28_ACCCACCTCTCTCTTCCCTG_CATGGAGGCGCTGTCTACGG	0	0	0	8	0	0	0	0
ARHGAP29_ACAATCCCTACATTTCGTGG_TTAGTAAACAGAGACTGCAG	369	425	435	960	1664	1048	1107	806
ARHGAP30_GCGGGTACAATCCATCGTCG_CAGGTTGGGAGCCCACACGA	980	1037	462	1807	2363	1852	1277	1165
ARHGAP31_TATAGAGACTCACGGCATCG_TGCAAAGCGAGCCCACACAG	448	425	201	1123	857	790	618	448
ARHGAP32_CCAATGACTTCTGACACCCG_TGATCTCCACTGTAGAAACG	1583	1660	1039	2954	3289	3441	1472	1682
ARHGAP33_GTGGACAGTAACCTCAACTG_AGAGTTCCACACACTCACTG	22	54	0	14	54	37	0	31
ARHGAP35_AGACTTTACGGTGAATACCG_AGAGCGGTGATCCTGCCCGG	1456	1585	571	1525	1982	1298	712	642
ARHGAP36_GACGCTCCAGGGTATCACTG_GAGAGCAGATCCAAACACCA	844	1100	994	1918	3618	3270	1891	2387
ARHGAP39_GACCCTGGAATCCTCGACTC_AGGAGTACGAACCACCGCCG	1026	1345	868	1783	2848	2510	881	1357
ARHGAP40_TCAGCCGTGAGCAAAGGTGT_AGTCGCAGGAGATTCTTCTG	617	590	298	592	451	960	504	286
ARHGAP42_AAGTCATCAGTGGTTCTGCA_GAGAGCACAGGAAGAAACTG	674	662	167	567	608	475	140	297
ARHGAP44_GCAGGGCCATACCTTTCCGG_GAGGTTCTGGCAACTCTCGG	75	100	68	153	333	181	27	63
ARHGAP45_TGAACACGAGAAGCGCAGGA_GTTCTTGGCATACAGCAGTG	1354	1199	1255	2360	2039	2321	1175	1284
ARHGAP4_CGAAACCTTCTACCTCACGG_TATAACCAGAGACTCTTTGG	330	262	40	545	784	760	174	476
ARHGAP5-AS1_GTTCGGCGTGAAGGGCAGAG_GCAGCCACACACCCGACCGG	447	423	131	134	759	653	229	257
ARHGAP5_TCAGTATCATCGGCAAACTG_AGCCTACAAATATATCACTG	391	458	355	759	1647	1502	579	999
ARHGAP6_AGGGCCACCTACCATGAACA_AGGGTGTCGCAGTTGCAGGG	0	12	0	1	0	0	1	0
ARHGAP8_CCCGTAGTGGAAATAGACGA_GAACTTGAAGGCCCTCTACG	964	1028	1071	1328	1832	1758	902	1371
ARHGAP9_TAGCCGGCCCGAAAGTAGCG_TCACGTGCAGGACGTTGCGG	273	233	90	237	532	499	175	265
ARHGDIA_GAGCCTGCGAAAGTACAAGG_CTTGGGTGCCTCCTCCACGG	340	241	73	0	15	2	16	1
ARHGDIB_ACACACATACCTGTCACCAC_TCAGCACACCTACAGGACTG	1403	1467	1780	2961	5006	4263	2038	2155
ARHGDIG_CCTGCCATACCCACGGCCGG_ACCTGTGAGATCCATGACGA	1505	2173	1391	2920	5370	4573	1813	1743
ARHGEF10L_GCAGAGCGAAGGCAGCTACG_TGAGTTCGAGAGCTACAGCG	537	547	407	963	1228	850	551	466
ARHGEF10_TCACGGGCATGTGTCCGACG_AGATAAACCCTCGGGCATCG	351	449	1005	2880	2942	1945	1001	1284
ARHGEF11_CGGAACAGCGAAGATGCCCG_CCAACAGGTCAACGGCACCA	1383	1339	857	3852	2833	2996	1326	1258
ARHGEF12_CCCAATCTGATCGATAACAG_GAGAATAACATACTGCATGG	418	551	301	1067	1814	2034	1200	1399
ARHGEF15_GCGGAACCAGCAGTATCAGG_GGAGCGAGAGGTCCGCAGCG	316	347	376	1005	753	917	533	497
ARHGEF16_CATGTTCGAGATCCTCACGT_CCTGGACCAGCTCTCCACTG	4453	4330	3359	10037	12942	10427	5816	6157
ARHGEF17_GCAGCGGAACATCAAGCAGG_AGACGGAGGCGTCTTACCCG	1656	1547	1158	4496	4503	4009	2032	2038
ARHGEF18_GGAGCGCATCATCCAGAACA_TCAGCGGCAGCTCCACCTGG	230	131	123	461	317	275	102	193
ARHGEF19_GATACAGAGATCACCAGCGG_AGATACAGAGATCACCAGCG	0	0	2	18	3	7	23	2
ARHGEF1_TAGGGCTGACCTCATCTCCG_GCTGTGGTAGAAGTCCAGGA	1015	896	899	2506	3068	2732	1841	1813
ARHGEF25_ACAGGGTTATATGGCCACCA_ATGGTGGCCATATAACCCTG	9	39	0	0	0	0	0	1
ARHGEF26-AS1_GAGAGCGCTGCCGCCGACCG_GAGAGCGCTGCCGCCGACCG	150	268	837	419	739	658	199	672
ARHGEF26_CTTTAGTCTCCTCTTCCCGG_GAGTGAGGTCGATAACGACG	543	730	1005	1762	3251	1666	887	947
ARHGEF28_GCAGCTGGACCACAGCACCG_CAAGCAACTCATCTAAACAG	374	446	235	848	1194	998	541	423
ARHGEF2_TGAGCAGATCACCCAAGCGA_TAACAAGAGCATCACAGCCA	503	451	275	389	1122	1330	722	739
ARHGEF33_AGTGTGAGATAAATACTCGG_GCGGCCCGTCAGCTTCGCCA	116	123	59	296	293	351	157	180
ARHGEF35_GCATCTGATGGGCTCTAGCA_CATCTGATGGGCTCTAGCAA	778	887	1298	4278	3495	3662	1756	1939
ARHGEF37_ACTGGTGGACACGTACCGGA_GCTTTGGCCAGGCTGCACAG	458	362	314	419	460	435	159	121
ARHGEF38_GGAAGAGGCCACAACAGACG_GCTACAGAACACTCACCCTG	7	8	0	117	55	2	1	1
ARHGEF39_ACCATCAACAGCTCACACGT_GGCGCTACCAAGAACAGCTG	2142	2376	1629	4885	7453	5649	3025	2554
ARHGEF3_GGTGAACTGAAGAACAATCG_TGTCAGGGCGGCTCTCACTG	5	53	0	0	79	30	0	0
ARHGEF40_TGCCTGTGAACAAGATTACG_TTCGTAGGCACATGAATGGG	132	152	77	85	436	398	278	513
ARHGEF4_TGTAGTACAACACGTCGCGG_GAGCCGGGAGAGCTCCACGC	1107	1438	473	1856	1899	1648	782	923
ARHGEF5_CTGAGTCACCATCACCACGT_GGCACTGGAGAAAGCCGACG	1841	2521	1447	4856	4606	5158	2150	1579
ARHGEF6_TAGATAAAGCCACTCATCCG_CAGCTGAACAGACTGATCAG	168	113	23	628	148	172	120	109
ARHGEF7-AS2_GCCGCTCCGCGCACAAAGGA_GCCGCTCCGCGCACAAAGGA	784	782	678	2815	2388	2048	1459	1101
ARHGEF7_GCACCTACAGAAGCAAACGA_TGGTCAGCACGAGAATCCCA	537	701	364	1004	786	917	141	296
ARHGEF9_CTCGGAGCTGATCTACACTG_GTTCAGTGACGAGCAACTGA	670	753	991	2639	2696	2320	1511	1808
ARID1A_ACTGGCGGGAGAGCCAACAG_CAGCAGAACTCTCACGACCA	1956	1916	1130	2528	2135	1892	561	642
ARID1B_CTCTAGCCTGATGAACACGC_GCTGATGGCATTCGTCCCAG	1434	1777	1690	4082	5710	4177	2331	3128
ARID2_AATCAGACTCGACTCACCAG_TTAATGCCCAGCTTTCGAGG	119	90	126	133	113	63	1	0
ARID3A_TGAGGACATGGCCTCCGACG_GCTGTGGCGTGAGATCACCA	348	439	90	288	651	578	322	386
ARID3B_AATTGATGGCAACCGCAGGG_GTACCAATACCAGTAGCCCT	515	354	637	1239	1258	897	704	1131
ARID3C_GAAGGCGGCCGAGGTGATGG_ATAGACAGCAATCGGCGCGA	1519	1309	1413	3223	2959	3647	1407	1561
ARID4A_GATGCTAGTTGGTATACCGT_GATGTCAGTGCCAAGTACCG	139	64	126	472	604	334	188	143
ARID4B_AAGTAGCTTCCATTGATCGG_ATAGTACCAAATCTCCCGCA	223	194	147	301	479	392	240	240
ARID5A_GAAACAGTACAAGATGGCTA_GAGGCCGAAGAAGGCCAAGG	208	245	31	130	444	368	39	65
ARID5B_ACAGGTTTACCACCTCGCCA_AGCGGTACCGGCAGTACTGG	574	272	171	516	1033	654	401	539
ARIH1_TCACTTAACAGCTTTAACTG_TTGGATTGCAGCCAACACAA	489	469	60	355	84	117	21	9
ARIH2OS_GCGGCTGCCCAACCAGCTTC_GAGGCGGCGGCACAGCTCCG	176	221	164	407	157	164	56	137
ARIH2_ACAGTGCAATCGGTGCAACG_CCTGTACCCGAATAACCATG	287	251	307	677	359	764	392	322
ARL10_TACAGGCTATCGATAACCAG_GCCCACCAAGGACTTTGAGG	632	691	741	2034	1187	1585	750	743
ARL11_GCCCACTGTTGGTTTCAACG_GGTGCTGGCCAACAAGCAGG	359	259	509	232	726	677	454	574
ARL13A_TGACACTTACTACTCGGCAT_ATGGCCAAACTACTATGCAC	434	582	529	1117	1491	1516	436	385
ARL13B_GTCCAACTCAGCCAGACCAC_GCTGAACTCGATGGAACCAG	509	752	588	750	1862	1498	1137	1252
ARL14EPL_GGATTAAAGTCTGCTACCTG_AAACCCACCGTCGGTTGCAG	31	102	83	328	443	330	186	213
ARL14EP_AGCCTACCTGTCTGAACCAG_ACAGCCACTTGCGGTCACAG	1267	1289	1321	2771	4760	3405	1649	2118
ARL14_GTTACTGTGAGAACACCGAT_GCCTGGAGCTCTGACTGCTG	258	184	255	578	628	255	419	306
ARL15_TGGTCGACACGACGTTATCG_ACGTCGTGTCGACCACAGGT	3	2	5	2	11	8	38	137
ARL16_AGAGGCGTCCATCACAAACT_TGCCGTGGTGATGTTCTGCT	3372	3522	1851	7916	7423	6688	3745	4297
ARL17A_GGTCACCGGCACAAATGATG_AGATGCCTCATCATTTGTGC	309	329	101	860	1338	1407	340	670
ARL1_GGACAGACAAGTATCAGGTA_CAAAGGCACCGGCCTTGATG	660	768	611	1562	1175	1223	630	354
ARL2BP_TTGAAGAACAGCTGCTGCAG_CGAGGACTGGACTTAAGCAG	426	283	53	281	180	376	61	165
ARL2_GCAGGCTCTGGAGCTCCCGC_TGGGTGGCCAGAAGTCCCTG	30	66	3	10	0	2	0	16
ARL3_GGATCTGCCAGACTCGGTCG_GGAACTAGCGGAATTACTGG	27	21	0	0	0	1	1	0
ARL4A_GTCTTTCCACATTGTTATTC_TTGCTAACAAACAAGATTTG	662	542	394	1519	2983	2573	1192	1322
ARL4C_GGACGGCATCATCTACGTGG_CATCGGCGAGGGCCTCACCG	618	658	504	860	1667	1488	643	933
ARL4D_AGCCGGGCCTCGGACAACCA_CGGGTATAAGAGCGCCACAG	375	377	307	427	1538	1477	793	842
ARL5A_GCTGTGCTCTAACTGGCGAG_TGGAGACTGTTCAATCACCA	937	1229	984	2435	3257	2611	1788	1652
ARL5B_AGGTCATCCACTCTAGACCT_TTATCTCACACCAATCCGGG	424	478	267	1366	1452	1145	628	571
ARL5C_AGAGCACACGGTCATCATCG_ACTGGAACATCAGTTAGCAG	447	755	813	1646	2111	1364	681	875
ARL6IP1_CCACCCAAGCAACCGCAGCA_CACCCAAGCAACCGCAGCAA	1320	1441	875	2153	4020	2618	1484	1586
ARL6IP4_GGAGGCCGAGCAGTTCCTCG_ACGACACAGAGAGATCAACA	227	201	101	445	399	517	124	78
ARL6IP5_GACCACCATAACGAACGTCG_GGGCAAAGCGATCGGAACCC	33	40	7	41	114	2	6	61
ARL6IP6_TCGCCATGCTATAGCCCATG_ACAGGAGAATCCAGCAGTTA	479	583	473	845	1570	1011	697	747
ARL6_TGCCACTATTATCTAGCCCA_AGAACATCAAAGATAAACCC	953	1208	530	1373	2942	2498	878	915
ARL8A_TACCGCGATCACGTTGACGA_CCTCCCGTGTACTTACACGA	1699	2309	1660	3750	6443	3756	2654	2552
ARL8B_CACCGCGATGACATTGACGA_AGAGATGGAGCTGACGCTCG	3117	3078	3768	8421	7647	6936	2586	3612
ARL9_TCAGCAGCAATCCCTTGGAT_TGGGAAATGTACCTATCCAA	957	961	875	1997	2583	2207	962	1427
ARMC10_TTACCTGCTGGAGTCAACGG_TCGGCCCGGCCTCAGACGGG	983	1111	964	2484	1904	2026	888	1576
ARMC12_GTCATCCGTAGTACAAGCAG_TGTAATGCCATTTCACCACG	96	67	16	107	51	106	37	62
ARMC1_AAGCGGAGTGGACGACTGGA_AAGGCAACTTACAAGCAAAG	165	457	293	1075	930	407	353	298
ARMC2_GCTGCGGTTCTCACCCAGCG_ACGGCAATGGAACAGTACAA	80	75	17	16	154	115	40	52
ARMC3_GGAGCGTAGCAGCTCTACCA_ACTGTGTTTGCAGAACGCAG	91	269	170	318	299	206	84	72
ARMC4_GACCTCGTTAGGCTGCACGG_GCTGCAGGAGCACTGCGCCA	1334	1507	1450	2942	2736	3432	1692	1829
ARMC5_CAAGGGCAGCCACAATACGA_ACAGCCTCTTACCAGCACAG	736	753	646	660	1931	1426	857	599
ARMC6_TCATGGCCACCACACTGACG_CAACAGCCGCATCATCGTGG	219	287	176	177	165	273	133	106
ARMC7_ACCAATAGCAAACTCCACCA_TTCCAGGAGACCCAAAGCCA	911	1019	174	710	441	309	32	31
ARMC8_TAGCAGGTCCCGCTATACCC_CAATATTCTGAACTGCACCG	503	626	793	1115	2442	1411	1351	993
ARMC9_CAAGGAGGCTCGTAACATGG_GACGCTCTGGAGGTACTCAG	666	440	506	1085	1427	1007	537	982
ARMCX1_AATGCCATACGTGAATTGGG_GGCCCGAAGTAAGAGCACCA	688	1001	527	2284	3976	2750	1383	1486
ARMCX2_GCACCCACTGAGGTGACCGA_TGTGTCTACAAATACACCAG	797	879	450	2271	1902	1810	924	998
ARMCX3_AAAGTAGGCTGGGTGACCGC_GATATTATTCGTGATCTGGG	253	375	250	1367	1317	862	400	455
ARMCX4_TATTAGGTAAGGCTTCACCC_CACCAGGCAAGACTTCACCC	431	627	848	2044	2455	2172	967	1133
ARMCX5_CAGTCCAGCCAGCTGCACAG_ACAGTACTGACCCTAGACAT	2020	2642	2076	5829	8847	5998	2870	3178
ARMCX6_TATGGCTCGGCCCTGGACTG_ACTGAGGACAGGCCCTCAGG	623	768	508	1626	2239	2691	1090	863
ARMH1_CAACGACATGAGCATCGCCG_AAGTTCATTGAAACCAACCA	795	771	805	1127	2016	2219	1089	1395
ARMH2_AACACCAACATGCCACACTC_TCAGCTGCAAAGTTCCCAGC	1138	1073	1097	4111	4432	3053	1538	2256
ARMH3_GTACTGCACATACTAAAGGA_TGTAGGAGCAGGACTGACAG	371	287	180	566	845	712	454	524
ARMH4_AGACTTCACGGAATCCACCA_GATGACAGCTGATAACACCC	2419	2847	2322	9263	11472	9310	4368	4212
ARMS2_CCCAGGACCGATGGTAACTG_GAAGGACACAGGAACCACCG	273	391	501	1161	1503	1147	398	722
ARMT1_TATAAGTCAGGTGCAACCTG_AATACCACAGATCTTAACTA	663	830	787	1741	2236	2406	1196	1408
ARNT2_GGATGTGCATGGGCTCGCGG_AAGGGCAGCAGTCATCCATG	310	390	608	1418	904	1146	316	130
ARNTL2_GTTCACAGTAATCTCCACGC_ACACACGTGTCCTTCCAGCG	1157	1114	1318	3163	4711	3716	1643	2245
ARNTL_ACATAATCGAGATGGCCCAG_GCAGTCGTCCAATTGCGACG	1016	1361	1101	2005	3642	2138	662	1970
ARNT_AGCCAACAGTAGCCACACAG_ATCACAGTGAAATTGAACGG	552	453	448	729	1149	882	514	394
ARPC1A_GCACCAGAATAGCATCACGT_GGACAAGAGAGCCACAACTG	304	344	157	34	718	162	180	224
ARPC1B_GAGCGGTGCCAAATGGACCA_CAGATCTCGGTGCTCAGCGG	506	705	141	769	1455	1152	472	484
ARPC2_GAAAGACACAGACGCCGCTG_GCCAATGTTGTCACCCACAG	1676	1838	1470	3383	3190	3059	1605	1831
ARPC3_TACCAAACTCATCGGAAACA_TCAGAATGATAAACCCAGCA	47	22	26	0	125	74	0	68
ARPC4_GAACTCTTCAGCCACAATGC_GGAACTCTTCAGCCACAATG	7665	8213	4171	9296	7770	7482	1982	2736
ARPC5L_ATTCGTCGATGTCCACCCGG_GTTGACGGGAGAGTTCCGCA	0	0	1	1	0	1	0	1
ARPC5_TTTATTGACCCACCAGGACC_TTGACCCACCAGGACCGGGC	0	9	0	0	0	0	1	0
ARPIN-AP3S2_CGGCGCGCTCCGGAACAAGG_ATGAGCCGCATCTACCACGA	25	57	63	92	100	62	87	76
ARPIN_GGATTTCTCTAGGATGACTG_CAGCGGAGATCCGAGAGCAG	391	591	371	1602	1225	928	332	425
ARPP19_GGGACGGCTTCCGTTGAGGA_TGCAGCTCCGGATAAGACGG	733	1265	1210	1078	2188	1116	1208	1364
ARPP21_GGTGCGGGACAGCGATCCTG_CCTGAATCAGGCAATAGCAG	692	1147	939	2159	3035	1940	1745	1278
ARR3_GCTGCCAGCTGCCAGAAACG_CGTGGACCATGTGGACACGG	210	358	214	416	730	986	390	563
ARRB1_CGGTGGGAACGACTGTACGT_GGTCAGCGTCACATAGACTG	1163	1314	481	2176	1587	1718	836	812
ARRB2_GACTACCTGAAGGACCGCAA_GTAGTGTGCTCACCTGACTG	1632	1763	1466	3635	5141	3319	2406	1899
ARRDC1-AS1_GGCCCGGCCTCGGCCTGAGG_GGAACCGGAACGCGCGCCCG	596	637	216	1829	791	1064	243	522
ARRDC1_GCCTGACTGGTTCTCAACGT_CAAGGCTAATGACACAGCGT	35	37	1	491	66	65	170	170
ARRDC2_GGAATGGTGCCGATCACCAG_GCCCTCGAAGGATGTCACCA	267	204	66	344	353	42	82	225
ARRDC3_GAACTGCTCTTCCCGAATGG_AGGATAGAGGGAGAAACTGG	225	216	121	200	195	91	123	17
ARRDC4_GTGTTCGAGGACGAGCGCAA_GGATTGCTGCATTATCAGAG	780	851	1519	3076	3623	3048	1788	2113
ARRDC5_TCACGCCCAGTGCAGAGCGG_TGAAATGGAAGTCAAAGGTG	292	574	470	2020	1970	1456	514	946
ARSA_GAGACCATGCGTATGTCCCG_TGGAAAGGGAACGACCTACG	0	7	5	1	1	0	0	1
ARSB_AGTAGGTATCAAATCCTCGG_GTGAGCAGCTGGCTCCGCGA	806	940	208	633	2005	1563	1028	858
ARSD_GCTACGGGAACAATACACTG_GGGATGCACAATTCACACCC	342	217	50	398	485	283	181	168
ARSF_GGTGCCAGTGAAATCGTCCG_GCTACGGCAATGACACCATG	24	10	0	9	4	70	2	0
ARSG_TCCAGCCAAGCAGACGACCT_TCCGCTCAACGAGACCACCT	1512	1370	925	2844	3275	2483	1517	1672
ARSH_TGTTACCACCCGCTCAACCA_TACTTCACCTCTGACAACGG	1931	2449	2565	7653	7060	6477	2240	3211
ARSI_TGCGGCTTCGACCTGCACGA_AGCGGTACAGGTACTCACGA	901	1074	483	2452	1864	1946	1051	1325
ARSJ_GCAACCTGGGACCGAACCGG_TATGCACAAAGCCTACAGCC	534	828	797	1803	1924	2264	1097	1043
ARSK_ACATGCTTCGAACTAACCAC_TTACGGATAAGATTAACCAT	118	200	19	1	100	228	85	33
ARSL_GCTATGGCAACAACACCATG_TCACGCCGTCCTCTGCAAGG	634	604	891	2360	1738	1754	737	760
ART1_GGCTGCAACATGCTTCAGGG_TCTCCCGGATCTCAACCACA	261	381	369	1098	1628	1464	619	564
ART3_GTGGTATATAGAACAAGCCA_GAAGGCTGAAGTGTTAGACA	573	518	261	520	1588	1148	1066	959
ART4_AGTACTGTACAGGTGCACCC_CATGACTACCACACACGCTG	557	564	612	345	1954	1512	723	664
ART5_GTGGGCCACTGCCTTATCCA_GCCTCTTGGGTTCAAAGCGA	162	188	82	17	260	260	158	146
ARTN_GCACCAGCTCGTCGGAGCGG_TCTGCTGAGCAGCGTCGCAG	706	811	539	2136	2451	1147	944	1326
ARV1_TCATGGGCCGTTCTACCCAC_CAGCAGTAAGCCACTCAACA	875	986	926	3165	3493	2817	1385	1721
ARVCF_GCAGTCTGAGACCGACAAGG_GTGTGAAGCAGCCATCACCA	37	3	0	0	74	1	0	1
ARX_CATGAGGCTGGACTTGACCG_TCTCGCGGTACGACTTGCTG	2417	2799	3245	10100	12578	8944	4820	5774
AR_GGTGAAGGATCGCCAGCCCA_AGAGAGACAGCTTGTACACG	777	906	1422	2878	5845	3484	2282	2662
AS3MT_TACACGAAGAAGTAGCCCTA_TCGGCAGACCTCCAGACCAA	1569	1714	1974	4907	5264	3532	1970	2398
ASAH1_TCTGAACCGCACCAGCCAAG_TAGTTGCTCAGTTATGACCC	348	419	358	1111	2070	1684	766	1175
ASAH2B_ATGTAAGCAGATAATGCGTG_ATGAGGCTACTTCAACATCG	92	55	0	0	68	0	174	87
ASAH2_ACGGTAGCCAACCTGAGCAG_TGGCACTCATCATTACAAGG	958	1178	869	2932	2913	2742	1916	1589
ASAP1_CAAAGAAGAGGCCCTAACCA_GTTCATCGCCGAGACCACCG	761	543	548	2309	1754	2483	1320	1503
ASAP2_GACTCAGTCAAACCCAACCC_AAATGAAGAGCAGTACACCC	85	39	40	218	258	8	1	44
ASAP3_AGCGCACGCCCAGTTCGCGG_GAATGAAGAGCAGTACCGAG	244	367	375	901	635	676	187	302
ASB10_CACCAGCAGCACATGAACAC_CGACAGCTGCATGGCCACGG	120	50	0	2	203	0	37	1
ASB11_TAAGGAGCCAGTGTCGACCA_AGCGAGGCAGTCCAATGTGG	1342	1421	1799	2639	5689	5455	2417	2731
ASB12_GTCCAGGTGCCCGTAGACTG_CTGCAGGAGCTCCTAGACCA	1438	1513	1040	3859	4930	2786	1994	1989
ASB13_TGGCGGCAACATCTACGCCC_CTGCGTGAACCAGGTCACCG	680	921	614	1571	3048	2386	969	1347
ASB14_GCTGCGTGACTGCTATGACA_TGGGAGCAAACCACTCACAA	834	840	778	1329	3160	2489	1306	909
ASB15_TAAACGACGAGGTAATGCTG_TAGAGGAAGCTTCTCCACTG	879	855	773	2572	3126	2823	1179	1347
ASB16-AS1_GTGCGGTCACGGTACGGACA_GTGAGGAGTAGGGTCGGCTA	226	210	244	654	528	709	384	471
ASB16_CAAGGCTAATGTGCTGACTG_GCGGAGAGAGCGCAGCATGG	458	589	163	803	612	752	269	306
ASB17_GATATCACTGTTACGAACCA_CCCTTCGAGAGTAAGAGTAA	18	89	0	189	186	159	43	9
ASB18_GTGCAGGCGCTGCTCAACCA_GGTACCTGATAGTCCAAACG	8	21	48	58	57	67	0	3
ASB1_TGCAAGAGGAGAGCTACCGG_TAGGCTGCGCTGATGTACAA	487	502	358	1615	1223	672	342	345
ASB2_GACCACCGCGAAGTACAGCG_AGGTGCTGACATCAACACGC	576	418	710	1441	1211	1185	726	414
ASB3_TTAAGGCTGTTGCTTCAACA_ATTGCCTAGAAATATTACTC	986	1208	504	1525	2890	1533	930	1107
ASB4_GGAGCTGGTGGCCTTCTACG_GCACCAGAAGACATTCCACA	397	640	353	980	2411	1943	1248	985
ASB5_CATAGTGAAAGGCAACCGCA_GTAGGTGCTGACGTACAGAA	451	668	315	1731	1541	1553	952	964
ASB6_CCCATGCCGCAAGAGAACGT_GGAGCTGCTGGTGCATCACG	175	73	35	1	88	95	22	21
ASB7_GTTGCAGATTCAGGCCGCGG_GTGCGAAAGATGCTAGAACA	525	678	242	1609	1125	1085	388	469
ASB8_GTCAGCATCTGACACCATAC_GGTGTCAGATGCTGACTGTG	0	9	0	0	1	6	0	0
ASB9_TTAGGAGCGGACGTGAACCA_TAGGAGCGGACGTGAACCAA	79	55	69	951	921	762	213	223
ASCC1_AGTACTGGCGAAGTGCTCCA_CAGGTACAATCTCTACACAG	590	684	710	1403	1746	1821	577	639
ASCC2_GGTGATCAACAATATCCTGG_GCTGAACGACAAGCGTGCAG	108	60	137	247	42	223	16	113
ASCC3_GCTACAAGCACATTAGCCTG_TCTTCTACCCAAATCCACCA	390	353	2	14	38	4	0	46
ASCL1_GCTGCTGGACGAGCATGACG_GGTGGAGACACTGCGCTCGG	903	1005	875	2983	3267	3338	1050	1687
ASCL2_CAGCGCGCGGATGTACTCCA_GCTGCAGCGCAACAGTTCCG	1037	1025	1150	4154	2969	2415	1481	1345
ASCL3_GGAGAAGCGACTCAGCAAAG_GCTGAGACCAAGAATAACCC	559	465	110	781	623	812	318	369
ASCL4_CGGGTGCGCTGCGTGAACGA_TGATGTAGTCGATGGCAGCG	172	202	79	163	328	229	177	80
ASCL5_CGAGTCAAGTGCGTCAACGA_GCTGAGTCGCTTCTCAGCCA	549	325	183	1580	1525	1093	876	1220
ASDURF_CAGCCGAGGGACGCGACCAG_TGTCCTCTGGTCGCGTCCCT	1150	1048	433	1344	1023	1465	515	404
ASF1A_GATCACCTTCGAGTGCATCG_CAGGTCCTCGATGCACTCGA	1435	1185	1838	5180	4878	3186	2016	2095
ASF1B_TCAGATCCTAGACTCGGTGC_TATGGAAGCGGGTCACCCGG	2013	2287	1478	3312	5686	4711	1895	2530
ASGR1_GGACGGGACGGACTACGAGA_CAGACACGAACTGCTTCACG	362	288	248	721	722	289	162	363
ASGR2_GCTGGAGAACGCACACCTGG_GGTGGTCATCAACTCCTGGG	155	100	75	197	90	204	35	42
ASH1L_ACTAGAGACACACATACTGG_AAAGCAGAAGCCATTACCAG	1	1	0	0	2	0	1	1
ASH2L_TCATCTGAGATCTTTAACTG_GGTGAGGTAGAGCTGCAATG	862	914	387	777	911	458	154	170
ASIC1_CAGCGCTGAAGACTTCAAGG_TGAGATACCAGACACACAGA	61	78	101	97	290	263	69	131
ASIC2_TGGCAAACCTCTGCTCACCA_AAGGTGGCTCAGACTGACTG	284	330	133	489	942	1016	329	351
ASIC3_GGCCTGCGAAACCCGCTACG_CCGGAAGCTCAACCGCAGCG	22	6	0	1	0	2	0	0
ASIC4_GAAGTGTTACACCTTCAACG_ACGGACTGCGCAGAACCCTG	559	537	457	744	1490	1053	713	851
ASIC5_TCCCAGCATCAACGAAACCA_AAGCCTAACCCATCAAACTG	227	228	520	802	1131	754	751	647
ASIP_GACATCCAGTAGGTTCACAG_AGACAGAAGGGACATCCAGT	1	0	3	0	0	1	0	0
ASL_ACGGCAGGGAAGCTGCACAC_AACGTGATGTTCTCTTCCCG	964	1101	606	966	1870	1461	913	698
ASMTL_TACTCCGTATGGGTACGCCA_CTGGGAATACGTCCACAGCG	284	357	508	570	1529	800	803	517
ASMT_TTGTGACGTCGGGCTGACCG_GTCCAGCGACTACCTGACCA	275	337	382	1341	646	647	678	831
ASNSD1_AGTGTACCAGATCGAATCAC_GCTACCACTGATACAAATGC	419	432	561	1128	2663	2161	804	839
ASNS_GGATCAGATGAACTTACGCA_TTCTAGCAGCCAGTAAATCG	356	333	378	651	745	572	241	122
ASPA_ACGGTACAGTCTCCGCCCAG_GAGGACCAACTTCTATACCT	1	19	0	0	0	0	1	1
ASPDH_CCCGCGAAATTCCAACACCA_GCGAAATTCCAACACCATGG	152	193	251	158	675	809	200	170
ASPG_AGGCTTCGACATGACATCGG_AAGGCAAACCCACTCAGCGA	137	139	38	658	427	392	304	337
ASPHD1_CAGGAGCTGGTAGCACCCGG_GTAGCAGTACCAGAGGAACA	467	456	358	1449	1098	706	504	827
ASPHD2_GTGTGGTACTGTTATCACGT_GGCCACAGTGATGACAGCGG	445	471	179	1030	917	1351	424	769
ASPH_AACCGAGCATAGTTACCACG_TCAAGAGGTATCCCACGCCA	582	743	313	2126	1863	1568	1080	529
ASPM_GGATCAGGTAACATAACACA_AAGTGAGCCCGACCGAGCGG	478	492	261	1371	630	629	644	563
ASPN_TAACCACAAAGAAGTTGCGA_TAATAATGGGATAGAGCCAG	651	656	383	619	1539	1565	497	615
ASPRV1_GGTCCACCCAAACTTGTGGG_GTAAGGGCTACTATCTCAAG	4	31	2	21	10	10	27	1
ASPSCR1_GGTGACCAAGGCCTTCAGGG_ACTTCAGATCATATTCACAG	657	884	774	1972	2183	1951	798	730
ASRGL1_GACGATCCCGAGTTCAACGC_GCCGCCGTGGACCACTACGA	249	586	413	724	1158	845	765	836
ASS1_CAGCCACACGAGGATGCACG_TGACCTGATGGAGTACGCAA	70	79	4	20	68	20	1	21
ASTE1_TTGAACTGAAGCAAAGACGG_GACAGACATAAGTACCACAC	406	434	449	738	1438	1378	880	929
ASTL_GAGTGCCTCGGACATCACCC_GGTGACAAACCTGATGCACG	767	826	346	2038	2929	1459	881	1216
ASTN1_GGATGGATCCACGTCGCCGG_GACTGCAGCAAAGATAACGG	3190	2975	1046	5332	6461	5134	2872	2899
ASTN2_GCTGCTGGAAATCAACCGTG_TATACCCTCATCCAAGACAA	524	479	201	1301	1600	643	525	525
ASXL1_GAATCAGTGCGTATACAGCG_GAGAGTTGATCAGGGCACGG	448	323	309	1080	427	731	101	200
ASXL2_GTTGCTGGCAATCTCCAGGA_TGGAAGGAAAGACTCTCAGA	2286	2703	1941	4212	8155	5989	3161	3773
ASXL3_GAAGAAGAAGGACCGCACCT_CTTGAAATGGACCAAAGCTG	797	656	1129	2193	3268	3007	1623	1293
ASZ1_TGCTCGAGATGGTCACACCC_AGTGTAACCATTCTCATCCT	1997	2122	1307	4528	7785	6650	2982	3135
ATAD1_GGCCCATAGAGAAGAACACC_ATAGCCGAGTCAAGGTCCTG	679	670	413	1535	1321	1094	261	334
ATAD2B_GCTCTTCCGGGTGTTCACCA_AAGCCGCCCTGATTGCACTG	134	198	142	638	654	621	254	463
ATAD2_AATCCAGATAGAGATCCTGG_CGCGGCGCAGAAGAAACCCG	505	645	715	1175	1751	1103	570	569
ATAD3A_TGTCGCCGGCCGCTTCATCG_GAAGCGGCCGGCGACAAGCG	0	3	19	5	1	2	0	1
ATAD3B_CGTCACTGGCCGCTTCATCG_GATGCTGCGAGTGGAGACCG	1090	1214	911	2763	3533	3016	1548	907
ATAD3C_AGGAACATCAAGAAGAACCG_GCTACATCGAGGCTCGGCTG	598	537	176	390	636	364	194	179
ATAD5_AATGCCTCTTCCCAGCGCAG_TCTATCTGAAAGCTTACCCT	2364	2422	701	1148	2908	1192	402	638
ATAT1_ACTGGAAGAGTTCTCGCCCA_CATGAGTCTGTGCAACGCCA	0	2	8	1	1	3	1	4
ATCAY_GCTACCAGATGATCGACCGG_GTGGCGGACAGTGATCATCG	216	297	61	581	449	410	142	97
ATE1-AS1_TGGAGAAGGAACGGAAATAG_TGGAGAAGGAACGGAAATAG	203	158	78	591	705	306	495	471
ATE1_GCGTCGGGAACACTCACCGC_TGAGCCCATGGATTCCACAA	89	176	208	289	682	402	347	44
ATF1_GCGCCGTGCTAGGATCCCGT_TTATCTTCTGAAGATACACG	1493	1612	535	2160	2727	1992	670	1343
ATF2_GCTCGTTCGACCAGTCACCA_GGACGAACAATAGCTGATGT	401	330	224	1189	1956	977	257	516
ATF3_AGAAGGCACTCACTTTCTGC_AAAGTGCCGAAACAAGAAGA	429	209	454	241	1042	900	367	450
ATF4_ATCACAAGTGTCATCCAACG_ATCCACAGCCAGCCATTCGG	73	64	11	149	279	185	40	1
ATF5_TGTCACTCCTGGCGACCCTG_TTTACAAGGCCCGGAGCCAG	2607	2393	1388	3949	5429	5587	2748	3085
ATF6B_GCTGGACTCGAATAGCACCC_GAGGGACTGCAGAAGGACTG	8	40	0	121	1	23	0	33
ATF6_GAATAAGAGTCCACTGACCG_TTTGCCAATGGCATAAGCGT	2935	2843	2888	6500	7821	7212	3475	4119
ATF7-NPFF_CAAGTCTCCTCAATCAATGG_AGGTTTGGCAGAAATACCCA	147	300	259	179	208	164	110	199
ATF7IP2_TCTACAGTAACCAGTACCGT_GTCTACAGTAACCAGTACCG	363	429	461	1621	1139	1392	765	1077
ATF7IP_GAGATGGTAGCTATCAACAG_ACTAGAGGATAGATCACCAG	107	124	174	993	454	559	194	284
ATF7_CAGCTGCAGAGCGAACACTG_TAGATTCCTGAAGAACTGTG	282	362	285	743	943	850	662	742
ATG101_TGACCGTCCACACTTCCCAT_CGAGAAGATCATCAACATCG	1368	1345	1043	3872	3139	2352	956	1024
ATG10_TATAAGATGCGACTGCTACA_TGTTGCGTAATAGTGTCCCA	148	120	142	288	199	334	23	159
ATG12_GAGCGAACACGAACCATCCA_ACTTGTGGCCTCAGAACAGT	48	97	56	65	374	382	138	123
ATG13_TGGTCTCCAAGACATCGTGA_AATGTGAACTCACCTACTGG	84	118	94	156	161	89	18	170
ATG14_TGTGCAACACTACCCGCCGG_TCTCTGAAGACACATCTGCG	42	54	0	0	32	19	14	21
ATG16L1_TGCAAGCCGAATCTGGACTG_GAATAACCAAATGCAGCGGA	807	619	734	1832	1209	1400	716	989
ATG16L2_GCAGCGCAAGGCGCGCGCCG_GAACAGCATTGACCTCAGAG	157	100	116	297	653	516	35	97
ATG2A_TCGGTGAGCAGAGCAGCCCA_CGGTCTCCGAGATGTCACGA	834	613	177	949	872	657	95	263
ATG2B_GAACAGTGTAACTCAAAGCG_GCTCGTACACCTTCTAGCCG	521	721	791	2085	2700	2291	1044	1082
ATG3_TAGCCAAACAACCATAATCG_TAGTCCACCACTGTCCAACA	174	76	49	91	505	168	0	182
ATG4A_CCAGCTGTGTCAGCACTCAA_ATACCCACCAATGCAACTGA	2095	1991	2484	7380	9203	7408	3816	4507
ATG4B_GCGATGCTCATGCGGCACGG_GCCGCCACGTACCACAGCGA	630	693	387	885	678	975	477	310
ATG4C_AGATTGGTATGGACCAGCTG_TCAGCTTTGACAACAGACTG	700	489	557	1446	1641	1229	563	614
ATG4D_GATGGACCCAAGCTGTACCG_GAGAAACGTACACCACCAGG	56	34	37	10	23	185	12	83
ATG5_GATGGACAGTTGCACACACT_GATCACAAGCAACTCTGGAT	279	317	148	171	561	345	153	223
ATG7_TCCGTGACCGTACCATGCAG_TAGGGTCCATACATTCACTG	492	413	685	853	1603	1133	725	844
ATG9A_TCAAGGCCGAGTACAAACGT_CTGCAGTCCCGCCTCAACCG	327	287	315	34	172	55	12	113
ATG9B_TGTGCTCACCGTCTACGACG_GCGCTACACCAACTACCAGG	272	221	156	231	306	214	29	3
ATIC_AGTGTACTTGACAGCAATGG_CTGGCGTCTAGTCTCCAAGG	1194	1313	567	796	501	445	309	286
ATL1_GTATGGCAGACTGGCAATGG_GTTGAGATACATGTACAACC	614	510	399	719	1125	1160	543	544
ATL2_TTAGTTGCAACTTTAAGACC_TAAGACCAGGATGTGGCAAA	325	306	221	540	998	576	119	151
ATL3_TATAGCTATGGACTCCAAGG_TGTTCTGATGGATACCCAGG	960	776	578	1002	1952	1371	879	820
ATMIN_CGACACAGAGGAATCAGCAG_GACTAGGTGCATGTTGAGCG	593	662	366	2418	1207	1509	536	524
ATM_AGAGCGAATACACAGACTCA_GTTGGATGCCAGCTGTGCAG	246	173	14	204	470	339	105	215
ATN1_GGAGCGAGAACGTCTAGCGC_GAGGTTCCTCGATAGCCCGG	1160	1170	1065	2558	2991	3201	1083	903
ATOH1_ACGGCTAGCAGCCAACGCCA_GAGCTGCTACAAACGCCCAG	1286	1103	1272	2796	3327	3610	1271	1895
ATOH7_GATGGCCCTGAGCTACATCA_CAGAGCCATGATGTAGCTCA	621	804	507	2143	1701	1457	527	641
ATOH8_AAGCCCTGCAGCAGACCCGG_TCGTTTCCTAGGCGACGCGG	849	755	470	2068	1987	1795	1031	1329
ATOX1_CATTGACCTGCCCAACAAGA_TTCTCTGTGGACATGACCTG	156	215	98	593	502	469	251	320
ATP10A_GAGGCGTCGACCGACAGCAG_TCTGGCCGCATACACCAGTG	1935	1951	914	3751	2998	3421	1545	2095
ATP10B_GGTGACTCCACTGATGACGG_GGCATGGGCAGCGTGCACCA	1642	1859	1693	4017	6576	6151	2562	2329
ATP10D_CCGAGCCCTGAACATCGCCG_TATTCGCCTCTCCTGCAACG	628	559	478	2060	2790	1570	871	1037
ATP11A_GAGGCACTCACCTCACCACG_AGGTGATGAAGTAAGAGCCG	538	649	1002	2944	3304	2953	1061	1418
ATP11B_GCATAGTACTCCAACTGCGA_CCTACCAGTCCAGTTACCAG	577	351	259	1606	1280	949	490	618
ATP11C_CCAACTAGCCCAGTTACCAG_AAGGTCTGATGTGTTAACCA	244	442	684	946	1292	1582	643	748
ATP12A_ACATCGCCTCAACATTGCTG_GGTGACTGCATCTGGCACGG	182	112	176	190	63	264	97	109
ATP13A1_GGTTGGCACCACCTTCACAA_AGACGAGGCCATGCTCACGG	301	369	379	109	494	313	166	327
ATP13A2_TCTACGCCCAGAGCCGACTG_GTAGAGCGTGCACACAGTCA	579	516	160	1705	1952	2046	547	698
ATP13A3_TTTGGGAGGACGAACCACTG_TAATCGAATTATGCCCACAG	106	86	60	112	121	291	26	53
ATP13A4_ATCACGCTACTACCTTGACG_TCTGCAGGGCTTAACTACCA	210	145	134	1186	1025	663	306	410
ATP13A5_TGGTAGACCTCACAATACCA_TAAGCTGCATAACCTCGTGG	40	100	68	0	67	105	14	23
ATP1A1_AAATCTGGAGACCTAGTCTG_GGATGAAGAAAGACACACCC	550	660	248	775	1389	994	487	306
ATP1A2_GCAGCCACGAAACTCCCAGA_GCAGAACTTGACCCACTCAG	344	389	209	593	1124	962	359	621
ATP1A3_GTTTGACAACCAGATCCACG_TGATGACGTGAACTTCACCA	2791	3367	2649	8076	9796	8648	4227	4335
ATP1A4_GAGCATCGTACTGTCCGTCG_GCTGAGCACCAAGTACTCCG	484	756	652	1573	2473	2198	749	1327
ATP1B1_GTGAACTGTACGGCCAGCAG_GGAGACTTTAATCATGAACG	1355	1266	982	3137	4001	3346	1632	2029
ATP1B2_AGGAGTTCGTGTGGAACCCG_TGAGGGTGAACATGGCGGTG	58	89	143	50	69	101	0	22
ATP1B3_ATGGCTGTAGATACCCAACC_CGACCACCGGAGAATTCCTG	1285	1381	284	733	616	543	67	216
ATP1B4_CGTAGTAAGGGTAGTAGCGG_GATCATGAGTGAATACCTGT	0	0	2	0	4	3	5	1
ATP23_GTTGGTGAACCAGTCGACAT_CAAGTGAGCAGTCTCCACTA	1454	1226	786	1948	2149	1529	964	1294
ATP2A1-AS1_GCCGTCCGCCCGGCGCATGC_GCCGTCCGCCCGGCGCATGC	33	0	3	0	5	0	21	1
ATP2A1_ATAGGCCAAACATTCCTCCG_GCAGCCCAGGGTCTCTACGG	131	105	37	327	288	262	256	301
ATP2A2_GAGGCCACCTCGATTCTCGG_GAACGCGCACACCAAGACGG	465	759	297	466	322	345	47	145
ATP2A3_GGACTGGTCCACTCGCAGCG_CTACTACTTCAAGATCGCCG	867	844	560	1470	2518	1862	865	808
ATP2B1-AS1_GGCTCGGCGTCCACCAGCCG_GATTCGGGAGAAGCTGACGG	1	0	3	1	0	3	10	3
ATP2B1_GCTATTGAGAATCGCAACAA_TTACAGCTACAACCTGGCGT	1207	1361	807	2086	3408	3542	1389	1918
ATP2B2_GAAGAGCTGCATCATGACGA_GCAGGAACAGAAATTTACCG	5	39	66	1	103	114	184	86
ATP2B3_CACCACCAACCGTATGACCG_GGCGCTGCAGAAGATCGAGG	768	978	992	1498	1707	1633	397	835
ATP2B4_GTCATCAGGAATCCCAACGG_GCTGCACAGTAATGGAACTG	809	761	691	1766	2954	2355	1409	1062
ATP2C1_GGAGCTGTCACCTTAGAACA_TGATGCCGTCAGTATCACTG	478	535	62	715	949	693	200	152
ATP2C2_TGCACCATGTACAACAACGG_GTCTGTGAAGATGATAACGG	309	297	125	143	411	385	119	140
ATP4A_GGGATGGGCCCAACGCACTG_ATACAAGTCCCGCAAAGCAG	627	613	710	1245	2166	2332	846	1219
ATP4B_ACTGCTGGAACCCGGACACG_CTGGAAGAAGTACTGCTCGG	518	568	305	1484	982	1105	721	576
ATP5F1A_CGGATCCGCTGCCCAAACCA_AATTCGAGGAATGATACCGG	456	311	46	83	318	214	40	10
ATP5F1B_TAACATCTTTCGCTTCACCC_ATAGATGCCCAGCTCAGCAA	24	100	12	31	3	0	0	31
ATP5F1C_ACCACACAGTCCTCGATCTG_TTTCAGCTCTCTCTCAGCTC	318	479	364	555	524	353	206	63
ATP5F1D_GATCCGAATCGAGGCCAACG_GGTACGCACCGCCTACTCCA	3236	3885	1771	2991	4226	3506	1509	1478
ATP5F1E_CTGGGAGTATCGGATGTAGC_TGGGAGTATCGGATGTAGCT	42	124	106	173	276	364	170	52
ATP5IF1_CAGTCCGAGAATGTCGACCG_GCAAGCCCGAGGCTTCGGCT	1883	2119	850	3584	4740	2854	1996	2431
ATP5MC1_ACAGATCCGCTGTTGTACCA_AATGTCCCGGGAGACAACAC	405	232	15	315	33	33	46	8
ATP5MC2_GCAGCCAAGTTCATTGGAGC_GATGTCCCTTGAAATGGCGC	204	241	55	254	161	511	107	120
ATP5MC3_ATCAGTGTTATCTCGACCAG_GCCTGGGCTACGCACCAGAG	102	84	158	608	47	37	115	80
ATP5MD_CAATGCAATGCTTCCATATG_CAGTGTGTACTGGCCACATA	137	151	99	125	311	286	119	123
ATP5ME_ATTGCCAGAGAATTGGCAGA_AGAAGCAGGATGAACTGAAA	1007	1023	742	1690	1900	1195	662	766
ATP5MF-PTCD1_GATATATTCCAGGCCCTGGA_TGATATATTCCAGGCCCTGG	423	448	230	1104	964	615	363	369
ATP5MF_TCCCGCATCAAGATCCAGCT_ATGCGGGACTTCAGTCCTAG	1308	1403	1162	1710	2079	2149	927	1343
ATP5MGL_TGGCCACTGAGGTGTCGACG_AAACCACGTCGACACCTCAG	116	127	134	544	34	121	0	52
ATP5MG_GCTCACCGTTCACCAGCGCC_GTTACGGACAAATTGGGCCA	2426	2683	2630	8129	8194	6901	2700	3714
ATP5MPL_GGCGAACTATTACCTGACAC_TGGTGTAGTAGGGCTTCATG	947	929	748	2599	1919	1839	865	745
ATP5PB_TCGTTATGGACTGATCCCTG_GTAGGGTATTGCAGGCAACA	16	75	0	247	71	2	1	0
ATP5PD_GAATCCACCAGCTATCGACT_TAAGCCCAGTCGATAGCTGG	400	413	294	334	1096	394	128	288
ATP5PF_GACGGCTGACCGAATGACAG_CCTCCGCAAATGGACTGAGA	676	731	756	1997	2435	1726	992	1168
ATP5PO_TGCAAGGTACCTCTCCGCGA_ACCATGATGAGTGTCCATCG	604	588	447	876	1197	976	504	560
ATP6AP1L_TCCTACCGCTGCCAACGCGT_GCTGCAGGCTGCCCACGCGT	1143	1178	663	2225	3649	2626	1829	1676
ATP6AP1_GCTGACTGCATACCAGTCGA_CGAAGATGTCCCATACACAG	624	571	115	139	9	22	89	32
ATP6AP2_AGGAGAGCGGATCCCAGACG_GAGCACGACAAACACAGCCA	430	260	0	88	123	63	48	37
ATP6V0A1_CTAAGTCAATCATGTCCCGG_TCTAAGTCAATCATGTCCCG	781	864	393	2620	1713	699	506	317
ATP6V0A2_ACGGCTGTAGACAGACTCGG_TGGATTACAGCTGTATGCAG	1312	1530	644	2146	1787	1138	595	752
ATP6V0A4_GTAGGATCAGATAGCGCCCG_TTACTGTGGCGAATCTGCCG	714	1158	909	2033	2461	2492	785	1084
ATP6V0B_GGTTAGACAGGCCTACGGTG_TGTCATTAGCAACATGGCTG	193	230	96	139	606	179	106	147
ATP6V0C_CAAGAGCGGTACCGGCATTG_GACAGACATGGCCGCAATGC	193	181	0	25	1	1	1	2
ATP6V0D1_CTTGGGCACGAGCTCAGCGA_AGGCAGCTTCGAGCAGATGG	2132	2206	262	414	173	275	34	57
ATP6V0D2_CGTGGACCATGGCTACCTGG_TGACCAGATGAAGAACGTAG	33	11	6	167	1	38	1	1
ATP6V0E1_ATCCCTAAGGGTCCTAACCG_TCCCTAAGGGTCCTAACCGG	122	221	265	309	457	151	281	288
ATP6V0E2-AS1_GGCATATCCAGAAGGTAAAG_GGCATATCCAGAAGGTAAAG	317	331	188	620	1496	1040	468	575
ATP6V0E2_GTGCCGAAGGGACCCAACCG_CAGGAAGCGCACGTACCAGA	929	1019	498	1292	2270	1924	1373	1079
ATP6V1A_GGTTACACAGACATACCCGT_TACAGGCCATACTTGCACCA	647	618	270	147	378	155	46	117
ATP6V1B1_GTCATGAACAGCATTGCCCG_GGACATGAGTTCCTATGCAG	543	446	148	416	851	765	289	285
ATP6V1B2_GAAGAGGTACCTGGTCGACG_GTACGCCAGAAATTCAGCTG	16	126	3	1	317	8	40	33
ATP6V1C1_GAGAATCTGTTGGCTAATGG_TAGCCGAAATGGTAGTTCCA	1779	1748	353	1033	1180	885	535	375
ATP6V1C2_GATGGACCTGAAGTCCCGAA_TGTGGTGGACACAATAGCCA	1038	860	871	2529	3888	2377	1152	877
ATP6V1D_GCAAGAGTACGTTCAATCCG_TAGGGCACAGACCATCATGA	152	250	0	78	0	42	9	7
ATP6V1E1_CTGCAACGAACAATCATTCG_CAGGAAACAAGATTTCCCTC	1103	1036	6	313	530	210	165	96
ATP6V1E2_GAGGACCCAGAGGTCTACCA_AGGACCCAGAGGTCTACCAG	428	367	591	849	1720	901	575	710
ATP6V1FNB_CTCGGGTGATAGGTGGTACC_GTTACGGCAGAACTTCTGGA	381	360	281	705	1044	637	449	646
ATP6V1F_AGGGTCACGCTGATTAGGGT_CTTCTACAACACTGCCCGGA	238	105	212	321	375	97	81	42
ATP6V1G1_GGCAGCCGAGAAGGTGTCCG_TCTGCCGGAAGTATGTCTGG	0	0	0	0	0	2	0	0
ATP6V1G2-DDX39B_GCCGTCTGAAACCAGAAGAC_AGATCTGGCCAAGAACTACC	19	45	0	0	76	8	157	120
ATP6V1G2_GCTGGGCCAGGACACGCTCT_GAGAAACCGAGAGCGTGTCC	26	39	93	82	207	119	44	148
ATP6V1G3_ACGGGCCAAGGACAAGCTAG_GCGATTGAAGCAAGCCAAGG	122	114	35	28	242	67	28	78
ATP6V1H_TATGTGCGGCATTATCCACG_TTTGCACTGAATCATAGCCA	317	120	45	634	260	588	192	275
ATP7A_AGGGATCCTATACTGCTCCG_CAATAGAGGCTGTATCACCG	31	34	47	300	386	302	226	105
ATP7B_GATGAACTGAGCTATCTCGA_GAAGTCCGTGCAGTATCCCA	791	899	594	1435	2964	1195	1190	772
ATP8A1_GTGAACAAGAAACAAACGCA_AGAATCTGATCTGCTCCCAG	252	324	301	1208	1084	731	410	499
ATP8A2_TCTGTAACAGAAGCGACACA_AACAGGAAGATATACCACCC	153	107	52	0	205	152	72	110
ATP8B1_TAGTGTGGTGTACCAAGCCA_TGTGTTGAGAGGCATCCCGA	516	603	510	761	2201	1743	704	975
ATP8B2_GTGCCACCATACCATAGCTG_ATGGTGAGGACAAGAACCAA	26	45	28	168	76	156	21	96
ATP8B3_GCAGATGTACTACAAGCCGC_AGAACAGGTTGGACACGCGG	835	949	588	1424	2695	2385	1537	1341
ATP8B4_TAGGCAAACTCACCAAACTG_AATCTGGGAGAGTCAAACTG	469	469	412	1143	2060	1425	761	859
ATP9A_GGAAAGTGTGGGCTTAACCC_CTCCAGGCTCTCGATCACCG	472	510	439	727	1354	1308	631	682
ATP9B_GGCCCGAGACTCATACACGG_GCTGTACAAGGACCTCACCA	747	639	418	1444	1821	1823	830	1055
ATPAF1_AAAGGTCTCCACTAACCCGT_ACTGATCGGAAAGAGACCTA	476	414	175	758	901	616	135	92
ATPAF2_CAAGTACTACACCATGCACC_TCAGAATGTCAGCATCACAC	465	488	91	156	787	656	354	329
ATPSCKMT_GGCTGGCGTTACAAACGGCG_CCCACTACCGATGTCCACAA	340	331	256	396	1729	1367	406	311
ATRAID_GAGCTGAGTAAAGCCACGGA_AACTACTTACATGATGACAG	0	40	42	91	90	1	0	67
ATRIP-TREX1_GGCGCGACCCGTTACCGGAG_CGGCGGAGCTGGTGCGCCTC	2562	2529	1250	7489	6423	4063	2080	2535
ATRIP_GCCGATGAAGAACTGTACAA_ACGTGATGGAGACCCAGCAG	567	634	248	414	560	394	75	136
ATRNL1_ACATGGTCAGCAGTATGCTG_GAGGGTATAAAGCATTGCCA	1096	1488	522	2169	2035	2309	1277	1612
ATRN_TGTTTACGACCATAGGACCA_TGGAGTATATTACACACCCA	226	518	94	237	916	873	301	443
ATRX_TGAAGATCCATCCTCATCAG_TCAGTGTGCAGATTCTACCA	5722	6695	6831	14439	13623	11397	3228	3807
ATR_GCCCAGGTCACCAATTGTGG_GCTACTGCCAGAGTATCCTG	154	136	0	63	12	3	26	52
ATXN10_GAGTGATGAGCCACTCACCA_AGTCTTGCACTGATCCACAA	9	13	12	1	2	1	0	0
ATXN1L_GAAGACGCTACATTAAACGT_AGACCCAATGAACTGCAGCG	303	320	168	529	629	568	623	464
ATXN1_TTGTAAACCAAGCTCCACCG_CAGGTGAGCGTACTGCACGG	1475	1597	1378	3204	4695	3869	1924	1806
ATXN2-AS_TTTGGTAGCAACGGCAACGG_GCGAGACTCGGTGGCCACCG	649	535	482	1312	1370	1520	645	867
ATXN2L_GTACCGCCTACGGATCGCCA_GCTATACCATGTCAGACTCG	139	179	0	148	67	182	4	4
ATXN2_AAAGTACAGAATCCAGTTCG_TAGCAAGGACCAGTCCCTCG	952	1378	791	3474	2783	2185	1312	1646
ATXN3L_TTTCGTGTAGGTATGAACTG_TGTCTGAACAATCTATTGCA	285	453	307	675	1562	1385	685	696
ATXN3_TCAACAGTCCAGAGTATCAG_TGAGGAAGCAGATCTCCGCA	1369	1282	725	3873	3075	2767	1576	1484
ATXN7L1_GAACGTTCCGAAGATGACGT_GGAGTCGCCTCATGGGACGA	1263	1202	1564	2095	1941	1298	571	681
ATXN7L2_GAAGGCCAACTCCCGCAAAG_ATCATCCAATTCACTCTCGG	318	529	77	499	566	642	210	236
ATXN7L3B_GTGCACCGGGCAGTCAAGTG_CAAGCTAGAGGCCATCGCTC	1350	1342	1131	2553	3311	2534	2263	2000
ATXN7L3_CATCGCTCAGGAGATATACG_CTGTAGGGCCACTTACGCCG	14	45	0	1	122	45	60	398
ATXN7_CGGAAGGAATCACTCCGTGA_AATGCCAGTAGCAGTACCAG	617	412	488	806	1607	1207	482	1056
AUH_GAATATGAGCTCCTTGGCCA_AAATTGGCGATTATTCCTGG	663	875	218	281	865	246	178	211
AUNIP_GAAACACACCAAACTACCTG_AGCTTCCTGGATGTCTGCAG	735	759	770	2829	2118	2152	1164	825
AUP1_TGCACTCCGTGTACAACAGG_CCACAGCAGTTCTGAGACCC	796	875	259	939	861	785	281	148
AURKAIP1_ACGTGCTGAAGATCCGCCGG_AGAAGACGCGGTTCCTGCGG	943	886	723	490	761	811	134	258
AURKAP1_GCAGGTAATGGATTCTGACA_GCAGGTAATGGATTCTGACA	483	532	136	193	502	356	92	159
AURKA_CTTCGAATGACAGTAAGACA_GGAGACAGGATGAGGTACAC	884	976	300	400	616	675	519	429
AURKB_GGTCCGGGCCAACTCTCGGA_TGACGAGCAGCGAACAGCCA	2444	2632	786	2148	177	317	79	199
AURKC_AGATGAACAGCGCACAGCCA_TTACAGACGCATCCTCAAGG	255	289	160	876	377	270	201	99
AUTS2_TAGAGGTACTCACTAACGGA_GAAGCGGAGAGAGTCCACCT	0	0	0	2	0	0	0	0
AVEN_GCCTCTGGCTACCGCCGCTG_ACGTTGAGTCGGAGGCAGAG	1142	1421	444	2046	2130	1864	574	762
AVIL_AATGTGGAGACCGTCAACGA_TGAGATCACAGACTTCACCC	1346	1362	715	2218	3058	1914	1497	1331
AVL9_GCTTGAAGTAAACCATACAG_TAATTGGAAGACTCTCTGAG	37	9	1	2	0	0	0	0
AVPI1_GGGTGGCTCACTGACCACCG_TGAGGGCCTCAGCCACACGG	197	196	176	390	396	118	255	169
AVPR1A_GACAGCCGACCGCTACATCG_GCAGGTACCCAAGATGACCA	1064	981	929	1711	1957	2270	900	1111
AVPR1B_CCTTAGCTGCCACCACTCGG_CAGGCCTGAAGAGTCACCAA	306	336	245	956	582	937	451	301
AVPR2_ACACGTGGGCTCCCTCACCG_CGGCTACACCCACCTTCCAG	400	608	742	1621	2364	991	646	1065
AVP_GTTGCAGCAAACGCCGAAGG_CGGGCCCAGCATCTGCTGCG	1039	1273	1482	3539	4184	2990	1855	1765
AWAT1_CATGAGGTACTCCCTAACAA_TGAGCACAACTACCTCATGG	1219	1136	1624	3818	4374	3909	2456	2336
AWAT2_GCCTCACACAGGTAAACCGG_GCAGGATGCTTACCTCGCTG	392	176	328	1407	842	637	341	198
AXDND1_AGTGTGGACTGTGCAGACAG_GGAATATACAGGACCAACGA	348	375	155	993	940	818	820	610
AXIN1_GGAGCCCTGTGACTCGAACG_TCTACTGGAGGAGACCCTCG	338	530	800	1494	2468	1873	1118	1028
AXIN2_GGGAAGAAATTCCATACCGG_AAAGGTGGCGGGTTCCACGG	538	538	1118	1153	1740	1491	644	575
AXL_CCTAGCAGTACATACCACCA_GAACCTGGAGCTGACACCGA	788	729	584	1548	1273	1650	861	1348
AZGP1_GAGACAGGTGGAAGGAATGG_TGAGCCAAGGGCCTGAAACG	938	970	1102	1380	2402	2271	697	803
AZI2_AAGTAGAACTCCTCCAGCTG_CCAGCTCTTGTTCCAAACCA	377	377	481	1210	1013	372	437	586
AZIN1-AS1_GCGGCCGGCCGCCTCGAACA_GCCGGCCGCCTCGAACATGG	27	46	208	550	376	155	32	152
AZIN1_GAGATGCCTACAGTTCTTCA_GGACTTAAATACCATTCCAG	995	947	773	863	2400	1753	829	1321
AZIN2_TGGCTGCCGCAACTACACGT_TCACACCCACCACCTCCACA	937	1165	549	1435	947	1371	737	680
AZU1_TGCCCGCTTCGTGATGACCG_TCAAGGCAGGCACTTCTGCG	36	12	0	602	410	229	256	264
B2M_CAGCCCAAGATAGTTAAGTG_CAGTAAGTCAACTTCAATGT	815	768	952	2299	2855	2834	1307	1772
B3GALNT1_GGATTATGTCACCATAAAGA_TCAGGAGTGACAGCAGCAGG	483	470	290	826	1468	561	385	303
B3GALNT2_CCGCAGCCAGAGGTGCAGCG_CAAGCTGTGGTACAAGCCCG	265	472	606	1752	1086	1100	523	727
B3GALT1_ACTCAAGTACCAGAGAGCGC_AATCTTCCATGATATCATCG	1221	1306	740	2644	2803	2385	1086	1069
B3GALT2_TTCACTGGTTACCTAATGCG_CATCTTCCAAGTGCAAACGG	1320	1456	858	3109	4509	4069	2215	3192
B3GALT4_TGAGGACGTATCGGGCCATG_GTTGCGGTAGGAGTCCTGGA	413	291	293	949	980	1129	329	450
B3GALT5-AS1_GCGGGCCGCGCAGGGCGGCG_GCGGGCCGCGCAGGGCGGCG	262	284	349	879	996	1334	464	872
B3GALT5_CCAGGAGAGCCAGCGACACG_GGCTCTAGAGAATTCCCGGG	106	153	2	0	199	303	71	22
B3GALT6_CGCGGACCAGTCGTACACGT_GCTGGAGAAGCACGCGACGC	159	219	244	698	809	654	519	435
B3GAT1_TGAGGGTGACAAGTTCTCGA_GTAGATGCGCAGCACCAGGA	448	616	243	1252	1035	1111	580	358
B3GAT2_GCTCCGCTTTCTGCACCGGG_GTCAGCGAAGAAGAGCACGC	509	619	300	585	570	432	358	523
B3GAT3_CGATGACAACACCTACAGCC_AGAAGGACCCACCACCACCA	572	990	289	1072	735	1118	530	642
B3GLCT_TAGTCCTTAGGGTAATCCAC_TAGCGCTCTCCCAGAAACAC	211	257	151	478	923	868	465	476
B3GNT10_GGGACCTGGGAGCAACGAAT_GTCCGGGTCTGTATGCGAGG	183	170	82	264	76	154	55	58
B3GNT2_CAACGCAGGGAACCAAACGG_CAAGCAATCCGGGAATCCTG	916	855	936	1374	2059	1609	626	685
B3GNT3_CGCCAGCTTCGTGCTCAACG_GAGGAGGGTGAAAGCGCCGA	350	284	52	245	361	365	216	232
B3GNT4_CCTCCAGTGGGACTTCACTG_ACATGGTCCACATCTCGAGG	738	681	358	1188	597	477	347	134
B3GNT5_TGGATTGGTCGTGTTCATCG_TGTCCTATGAAATGTACCAG	350	560	544	794	2049	1699	974	1225
B3GNT6_ACACCGGGTAAGCGGACCCG_TACCCGGTGTACTGCAGCGG	30	46	19	80	108	156	5	184
B3GNT7_CAACAAATACTACATCCCGG_ATTGGCTGAGCAGTTAGTGG	1074	1030	933	2315	2816	1999	698	1021
B3GNT8_TCGGCCCGAAGCCTCTACCT_TGGCCGTCAAGTCAGAACCA	1151	1008	845	3960	1818	2569	902	1125
B3GNT9_GCAGATGTGTTCGTGAACGT_GCACGCCCAGCAAGAACACG	668	1223	708	2330	3238	2165	1209	815
B3GNTL1_GTATCGCCACCACCCACAGG_GATTCTCCCTCTCCTAGAGG	1118	866	1211	1912	3591	2550	1448	1927
B4GALNT1_CCCGTAGCCGATCATAACGG_TAACCGTTGGGTAGAAGCGG	624	480	274	969	1095	1040	618	815
B4GALNT2_AGGACTCACCTCATAGACGG_AAGGACTCACCTCATAGACG	1253	1267	813	2621	2139	2070	1030	860
B4GALNT3_AACTCACTGCAACTTCCACG_GCAGGTAGCCAAAGATGCGG	47	69	164	39	217	75	14	44
B4GALNT4_CACGGCCAACTTCTTCACGG_GTGCACGTAGGTGAGCCACG	2044	2124	1491	5031	7296	6789	2946	3270
B4GALT1-AS1_CGGAGCTGCAGTCATACTCC_GGCCTCGGGAGGGTGGGCAG	1888	1885	235	524	484	317	47	91
B4GALT1_ATTGCAACGGAAATGTGCCG_CACGTCACTAAACACAAAGC	707	944	812	1924	2132	2316	683	1059
B4GALT2_CGGGCCAAGCTGCTTAACGT_GACCGCAACCTATACCGCTG	624	722	380	1899	1808	1369	677	1003
B4GALT3_TGTTCATAGCAACGGCAACA_ATAGCAACGGCAACATGGCG	157	299	305	462	584	705	156	250
B4GALT4_CGGGTACCAGGTCCACATCG_GGATTCTCTAACAACTACTG	1843	1943	1372	6329	6723	5613	2301	2277
B4GALT5_ATAGACGAAGTACAGCAGCG_TCACACCCTACCTTCCACCG	656	734	670	2719	2561	2339	897	797
B4GALT6_CAGGTAGATGATCCACATCG_TTCCAATGCTCCAGAAGCAG	4340	4462	4068	11640	13289	10126	6383	6143
B4GALT7_CGGGCAGCGCTCATCAACGT_TGACCTGCTCCCTCTCAACG	1422	1626	1322	2904	5395	4500	2722	3112
B4GAT1_CCCAGCGCATAATTAATCCC_CTATGCCCTGGTGATCGATG	413	291	194	237	323	445	124	291
B9D1_GTAGATTCTGGGACAAACAT_TAGATTCTGGGACAAACATG	149	297	206	481	657	510	372	314
B9D2_GAAGCTCCTGTCAGGCGTGC_GCCACCAAAGGTCTTCAAGG	2072	2569	1093	4237	4826	3964	2084	1760
BAALC_GTCCAGCTCTCGTAGTAGCG_CTACTACGAGAGCTGGACCC	0	5	60	0	35	49	3	1
BAAT_GGTCCCATTAATAAGTACCG_CCTAAAGCAAGTCACAGCCA	843	646	449	2804	3389	2588	1908	2155
BABAM1_GTGCGGACCACATATGGCGG_GGCAGCTACAGAGCTCGCGG	629	699	238	1297	1135	955	510	564
BABAM2-AS1_GCACGAGGGAAGTTACACTG_GCACGAGGGAAGTTACACTG	33	42	28	373	252	278	68	175
BABAM2_GAGGTGACAAGTACAGCTTG_TGAGGCGGGAGCTCTCCCGG	496	724	789	2016	1683	1060	380	532
BACE1_TCTGGTATACACCCATCCGG_GCACATACACACCCTTCCGG	1089	1165	538	1019	2281	2945	909	978
BACE2_GCTGGATCTGGGACCAACGG_GAGGACTCACCAGAGATGCG	141	162	113	557	270	166	161	188
BACH1_AACTGACAGAGTCCGTACTG_CTAATCCTGATACCTAACCA	1629	2044	1566	4828	4387	4541	2125	2452
BACH2_GCGCAGCAAGAACCGCATCG_CAGGAGCCAAACAGTGACCG	403	389	452	1630	1701	1492	593	422
BAD_GCTATGGCCGCGAGCTCCGG_CATAGCGCTGTGCTGCCCAG	1139	1246	580	1719	2567	2041	1004	737
BAG1_CCTAGCCGAGTGTGACACAG_TGTATTCCAAGTGCTGACAA	717	882	694	1689	1575	1552	723	969
BAG2_AATCCCTAAAGCATGCCACA_GACATGAGGCAGATCAGTGA	20	73	137	400	203	432	277	416
BAG3_ACAACAGCCGCACCACTACG_GATGCAGCGATTCCGAACTG	472	672	519	1766	927	1702	977	690
BAG4_ACGACCACAAGAAGATGCGT_GTCATGTAGAGATTGCCGGG	2060	2154	1284	4326	4948	3803	1568	1414
BAG5_GTGAGGTGAACAAGGCCCGA_TGTGAGGTGAACAAGGCCCG	842	733	509	1695	1564	1516	1017	1263
BAG6_AAACAACGGCTCATTTACCA_GCCATCACCAGCCGTACCCG	322	436	27	222	286	247	63	15
BAGE2_CAGTAAGATGGCGGCTGGAG_CAGTAAGATGGCGGCTGGAG	31	8	6	23	252	441	189	142
BAGE3_TGTGCAGTGTGCGACAGCCC_GTGTCGGCTCCTGCAGCACA	3286	3919	2724	6231	7399	6548	2802	3302
BAGE4_TGGAGCAGTAAGATGGCGGC_TGGAGCAGTAAGATGGCGGC	196	399	254	1026	601	416	84	137
BAHCC1_GGATCCGGGCGAACTCTACG_AGACTCCATAGGGTGCAGCG	343	381	462	890	846	883	574	545
BAHD1_AGACCTGAGCACTTACAGGG_CATCCGAAAGAGCTACCAGG	46	20	1	0	32	0	0	0
BAIAP2-DT_GCCGAGCAGGGCCGTCGGAG_GGCTGCACCACAGACCGGAG	65	210	110	195	713	482	265	301
BAIAP2L1_ACCCAGTTCAGTTGACACGG_ACACAGGTCTCCTGCCACCG	750	756	357	1337	1249	577	481	507
BAIAP2L2_GCTCGAGTACCGCCACCGAG_GATGGCACTGAAGTAGACCT	256	352	138	247	115	349	106	118
BAIAP2_CCATGGCGATGAAGTTCCGG_GAGCTGGCCAGCGAGAGCCA	2197	2409	1396	5502	4568	3952	1618	1761
BAIAP3_TCACCCGGACAGGTATGTTG_CAAGTGCATCCAGGTCACCG	1388	1280	1919	3533	3624	2759	1104	1390
BAK1_ACGGCAGCTCGCCATCATCG_CCTGCTCCTACAGCACCATG	304	511	170	694	739	1177	514	860
BAMBI_TATAACCAGTGGCTACACAG_AGATTTACACATATAACCAG	0	1	0	1	76	65	1	0
BANF1_GCTTCGGATGCCTTCGAGAG_GTCCCGGGACTGCTTGGCGT	3165	4053	399	1172	786	681	349	463
BANF2_TTTCTCCAATGGGTTCGGAG_AATGAGCCACCTCTGAAACT	740	980	612	2534	2962	2323	1193	1078
BANK1_ATGCGCGACTACCCACCTGG_TAAGTACTACCCAACAGCAA	459	426	448	824	1234	1334	620	687
BANP_GCGTCGGCAGAACACCATTG_TGGCGGTCAAGAGCTTCTCG	1996	1898	787	1972	1315	1316	568	367
BAP1_CACGGACGTATCATCCACCA_TCGCATGAAGGACTTCACCA	1527	1585	304	649	586	656	64	277
BARD1_ATGTCCAGTGTGTTACACCC_TCACATCCTCCTAAACACAC	2588	2454	1174	4150	2048	2197	736	933
BARHL1_CGTGTCGGTGAGGTTGAGCG_ACAGGTAGAGCGCCGCGCCG	924	1047	1312	3173	2805	1649	1411	1456
BARHL2_TGTTCGGAGATTGATACCGT_GCTACCAGATGCGGCTCCGG	491	422	204	699	2820	2253	1477	1053
BARX1-DT_GACAGCGAGCTGAACCGCGG_GGAGACAGCGAGCTGAACCG	247	291	191	563	734	496	483	242
BARX1_GCAGAAGTACCTTTCCACGC_AGACGTGGTACCAGAATCGG	104	55	57	275	92	163	93	135
BARX2_AAGATGGTGCGACTCCGGCG_GATCGACGAGATCCTCTCCA	177	123	330	127	432	206	98	100
BASP1-AS1_GTGCGACGGAGCCCTCACAG_GAGGAGCTGCGGGTGACGGG	116	27	28	192	19	153	9	1
BASP1_AAGCCCGACCAGGACGCCGA_GAAGCCCGACCAGGACGCCG	330	228	489	284	711	455	198	397
BATF2_GAGGTTCAGCAACCACAGCG_AGCTGGGTAACAGGAACCCG	16	1	2	1	1	1	3	0
BATF3_GGAGCTGAAGCACCTGACAG_GAAGGCTGACAAGCTCCATG	386	265	375	1071	500	457	116	304
BATF_CCGCCCAGAAGAGCCGACAG_GGAACTGAAGTACTTCACGT	378	245	346	332	494	695	343	405
BAX_CGAGTGTCTCAAGCGCATCG_TCTGACGGCAACTTCAACTG	132	242	130	918	496	425	147	463
BAZ1A_TGTGAGACAGAAGCCGCCCG_CAGTGCATAAGCCAAATCGG	0	1	0	1	1	0	0	0
BAZ1B_AGTATGTCATGAGGATCCGG_TCAGGAGGCCTTCCGCACCC	1712	2067	1590	3745	4640	3404	1939	2033
BAZ2A_TTAGTACCTGAGCCGCAACG_ACGGTACCCAGAGTCCCATG	842	849	458	1524	2024	1632	652	615
BAZ2B_TGGGAAGGCACTCGACACTG_GCTAAGTGAAGCAACTCCAG	291	236	115	535	327	153	37	6
BBC3_AGGCCGCAGGACACTGCCGA_CTAATTGGGCTCCATCTCGG	2024	2771	2284	6822	6501	5586	2111	3052
BBIP1_AGATGCCTGAAGACAATCGG_GATGCCTGAAGACAATCGGA	0	0	4	10	5	3	1	12
BBOF1_TTAGCACCGACTAGAACAAG_CAACCTGGCCTCCCAAAGGG	823	1230	818	2850	1752	1753	704	902
BBOX1_TGTCTCTCAACCATACAGCT_ACTCTTCCTCATCATACCAG	1148	1617	1027	2258	5229	3752	2117	2574
BBS10_GCTGAGAAGCACCTCGCCAG_TGTTCAATGAGACCATGCAC	730	908	539	2080	2632	2639	742	971
BBS12_AAGACAGCTCAGAAGAACTG_TTACACCAAAGATTGAGGCG	142	149	129	252	358	276	57	58
BBS1_TCATGGAGCAACATGAGCCC_GCTGGAGCTAAGTGAAATGG	377	333	442	854	1968	955	515	480
BBS2_GAATGCTGGGATGTACCACG_GGTAGAGGGAGATTACCGGA	394	570	712	2174	2384	1555	776	1541
BBS4_GCTGGAGGGAGACTTGGACA_AGAGCTTGATTAGAGCCCAG	808	934	685	1194	2849	2665	1412	1140
BBS5_GATTCCATTGAAGACACCAA_AATCTTGGAAACTCACTGCG	153	157	336	234	514	532	333	342
BBS7_TGGGAGAGATGACGGAATGG_GGAGTGAAAGAGGTTTGATG	26	1	18	0	216	175	15	92
BBS9_GTTAGATGGAACCTACAAGC_ACTTGCAGTGTTCATACCTG	67	88	71	34	77	119	61	0
BBX_ACATGCTCTTGGCACACCAG_GCCATTCCAAAGTTAAGCTG	1227	1145	728	1226	2432	1714	1147	1188
BCAM_CAGAGTGGAGGATTACGACG_GGTGAGGGAGAGCAGGCCCG	6	23	11	4	0	26	11	26
BCAN_GGTACGCAGGCAGTGCCACG_GGCGGCATAGAGCTGCTCCG	358	236	9	554	693	690	389	234
BCAP29_GCTGGTGGAGCTCTTCTCAA_CTTCTCAATGGTATGAACTG	481	622	469	1357	1308	1437	664	788
BCAP31_GAACCTCCAGAACAATCCCG_GGCGGCCAAGAAGTACATGG	214	319	455	697	1085	871	522	401
BCAR1_GGACAGCCTTACCTTTGCCG_ACTGCGTGGTGGTTGGACGG	1847	1652	479	2309	3448	2783	951	1472
BCAR3_TCTGAGTAAGATCATCCAGG_TCATCACAGGACCTTATGGG	38	19	17	196	368	154	262	379
BCAS1_TGAGAGCTGGACACTTCCGG_CAAACAGTGGACCTCAACGA	69	36	0	203	415	151	11	213
BCAS2_CACCGCTTCCCGCACACCAG_TCACCGCTTCCCGCACACCA	1593	1701	238	1338	1264	1045	490	860
BCAS3_GGGTGGTTTGCATTAAACGG_TCTCCTGCAAGACTACGACA	881	736	685	2834	2697	1777	1229	1163
BCAS4_GTGTCCAACCATCTTGACGA_GAGGTGGAGGAGACCATCGA	493	446	503	311	1196	907	617	646
BCAT1_GTTTCAGCCAAACCTCAACA_AGTGCAAAGCTGATGAGCCA	306	390	486	783	1349	928	583	945
BCAT2_CAACAGGAGGCACTCAAGCG_CAGGATAACACCATTCAGCG	529	659	316	1306	2166	1557	867	709
BCCIP_TACATGGGCAGAGCGATCTG_ATGGGCAGAGCGATCTGTGG	334	259	152	184	350	375	82	109
BCDIN3D-AS1_GTGGCAGTACAGAGTCGGAG_GGCCGGATCCGCCAGGTCCA	417	324	285	1400	1107	1249	590	762
BCDIN3D_GATTGTGCAGATCTTGACCC_GAGCTGTCGAAGCAGCTCCG	1398	1268	1276	4055	5616	4090	1842	1761
BCHE_GTAGATCCATAGTGAAACGG_TTGAATCGAAGTCTACCAAG	996	1027	965	3074	4858	3399	2344	2955
BCKDHA_ATCGCCGCGATACTGCTCAG_TTGACATGATGCCATACCCG	207	208	145	892	444	653	94	387
BCKDHB_GCGACTGCTAATCAGTCACG_TTGGCCAAAGATCCTACTGC	599	905	438	1366	1397	646	420	490
BCKDK_GCTAGGATCTCAGACCGTGG_GCCAGCGTAGAGCATCATGG	689	866	424	540	1040	1191	736	877
BCL10_TCGCCGAATAGATTCAACAA_AACTACACTTCCCAGACCTG	205	338	105	298	97	54	52	33
BCL11A_TGAAGGGATACCAACCCGCG_ACAGATGATGAACCAGACCA	720	586	590	1301	2777	1514	1137	1203
BCL11B_GCGACGGGTCGCTCTCGTGG_CCGCCATGGACTTCTCGCGG	732	864	193	849	665	692	101	139
BCL2A1_CTTATAGGTATCCACATCCG_TCTACGACAGCAAATTGCCC	947	951	493	3182	2000	2334	912	1367
BCL2L10_CCAGCTCGAAGCGGTTCCCG_TCAGCGCCACCAGCTCGAAG	1137	1401	819	2049	2627	3068	1665	2204
BCL2L11_TCCCTACAGACAGAGCCACA_AATCCTGAAGGCAATCACGG	585	477	590	373	1013	693	297	317
BCL2L12_CAGGCTCTAAACCATAGCAG_AGAAGGAAGCCATACTGCGG	132	194	78	95	325	138	165	107
BCL2L13_ACTCTGCCGAATAGTCCTCC_GTTTGGCGTGACATACCTGG	605	464	479	1347	2057	2493	909	650
BCL2L14_AGTGAGAAGGCCATAAACCT_AAGATTCGCACAGCCAGCAG	308	303	115	668	396	362	141	174
BCL2L15_ACTGGTCACCCAACATCCGA_CTACTTCATCTACACAGCAT	291	400	674	947	1869	1361	582	646
BCL2L1_GCCAGTGGCTCCATTCACCG_TCATGCCCGTCAGGAACCAG	2473	2440	1634	5925	6955	6094	2914	3440
BCL2L2-PABPN1_AGCCCAACAACGCTTCACCC_GCTAAAGGAGCTACAGAACG	24	53	12	311	47	17	85	5
BCL2L2_GGAGTTCACAGCTCTATACG_AAGGAGATGGAACCACTGGT	761	985	544	1212	1768	2033	1006	1229
BCL2_ACATCTCGGCGAAGTCGCGG_ACCTGGATCCAGGATAACGG	11	8	2	4	5	6	2	2
BCL3_CGGTGCCGACATCGACGCAG_GAGCGGCCGTCTGGCCATGG	8734	8722	10842	26782	33392	29913	13173	14539
BCL6B_GCACGTGCTGATCCACACCG_AGTCATCGTACAGTGCACAC	1462	1703	710	3417	4686	3450	2276	1543
BCL6_GGATAAGCACATGGGCACGG_AGATCCTGAGATCAACCCTG	815	655	693	1810	2489	2072	1423	941
BCL7A_GTTCATCGAATGTTCCATCG_GAGAAGAAATGGGTGACCGT	19	2	0	0	0	0	0	0
BCL7B_ACACACCTCCGACTTCCGCA_AAGCTGATAGACGTCAGACA	1259	1301	1149	2781	3194	2337	1015	1291
BCL7C_TCCCGTGGCCGGGAACGTCG_TGGGCCGGACATTTGTCCGG	14	61	10	1	210	85	43	21
BCL9L_AGTACTACGAAGAGAAACGG_ACACAGCGCCGCTTACTCCG	1150	1086	911	1652	2334	1597	890	782
BCL9_GAGATGCTGAAATTACGCCC_ATTCCAGTAACCCTAAAGTG	328	514	420	761	1417	1228	641	923
BCLAF1_GGCGATCAATGTCATGCCGA_GAAGCATACCCGTTTAGCAG	1046	1076	627	1017	1078	815	273	269
BCLAF3_ACAAGCAAAGACATTCACAC_AACATGGACAGAGTAAACCA	317	307	721	707	1411	1162	538	437
BCO1_TTGTGAGCATAATTGACCCG_GTGGAGTCCAATCCCAACCA	1017	1297	1417	3546	3657	3014	1472	1684
BCO2_TGAAACCGCGTATTACACTG_AGTGCTGTGAAACAGGCTGA	483	543	449	1323	1224	1192	743	767
BCORL1_TCGCATGTGTGGCATCAACG_TCTACAGCACCGCTCTACAG	80	6	61	312	103	82	77	27
BCOR_GAATCCCTTGAACCACAACG_ACTGGGCGATACCACAGCAG	371	561	555	1920	2646	2163	1762	1786
BCR_GAAGCCCACCGGGTCCACCA_AGCTGAGCCAAACTGGAACG	270	167	434	496	1083	1119	356	622
BCS1L_GGATGGTGTGGCTTCCACCG_GGTTGAGTCGGTCATCAGAG	416	462	274	199	274	688	101	52
BDH1_AGATGCCGGCATTGTTAACG_TCGGACTTATGCCAGTGCGG	21	0	1	1	1	1	1	0
BDH2_TCCTGACGGCCGCTGCTCAG_GTGGTGGTCTTACTTTAGGA	197	341	88	502	402	348	115	113
BDKRB1_CCTCTGCCGTGTCATCAACG_AAGAAGACGATCGCAGCCAG	382	501	321	557	1436	1622	569	456
BDKRB2_CGGTGGCAGAGATCTACCTG_CCAGCACGAACAGCACCCAG	2289	2423	3054	5990	10364	6963	4413	5038
BDNF-AS_GTGCAGCCGAGGCTCGGCGG_GCCAGGCACAGAGACAACGG	138	193	170	324	304	138	208	40
BDNF_TTGACTACTGAGCATCACCC_ATGAAAGAAGCAAACATCCG	62	61	122	125	145	88	42	17
BDP1_AAGACTAGACACCTCACCAA_GGAGACTCCCGTCCACGCTG	1030	1022	198	1526	1202	970	604	572
BEAN1_TGTACCCAGATTCTCCACCA_GTACAGCTCCCTGAGCACCG	1986	2504	819	3796	5750	5344	2713	2676
BECN1_TCTTCGGCTGAGGTTCTCCA_GATCCAGGAGCTGGAAGACG	1992	1956	1272	3146	3050	1842	649	780
BECN2_AGTTATTGATGACGCCCAAG_GTCGGTGCATTCTTCACACA	151	162	249	597	938	708	290	404
BEGAIN_ACTACCTGGAGATCGAGCTG_GGAGGACAAGCTGTACCGCA	146	429	46	591	624	580	145	457
BEND2_AATAAGATTAGTGCTCTCCG_CAGAGTAATTCACCACACCA	625	596	1010	2216	3309	2147	1428	1349
BEND3_CGTGGAAGCCGTCTACCCGG_TGAACAGTACAGCTGCTACG	1194	1499	835	2317	2999	2199	1399	1154
BEND4_GGAAGGATGCAGTACCTCGG_TGGGCCATACCTGACGACAG	1184	834	1350	2878	3389	3025	1539	2096
BEND5_AGCTCCGTGACCTTAACCGG_GTTACGGAGCACTTTCAGTG	68	114	94	495	826	536	89	73
BEND6_GGCCACTCACAGCCTGACAG_GCCTGGTGAAAGCTCCAGTG	149	267	124	291	644	266	148	332
BEND7_TAGAACGCGGCTCTCCTCCG_CAATGCCGAATCCTAGAACG	19	6	3	1	20	10	3	0
BEST1_TGTCCGGCTCCATCCGAGGC_GGATGGAGCCGGACATGTAC	167	205	155	782	699	429	202	255
BEST2_GGTTACCTGCGTGTACACGA_TTGGACCGCACCAAGCACGA	1028	1042	638	1429	1866	1777	1091	986
BEST3_GATTCCGCTGGTTTACACCC_TAGTACCTGCTTCAACCACG	1140	1295	1130	3985	6096	4714	2650	2310
BEST4_GCAGAGGTACGTGTATGCTC_GGTTGGTGAACCAGACGCAG	442	405	182	786	1749	1287	550	981
BET1L_TGCATCCCTATCGATGTCCA_AGACCGGGAGAACAAGCGAA	75	94	3	484	323	149	115	152
BET1_TTTACCTAGAAATCCAGTTG_ACTATGGCTATGCTAATAGT	141	153	37	296	665	455	170	175
BEX1_GTGTGCCTAGAGGAAATCGT_GCATAGGCTTGGAGAACCAC	207	163	85	797	951	601	109	262
BEX2_GTGTGCCTAGAGGAAACCGT_GCATAGGCTTGGAGAGCCAC	20	23	24	100	279	162	161	226
BEX3_CAGCCTGCAGGAAATCGACG_TTGTCTGCGTATCCTTATGG	905	681	642	2000	3148	2366	1105	1869
BEX4_CTGGAGGAAATATCAGGCGG_AGCCTGGAGGAAATATCAGG	183	216	96	252	294	181	51	69
BEX5_ATTCACCACCTCCTAAAGCG_TGATATGGAACGGTTCATGG	1408	1559	1269	2477	4481	4587	1735	2179
BFAR_GCTGTGCCCACAGTTCAAGG_GGCTGTGGCCAAATGGACGG	0	10	0	1	50	0	7	1
BFSP1_GCAGTACGAGCACGCCGACG_GCTGGAGCGCCAGGGCACCG	37	54	0	325	127	142	42	0
BFSP2_GCTCAGGGAAATCCGAGCGG_AGGAGCTGGAAACACAACTG	0	0	7	48	121	120	127	50
BGLAP_GCAGAGTCCAGCAAAGGTGC_CTGGCCAGCGATGCAAAGTG	2298	2061	1490	5930	6283	4732	2296	2630
BGN_GTGGATGCGGAGCTCCACCA_TGGGCGGGATCTCCACCAGG	402	650	1177	2442	3228	2513	1567	1444
BHLHA15_GCGGCTGGAGAGCAACGAGA_GTGACAGCAGCATCCAGCGG	992	1428	969	2833	2680	2477	1049	1328
BHLHA9_GCGCATCCTAGACTACAACG_GCGCTGCGGCACGACCTGGG	145	206	169	477	245	373	149	444
BHLHB9_ACGTCAAATCAGGATCAGGG_GAGGCCAGAACAATATATGA	1127	1146	638	1687	3927	2112	1309	1162
BHLHE22_GAAGAGGTCGTCCTCGCCGG_CTAGTCGCCTACCTCAACCA	705	533	727	1087	2022	1862	1224	1249
BHLHE23_ACTAAGCCACGGCTACGCGG_GCGTACCTGGCACTAAGCCA	423	383	627	1031	1553	825	550	954
BHLHE40_TGGAGCACGGAGACCTACCA_GGCCAAGCACGAGAACACTC	1173	1335	1088	3298	3898	3101	1724	2022
BHLHE41_TTGATCAGCTGGACACACCG_GGTGTCCGTGTCGTTCTCGG	3599	4321	3570	9128	13810	10671	6375	6468
BHMG1_GGAGGTACTGAATGTACTGC_GGGACCCAGTGAATTAGCTC	12	51	1	4	41	34	0	17
BHMT2_GCGGCAGTTCACGCCAACGA_CCTCACAGCACATTCTCCGG	1551	1588	1059	3068	2603	2374	1335	1563
BHMT_GATAGCATCCGGTAAACCTG_TCAGGAGTGTGGTAAGCCAA	56	101	232	0	173	253	11	16
BICC1_GTTTGCTGAAGAGCTCAGGG_ACAGTTCCCGACCTTCAGTG	1605	1664	1665	3498	3769	4834	1788	2621
BICD1_TACCTGGTTCTGCTTCAACG_AAGCCTTGAGAAGACCACCA	919	768	1094	1837	2981	2534	1158	1091
BICD2_TGAGCTGCTCCATCTCGCTG_GTCAATGGCTTTGAGCACGG	883	1097	448	1042	2199	1912	843	915
BICDL1_TGAGAGACAACTCTCCATGC_GGAGCTGACAGACAAGCTCG	993	1171	958	3801	3177	2476	1141	1212
BICDL2_CAACGAGGCAGCCGACACGT_CAGACTGCAGACCACCCACG	300	520	333	679	401	426	231	142
BICRAL_GCTGCGAAACAGCTAACGAA_AGCAGCACCACGTACAACAA	174	142	144	317	322	474	88	186
BICRA_TGTGCGATGCAGGATCACGT_GCCCGGAGAAGATCGTCCTG	204	157	86	282	413	353	42	158
BID_CAGGAACACCAGCCGGTCGG_GCTCAGGAACACCAGCCGGT	2649	2993	1395	2103	2720	2608	1014	1507
BIK_CGTAGATGAAAGCCAGACCC_TTTCATCTACGACCAGACTG	500	368	196	442	778	794	311	167
BIN1_GAAGAAGCTCACCCGCGCGC_TGTTGACGTAGAAACCTACG	1010	1197	831	2121	2885	1842	678	808
BIN2_GCTGAACCACAATCTCTACG_CAGTGCCCGACACCACCTGG	295	232	293	433	490	311	461	63
BIN3_AAGAGCACCGACGCAGACCT_TCACCTACCCAGGTCTGCGT	1923	1512	1514	3216	6901	5636	3226	3955
BIRC2_ATGCTATGTCAGAACACCGG_TGTCATGATGAATACACCTG	743	742	465	2166	1963	1799	1023	969
BIRC3_AGAGTGGCTTGCTTTGCCTG_CAGAGAGTTTCTGAATACAG	456	372	327	682	1060	995	653	408
BIRC5_GGGCAGTCTCACCCGCTCCG_CAAGTCTGGCTCGTTCTCAG	2119	2511	128	913	809	551	245	241
BIRC6_GGGACCATCAAAGTCATCGA_GGTAAAGTCCTCCTTACCAG	1206	1076	771	1267	2789	1862	723	836
BIRC7_GCCGCACGGCACAAAGACGA_AGTGCCAAGTGCCTGCACCG	744	657	622	1019	1398	1272	530	453
BISPR_GGGCCCACAAACCCTGGTAG_GGGCCCACAAACCCTGGTAG	445	708	294	1375	1364	1161	810	901
BIVM-ERCC5_ACGTAGCCAGCACTAATGAG_TTAGACATAGTGACGCACCT	576	842	767	1783	1794	1525	1055	1131
BIVM_GCCCTGTCAAAGTTAACCCG_GATATCCGGCACTTAGAGAG	44	106	44	153	344	276	209	149
BLCAP_TGCAAGGCTTCCGTTCCAGG_GGACGGGCAGCAGCCACTGG	383	397	259	768	776	678	395	375
BLID_GAACCCAAGAGCGCCTCCAG_TCTGAGTGTGTGCTCTACAC	581	619	600	1377	1689	1483	780	425
BLK_GCTGGTCCGACTCTACGCAG_ACTAGAATAGTGCTGCACCA	515	506	295	756	1765	977	780	516
BLMH_TCCACCAGAGACATTCACCT_CTGCGGAACCTGGTACACAG	183	161	137	793	188	64	66	45
BLM_CGTGCAACAACTTACACCTG_GGAACGAACTGCTTCAGCAG	712	1463	777	1943	836	1053	277	438
BLNK_ATACCTGCTGAACGCCACCG_AAGACAATCGATCAAGCCAG	1898	1853	1815	4517	5905	3337	1937	2449
BLOC1S1-RDH5_CCTCGAAGCCTGAGATCCAC_CCTCGAAGCCTGAGATCCAC	1336	1248	896	2589	3588	2939	958	1358
BLOC1S1_TGGTGGATCACCTCAATGTG_AATGGTGGAGAACTTCAACC	1017	1000	518	1475	1600	1390	414	674
BLOC1S2_CAGGAGCTTATAGTCTTCAC_GAGCTTATAGTCTTCACTGG	1646	1760	1817	2875	4155	2629	1482	1588
BLOC1S3_GCGGTAGACACCGCTCACGG_GGAGCCGGAGCCGGAACCGA	201	342	234	903	384	475	250	265
BLOC1S4_GTAGATGCGCCGCATCTCGG_TTCGGTCCGAAACAGGACGG	818	809	738	1810	3109	2058	1297	1297
BLOC1S5-TXNDC5_CTACACGGCAGGCGCCTTTC_AGGGCGGATGCTGCTAGAAT	373	409	288	1821	760	836	700	399
BLOC1S5_CAGTCTGTAGACTCCAACAG_AGTCTGTAGACTCCAACAGA	994	1071	774	2980	3097	2477	1263	1185
BLOC1S6_GTGTGTCTAACAATACAACT_TAGCTTACGTGAGTTCCTGG	68	104	160	101	594	432	252	384
BLVRA_GCATGTTGAACTCTTGATGG_GCCCGAGAGGAAGTTTGGCG	1627	1741	1680	2810	4377	3421	1422	1959
BLVRB_GTGTCCGTCGTACTCATCGG_CCCACGACAGTGATGTCCGA	594	669	538	592	1346	952	333	302
BLZF1_AAAGGGCAATCAGTTCTCCC_CCAGCTCCGTGTACAGACAG	643	780	376	1889	2426	1950	1033	1135
BMERB1_CCCACCTAGCAAGCCCACGG_GCTGGACATCATCTCCATGG	21	13	0	0	1	1	0	28
BMF_GGATGATGTGTTCCAACCAG_GCAGTGGCAACATCAAGCAG	577	612	798	2446	2338	1564	832	1078
BMI1_GATTGATGTCATGTATGAGG_AGACAAAGAGAAATCTAAGG	249	170	257	446	401	1074	197	396
BMP10_AGGGATCGTATGATATACGA_GGACCCACCAGAGTACATGT	830	929	297	1009	1978	1424	624	716
BMP15_TGTCTCCGAGTACTACGCGA_TTTCCTCTCAGACCAAACCG	68	36	163	1	245	240	103	132
BMP1_GTGCAAGTACGACTTCGTGG_TCTCACGAACGATGGAAACG	2590	2771	2042	5207	6888	5262	2760	3381
BMP2K_TTCCACCGTGAGTACGCACG_GTAACGAGAATTGTCTGGGA	2863	3236	1590	4784	5859	4626	2368	2524
BMP2_AGTCCACCGCATCACAGCGG_TGAGGTGATAAACTCCTCCG	852	703	901	2344	2367	2191	786	1035
BMP3_GAGGAAGAAGCGCTCTACTG_GCAGAACAACGAGCTTCCTG	717	783	749	2135	3462	2997	1628	1515
BMP4_GTGAGGAGCTTCCACCACGA_GAAGAGACTGACCTTCGTGG	2335	2520	936	4144	4188	3739	1715	2289
BMP5_AGAGTCGGAGTACTCAGTAA_CCAGAGTCTGAACTATAGCG	343	418	236	911	1506	1216	376	524
BMP6_CCTGTCCGCCGACAACGACG_GTACCGGCGGCTCAAGACGC	375	426	244	631	1528	1241	780	867
BMP7_GCCGCGGATTGACCACCCAG_GGACCTGTACAACGCCATGG	826	907	748	2051	2717	1980	1125	1156
BMP8A_CATGCAGGAGTCCAGCGGGA_GTCCCTGCAGATGACGTCCG	615	693	137	1877	996	851	359	689
BMP8B_GGACTGCGTCTGGCATCATC_CATGCAGGAGTCCAGTGGGA	2074	2288	1971	6283	7911	5430	2922	3741
BMPER_TGTGTTCCAAACATACCTGT_GGTATGTGACTAAGGTGCTG	1	0	0	0	47	0	0	0
BMPR1A_GTCGTTGTATCACAGGAGGT_CAACTGGACAGGTTTCATAG	1523	1849	1213	3940	4786	4680	1627	1996
BMPR1B-DT_GCCCGCGCACAAAGCCGAGG_GACCTGCGAGCGGAGGGATG	219	320	314	1	704	387	217	50
BMPR1B_AGGCAACCAGAAGTGACCAC_GCTAGGAGATGTGTATCAGG	441	491	626	835	1091	1191	669	667
BMPR2_CTTCACACAGAATTACCACG_AGATAATGCAGCCATAAGCG	884	807	895	1094	3247	2391	1477	1985
BMS1_AATGCCCAGAATCGAAAGTG_AAGCCTTCTCAAGTGAGCAG	0	0	0	0	1	0	0	0
BMT2_TTGGTTAGTAGGAACTACCC_GTGGACGCTCTTCACCACAC	216	430	415	1248	1508	869	466	389
BMX_GCTGCTTGCTGAATTACCTG_GGGAAGACTTCCCTGACTGG	866	869	923	3244	3511	2921	1287	1926
BNC1_TGGAATCCTCTCCTGAACCA_ACTCAATTACTGATTCACGA	0	0	0	0	3	78	0	1
BNC2_GAACGACTACGGCTGAACCA_TTTGGAGGCAACCCTAGCAG	736	820	630	1684	1972	2184	861	865
BNIP1_GAGGACCGTAGCAAGAAACA_GCAGGTCCAGCAGAGCGAGG	605	704	148	1153	190	340	96	100
BNIP2_TCCAGACATTAGCCTGACAC_GGATTGGAGAACAGGACCAC	253	163	12	23	62	143	108	16
BNIP3L_CTACCCATGAACAGCAGCAA_CATGTGAGAACTCACTTGGG	24	48	101	429	301	36	37	55
BNIP3_GCTGAAGTGCAGTTCTACCC_TTCAGCAATAATGGGAACGG	643	864	499	970	2246	1579	744	729
BNIP5_ACGACTCCGAGCCTTTCCCG_CGATGGCCGCTGACACACAG	1	0	0	0	1	0	0	1
BNIPL_TGTAGCATGGACAACCACCA_CAGCATTGAGGCCATCACCG	621	477	476	1074	675	1269	346	494
BOC_AATCCAGGTCACGTACACTG_ATTCCTCAGCCACAGCACGG	929	1073	901	1370	1867	1630	581	712
BOD1L1_AGAGTGCAGTCACCAGCACG_GGTTCAGAAGATAGCAGCGA	1267	1509	534	2063	2259	1346	404	749
BOD1L2_TCAGCTCATCGCTATCATCG_AGAGTGTGGTTCAGTCAGGG	2308	2262	2203	7248	6207	6218	3048	3375
BOD1_GCAGCTCATCGCTCTCATCG_AGCTACCTTGGTGTCCACGT	94	61	1	129	156	95	6	11
BOK-AS1_CTGGGTGAGTGCGCCCTGGT_CACCTCCATGGCGGCGACGC	46	27	205	796	99	43	4	0
BOK_AGGAACGCATCGGTCACCAC_GCCCAGCGTCTACCGCAACG	1020	1118	1492	3047	3596	3246	909	1222
BOLA1_CAGTGAGACTCACTTCCGCG_TGCGAAGCTCTAGCACCTCG	1388	1477	1352	5011	3725	3259	1726	1696
BOLA2-SMG1P6_GACGTACGCCTTAGTAAGGG_GCTGGAACGGCAGCCCAGCA	182	98	161	765	554	128	114	62
BOLA2B_TCTGTCGCTCACGTGCCCAC_TCTGTCGCTCACGTGCCCAC	1315	1618	820	2204	1935	1892	659	983
BOLA2_GTTGACGTACGCCTTAGTAA_TTCGGCGCTGAGTTCCATGG	547	350	177	147	843	700	167	320
BOLA3-AS1_GGGCCTTGGGAAGGTCGACT_GAGTCAAGGCGTGGGTGCGA	65	67	33	173	139	253	116	212
BOLA3_GGCAGCTTCCACTTCACCAT_TCTGAGTGGCAAACATCCGA	1819	1668	1103	2709	2416	2469	990	1036
BOLL_GGTGGGACCGAAGTTACCTC_GGGCTGAGCTACCATCACAG	569	588	370	1738	1270	1645	1034	937
BOP1_GGCTGTCGACTTCTTCAGCG_GCAGGACATCCGGAACACGG	807	910	265	412	695	811	267	297
BORA_TATTCCAGCAGCATCCATGG_GATGTTTGAACACCACTGTG	36	36	71	1	112	41	36	1
BORCS5_CGATGCCCATCTGTATGCGG_GCTCAACAGCATGCTGCCCG	1467	1446	909	2457	2535	2287	804	784
BORCS6_TCGACGGCAGTCCCTCCCGG_GAGGAAGAGACCGAGAACGT	268	126	26	67	291	232	313	605
BORCS7-ASMT_GTCCAGGCAAACATCTCTGG_GTTCAGAATCGGAAAGCCTG	290	291	73	341	628	466	306	449
BORCS7_GAACGCCAGAGTCTCAAGCG_AGGTCAGGCAGCTCGAAACA	524	688	429	1238	1526	917	385	633
BORCS8-MEF2B_TCTGACCTCCGCCCTTCCGT_ACTGTCCCATGCTCACCTGG	2986	3032	622	1346	1461	905	464	605
BORCS8_CCTGGCCAACGAGCCATCCG_TACAGGCAGACATGCAGCGT	99	209	86	477	201	229	258	165
BPGM_ATTGCTCCCGAAGTATTACG_GATCAGAAACTCAACAGCGA	431	412	447	853	1310	856	217	336
BPHL_ATGAAGTCGGCATGAAACCG_GTGGTCGCCTGGGATCCTCG	39	124	1	243	352	428	63	8
BPIFA1_AACAGACTTGCACCGACCAG_TGTCCAGAAGACCTTGAATG	427	510	155	1680	1275	831	380	711
BPIFA2_TGTCACCGCGAATGTCACTG_ACTGGCGCATTCTCCCAGGA	156	262	325	83	947	683	249	413
BPIFA3_AGGGCAAGGCCAGCAACCCG_CAGAGACAACAAATCCACCC	19	99	1	2	4	1	0	1
BPIFB1_GGAGTTCCACATGACGACTG_ATTGAAGGAAGCCTCGATCA	1773	1565	1201	3930	5894	3870	2445	2466
BPIFB2_CAGGGATGTCCAGCTCACGG_GATGAGCCGGCCCAGAGCAG	365	275	311	432	389	439	136	78
BPIFB3_TCGGTCACAGCTGTGAACCG_GACAAGGATGAACTCGGCAA	291	204	142	540	133	508	88	89
BPIFB4_TATTGGACTTACAATCCACG_GCACTGTGCAAGGCATCACG	174	148	41	56	137	121	57	53
BPIFB6_GGCATGGACATCATGAACCG_CCAGGGATGAAACCTATCAA	472	530	146	714	858	879	720	418
BPIFC_ACAACCAGGCAATTTCACCC_TACGAAGTCCATGGAAACGA	793	986	652	1456	3410	2628	1862	2167
BPI_GGTGGCACCTCCAGCAACCA_AGAGGCCCAGGTATACCATG	224	262	284	351	371	557	302	257
BPNT1_GGAACCAAGGAATATACCGA_GTACCTTCTCCACAATACCC	1466	1515	762	2816	4173	3839	2181	2222
BPTF_CAAATCGGAGAAGTCCAACG_GCCTTCGATCAAGTGCACTG	25	19	0	1	0	1	0	6
BPY2C_TCCTAGGTGCTGCTTACAGA_GTGATGTTAATATTCTGCAT	2108	2291	2454	6628	10455	8406	5026	6080
BPY2_TATTATGTGAAACTGTACCC_GTATCACTGGCTCAGTGTCG	352	422	532	754	1872	1846	920	970
BRAF_GAACTTCTGTACTACAACGC_TCTTCCTGCCCAACAAACAG	1197	1454	1615	4820	5600	5537	2372	3122
BRAP_ACTCACCAACGAGCTCAAAG_GCGGCCACATAGGATGTGGA	1418	1512	552	1857	644	487	171	244
BRAT1_CCGTCGGAAGAACTGAACAC_GACGGCAGACGATGCCACGA	373	536	138	1655	1271	908	356	553
BRCA1_AGAAACCTACAACTCATGGA_GTCAATGGAAGAAACCACCA	609	488	52	472	129	370	266	120
BRCA2_AAAGACCCTAAAGTACAGAG_AGCACAGTAGAACTAAGGGT	229	343	181	173	185	230	93	63
BRCC3_AGGAGCAGGATGCGTATAGG_ATGCGTATAGGAGGATCCAC	583	838	961	1962	2431	1941	843	743
BRD1_CACCGTGTTCTATAGAGCCG_GGGCTGCGCAAATATCCTGG	76	139	209	177	289	178	33	133
BRD2_TTAGGCTCAAGACTCCCAGG_ACAGTGGTAGGTATCTCAGG	231	296	115	382	471	361	188	83
BRD3OS_CTGAAGGCTACGCCCGCCTC_AGTTGGAGTCGGTGCCACCT	1033	1123	230	2070	2030	1488	920	800
BRD3_GGGTTGGAGTCCCTGAGCGA_GATGCTATCCAAGAAGCACG	184	200	223	158	513	667	162	208
BRD4_TGCCCACACTACTCACAGGG_ACTGCAATACCTGCTCAGAG	207	185	0	12	39	40	19	0
BRD7_TTACAGAAGTAGAGCCACCA_TCGGACAAACACCTCTACGA	546	435	576	323	720	479	156	273
BRD8_GCTACAGATGCTGCATACCA_TGGGACACAGACTCTACAGG	1	0	1	4	1	1	0	0
BRD9_GCGAAGAAGATCCTTCACGC_CTTGACGGACAGTACCGCAG	937	834	374	1547	1135	1012	203	232
BRDT_AGGAAGAACAGGCGTCACAC_CAACTCCAGTTCACAAACTG	1195	942	1104	1946	3879	2650	1119	1454
BRF1_GTGAGCAGGCACCTGACCCG_AAGTGTGTGAGTCCACGCTG	156	124	0	421	21	39	8	3
BRF2_GCAACTGCAGAACTCGACAA_AGCGACGAGGGCAATCTCCG	0	1	0	0	2	2	0	0
BRI3BP_CTTGTGCAGGATGTACACGC_GACGCTGAAAGTGAAGCCCA	1583	1456	908	3036	3441	2508	1114	1751
BRI3_TCCTACGACCACGATAGAGT_TTACGGGCCCACCTGTGACG	32	61	1	105	381	294	85	137
BRICD5_ACAGTGATCGGGAGACCCTG_TCAGAGCAACCACAGCTGGG	494	622	597	807	1089	1183	449	486
BRINP1_GGTATCGATGAACTGCTGAG_AAGGGCTACAAGCTGTATCG	341	358	519	449	1399	1103	357	599
BRINP2_GGAGGTGCCTCTATAATCGG_ACAGAGAGAGCACGCTGCGA	420	280	209	253	979	663	228	161
BRINP3_AGTGACCGAAGAGCTATTGG_TATGTTGCGGAAGAATTCAG	517	649	445	554	1219	676	353	735
BRIP1_GTCATTGTAGAACCACAGGG_TATGACGCAATCAAATACAA	539	634	683	2048	1957	1808	1006	1003
BRIX1_AGTCATCTTCAGTTCAGCGA_TAAGCTATTTGTGATTAACG	266	187	46	1092	645	414	100	124
BRK1_ACTCCCGGTTAGCCCAGTCC_GGTGCAGCGGGAGATTCACC	54	169	125	178	3	88	73	10
BRMS1L_ATGACAGTACCTCACAATGC_TGAGAGCTCGTCGGTCTCCG	1553	2023	1332	4761	5167	4272	1835	2769
BRMS1_GGGAACGACTGAGTCAGCTG_GGGAGCCAAACAGCACCTGG	59	84	4	211	165	32	90	4
BROX_TAGCCAATAAAGTCTCACCA_TGTCAGGCTGAAGCTCAAGA	218	379	320	647	1207	698	374	220
BRPF1_GCCACCATACGAGTGCCCGG_AGGGTGACTGCAGGCAACGG	45	42	0	1	66	49	0	1
BRPF3_AGAACCAGTCAACTTGAGTG_GCAGGCGGACAGCTGCTCGG	1075	984	595	2710	3521	3532	1575	1568
BRS3_CGAACAGCCATCCTTCTGCA_ATGAATGGTAGAGGTACAGG	1080	1247	872	2552	1496	1803	832	699
BRSK1_CCAGCGCAGACACAATCTGG_AGCTCCACATGTCTGCCCGG	350	395	133	1680	949	1067	196	494
BRSK2_AGAAAGGTACCCGAGCCAGG_CCAGAGCGATGACATCGACG	468	475	736	1666	2259	1122	518	848
BRWD1-AS2_GCGGCTGCCCGGGCTTTGTG_GCGGCTGCCCGGGCTTTGTG	324	375	258	1686	1116	705	715	527
BRWD1_CAAATGGTGAAGAAACACCC_GTAGCAGAGATGGAACAGCA	364	418	338	1339	1761	1485	568	650
BRWD3_TACAATCAAACACCGCACCA_TAAGAGGACGATAATCCGTG	183	242	320	201	388	444	250	427
BSCL2_TGAAGTGCGCGTGGATGCGG_CCCGGAAGGAAGTCCAACGA	2484	2381	2312	4001	5484	3915	2194	2780
BSDC1_GGACCTGACGGAGTTTACCC_CAGGCGTCAAACAATTCCGG	769	529	403	593	667	494	310	315
BSG_TCGTCAGAACACATCAACGA_GTCGTCAGAACACATCAACG	201	285	397	571	461	429	176	132
BSN-DT_GGACAGCGAGGTTCGACGTC_GACGAGCGCAGGGTCAGTCG	303	252	118	596	341	152	50	112
BSND_GGCAGCGTCATGGTGATCGG_TAGAAGGTGCCGTAGACCTG	52	88	10	16	125	201	110	102
BSN_GATTCTCGAGATGAGCGCCG_GCTGGAGTCATATATCCTCG	145	195	91	370	382	82	103	130
BSPH1_TCGTTAAACAAGACCTACGA_AGTCCAAGGCAAGACACAAG	234	270	467	339	1476	746	721	509
BSPRY_GACCCAACTCTGGGCAACGG_AGAGCATGGCCAGTGCAGCG	0	0	1	0	0	0	0	0
BST1_GATGTCCCGCAAGTGTGCGC_GTGCGCGGTACTCGGCGCAG	0	35	1	8	0	86	102	1
BST2_GCTTCAGGACGCGTCTGCAG_TCAGGACGCGTCTGCAGAGG	2309	2450	1673	4415	4647	4792	2049	2246
BSX_AAACCGTGCGGGCTTTGCGG_GGGTAGCCATAGTCTAGCAG	63	16	0	0	1	0	0	0
BTAF1_GGTACTGGACATGTGACACA_ACAGGTGGTAAGGTGCGCCA	880	594	178	1438	1177	869	466	443
BTBD10_GATTCTGTGCATCAGGATCG_AGTTGTAGATCACTTCTGGG	137	103	0	0	170	1	12	0
BTBD11_GCAACAGCAAGGCCAAACTG_ACAGCGGTCAAACAAGCCAG	290	347	397	721	1555	797	740	1383
BTBD16_TCACTGGCTCAACCAACCGG_GAAGAACCTCTACATGAGTG	780	820	258	1073	1683	1553	684	712
BTBD17_GGGCTGGTACCACTACGCGG_GCTGCTAAGTAACCAGAGCG	594	548	447	2124	1915	1450	755	666
BTBD18_AAGCTAACCTGAGGAACCGG_AAAGCTAACCTGAGGAACCG	64	44	12	251	55	12	2	2
BTBD19_GCTAAGCACTGTGCCAACTG_CCACGAAGCAAACATCACTG	69	74	0	0	35	108	0	1
BTBD1_GCCGGTATCATTCTGTCCCA_CAGCAAGTAGAAAGCCGCTG	871	809	524	1517	971	900	617	453
BTBD2_AATGTCGGTGAAGCCCTCCG_ATACACCGCCAAGAAGTACG	156	158	291	539	686	386	243	449
BTBD3_GGTCTCCAGGAAATTAACAC_GCTCTGGGAGAGGAGCACAC	1362	1744	224	526	565	884	116	287
BTBD6_GACCTAGCCAACAGCAACGC_GTTGCTGTTGGCTAGGTCCG	0	0	0	1	1	0	2	0
BTBD7_AACAGAGAGGTCCACCACGT_ATAGAGCCAAACTTACTGAG	36	173	6	512	344	369	149	254
BTBD8_TACAGATGTTACCTTCTCTG_GTGAGACATGGCTCGCTGTG	1380	1241	1606	4227	4970	3798	2004	2534
BTBD9_TGGCGACGTCACATTCGTGG_CAACCAGCAACAGTGGACCA	2252	2536	1827	5937	5205	5077	2863	3156
BTC_TCTGCTCGGCCACCACGAAG_AGGGAGATGCCGCTTCGTGG	358	490	301	242	1002	762	487	468
BTD_TTTACGGTAGCGGTCAACAA_TCACCGCTTCAATGACACAG	923	692	856	1944	2580	1813	1175	991
BTF3L4_TGAAATACCTACCTTGCCGT_AACAGTTCCCACGGCAAGGT	852	981	674	2157	3544	2361	1768	1904
BTF3_CTGTCTCAACCTCCACCTCG_TCTCAACCTCCACCTCGCGG	4702	4686	3961	13424	13448	11454	5522	6323
BTG1_TTCTGTAGGACACTTCATAG_TGATTGGACAGGCAGCACAG	1062	1108	1005	2921	3516	3612	1821	1426
BTG2_CAGAGCACTACAAACACCAC_CCATCACGTAGTTCTTGGAG	1115	1387	782	2662	3239	2319	1382	1544
BTG3_ACCGACAGCACACCTCACAT_AAAGGAGCTCACTCTCTGGG	360	531	305	953	1180	983	597	718
BTG4_GTTACAGGCCTGCTATGCAC_CTGACTTTAGGAATGACACG	105	160	110	1	164	201	106	158
BTK_TTATCTCGTGCTCTCCACCA_ATGCAAATGATCTACAGCTG	80	153	197	4	279	351	208	341
BTLA_AGATAGACAAACAAGTTGGA_ACGAAATGGCAAGCAGACCC	196	254	207	420	1141	761	477	487
BTN1A1_ACAGCCACAGCCACTATCCA_AGCCACCTTCAGATGCACCA	746	661	591	2060	3042	2057	1422	1460
BTN2A1_GTGAGCAAAGACATCAGCAG_TGTGAGCAAAGACATCAGCA	1545	1334	1238	5003	4229	4902	1575	2683
BTN2A2_GGGTGGGAGAGAGAGAACAG_GAGGCCGTCAGCATCAGCGA	115	61	2	13	3	2	0	3
BTN3A1_GATGTGAAGGGTTACAAGGA_GATCATGAGAGGCAGCTCTG	1553	1235	1448	6544	6074	4060	2669	2496
BTN3A2_AAGCAGCAGCAAGATAGGCA_GGGAGAGAACATCCCAGCTG	119	41	10	150	69	340	63	91
BTN3A3_AAGCAGCAACGAGATAGGCA_AGAGACCATGGAGCTGAGGT	134	260	229	515	1342	516	401	396
BTNL10_GTATGTCCTGTTGTCAAAGG_GACCCTGTGACTCCTCACCA	2646	2534	1223	2381	2449	2576	984	1195
BTNL2_CATGCACAGCAGGGTAACGG_GCAGGACACAGACTCTGCAG	454	545	308	1445	865	887	367	175
BTNL3_CCAGCATGCGATGTATGACG_AAGCAGATGCCACAGTATCG	878	930	583	2105	2262	1816	1214	1310
BTNL8_GTACTGGGAATACTCTGCTG_CTGACCGTCCAAGAGAACGC	231	349	228	490	461	668	166	542
BTNL9_CCGGAGTCAGACCTTCAATG_GAGGACCAACAGCAGCGGCA	1	14	0	0	2	0	4	2
BTRC_GGCCGGGTCCATAATCGCCG_TTATACAGGCATCGCAGCGA	2322	2504	1727	4237	6717	5820	2789	3396
BUB1B_AGTGAAGCTGTATTGCCACG_CTAGCTCCAAGCCAGAACAG	920	1172	602	1399	1641	478	328	275
BUB1_AGATGCTCAGCAACAAACCA_CGCCCAGGCAATGTACAGAG	653	953	190	494	460	619	214	249
BUB3_CGGCTCAAGTACCAGCACAC_CAAGCTGAACCAGCCACCCG	0	16	0	11	4	1	0	0
BUD13_GCAGATGCCGGCGTCGACCG_TCTGAAGCGTTACTTGTCCG	28	19	2	6	132	3	0	1
BUD23_GGCGTGAGAATGGCGTCCCG_GTTGGAGCTGATCACAACCC	365	610	10	39	25	14	1	3
BUD31_GGAGTTGATTGAGCCAACAC_GCTGAAACAGAACCGCATGA	135	271	4	94	2	1	2	0
BVES-AS1_AGCTGCTTGTTCTACGCGCC_GCGTTTCAAACCGAGTCCTC	3701	3468	3657	8901	12097	10815	4875	6093
BVES_ACTCAGACGGTCATCAACTG_AGATCAACTCAGATGCACAA	2893	3431	3046	8363	10597	9606	4223	4559
BYSL_CGGGTCCTAGAAGTGTACAG_GGTCCTAGAAGTGTACAGGG	942	938	483	1116	1438	1195	682	835
BZW1-AS1_CCAGCGCCGCGGCGCACACC_CCAGCGCCGCGGCGCACACC	87	131	266	698	146	307	148	154
BZW1_CATCCTTAAATGGATCACCA_AATCAGGCGCTACAAATACC	159	251	85	201	1049	313	367	184
BZW2_GAGCTGAACACGGCCAGCAG_GCAGGCTCTGAAGCACCTGA	0	0	0	2	0	1	0	0
C10orf105_GCGGCGGCTCGGGTCCAGCG_TGCACTCGTGAGCCCTGCGG	217	232	184	452	170	385	61	218
C10orf120_GCAAGTCAGACTCACCGCAA_AATTCTACAGATCAGACCCA	461	625	70	343	1424	1074	352	531
C10orf126_GACGAGTGGCTTGAGAGACA_GACGAGTGGCTTGAGAGACA	1414	1439	2130	5014	5088	3985	2306	2966
C10orf142_GCTCAGGCAACTGACCCGTC_GAGCGCGGGCTGGTGCTGTA	1216	1509	1664	2351	4999	4095	2248	2263
C10orf143_ACAGCTTAGCGCTCGGCCGC_GACCGGGAGCTTCCATCAAG	539	591	541	1840	1375	1395	663	1011
C10orf25_GATACGTGGAACAAATGCTT_AACGAACAACGCTTTCGGGT	1077	1093	494	1126	2597	1689	1008	980
C10orf53_GCGCTATGGGCCCTACAGCG_GGCGATGCCCAAGAACGCAG	614	474	376	1976	797	1562	732	765
C10orf62_GAAGGTCTCTATGTGAACCG_AGTGATCCAAGAGATCCACC	435	424	424	643	979	815	450	943
C10orf67_GCGGAGCTCAGCCTACCTCG_GTGGACCCGCGCATTTGCGG	8	40	51	33	107	81	68	2
C10orf71-AS1_GAAGATCAGTGACCAGAAGC_GCAGCTGGACACGCAGAGAG	155	181	150	117	184	407	81	195
C10orf71_TCGACACCCACTAACACACG_AGAGCCGCCCTCCCACACGA	942	994	520	861	2072	1311	850	854
C10orf82_TGGCACGAGATACACTGTCA_AGCGCTATAAAGAACAGCTG	569	442	412	1883	1414	483	429	669
C10orf88_ATCAAGGATAGACCTTGACA_CCTCCCAGTCGAAGTCACCG	34	17	177	157	66	131	86	23
C10orf90_GGGAACCTTCAGCCGCACCA_GTTCTCCAGAAACAGCTCCG	740	718	331	1779	1074	973	320	762
C10orf91_CCCTCTCTGCAGGGTACCTC_GAACACACCCTGGGCCCAGC	745	961	1027	3116	4095	2422	1195	1212
C10orf95_AGAAGCGGTGGTATTCCCGT_TAGAAGCGGTGGTATTCCCG	412	414	346	1045	902	1673	326	366
C10orf99_GGCAGGACGCCTCTTCCCTG_GGAAAGGACTAGAAGCCTCA	4006	4299	4149	10647	13828	10788	5964	7434
C11orf16_AGGATACTCACTGAGACCAG_GCTGCACAAGTCTTTCACCA	32	53	0	0	111	58	1	0
C11orf1_AATCTGTCCACACTTCACCA_TAACAAGGCTGCCACAGTGT	1005	1371	1631	3598	4465	3663	1837	2353
C11orf21_GTGATCCACAGGTTCATGAG_GTTCCCGTCCACCTGTCAGG	5261	5813	5944	15441	20019	15463	8653	8301
C11orf24_GGAGGCCGCAGTCATACTGG_GCTGAGAGATGGATGCCCAG	29	15	73	12	77	0	1	0
C11orf42_ACCCTCATCAAGGATAAGGT_CCGGAGGGCACTGAAACCAG	304	339	98	797	1055	643	673	513
C11orf45_GTAGCACGACCTCTCCGCCC_AAGCCGCAGTGATGTTGACG	198	206	180	472	1051	1047	420	319
C11orf49_TGTACTTGTGCCGATCACAC_ATGGCTCTCTCAAAGCACCG	153	218	130	402	791	596	424	427
C11orf52_GCAGCAGACCCGGTTTCCCA_GAACGGGTGTTACAGCAGCA	159	234	324	978	843	659	513	522
C11orf53_GAGAGGCAACTCGTGCTGGG_GCAGGGCATCGGCAGACACA	1269	1205	484	605	1482	1543	632	599
C11orf54_TCCATCTGCAGGGTTCACAT_GCCCATGTGAACCCTGCAGA	732	769	249	674	1074	766	456	426
C11orf58_GCTGGGATCTAGCAATTGGG_GAGACTTATGGGTGCAGGAA	398	645	487	675	822	779	309	259
C11orf65_GCTATCTACTGATGGTATGG_TAGGTACATTGCCAGCTGGA	0	0	0	2	19	0	5	0
C11orf68_GGGCATCAAACACTAGCCAG_GCTCTGAGTTGGGTGAACCG	22	10	0	1	268	214	21	25
C11orf71_GTTGAACACCATCTTAAATC_TTGCAGACTCAGATAGCTTC	506	645	290	1037	1985	1500	897	1666
C11orf72_GCTATGAAGGTGACAGCGTG_GCTATGAAGGTGACAGCGTG	540	624	537	2257	2487	1472	1046	1064
C11orf74_GGCTTCACTTCACAGGTAGG_AATGGACAAACAGACGGAAG	196	196	178	290	358	386	263	137
C11orf80_TGGAACCTTGCACTACACTG_GCTTCACCTCACATGAGCAG	227	194	335	1017	1279	934	699	623
C11orf86_GGTACCGCCTCAGCCACCAC_AGGGCGCTAAGCCTCAGACA	857	1119	479	2841	2757	3153	945	1057
C11orf87_CAGGACAATCAGCACCAGCG_GACAATCAGCACCAGCGTGG	294	333	73	114	487	530	169	63
C11orf88_TGCCGAAGCCCTAAAGATAC_CCTAAAGATACAGGAATCTG	376	298	293	968	1970	1555	866	1120
C11orf91_TCTTCTACTCACCGCCGCCG_GGAGTTGCTCACCATCACTG	2496	2861	3652	6946	11205	10013	4306	5295
C11orf94_GAGAGATACTACCATCCACC_TGGCTGCGAGAGTTCCAGGG	1633	1790	2147	4001	4923	3633	1443	1516
C11orf95_ACAGCTGGGATGCACACCTG_TGCGCCTCTCAGCCTCCCGG	1283	923	851	1798	1216	1266	829	732
C11orf96_TCGGCCAGGCACACGAAGTG_GACCTTCGACGAGATCCAGG	1472	1762	1385	3087	3479	3349	1689	1610
C11orf97_CACAAGCCAAGTACTACTCC_CCGCTGCGGCATGACAGGCG	370	671	243	2066	2074	1846	1134	1170
C11orf98_AATCGCGACTATGGGAGCTC_TCGCGACTATGGGAGCTCCG	1918	1708	1059	3299	3224	2029	1135	1226
C12orf10_TGGCACCTTCCACTGCGACG_GGTCTGCCACGGCTTCCCAG	143	116	122	150	162	160	139	130
C12orf29_GGAGTGCTGGATACCAGCAA_GCCGTGTGTGTTTGTGACGG	925	1188	1203	4769	3932	3585	2268	2027
C12orf40_ATTAAGGCAGATACCACTGG_TTAGAGTGCAATTCTTCCGA	817	837	1005	2146	4950	3917	1904	1806
C12orf42_AGTAAATCCTGTTCACCTGG_ACTGTGCTTACAGAACACCT	1556	1407	984	3117	4709	4040	1598	1671
C12orf43_AGCGACAGCCGAGTCGACAC_TACGTGGGCTCGGAATTCAG	757	991	553	823	992	1108	372	539
C12orf45_GGGTGGGCGACGAACAACTC_CTGTACCTGGTCCAATACTG	462	578	50	70	197	7	62	77
C12orf49_ACAGCTTCTGACCTGAGATG_GAAGAGGTTCTGGAATGCCA	2010	2029	1611	3812	5212	3689	1479	2382
C12orf4_TTTATGCTAGAACCCAGCGC_TTTAGGAAATGACTATACCC	44	0	120	1	41	56	31	0
C12orf50_GTGACTGTTATGTTCCACAG_CTAATGTCTCACTTGAAGAG	1258	1286	1513	3704	3804	3627	1832	2524
C12orf54_GAGACAATGAGACCACAGGT_CACCCATGACATCAGCACCC	88	170	76	7	260	266	107	101
C12orf56_GCCGCCCGAGGTCTACGACG_CCCGCAGAGCCACTACCCGC	1068	755	458	1205	1310	1346	630	1191
C12orf57_GATAACGCCTGCAACGACAT_GAATGCAGTGCGCATGGACG	1052	1174	408	642	2315	2067	978	1025
C12orf60_GGATTTGAGTATTCATACTG_ACTTCTGGTTCTCTCAGATG	912	996	610	1213	2748	1814	795	855
C12orf65_TGTGAAAGGACACGGTCCAG_GTGAAAGGACACGGTCCAGG	766	750	549	636	1326	791	264	161
C12orf66_GTGATAGACCTTCTCGGCCG_TGTCGTAAGAGAAGATACCC	951	1177	2055	4483	7216	6424	3924	4351
C12orf71_GATCCCTCCTCAGCAGAGAG_GGAAGGTGCATCTTCCCAGG	454	472	918	1324	2048	1497	670	918
C12orf73_AGCCTGCCGACCATGCCCGC_CAGCCTGCCGACCATGCCCG	836	803	698	1530	2228	1209	671	706
C12orf74_TTGAGGAGATTAAGGACCCG_AGGAGGGAGATACTTGTCAG	66	146	137	318	307	283	184	124
C12orf75_GGTGTCCAGTCAAACAAAGA_GAACTCCACCGCCACCAGCG	536	402	318	1229	1518	1090	787	782
C12orf76_TGAAGCGAGAAGCTTGTCCA_CCTAATAGCCGAACAAACTG	913	1018	1194	3300	3914	3364	2291	2416
C12orf77_TAATAAGGTACCCACAATGC_AGACGCTGGACAGCATACGA	217	351	264	1005	1300	642	573	286
C12orf80_ACAGCTGATGGGTGAGCAAG_TCTGAAGTGATTAAGGAGCT	367	373	543	455	914	1117	490	649
C13orf42_GTGGATGTATTCGCGCACCC_TTCGAAGGAGCACCGAGCAC	1297	1489	913	2702	3135	2560	1197	1260
C13orf46_GAAGGCGAGCACGCAGACGG_GAAAGACCCAAGCAGTAACG	348	252	206	423	452	294	53	101
C14orf119_TCTAGGAAACGTTCACGCTG_AATACACTTCATCTCCTGGG	669	784	838	1777	1922	1204	589	1085
C14orf132_TTTCATGGACTCGCCCAACG_ACGGCGTCGTTGGAGGACCG	55	98	4	305	308	333	103	105
C14orf178_GCAGACGGCGGTCACTACTG_GACCACCACAGGCAAACGGC	563	666	279	456	2420	1573	1067	1166
C14orf180_TCGGAACCACACGCGCCTCG_GCCGGAGCACCACCGCCCAG	578	492	332	1865	1898	1559	514	1029
C14orf28_AATGAAGAGAGAGTTCCCTA_TTGAACTGTGTGAAGAGCAT	217	190	302	156	995	501	83	261
C14orf39_AAATCCTACATTTCGAACGG_TAAGGCTCTTTCAGAAACTC	736	811	357	1445	2600	1997	720	1014
C14orf93_GCTTAGAGTTAGCATCCAGG_AGAGTTGCTTGGCATAAGCA	994	1090	652	2408	3632	2776	1592	1670
C15orf32_CCACCCACTAGCTCAGCTAA_GGCTCATGAAATTCTCTGAG	856	1005	1039	2717	2610	2591	914	875
C15orf39_CCAGAGTGCTCACTGAGCCG_GTAAGGACCTGTGTACCTGG	703	785	265	1887	2155	1821	952	764
C15orf40_ATTGCAGCACCTCCATCAGA_GAAGGCTGGTGCGACGACCA	990	929	517	1476	2080	2013	740	799
C15orf41_GCTACATTCATCACCAAATG_GACCTCATGCTCATGACCAA	1133	1412	323	678	842	1198	633	692
C15orf48_ACAGTCATGAACACCACCAA_GAGACCTACTTACATCACAT	2337	1840	2304	5040	6753	3673	3073	3030
C15orf54_CCTTGCTGTGTGCTGAGCAC_CAATAATTTGCATAAGGACA	260	190	459	620	960	982	600	245
C15orf56_GCGGCGGCGAACCCAGAGCG_AAGCCCAGGAACGCTCGAAG	316	371	185	540	932	409	206	449
C15orf61_GAGACTGTGCATACCAGTTA_CCAAGTCCATATAATAAAGT	306	272	311	594	806	827	438	782
C15orf62_TCATCCGGGAGCTACAAGGG_GAAGAAGGAGGCGTTGCGGA	364	434	285	675	973	1163	394	300
C15orf65_TCAAGAGTTCTGGTTCTGTC_CCTTTGGAGTATAATTGCAG	294	327	531	642	1368	981	446	566
C16orf46_CAAGGTAGCGAACGTTGCTG_AGACCAAGCCTCCTACTGAG	1100	1470	1444	2627	3306	2908	1634	2000
C16orf54_GCGTTCAGCCAACACAGCGG_GCTGGGCTGAACCCGAGCAG	253	222	204	414	209	147	1	139
C16orf58_CATCTACGCCAACTACCGCG_GTCATGGAGACCTTGAACGA	541	469	412	615	1207	431	511	758
C16orf70_TTTGGCGCAACCCATCCTGG_TCTCAGCATAGACATTGCCC	3902	3903	2692	7737	10526	9189	4447	4708
C16orf71_GCGGGACAAGAAGACAACCA_CAGACAGAACACAAGGACAA	191	300	191	280	1005	916	447	510
C16orf72_GCCGTCACCAATCTCTACAA_GGAGCTCTAGAGTTTCGTGG	77	52	7	10	92	20	49	17
C16orf74_CACGGGCATGATGCTGCCGA_CAGCAGCAGCAGCCACGACG	0	0	1	0	1	3	0	0
C16orf78_TCGACCCAGAGTCCACTCAG_GAAGAAGAAACAAGCTCCCG	111	121	84	246	318	325	229	30
C16orf82_TGCATGGCGTGGCCACGCAG_CCTGAGCAGCGGGTACGCAG	0	20	0	10	0	0	3	0
C16orf86_CAGCCTTAAGATGGGCACGA_TCTGGCTCCTCCTCCTGCAG	442	555	445	2148	1411	1437	857	725
C16orf87_CATTCAGATCATATCAGACG_CTCGTCTGATATGATCTGAA	346	305	239	1297	1541	851	829	806
C16orf89_GGTAGGGTAGGCGTATCCGA_ACGGACAGCAGCGAGCCCTG	87	119	80	87	133	24	84	4
C16orf90_GAGCGGGTTCTCTTGCACAA_CTTCCAGAAGGGCTGAACAG	84	60	1	99	373	136	133	173
C16orf91_TGGTATGGCCCACCGACCAG_GCAAAGCCAACCCTCACCGC	126	132	113	191	405	564	125	93
C16orf92_GGATGTGATGGAAGAGCCCG_TCAGGTCTGTCTAAGAAGCG	201	117	64	2	17	16	69	62
C16orf95_TGAATGCCAGACCAGATTCG_GAGGAGGGTCAGGAGGCCGA	221	216	23	274	487	327	106	183
C16orf96_AGGACACCTAAGTCCCACAG_CAAGGTGAATAAGAGCACGA	3	0	37	108	1	1	1	1
C16orf97_GAGATCTTACCCAGAAGCGT_GTGGACAGCCCAGTCCCAGA	331	288	142	865	431	680	102	495
C17orf100_GGAGACCTCGTCCCACCGCG_GGTGGGACGAGGTCTCCACG	0	10	13	12	3	2	0	0
C17orf107_GCGGCGACTAGACGGCAGCG_CCACTTCCACAGCTCCACCG	379	541	381	1466	934	1089	198	563
C17orf113_GCTCTCATATTGACCCAAGT_GCTGACTACTGTGTACTGCA	139	257	143	264	420	432	92	318
C17orf49_CATGACGTCAGCGTCCACAA_GACGATGCAGCTGCATCCCG	501	514	358	416	245	659	245	165
C17orf50_GCTGGAGGACAGCGCGACGG_GCCGCTGGAGGACAGCGCGA	28	15	0	20	7	6	3	4
C17orf58_TCGGAAGAAGAAGCCGTCGG_AGGAGTCCAGGGCTAACATG	17	2	0	0	3	1	1	0
C17orf64_AAGCCTGGGAAATCAAACAC_GCTGCAGAAAGGTGTTGATG	1289	1433	792	2990	3364	3201	1367	1636
C17orf67_TCACCCGCATTGGCTCATCG_GAATCCTGTTCCTGTCACAG	246	313	247	498	1637	1234	753	744
C17orf75_GTAGATTGGCACAGCAACGA_TTTGTGCATGGCCATGACAG	693	1102	1082	2370	2976	2956	1245	1942
C17orf77_AAGCTCCAGCCACACTCACC_GGCACTGGAATGACAGCGGC	117	216	107	222	291	249	39	41
C17orf78_GAGGCAGAGCTGTTTCTGCG_GATTAGGCTGAAGACCAAGA	12	23	0	16	15	2	0	1
C17orf80_CAAGAGAAAGGACTTACCCT_GAATCCACTCTTCCTTATGG	282	451	260	779	969	586	447	644
C17orf97_GAGGTAGGGTAAGTTCTCAG_CTAATCGGCGACTCTCAGCG	664	871	640	2196	1663	1712	1076	909
C17orf98_CCTAGAGCGCCCATAAGCGC_GACGGACGTGCTCTGACGGA	370	496	155	450	611	644	556	315
C17orf99_CCAGCACAGCGCCCTCACAG_TGGAACCAAGAACATCAAGG	273	433	181	790	372	519	281	144
C18orf12_GGGAGAACTAAGATATCTTT_ACACAATGGCAAGTACATTT	767	671	286	707	1555	1749	854	760
C18orf21_CATGACATGTCTGGCTCGAA_AACCCAAATCATGACATGTC	1321	1627	916	2838	3315	2883	970	1260
C18orf25_GCTACTGAGGCAGAAACGGG_ACGCCTGCTATCCTCATCCA	1382	1971	1599	4865	5530	4943	1744	2355
C18orf32_ATGAATGGATTACCAACAAA_AGGCCATATACGACTAACGA	672	662	604	1617	2929	3383	1754	1593
C18orf54_GTGGATTCTCACATTGACAC_TAGAGCTGTACTCTCTCTGG	275	405	450	1698	1786	1543	698	618
C18orf63_TGACTTCTGATGCAACTGAG_AATAATACTGAGTAATAAGG	427	456	419	1596	2174	1404	909	728
C18orf65_GCGGCGCACACCAGAGTACG_GGCTTTGTACACTTTGTCAA	421	393	291	781	1276	1351	482	492
C19orf12_GAGCCTCTGTTGCTCGGCAG_GGTGACGTAGTTCACCAGCA	1492	1414	2269	5920	6461	5253	3309	2913
C19orf18_TACAGGTCACACTACCTGAG_GTGATGGACAAGGTTCAGAG	807	1013	777	2244	2735	2145	908	1355
C19orf25_CCTACGTGGCTGCCAACCAG_CACGGTGGAGCAGATCCTGG	960	873	294	933	1188	870	394	505
C19orf33_CGATTCGGACACGGATGTGA_TCCCAGGTCGAACTCCATGG	713	882	652	2129	1985	1932	905	981
C19orf38_GGTAAACAGGGAGTTATCGA_GCCTGAGTGATCATCCAAGG	139	255	118	1	403	523	42	174
C19orf44_GATGGGTGTCGGGTCCACGT_CAGCAGCGCTAACGTCAGCG	0	0	0	0	25	0	0	0
C19orf47_GAATGAGCTGGGCGTGACCG_CTTGCAGGCGAAATTCGCCG	343	458	304	304	814	767	238	236
C19orf48_GCCAGGCCCAGGTCTCACGG_GGGTCCCAGCATGAGCCTGG	1705	1673	888	3826	4847	3580	1827	2276
C19orf53_TGGGAGCGATAACACGACCT_GGGAGCGATAACACGACCTG	0	0	1	0	2	1	4	0
C19orf54_TGCCAGCACCAGCTACGACG_CCTGGAGAGACTCATACGGG	308	480	25	482	792	757	506	502
C19orf57_CTGCGATGACAACCATCCCG_TCCCTCTACACAGCAGCACG	1426	1208	974	1452	3558	2865	1598	1906
C19orf67_GAGGACTTACTAATCCACAA_AAAGTGTCCAGGGATAGGCG	246	449	224	959	684	996	560	567
C19orf71_ACGCTGGAAGTACACGCCCA_TGGAAAGACAGGCCAATCCG	367	338	323	1097	774	558	368	380
C19orf73_GCTTCCAAGAGACTAGTCCG_GGTGCCGCGTGCAGTTCCCG	1471	1227	1286	2791	4287	3327	1533	1688
C19orf81_CCTGGAGGCCCAGTTACCAG_TCTCCGACACCCGCAGCCCG	2471	2486	2462	6655	6411	4971	2691	2963
C19orf84_GATGGAACAACCAAAGGACG_AGTGGAGATGGAACAACCAA	48	39	33	456	25	45	1	0
C1D_TAGAAATGAGTTGTTGCAGA_ATTTCTAGAAACAGACATCA	265	239	132	438	879	323	324	353
C1GALT1C1L_AGACCTCGAATACGTGACTG_GACGAAGGTGATGGTGCTCG	853	652	1140	3562	2742	2886	1225	931
C1GALT1C1_TATGCCCAAATGCCCTAAGG_ATATGGACACAAATGACATG	165	252	95	118	457	516	149	218
C1GALT1_CAGTGCTAAGTCTTCAATGG_ATCCTATTGCTGATCCACAG	902	981	878	1339	1801	1811	1021	1056
C1QA_TCTGTGACACCACCAACAAG_AAGGCCTTAAAGGAGACCAG	736	651	668	2341	2624	1819	909	933
C1QBP_GTTGGACTGTCATTATCCAG_TCAGGTTGGACAAGAAGACG	23	51	61	0	4	2	0	0
C1QB_CCTACCACGCCAGCTCTCGA_CTTGAGGACCATGCCACCGG	708	725	436	407	1496	1242	688	710
C1QC_GGTTGGCTGTATGCGACGCG_CAGCCTGATCAGATTCAACG	1925	1737	1249	3986	5779	4544	2050	2560
C1QL1_CCTAGGCAACAACTACGACG_GTACCTCGTAACCCTCGTGG	872	843	372	1272	1770	1507	557	547
C1QL2_CGACTACGCCAGTAACAGCG_GCACCTCATAGCCTTCGTGG	299	321	22	3	70	146	123	57
C1QL3_GGTGCTCAAGTTCGACGACG_GCGGCAGCATGAAGGCTACG	2550	2908	3199	9187	11116	10157	5100	6077
C1QL4_GGTGCTGCGCTTCGACGACG_CGACGACGTGGTGACCAACG	807	844	832	1583	2846	1846	942	918
C1QTNF12_CCCGAGGAGGACCACGACCG_CTCGTGAAGCAGAGTCTCCG	30	1	1	3	1	2	2	0
C1QTNF1_GTGTGGGTACGCCTCTACAA_CCAGACGGTGATCTTCGACA	780	810	427	1215	1445	863	493	1028
C1QTNF2_CCTGGCCGGACAGGTAACCG_TACCAAGTCAGCTTTCTCGG	46	25	48	322	2	2	74	34
C1QTNF3_AAGGAGAGAAGGGCTACCCG_AGGGCGACAAAGGTGACCTG	368	367	441	971	741	425	212	438
C1QTNF4_CATTGGCGGCGACTTCGACG_GCTGGTGCGAAACCGCGACG	259	371	476	826	1594	889	448	295
C1QTNF5_GCGCTGAAGGCGGATCGCGG_CAGGCTGGCCCGGTAGACGG	0	0	1	1	2	0	1	1
C1QTNF6_AGGGCACTCACCCTTCAGGA_GTAGGGTCTGATCTCAGGCA	76	191	291	670	155	242	40	127
C1QTNF7-AS1_GACAAGTTGCGGGACTTCTC_GAAGTCCCGCAACTTGTCTA	53	2	22	220	296	116	189	146
C1QTNF7_TAACAAGGTCCTCTTCAACG_AGCACTACAACCCTGCCACA	247	290	395	508	1369	1167	279	179
C1QTNF8_CCAGGCGGTGCCCTTCGACA_CAGCTCCGACCACTTCCAGG	141	202	289	1064	608	572	365	439
C1QTNF9B_CAGGATGTCCTGGCAGCCCG_CAGGACATCCTGGTTCTCCT	3134	4103	2043	6356	5010	4832	2642	3057
C1QTNF9_ACCATTATGATACAGCAGCG_CAGGACGTCCTGGCAGCCCG	346	300	214	1120	1020	1064	538	482
C1RL_CCTGGCCCTCTACCAAACCG_AAGACTGCCCACCTCCACAA	486	691	252	957	1726	1544	982	579
C1R_GCTTCACCCTGTATCCCGTG_CAGCAGCGAGCTGTACACGG	1549	1490	1124	2973	3584	2952	1662	2028
C1S_TCGTGCTGTTCGCCTCAAGG_CTGTGCGTATGACTCAGTGC	1019	751	594	2590	2102	2497	921	901
C1orf100_TCGAGGATTCAGCGAAACTG_ATGGCAGAGAATAGTCTCGT	1261	1191	981	1604	2971	2699	1083	1450
C1orf105_AGGCCTCTGTCAGTAATCCG_AGGCTGGCCTCACTAAGCCA	992	1193	614	3609	2812	2427	1208	1505
C1orf109_TGCAGGCCGCACAGAACCTG_CCTGCTGCTCCTCCACCACG	1295	1360	25	66	19	2	12	4
C1orf112_AGGTCTCAGAAACGACAACC_GCATTCTGCAGTGCCTACTG	36	16	0	0	1	1	2	0
C1orf115_GCGCACGAAGGATACCACGC_GTTTGCGGTAGCCACCAGCG	36	26	0	18	16	13	1	1
C1orf116_CTGGCTGTCCCGCCACACTG_GATCAGGCCAGAATCTCCAG	448	347	678	463	1897	1308	662	947
C1orf122_CGGGCTCAGACTGGTCACGG_GGACACCATCGCAGCCTGCG	150	192	70	385	291	131	111	56
C1orf127_TGTGGTGGTCAGCATTCCGG_TGTCTATTGTCCCTCCACAG	1654	2022	1077	4218	4338	3732	1441	2240
C1orf131_AAAGAAGAGGAAAGGACAGG_CTTATGAGAGAACCAGGTAG	197	359	84	236	273	54	47	133
C1orf141_TTAGACTGAATGTTGAACAT_AAAGACAGTAACTTCTCACA	57	71	136	120	198	49	62	38
C1orf146_GTATTCGTAAGTTACAACCC_TCTTATGTGCACTATAGCAA	342	267	15	109	567	530	319	151
C1orf158_CAGGACATAGCGCACAACGG_GCAGAGACAGCTCACACCCA	408	417	457	1392	752	1113	505	697
C1orf159_GAGGTAGAAGAACCCAGCTA_GGAGGGTTCCGTTCCCACAG	892	1040	152	1585	1311	1217	585	363
C1orf162_AGAGGGACCCATCTCAGCAA_TCACTCAGATCCTCCAGCCA	911	850	757	3459	1740	1353	505	920
C1orf167_GCTGGTCCGGAGCTTCCGAG_CAGGCTGGAACACACCAGGT	89	90	0	43	8	53	17	41
C1orf174_TGAGCCAGGGCTACAGACAG_ACAACTCTGCAGCCACCGAG	429	411	578	804	1664	1059	538	461
C1orf185_GGGAGATTCCAATTACAGGT_GGAGATTCCAATTACAGGTA	2	1	9	1	182	98	36	106
C1orf189_CATGGTACAGGAATTGGCAC_CAGTGCCAATTCCTGTACCA	272	197	398	266	1050	832	396	577
C1orf194_GTTGAGTTGAGCCGACTCCA_TTAGCCAGGAAAGTGATGGG	1527	1850	1349	5108	4131	3809	2145	2142
C1orf195_GTACTGACTCACTGCATCTG_GTGAGTCAGTACAAACACAC	34	3	0	201	67	190	36	137
C1orf198_AGGACGCTGCTCCTGACGGA_GCCGGGCATGGCGTCCATGG	1101	1224	828	1760	3639	3003	1497	1266
C1orf210_GGTAGCTGGCATGGTATCGG_GGATGATGATGGCTTCATCG	530	390	550	1575	1068	1386	668	605
C1orf216_TCGGGCTGACATAATCCAGG_GCAGAGTGGAACCTATCCTG	35	105	20	248	68	2	0	0
C1orf21_CGAACAGTAATCCCGACCCT_AGTGGCAACATGCTTGGCGG	685	848	708	2033	1222	1367	727	997
C1orf226_GGTGAGGGCCCTCATTGTCG_ATGGGACAGAGCCATCACCT	519	297	103	189	871	347	103	76
C1orf229_TCTTAGAACCGCGGGCACGA_AGACGGTCCCGGCCAAGCGG	473	571	702	2161	2705	2716	1216	1501
C1orf232_TGAGACAGCAGAACCGACCG_AGTGCTACAGACCCTGAGTG	0	0	0	3	1	2	3	0
C1orf35_GTCCGCGGACACTCACAGGG_GCAGGACCAGTTCAACTGGG	441	352	117	1232	1517	1394	336	672
C1orf43_ATACTTGATATCCTGAACCC_CTACTACAACTGGAAACCCA	220	371	250	898	1319	1302	441	526
C1orf50_TATTACAAGCTACATGGTGC_TATGACTGTCAGCTTGTTGG	776	345	409	810	1149	1672	1029	830
C1orf52_GGAGGATAACATCGAGCCGG_GGGCGGCTGTAGGAACAAGG	0	9	1	0	0	1	0	0
C1orf53_GCTAACGAGGGAAACTGCGG_CCTGCTAACGAGGGAAACTG	89	155	128	178	282	377	221	157
C1orf54_TCATGTACTCACCATAACTG_CATGTACTCACCATAACTGG	317	353	183	582	1070	897	576	575
C1orf56_GTGCGACTCCCAATACAGCG_GCTAAAGCCGGTGGACACCG	144	175	0	1	512	438	164	29
C1orf61_GCTGAGGAGCCATCACATCG_TGGCTCTATCGTCCACACGG	992	1051	540	2507	2673	2064	1503	1607
C1orf68_TCTGGCAAGGAGAAGCACCC_GTCAGTGACACAGTACTGGG	111	62	75	1	45	173	16	1
C1orf74_TGTGATGATCTCAGCCACGA_GCAGCTGGAAACATCCACAA	499	428	257	1464	1648	1604	965	859
C1orf87_GGCATTGCATCTGATCCACG_ATGGCACTAAGGACAACCAA	800	729	1175	1517	2067	1396	644	1104
C1orf94_TGGGAGTAACATCCCAGCTG_GGACAAGACAAGGGTCACCA	0	0	0	0	1	2	0	1
C20orf141_GCGTCCACCTGTATCCACCT_GTGGATACAGGTGGACGCAC	0	8	0	127	2	94	1	0
C20orf144_AAGGTAGCGAGCGCGAGCCG_TTTGCGCGGCTGCTCCTCGG	360	326	270	512	880	792	280	131
C20orf173_GCGAGCTTGGGAAATTGTGG_CACTTCCCGGAACTGAACCA	1875	2334	967	2693	3471	3145	1367	1280
C20orf194_CCAGTCACACCACGGAGCAG_TCTGCTTACCGTCTTCACAA	3887	3768	3137	7015	10233	8490	3597	3820
C20orf202_GGTCTGGCCCAGCTCCTCCG_TCTGGCCCAGCTCCTCCGAG	1947	1889	1856	3307	5609	3855	1999	2284
C20orf203_GAGTCCAGCCAAGACTGATG_TAAGGGCCTGGGTGTTGCGG	820	1011	596	1596	1785	1565	684	718
C20orf204_CCATACCTTCTGGGCGCCAC_GCCAAGCCGCGCCTATTCCC	774	800	750	2130	2885	2074	1019	1237
C20orf27_GCTGAGCAAGGATGTCCGCG_CAGGGACGGGCACCACGCTG	134	132	68	92	380	23	33	47
C20orf85_GATGCGATCAGAAGCTGCAA_CTTGATGTACTTCTCCACTG	1088	1109	760	2075	3134	2689	1434	1598
C20orf96_CCTTTCTGCGCATCTCACCG_GCTCCCGGTTGAGCTTGCTG	522	535	287	1963	1649	1475	492	566
C21orf58_ATGCAGAGCTGCTGCACACG_GCAGTGGGTAGGATGCCCGT	0	1	0	1	1	0	0	0
C21orf59-TCP10L_GAGCCGCCCATTATAGACCC_GTTCTGCTGCACGTGAAGCG	87	41	25	67	20	1	4	1
C21orf62-AS1_GGCTGGGCGTCCAGAGAATA_GGCTGGGCGTCCAGAGAATA	96	27	63	183	213	92	56	38
C21orf62_GTAGAGCGAACCAGCTACAA_CAGCACGCTCATCTTCACAA	1544	1662	1574	3217	3729	4621	1779	2069
C21orf91_TATGTCGTAACAGTGTATTG_AAGCTCCTACAGCAAATCCA	586	667	631	1806	2003	1598	855	951
C22orf15_CCTTACTGATGATCCGAACG_TGAACCTCACCGCCCACCTG	1474	1946	1478	3251	4930	3784	1992	2390
[truncated: 19,160 more rows]

## Sheet: H-mLibB
sgRNA_ID	day0_1	day0_2	day12_1	day12_2	day18_1	day18_2	day24_1	day24_2
A1BG_ACTGGCGCCATCGAGAGCCA_GTGTGCCGAGGTGTGCTGCG	1711	1668	4684	2998	3709	4857	2475	4246
A1CF_GGTGCAGCATCCCAACCAGG_TGCTAGGGTGACTTCAATGG	1	16	90	5	52	41	62	49
A2ML1_ATAGCAACAGGATTGCACAG_GCAGACAGTTACTCACAGAG	376	380	838	703	1083	1120	696	817
A2M_ATGTCTCATGAACTACCCTG_ACAAATCAATCTACAAACCA	437	326	566	678	906	1193	546	610
A3GALT2_GACGTGGACCAGCACTTCAG_CCTGGAAGAGAATCTTCTGG	477	623	1002	167	1062	1370	542	572
A4GALT_CTTGAAGCCGATGATGAACA_GTGTGGAACAAGAAGAGCCA	363	334	251	258	382	261	146	113
A4GNT_TAAACTTGAAGACTTCCAGG_CAGAGAAGAGGACATGCGGA	376	213	947	541	1111	1645	740	780
AAAS_GCCAAGACAGAGGCACTAAG_GGATGGAAAGTGATGAGCTG	50	33	86	0	64	56	44	82
AACS_AGGCTGGAAGGCGTGCCCGG_CCAGTATAACAAGTACAGGG	32	26	134	80	58	5	37	28
AADACL2_ATTGCGGGAGACAGTTCTGG_AAAGAAAGTCAGAAACCCGA	482	295	1124	754	1184	1571	363	887
AADACL3_TCACCCAACTGCCAGAACCA_ACAAACGAGAGCATATGCCA	743	742	713	113	944	1631	1288	1290
AADACL4_CAAGGTAGCAGGGATATCCG_CCAAGAGTAGCACTAGCCAG	1957	1731	8680	3521	5869	8523	4106	4632
AADAC_CCACGCACCAGCCTCCACCA_GTTGTCATCAGCCAACAAAG	586	343	701	1129	1202	1124	846	870
AADAT_GAATTACGCACGGTTCATCA_CGGACCATGAGTGAGAAACG	589	526	2127	1185	1698	1754	1096	1442
AAGAB_TAGTCCAGAGGAGTTGCCTG_ATTGGTAGAACTTAGTCCAG	1619	1436	2868	2666	3471	2961	1315	2113
AAK1_GAAATGGTCAACCTGTACAG_GGACTCAGATTCTCTCACCG	915	856	1663	1284	2412	2765	1644	1483
AAMDC_AAATTGCTTCCTTATCATGG_TGATAAGGAAGCAATTTCAG	290	221	955	241	880	1413	623	969
AAMP_GGAGAGTGAGTCCAACTCGG_AGGTGCTCTCACCATCAGGG	922	771	272	574	1080	214	151	20
AANAT_GGATCTCATCCAGGTACAGG_GGAAGTGTCCTCCTAAGCCA	952	686	1555	1021	1911	1659	1134	815
AAR2_TAAGGAAGAAACCCATACGA_GCCCACGCAGATGTTCCCAG	304	223	333	376	342	614	188	189
AARD_GGGAAATTCTCTCTCTGCAG_GCAGAGAGAGAATTTCCCAG	23	12	11	0	111	96	48	58
AARS1_CCATTGCCAAGGGTATCCGG_GGAGAGCGGCGCCTCAGCCA	1448	1215	2071	1215	2155	1107	359	690
AARS2_CCAACTTCTACGCAGAACAG_GGTGTTGCAACTGTATACAG	1138	1037	616	965	1354	728	225	272
AARSD1_ACAGTTATGCCCGAGAGGTA_CGCCTGCAGGTATGGCGTTC	422	483	733	195	919	1289	797	564
AASDHPPT_GCAAACGAATATGATTCCAA_GTTGCTCTTAGGAAACCCGA	505	491	235	199	710	630	306	389
AASDH_GTGAGGTGGAGGTCAGACAC_AATGGCTTCACAATTCAGGA	628	695	1787	759	1358	1228	713	966
AASS_CAGGTTGTGAATGTTGCAGG_GAGGGAGGATGTGAACGCCT	1004	810	3182	2328	2288	3868	1981	2582
AATF_GAACCCGCGACCAAGCGAGG_GATGACGCGGAAGACTCCCA	538	559	22	3	776	6	2	0
AATK_AGCACCGGAACCACGCCCGG_GTGTCAGCCAACAACAACAG	167	196	339	162	426	271	117	59
ABAT_TGATGAAGACGGAAGTCCCA_GCGCTGGGCGAGCAACATGG	648	646	1346	1127	1530	1412	636	761
ABCA10_GGATGAGTTTCTCTACTCCG_GACACCAGATGAAGAGACCA	0	14	0	0	25	1	0	0
ABCA12_ATGGTGCTAAATGATCCTTG_GGTGGTGTCATCCTGAACCG	215	139	272	113	184	203	153	221
ABCA13_GATGGATCTCAATAAGACCG_GGATCTCAATAAGACCGAGG	148	91	775	345	281	461	325	343
ABCA17P_GAGCGCCCTCTGCCGGGCAT_GAGCGCCCTCTGCCGGGCAT	327	178	15	140	30	54	7	9
ABCA1_GAGTCGGGTAACGGAAACAG_CACGATCAGGCTGAACACAA	390	387	327	465	849	925	637	804
ABCA2_TCTGCCAGCCTTCTACACAG_CAAGAGCAAGGGCAACCCGG	414	461	1218	182	1345	1360	870	1304
ABCA3_GCAGGGTGTAGTTCTTCCAG_GGAGGGAAGGTGAAGAACAG	10	7	0	0	20	42	10	7
ABCA4_GCAGAGCTTACTGTCTCCGG_ACTGCTGCCCATATATCCAG	1476	1100	1387	639	2524	2540	1355	1506
ABCA5_TCAAAGTGTATATCTAACTG_ATACAATATGTCGAGAACAG	0	3	0	0	0	1	1	0
ABCA6_GCACTACAGAGAATTTCCAG_GAGAATGCAAGTCTTTGCCA	100	77	131	128	284	186	185	38
ABCA7_TCTTCCGAGAGCTAGACACG_GCAGCAGCTCCCAAATACCG	154	185	744	245	875	805	658	930
ABCA8_GAGGAGGAACACGACCAGGC_GTGCTACTGAAAGGGAGCGG	475	441	813	413	1020	702	565	829
ABCA9_ACTGCCCTCCTTGGTCACAG_CAGGCCATAGAGGAGAAAGA	307	291	922	309	793	883	624	408
ABCB10_GGAGTGCAGTGTCTGATGAG_TGAACTGCTTACCAGAAGCA	738	762	2274	1450	1810	3175	1434	1937
ABCB11_TTTCAGAATCCTCCTAACTG_GGACAATGAGAGTGAAGCCA	635	544	1015	913	1556	1298	577	833
ABCB1_AAAGGAACTCAGCTCTCTGG_GGACACAGAAAGCGAAGCAG	15	1	0	2	0	0	1	0
ABCB4_TGGCTGTGGGAAGAGCACGG_GGACACAGAAAGTGAAGCTG	163	76	51	73	178	73	106	63
ABCB5_AGAGATGGAGAGAGCAGCAA_CAAAGGTCGGACTACAATCG	488	438	1799	832	924	1758	643	959
ABCB6_GGCCAGACTCTCCAGCACGG_TAGGTGCCAAACCAATTGAG	257	255	746	489	666	617	764	611
ABCB7_TGGATATGACACCCAAGTAG_ACAGTTCCCAGAAAGTTCAG	397	419	13	62	433	59	2	4
ABCB8_GGTCGTGGCCAAGTACACAA_CAGCAGCACCAGGTACCCGA	424	507	752	346	909	678	304	226
ABCB9_GGCCAGAGCGAGCAACACGG_TCTGGCCTGAGATGACAAGG	291	224	190	176	402	459	242	315
ABCC10_ACTGGAAGAAGGTCTAGCAG_GAGCAGCTTCACACAGACAG	161	45	295	85	305	510	284	387
ABCC11_GGAACGGGCATGCTTCTGAG_GTTGCACAAGATCAACCTGG	435	440	710	701	1182	1343	766	1147
ABCC12_CAGGTTAGCACCCAACCCGG_GCCAACCCAGACTTTCCCAG	1117	1098	2274	861	2081	2237	1071	1224
ABCC1_GCCGAAAGAGAGTTCCAAGG_GAACAAGGCCAAAGACACGA	219	276	348	524	476	434	26	162
ABCC2_AGGGAAAGTTACCAGGACAA_AGAGTCTTCTGTGAGTACAA	169	142	123	229	322	569	301	266
ABCC3_GGCCACATGAGAGTCCACCG_GATGAGGGCAGAGAGTACCA	34	33	1	1	11	7	0	0
ABCC4_CCAAACCGAAGACTCTGAGA_GATGCTGCCCGTGTACCAGG	2452	2385	6013	4997	7035	9539	5145	7239
ABCC5_TACGGAAAGAGGCACCCATG_GCAGTGTCCTCTGTAAGCGC	657	556	1423	824	1398	1777	1136	1194
ABCC6P1_TCCGGCTGGGATTCGAGCTC_TCCGGCTGGGATTCGAGCTC	2338	2635	5560	3626	4504	5580	2622	3198
ABCC6_AACTTGAGTCTACGACACCA_GTAGGAACCCATCTCTGCGA	2104	1693	3290	1818	3479	3166	2036	1637
ABCC8_GATGTTGTGATAGTAGACCA_GGAGATGCAGAAGGTCTCAG	149	165	444	336	394	472	423	202
ABCC9_CCAATGTCTGCATCTCACCG_ACAGCTATGAGCAATCAACA	455	245	706	431	1004	1040	660	718
ABCD1_TGCCCGCAACCTCCTGACAG_GAAGGTGCGGCTCACCAAGG	1738	1433	1572	1024	2631	1909	1365	1346
ABCD2_CAGCAGTGGACTAATTATGG_TAAGAGGGCTGCCTGCCTGG	1110	851	1893	1957	2300	3164	1750	1563
ABCD3_AACTAGGTAACCAACAACAG_ATAGGGCCCAGCGAGCATGA	813	578	1431	856	1427	1912	985	1422
ABCD4_GGACCAGCTCACCTGAGTCG_GAGACTCCTTCAGACCCAGA	36	32	17	0	87	119	2	1
ABCE1_TAGGTGCAGACATTATCTGG_GGAAGACTTAAACCTGATGA	205	277	300	73	525	367	297	58
ABCF1_GGAGCCGCTGGGCATCGAGG_CCCACACAGAAGTTCTCAGG	832	793	76	195	1077	191	48	14
ABCF2_AACCAATGAGGCCATAACGA_ACTTCCATCACACAATGCAA	218	123	515	278	299	440	142	306
ABCF3_GTGTGCGAGAGGATTTGCTA_GGGCATAGTCATCTGAGCAA	226	139	218	164	243	292	153	124
ABCG1_GACCACAAGAGAGACCTCGG_GGGCACCATGACCTCCCTGG	90	23	30	22	73	29	0	42
ABCG2_GCTGCAAGGAAAGATCCAAG_GAGTTGATGACAGAAGGAGG	415	368	1080	381	516	907	526	526
ABCG4_TGATGCCAATCAGCTCCCGG_GGTGGAGAGAACTACCTGGT	412	276	475	264	558	702	257	297
ABCG5_GGACATGGCGTCCAGCAGCG_GGAAGGAGCCGGGATTGCCG	382	349	821	490	886	1093	686	884
ABCG8_AGTGATCACATCTAGCAAGG_TGGCCAGCCCAACACCCTGG	448	314	819	732	793	1051	808	736
ABHD10_TCCGTGCAAGCAGCACGCTG_GCAGCACGCTGAGGCCACGG	1424	1322	2586	1896	2445	3585	1641	2417
ABHD11_CAACGACGACGCAGGGCACC_CCACTCGAAAGCTCACCCTA	2556	2390	3006	1796	2968	723	361	144
ABHD12B_TGCATACAGGAACAAAGAGA_TAATTGGGTTCCCATCACGA	140	236	521	221	694	1052	260	491
ABHD12_GGAAGAACCAGTCAAACCCA_GCAGTCGGCGTCCAGCGCCG	80	136	315	174	339	297	230	280
ABHD13_TAGGATTTCAGCCATTATGG_AATGACACATGGCAGTGCCA	356	407	1056	929	1223	1667	805	1137
ABHD14A-ACY1_CCAAGCTCATACTTACACCA_TGAGGGCTACATCTATGCCA	1564	1393	2459	1837	3005	2896	1616	1966
ABHD14A_CTCCACCCAGAACTACACCC_TGCGTAGCTTCACCACAGAG	126	210	157	386	388	753	326	458
ABHD14B_GATGGACTGATCACAACCGG_ATGGACTGATCACAACCGGG	110	71	1	5	16	28	0	24
ABHD15_GACTGAGTTCTTCCGAACGG_ACTGGAAGCGATCATACACA	375	369	708	235	515	554	208	366
ABHD16A_GCAGAATGAGGCTAATGCCA_TGATGAACTGCCGGTACTGG	509	337	655	855	511	1121	1030	966
ABHD16B_CGAGCACTTCAACCTCAACG_GAATGGGTAGGTGTAGCTGG	1036	983	2378	1660	2100	1795	867	1263
ABHD17A_GAGAAGGTGGATGTACCCGC_TCCAACAACCCAGCGCCTGG	0	0	0	0	0	0	0	0
ABHD17B_ACACTGATGTGTGATGAAAG_GTGATGAAAGCGGAAGCCGT	647	390	1927	1129	1512	1618	890	979
ABHD17C_GGCGTAGAGGTTCTTCTCGG_ACGCAAACCAGACATCAGAG	641	542	1145	701	1171	1771	881	898
ABHD18_GAAATCCGATACTTAGAAGG_TAAGTAGGTGGTATGACTGA	332	368	1127	773	939	1214	1105	1431
ABHD1_AGACTTTCTACCCAACGCTG_GCTGCACTGAGATAGAGCAC	524	491	286	70	247	131	80	73
ABHD2_GCTCAGCCAAGGGCTCGAAG_AATTCCAGGGCAGATGACCA	39	51	144	1	70	69	162	83
ABHD3_CCTTCAAGACCACTGTCCCG_TTACTTCCTGTACTGCACCG	75	137	203	49	198	279	316	402
ABHD4_ACGTCCTAGGACAGATGCCA_TGACATCGATAGAGACATGG	400	527	1434	868	1142	700	797	806
ABHD5_CAGCAGCCAAGAATCCACCT_TCTGCATCACTGTCAAACCT	3047	2633	7178	4367	6414	7312	5097	5575
ABHD6_CAAGGGAATCTTCTCCACGG_CAGTAGTGATGGAAAGACCC	2976	2566	5938	3649	6771	6720	3446	4260
ABHD8_TGTGCGCCTAGGCTATGAGG_GCCGGGCTTGACCTCTACAA	667	368	801	448	1084	1023	397	361
ABI1_GGTGGAGAGTCATCAAACAT_ACTGGGAGAAGTGGTGCCAG	616	366	164	426	813	614	246	336
ABI2_TAAGAACGTGGAGCCCACGG_AGCAGCAGTCGAGAGAACAG	186	203	168	378	342	334	291	184
ABI3BP_TCCTCATAAACCATACCCTG_CTATGACCAAGACCACACAG	661	496	1476	696	1084	1579	658	1386
ABI3_GCACCTTAGCCACTGTCCAG_TCAGGCCACAGACAAGCGGA	591	748	1660	1041	1843	1052	792	796
ABITRAM_GAAGAATAGATGGCTTATGG_GTGAAGAATATACTGTGTCT	314	203	601	403	671	910	608	936
ABL1_GAAGAAATACAGCCTGACGG_CCGGCAGGAGGTGAACGCCG	230	162	283	144	309	567	185	389
ABL2_TTTCTAGGAAGATACCATGG_CAAAGAGACATGCTTCACCA	241	224	398	771	813	880	407	659
ABLIM1_GGTGGACAGAACCAGGCTGG_TGTTACATACACGCCCACGT	989	1094	1572	587	2033	2638	1312	1708
ABLIM2_CGTTGGCGAGAGCAACTGAG_GCTGTGAGAAATACATCACG	460	266	316	408	371	500	222	203
ABLIM3_AGACTGTGCCGGGTGCAAGG_CAGAATCCTTACAATCCACG	205	177	619	202	498	597	273	294
ABO_AGACATAGTAGTGGACACGG_ATGGAGTTCCGCGACCACGT	205	160	964	258	569	871	366	516
ABRACL_TTCCTACCAATGCTTCAAAG_AGCAATGAATGTGGATCACG	12	35	25	25	111	68	48	107
ABRAXAS1_AATGTATGCTTCATTACAAG_AAGGAGAGGAGCACAGATTC	58	60	0	0	104	73	15	2
ABRAXAS2_TCAGCTGCAAACCCAGAGGA_TAAGAAGACAAATCACTCAG	558	543	1585	1168	1637	1620	843	950
ABRA_GAAGGAGAGATGCTATGGCA_CTGGTGTCTGAGCTAACCAA	202	226	885	308	478	1375	673	517
ABR_GGAGACCAAGAACTGGCACA_CCAGTTCCAGAAGATCTCAG	366	451	1539	569	817	954	541	752
ABT1_GCTCGTGTCAGTCAACATGG_AGAACAGACACTAGATGCGG	135	81	5	148	207	64	32	1
ABTB1_GGGCTCGGAAGTAGTCACTG_GCAGCGCCATGTCCTCCCGG	1633	1461	2502	1884	2995	3499	1445	2064
ABTB2_GCACCGCCGCAGCCTCACCG_AACGAGGAGCTGGTGACCGA	412	346	786	306	1128	1455	704	1117
ACAA1_ATTCACGTCCTTGAGAACCG_AGGGCTGACAGTGAGTGACG	33	57	0	42	51	0	1	1
ACAA2_TGTTACTGCAGGGAATGCAT_TAGCAGTGAAGTCTTTCAGA	507	562	1980	928	1508	2657	1121	1657
ACACA_CCAGAGTCCCACATTCCCTG_TAAGGACAACACCTGTGTGG	1660	1260	1163	1292	2127	2132	787	1044
ACACB_CCTGCACAGAGACTTTACCG_TGATGACTACTCCTCCGACG	1225	1192	4010	2642	3029	3921	2299	2902
ACAD10_TGTAGGCCACATCAGCAAGG_TGGAGGCAGCACCTACAGAG	124	63	168	124	125	134	24	45
ACAD11_TTAGGAAGAAGTGAACCTGG_CTGAGCCAATGTTTCTACCG	52	74	21	29	277	103	104	93
ACAD8_GCTTCGGAAATGAGGAACAG_GTAGGAAGCAAACTTCTCCA	1439	1618	1429	1500	2674	1907	955	1311
ACAD9_GTATGACCTACCTCACAGCA_TGGTCTCTACCGCGAACCGG	333	319	701	376	563	696	204	335
ACADL_GACTGTGTACAGCTCCATGG_ATGGCCGCACGCCTTCTCCG	1110	977	1579	1232	1286	992	632	674
ACADM_AAGATGTGGATAACCAACGG_CAGAAGATGTGGATAACCAA	919	825	1722	474	1479	1590	1130	984
ACADSB_TTCCTCTATCACGAGCACAG_AGTGAGCTGAGGCAAATAGG	130	95	228	225	204	167	137	20
ACADS_GTCCGTGCTGGCAAAGACCA_TAAGGAACATCTCTTCCCAG	692	492	688	128	1172	682	450	659
ACADVL_TATGCTGCAGTATGTAACTG_CAAGGCTTCAAACACAGCAG	510	434	1227	1041	1130	1440	1058	1329
ACAN_GAGGGCAGTTCACCAACCGT_TGATGTGTACTGCTTCGCCG	1497	1225	3332	2778	2989	3677	2018	2464
ACAP1_TCTGCCCTGACTCAGAAAGG_AAGGCGGTTCTGCTTTGAGG	988	814	1368	990	2049	1916	924	1342
ACAP2_CGTGCCGGTTACCTGAAGCG_AGGCAGGATGAAGATGACTG	46	90	148	17	109	113	156	84
ACAP3_CGAGGTGGAGGAAGCCACCG_GCTGGTGATCGACTCTGCGG	1862	1416	1880	1450	2438	2861	1505	1769
ACAT1_ATGGGTAATGTTCTACAAGG_GAAGTGAAAGAAGCATACAT	315	153	132	197	568	972	409	427
ACAT2_GATAGGAGACTCCAGCATTG_ACTGACAGTATACTCTGTGA	1541	1384	2592	2323	3571	4940	2498	2756
ACBD3_TAATCCAGACACTTGTCCTG_GCAGCAGCCGGAGATGGCGG	12	3	0	0	0	3	6	0
ACBD4_TTACTACAAGCAGGCCACCA_TCTGGGCAAGATGAGCAGGG	259	163	142	246	239	100	128	66
ACBD5_AAAGCTGAAAGCAGTGACAG_AAAGGTGAAGTCAAGCATGG	172	167	289	466	425	809	245	497
ACBD6_TTCATCATTCCTGCCCGCGG_CCTCGATCTCAGGGCTATGG	3071	2658	7092	4689	6492	7824	4111	3852
ACBD7_ACAGGGCTGCAGAAGATGTG_GCAAAGCCAAATGGGAAGCA	10	37	0	2	0	1	8	18
ACCSL_GGGTGATGCCAGAAATACTG_GCCAAAGGCACTCACAGCAG	145	116	181	319	298	356	154	189
ACCS_CCAGTCAGCATACTGCAGCA_ACTTGGCCACTTCCTCCCGG	61	28	64	18	83	119	7	5
ACD_GCAGCCGGCCCTCTGTCCCG_CAACCAGGCACCCGTAGCCG	881	712	1510	960	1704	2012	1014	1268
ACE2_TGCACAGAGAATATTCAAGG_TACCAAGCAAATGAGCAGGG	603	503	1374	809	1461	2524	936	1059
ACER1_GCTCTCACACCAGTCCACCT_GGTGGCCGAGTTCTACAACA	471	457	730	358	918	1840	822	1086
ACER2_TGCAGTGCAAGGAACTCCCA_GCTGCAGGCTGGTAGCTCGG	30	101	0	68	82	49	65	121
ACER3_TAAGCCATGGATAAACCCTG_GGATGTGAAGATAGGAACCA	78	99	31	198	97	271	110	104
ACE_CAGGTCCTCCAAGTTCACGG_TATGGAAACCACCTACAGCG	1183	1035	2465	1552	2438	3534	2280	2300
ACHE_AAAGACGTAGGCGTAGACCC_ATAGATCCAGACGAGGACAG	555	311	1476	1115	948	955	478	672
ACIN1_GTGTCTGAAGGACTTGACAA_GCAGAGCATGAAGTAAAGAA	301	176	13	32	156	38	19	33
ACKR1_ACAGTAGCCCAGGCTACACA_CTGCACCCTGATATACAGCA	627	628	1103	847	1185	1961	890	1509
ACKR2_GCAGTGTCACCAGAAACAGA_GCAAGACCATGAGAAGAAGG	128	141	246	53	324	435	193	282
ACKR3_CAACAGCAGCGACTGCATCG_CAGCAGCGACTGCATCGTGG	285	212	255	527	255	408	270	227
ACKR4_GATGCTTTCTGTGACTTGGA_CTAGATTGGAGCCATGGCTT	378	188	491	222	720	938	538	559
ACLY_GGAGACCATGAACTATGCCC_AGAGCAATTCGAGATTACCA	245	215	160	19	302	54	1	82
ACMSD_GAAAGAGCTGGGCTTTCCCG_AGATGGGAAAGTCTTCAGAG	415	298	1100	495	818	987	527	862
ACO1_ATGTCAGTGGATGTTACCAG_GACCACAGAACCATGAGCAA	147	98	615	104	189	247	134	209
ACO2_TCACCCACTCGGATGTCCAG_ATTGTCTCCTCACCTCACTG	4803	4044	940	505	5392	609	183	386
ACOD1_AAGCTTGGCAAGTTGTCCGG_GATGCCACCATCAAGCAGCA	56	107	197	236	193	356	219	121
ACOT11_TGTGCGGTTGGAGAACACAG_AGCTGAAGCAGATCACGCCG	1564	1315	1258	865	2533	2484	1355	1200
ACOT12_AAACTGTATGTCATCCACTG_CCTGAGTGACAGCAATGTGG	831	482	1915	1192	1120	2097	972	757
ACOT13_CTTGTTGGTCAGATCCACAG_AGTAGATAACATATCAACAA	1580	1470	2951	1744	3912	5422	3418	3562
ACOT1_GCTCCAGGTCCAGCTCGCCA_AGCCCGAGAAACCCTTGGTG	1277	1145	1736	680	1362	2007	935	1370
ACOT2_CTACTTGCTCAGTCATCCCG_AGAGTTCGGCGCAGTTCCTG	5147	4799	8842	6277	12002	11148	6746	8196
ACOT4_AGATCCATTGATGGAAACTG_TAGGACCTGGACCCTTCCCA	1231	1041	1776	1222	2476	2449	1646	1856
ACOT6_TGCACAGAAGCTCTAGAAGG_ACAGGCATTGATAAGTACAG	351	266	329	349	653	1009	579	877
ACOT7_CTGCACGGCTTTGTGCACGG_AGCGCATGGAGACCAAGTGG	730	752	1893	955	1289	1029	377	728
ACOT8_GCTGCCAGTACTGTACCAAG_CATGAAGATGCACTGCTGCG	976	777	1763	739	2336	2884	1322	2014
ACOT9_AATTCAGGCTCACTGCCCAA_GAGAAACATCTCATGTATGG	494	464	1259	718	1137	1332	1006	1301
ACOX1_ACCAGGCCACCATTTAATGG_GAAGGACCTGACAAACACCA	238	193	502	139	514	745	469	613
ACOX2_GTGTATCACAAACTCCTGGG_GATCAGCTGGGCCTGGACCA	64	101	0	176	71	46	35	1
ACOX3_CAAGACAGCCACTCACGCGG_AAGCCACGGCAGTAATACCA	42	28	429	8	156	118	134	55
ACOXL_ACAGGAACGATGAAACAGTG_GGACAGGAACGATGAAACAG	165	123	267	231	183	309	183	252
ACP1_GTATGGATGAAAGCAATCTG_TTTCAGTGGGTCATTGACAG	194	203	497	303	539	433	196	401
ACP2_ATGGCACTGGATGTCTACAA_ACAGCTGCTGAAGTTCCCGT	282	227	793	221	685	647	308	191
ACP3_GAGAAATCTAGGCTCCAAGG_AAGTGGCAAGAAGCATAGGG	92	79	674	166	536	563	465	467
ACP4_GAGAAGGCCCAGCTGACAGG_AGAGAAGGCCCAGCTGACAG	25	46	6	5	6	4	0	0
ACP5_GCTCAAGAAACAGCTGGCGG_ACAGGATGAAGTCTGCACCC	225	179	324	102	420	440	375	227
ACP6_ACAGTCACCAATCTAGCTGG_GATGATCGAACAGAGAGCTG	1200	940	1221	1177	2060	2510	904	856
ACP7_AGACAGATGGACTTGCTCTG_GAGAAAGAAATAGACCTCGG	213	226	296	181	331	376	291	494
ACRBP_ATACCGACTTCCCGAAACCA_TGAGAGGCTCAGCAACAACG	496	410	743	902	1032	1430	672	1080
ACRV1_TGGTTCAAGCAAGCACACTG_GCTGAAGGTGAGCATACTGT	1446	1385	4629	3689	4094	5835	3555	4556
ACR_GGGAGGCCTGCCTTAAAGTG_CACAGGTACCACACATGTGG	12	8	45	0	47	100	62	0
ACSBG1_GGAGCCCACATCACACATGG_AGAAGGTGAATAATGCCCAG	133	73	97	49	234	183	69	38
ACSBG2_GGGACCACAGGCATACCCAA_AAGCCATGAACAATGCACAG	81	125	50	68	165	89	115	80
ACSF2_CATCAACATCCAGTTCACCT_TCTGACCACAGTCATCTCGG	3814	3052	4563	2798	6829	5699	3240	3295
ACSF3_ACAGTGAGTGTCCTTCTCGG_CAGGGCACGGGTGAACACCG	202	160	898	317	530	583	453	508
ACSL1_TCAGCAGTCTTGGAACCACG_AAAGAAGCAGAGCTTCGCAG	1750	1769	4964	3569	5051	6170	2776	4386
ACSL3_AAAGTTCGAAGCTTGCTAGG_TCTGTGAGACCAGGGCCGAG	587	519	970	891	1443	1382	830	873
ACSL4_ATTGGAGAATTCCATCCCGA_GTGAAAGAATACCTGGACTG	655	629	1825	1161	1740	3231	1666	1493
ACSL5_GTTAAGGAGTCGAGGCACCG_GGGTGTGTCACAGATCACCA	79	62	21	152	194	2	8	81
ACSL6_AGCCTAAGCAGCCTTACCAG_CTGAGATGCTAAGCCCACGG	435	490	807	446	430	740	554	308
ACSM1_AACGTCTTCACACAGACCTG_CAGACCTGTGGCCTACAACA	1050	1013	1665	1266	2833	3150	2389	2849
ACSM2A_ACAGGCTCCCGAGAGGACGT_TGACGCAGTTCTGTAGATGG	2341	2246	6357	3493	4756	6218	3388	4039
ACSM2B_CTAGACGCCTCACTGCGCAC_CGAGGCAGTTCTGTAGATGG	2419	2055	5248	3913	5314	6250	3503	4094
ACSM3_TGAAACAGGACTTCAAACTG_ATAGTTGGAGAAATTCTGAG	392	357	316	278	293	517	337	334
ACSM4_GACCAGCTAACCCAGCCCTG_GTGGTGGGTGAATGGCAAAG	292	204	464	304	516	349	173	136
ACSM5_TGTGCCATTGACCCACCAGA_AAGGCAGCCAATGTGCTGGG	494	483	1346	665	1012	1026	416	560
ACSM6_GATGACTCAACTCTCCAAGA_GGTGTCTGAGAGGATGCTGG	101	119	311	5	173	244	190	174
ACSS1_AAGAGGCATGGAGTCCACCG_GCTATTACCAGATCACAGGG	1145	1068	1871	2331	2371	3080	1395	1705
ACSS2_GGAACATGAGGCTGTTGCAG_TATGATCCCAGAGCTTGTGG	961	601	1904	854	1719	1879	1020	1306
ACSS3_GGAAGCAGTACTCTCTGACA_AACAACAGCACAGTCTGCCA	875	757	1856	923	2231	1876	1380	1206
ACTA1_GGGTCAGAAAGATTCCTACG_CACCAAGCAGGAGTACGACG	270	258	586	388	385	647	349	368
ACTA2_GCATCCCACCCTGCTCACGG_AGAGCCATTGTCACACACCA	539	402	1120	816	1484	1677	1315	1352
ACTBL2_TGACCCATTATCCACTACCA_GCAGAAAGAAATCATAACCC	596	442	1042	459	1175	1357	996	909
ACTB_GGAGTCCATCACGATGCCAG_GATAGCAACGTACATGGCTG	316	343	10	48	246	9	9	8
ACTC1_CGACGAGGAGACCACCGCCC_GGAAGAGTGTCTCAGGACAG	74	161	226	262	303	194	25	24
ACTG1_TGAGCGGTTCCGGTGTCCGG_GACGAGGCCCAGAGCAAGCG	87	33	73	3	10	1	1	0
ACTG2_GCAGAAGGAGATCACAGCCC_ATGAGGCTCAGAGCAAGCGA	755	581	1476	578	1394	1402	1093	949
ACTL10_GACACGCCTGGCAGACACCG_GGAGCAGAGCGCCAGCAACG	1	0	0	0	1	1	0	0
ACTL6A_GATGGCTATGTCCTTCAACA_ATAATACAACAGTGGAACGG	196	138	0	3	81	1	0	0
ACTL6B_GCACCCAGTGCTCATGTCCG_ATGACCTCCGCTCCATCCCG	952	819	1703	1440	1834	2086	1102	1206
ACTL7A_GTAGGCGATGTGCATTGCAG_GCAGGAGGTGACCAAAGCAG	383	247	735	104	567	414	206	235
ACTL7B_GCTGAAGCACGGCATCGTGG_CCATGAGCTGCTCAACACGG	205	187	176	7	302	179	131	216
ACTL8_GGACCGAAAGAAGATGCTGG_TGTCTCCGTGATGATCACAG	143	148	577	343	521	432	338	262
ACTL9_GCTGCCACCAAAGACCGGCG_GTGGCGCCAGATGAGCTCGG	18	37	9	59	80	90	10	0
ACTN1-AS1_GGTGCGCGCGTGCTAGGGTC_CAGCCCGGCTGACGGATGCC	91	125	0	26	169	130	65	114
ACTN1_ACAGATCGAGAACATCGAAG_GGATCCGCCGCACAATCCCG	1001	989	2440	1969	2707	2952	1318	1549
ACTN2_GCTGCAGAAGGATTACGAGT_GAACAACATCGACAAGCTGG	685	557	1287	833	1817	2457	851	1392
ACTN3_CTTCTACCATGCCTTTGCCG_GTGGCTGGTACACTCTGTGG	325	362	339	291	567	570	243	494
ACTN4_AGAGAACGAGCACCTGATGG_GATGGTCCAGATCATTCCCA	492	445	725	208	590	434	194	192
ACTR10_TTTGTAAGTGATCTGAAGCG_AATGAATTTACCCATCACTG	698	484	239	379	1007	800	816	785
ACTR1A_GCATCCTGTGCTCCTGACTG_GCTGCAGACTTTCTCAGAGG	5	10	2	2	1	1	4	1
ACTR1B_CTGGCAGTACGTCTACTCCA_GCATCCTGTGCTCCTCACGG	2714	2347	3593	2612	4738	4296	2300	3974
ACTR2_ACTGGTGTAGTGGTAGACTC_GGGATGACATGAAACACCTG	519	389	489	190	444	177	94	17
ACTR3B_TAGAATGTCGTACTCTCAGG_AGGACATGACTCCAAAGACG	42	53	217	36	117	194	51	155
ACTR3C_GTCGCGGGTCTCTTACCTTG_CAATGAAATGGAGGTGACAG	1120	793	2202	873	1449	1699	1362	1370
ACTR3_AATCTTCAACTATACCATGG_TGTCACTCATGTCATTCCTG	2587	2034	1699	1652	2855	2588	1016	913
ACTR5_GGCGGCAGCAGCAATTGCGG_TAGAAGTCAAACCTGAACAG	8	7	57	94	16	1	56	0
ACTR6_AGCTCCATTATCCAGCACTA_CCTTGCAGGATAAATGTGGG	681	686	620	330	703	232	203	205
ACTR8_CCCGAAGACACAAACAACAA_GAGAAGGAGAAGGAGCAGCG	77	62	372	35	90	0	1	0
ACTRT1_AAAGAGCTACGCAAGAGCCG_ATACTCCTTGAAGTCTGCCG	193	108	724	451	454	389	309	231
ACTRT2_GAAGCATCTTCTCTGCACCA_AAACTCCTTGAAGTCTGCGG	67	90	165	123	153	229	157	188
ACTRT3_CTAACCGCTTGTCTAAACCA_ATGTTCGGGTAGATAAACTG	8	26	0	2	7	1	0	4
ACVR1B_ATGGCACCTGGACACAGCTG_GGAAGCAGAGATATACCAGA	246	274	825	311	532	318	103	272
ACVR1C_TGTCAGCAGCAATGAAACCA_TGTAGGAGCACTGTCGACCC	1569	1368	2974	2892	3328	4718	2689	3193
ACVR1_CTATGGACAGCACTATTCGA_AGCACTGCTGGCCTTCACAG	501	311	924	621	1051	1190	1224	1213
ACVR2A_GTGTCATATTGCAGAAACCA_GAGTTGGAACAAGTACAGGA	772	648	1719	1120	1464	2144	1659	1480
ACVR2B_ACAGCAGCAGAAGTACACCT_GCGAAGGCGAGCAGGACAAG	891	732	860	623	1012	1029	969	1085
ACVRL1_GGACGTACCCTCCAGCACCA_GCATCAGAAGGCCTTTCCTG	440	452	503	79	524	401	195	282
ACY3_TTCGATGAAGTCCAGAACTG_TCAGCCCGCAGCACACCCTG	79	57	22	180	98	233	163	219
ACYP1_ATTGCAAGGTCCCATCTCCA_ATTGTCCTTGCACTGTGCCC	2025	1741	3471	2371	3751	4754	3184	3493
ACYP2_ACTCAAATCCGTGGACTACG_GAGTGACTGGGCGGTAGACA	269	218	318	212	499	493	379	516
ADA2_AAGACATAGTCTCTGAACAC_TCTGGTGACCCAGCACCCGG	227	196	1050	90	362	178	263	175
ADAD1_TGAAGAACTCTGTCTCCACG_AAGACGATAACTACACCCAC	142	96	630	136	420	648	347	727
ADAD2_TAGAGGTGCAGGAAGACGCG_TCACCTACCTACGCTCAGGG	62	124	368	465	165	157	136	185
ADAL_ACAGCACCAGATCTGAACTG_AAACTCCAAGCCTTACCCAG	643	599	1093	486	1228	994	687	966
ADAM10_GGATGATTCAGACTGTGCAA_GGAAATGGAATGGTAGAACA	91	106	92	0	10	25	117	157
ADAM11_CACATCGGCCAGGTTCACCA_GTGCGGGAACGGCTTCGTGG	143	92	419	327	312	148	70	43
ADAM12_GGTGATCCTTATGGCAACTG_AAGCAATGGTACTTGCCCGG	697	673	1902	1237	1770	1979	1553	1829
ADAM15_GGTAACAGAGACCAAGACTG_CAGGTCAAAGAATCACAGCA	147	105	280	10	287	43	148	141
ADAM17_CTACAGATACATGGGCAGAG_CAGCACGAAAGGAACCACGC	917	891	3131	1299	2664	2920	2061	2285
ADAM18_ATGACAGTGAAGTTTCAGAG_GCAGTCTTCCAAGCTCAGTG	2527	2187	5529	4682	7348	9197	5495	5703
ADAM19_ATGCCTCTAATTGTACCCTG_GGGAGGCAGATCCAGTGCCG	994	814	2350	932	2243	2756	2075	2184
ADAM20_AGTGACCCTGATGTGCACCA_ACAGGTACTAAGGGCAACCA	137	181	283	291	306	176	323	198
ADAM21_GGCCCAGCATCTGCAAAGAG_GAGTGACTCTGATGTACACG	314	344	734	314	484	822	317	540
ADAM22_ATAGGTATTGGTATGTACAA_TGACGGCAGCACCATGCAGG	294	204	471	632	414	326	198	321
ADAM23_GCGGGAAGGATGGAGACCGG_TGAGAAGGGAAACTGCGGGA	98	92	457	163	143	240	44	223
ADAM28_TCAAGATGAGATCAGAAAGA_ATGTACCTGCAACAGAGAGG	204	166	940	211	540	864	468	609
ADAM29_GTGTTCACCTACACAGACCA_ACAATTGCACAACTACGGTG	564	521	1123	912	1455	1233	1532	1339
ADAM2_CCTGGTGGGAGTATTGACAG_GATTGAACTGAGCAATCTGG	662	647	1873	585	1519	2683	1892	1910
ADAM30_GTGCCCACCCATACATGCAG_ATGAGCAGACCAGGTAGCAG	376	312	268	311	904	1109	456	339
ADAM32_GCCCGGCCAGCAGCAACCAG_AAGCCTGAAAGAACAACCAA	247	202	384	315	635	711	578	608
ADAM33_GGCATGACCAGCCTTCCTGG_GAGCCCAGCCTGGAGCACAG	506	499	218	188	197	74	73	72
ADAM7_CCATAAGATACCATGATCTG_CAAGACATACCTTTAACCTG	21	32	62	70	42	0	0	1
ADAM8_TGAGCTGTGGGAGCACATGG_GCTGGAGGTGGTGAATCACG	382	342	221	210	440	389	40	142
ADAM9_GATGGGAGAGATTGTTCCTG_TGTGAGACTAAAGGATACGG	245	204	668	294	529	388	488	318
ADAMDEC1_GAAACATTGTACTCACCCAG_GACCCAGCTAACCACACATG	217	182	395	111	542	409	407	573
ADAMTS10_TCGCCTCATCCTGCTCACGG_GGTGGCTGACAAGATGATGG	3	14	0	0	0	0	0	0
ADAMTS12_GGGCCTGCCAGAATACCACG_AATGCCACCGAGGATCGCTG	825	723	1954	1349	2444	2936	2085	1905
ADAMTS13_GAGCCAGACCATCAACCCTG_GAGAACTCTCAAGGACGCGG	1254	1056	1344	1274	2409	2050	1412	1709
ADAMTS14_TGACCTTTGAAGCACCACTG_GCGACACAGAGCGGAAGCGG	770	795	2027	1188	1577	1784	808	777
ADAMTS15_CTTGCCTTGGACACAGACGG_GCACACCTTCTCCAGCGCCG	516	512	2419	1500	1825	2949	1296	1865
ADAMTS16_TCAGCCTGCACGATTCACAG_AAGGTGAAGAGACTCAACCT	630	528	847	1046	1448	1222	893	649
ADAMTS17_GAAAGGCTTCCAGCACCGGG_TCTCCAGGGACCGCTCACCA	23	31	40	0	1	2	0	1
ADAMTS18_ATTACAGCACACCTCAGGCG_TATTGGAAGTGACATAAACG	0	0	2	1	1	0	0	1
ADAMTS19_AGTGGTTGCAGACCCAGCAA_GCTCTTCACAGTCATTACTG	1357	1194	2194	1606	3079	3691	2447	2476
ADAMTS1_TCAAACCAAACACTTCCCGT_AATGCTTTAGACCACTGCCG	854	620	619	518	1788	1754	740	743
ADAMTS20_TCTGGCCGCCGGCTACACCG_GTGGTAAAGGAACAAAGCAG	136	184	460	188	317	217	213	244
ADAMTS2_AGCACGCCAACAGCTCGAGG_CTTGGGTGCCCACATCAACG	374	332	262	338	872	774	497	532
ADAMTS3_TCCAAAGACTTCCACTACAG_GACCTGCGGTGAAGGAACGG	616	584	1344	694	1238	1526	908	1016
ADAMTS4_TCCAGCCCTGACCTTCCGCG_ATCCACATGAGCCATCACAG	992	841	1980	1613	2211	3038	1302	2566
ADAMTS5_GTAGACGTGCAGGATCCGTG_GGACTGGTCCAAGAGCTGCG	30	12	286	12	197	208	152	80
ADAMTS6_AGCATCATACACCTGACCTG_GAATACTGTTGGTGACACAG	172	114	62	282	375	396	511	251
ADAMTS7_GGAGTGGGTGCTGCCAACAG_GCTGTGGACAGGAGGCACAG	152	176	14	103	235	22	83	69
ADAMTS8_GTCCATGGCTGCCTTCTACG_TATCTCACAGAGCTTCTGGA	407	449	1348	565	1038	1248	750	1218
ADAMTS9_GACGTAGCAGCATTAAACAG_ACAGTGCACCAAGAACCCAG	0	8	0	1	1	1	0	1
ADAMTSL1_GTGTGCCAGGAGTTGCCCGA_ACCGTCAAGGAAGATAACTG	16	4	84	0	12	63	30	153
ADAMTSL2_GGACGGGAGGAGCTTCCGCG_TGACCTGCACTGTACCACCG	676	669	2152	873	1513	1529	1190	1539
ADAMTSL3_GAGGAGCATCATATTCTCTG_GCAGCAGGATCATTATATCG	202	167	450	415	521	746	326	277
ADAMTSL4_ACATAGAAGCGGAAGCCACG_GGAGACCCAGGAGATTCGAG	82	22	154	104	112	99	34	18
ADAMTSL5_GCGGGTCCAGGACACCCACG_GGGCGCCAGACACATCCGCG	170	150	449	324	299	661	286	348
ADAP1_GTGGGCCGGTAGTAGAAGGA_AAGGCTACATGGAGAAGACG	101	140	192	66	306	318	205	86
ADAP2_TGATGTCAGGGAAGTTACGG_GTAACCGAGAAGGATTCCTG	36	18	322	62	135	548	217	159
ADARB1_ACGGGATTCTTCCCACTCGG_TGACTCCTTCAGTTCCAGCG	921	802	974	972	2146	2224	1284	1231
ADARB2_GGTGGTGAATGACTGCCACG_GGTGAAGGAGAACCGCAACG	21	34	89	25	40	142	40	0
ADAR_TTCTTGTAGGGTGAACACCG_AGAACGCATGGGTTTCACAG	1250	1062	1879	1430	2298	1650	761	1013
ADAT1_GCAGCCAGGGAGGTCACCAA_ATTTGAACAGAGCCGCAGTG	58	125	675	277	339	462	324	366
ADAT2_TGACAGCCATATACAACCAG_ATATCGGGCTGAGGAAGCAG	571	568	1767	891	1594	1098	541	1090
ADAT3_CCTGTCCGAGAAGCAGTCAG_CAGGCAAAGCAGCATCTCCA	4281	3964	3260	2859	5450	1409	424	736
ADA_GAAGTACCAGCAGCAGACCG_GCTCATCTTCAAGTCCACCC	102	120	239	249	292	336	297	270
ADCK1_GCTGCATGATGGGCGGACGG_GAAGGACATTCTCCTGATGG	128	108	526	172	351	156	324	449
ADCK2_GCGAAGGGTCCGCTGCAGCG_AGCAGAGCCTGGCATCGCGA	307	257	627	938	853	1644	520	857
ADCK5_CACAGAGCCAAGCTGCACGA_GGTGCACCACCAGTAGTCCA	1360	1192	1882	1345	1655	1711	702	1180
ADCY10_GCTAACAGAGAAGTTAAACA_CAGAGGAATAAAGTCCCAGG	160	96	152	261	402	222	203	108
ADCY1_GCAAGCCCAGGACACCACAG_AACGGCCAGCGCCTTCAGCG	450	587	1700	816	1315	1518	1030	854
ADCY2_GAACGGCAAGATCAGCACCA_GCGGTTGGCAATGATGCCCG	271	348	530	350	722	647	297	457
ADCY3_GATGGAAACCCGCTACTCGG_GCGGGAGAAGACCAAGACTG	195	120	412	346	298	247	98	196
ADCY4_CACACTGGCTAACCACATGG_AGATGATGAACTGGACACCG	215	73	87	91	50	215	101	21
ADCY5_CACGCTAGCCAACCACATGG_TAGACGCATCCACATCACCA	779	645	887	408	1242	1336	581	693
ADCY6-DT_GCCCGGAGGCCAGGAGGATC_GCGGGACGGCCAGGACGCGC	66	18	190	42	42	25	28	35
ADCY6_GACCCTGGCCAACCACATGG_ATAGATCCCAAGCATCAGGG	281	238	556	231	450	581	436	305
ADCY7_GGGCGCTACTTCCTCAACGA_GCCAGGGTCAGCCTCAGCAG	116	78	29	1	162	123	66	46
ADCY8_GTACCTGCAGTACAGCGGCG_TTTCCAGGACAACAAACCGG	257	300	310	190	251	260	137	105
ADCY9_CAGGAGGAAGCACAGCGCGG_GGTGAGCTGCGACTCCAGCG	553	433	1893	832	1263	1147	792	1147
ADCYAP1R1_TCACAGTGGAGATGAAGCAG_GCAGTCAGAATGCATGGCAG	1961	1709	5295	3070	4695	6277	3763	4159
ADCYAP1_CCAGCACCTACCTGATCCCG_AGAGGAAGAGGCGTACGGCG	223	420	1418	1066	1155	1799	1558	1808
ADD1_GGATCTCACAGGCAACCACA_CCAAGTCGAAGACTAAGGTG	769	768	2284	964	1653	1891	825	865
ADD2_CGAGTGCAGACAGAAGCCTG_GAGGTGGAGAAATCCAGCAG	522	491	935	315	1226	1102	428	304
ADD3-AS1_GAAGCGTCGGGCCCACCCGG_GAAGCGTCGGGCCCACCCGG	531	483	766	756	867	869	342	440
ADD3_ATAGGAGAAGTGGTTGACCA_TATGAGGATGTATCTGCACC	78	130	317	5	228	37	52	28
ADGB_TGACGAATGAGTTTCCAGGG_GAAGGTAAATCAGATCCTGG	482	437	1107	668	976	1295	696	733
ADGRA1_GTGCACGATGTAGGTGACGA_TGCACTCAGTACCTGAGCAG	424	399	1652	710	1105	1353	616	524
ADGRA2_GGTTCCTGCGAAGATGACGG_CTACACCAACGACATCACCA	178	146	213	306	365	501	262	245
ADGRA3_GCTACCTACCGGCTAGCCGG_GGGATCTGAACTATACACCC	143	95	643	75	335	246	320	329
ADGRB1_GCTGGAGCACACGCTCCACG_GGGCGTGGAGAGCTTCGACG	214	336	794	335	761	846	270	701
ADGRB2_ATCATCAGCCGAGGGCACGT_GCGCAGCCGGAAGTGCAGCG	389	517	1429	1050	983	1300	715	904
ADGRB3_TATGGGAGGAATGGTCACCA_GTTGATGTCTGTTAGAACAG	122	78	204	47	323	404	275	260
ADGRD1_GTTGCTGCAGGACAGCGCCG_GACAGCCTTGAATCTCACCA	382	454	1154	1111	930	911	1032	1172
ADGRE1_GAGTGTGGAAAGCATGACAC_TGCATATGCAGGTTTCACTG	300	242	531	351	848	1192	590	890
ADGRE2_GGAGAAGGTGAAGGTAACTG_CGAGAAAGACGAGAAAGACG	109	31	49	122	67	10	57	5
ADGRE3_ACCTCCTCAAAGACAACCGA_CACCTCCTCAAAGACAACCG	301	270	149	105	587	403	116	120
ADGRE5_TCTGAGCCACAACAACACCA_ACCGTCACAAGTCTCCGTCG	604	455	1894	1282	1827	2329	1356	1450
ADGRF1_CAGGGTGTCCAATTCAACAA_GGGCCATGTGATGGAACACG	211	110	482	210	355	389	312	217
ADGRF2_GGATCTGTCATCGATGACAG_GCTGCCACTGAACCTGGCAA	425	376	986	860	829	1289	926	1143
ADGRF3_CAAGTGGAACCTGTATGAGG_GATCCCAGAAGACACAGTGA	68	93	97	36	145	170	44	104
ADGRF4_ACAGCCACAATGACGAACGC_AACCACCCGGGACCACACTG	710	556	892	1026	1146	1360	886	1065
ADGRF5_CAGGCTTGCCAACAACACAG_TTGTGAAGACACCTTTCCCG	824	688	1636	1054	2136	2245	1100	1310
ADGRG1_TGCCTCGAACACTCTTCCAG_GACCTCTGTGAGATTCATGG	47	66	2	86	49	1	0	0
ADGRG2_GGTAGTGTTGACATTCGCAG_AACCCTGCAAACCCTAAGTG	561	528	828	932	1245	1593	659	995
ADGRG3_GAAGATCTTCCAGACCACCA_GCGTGTGAGGATATGCACCG	555	429	971	722	877	1132	555	809
ADGRG4_GCAGATAGCAAATCTGACGG_CTTGTGGTAGAAGCACCCAG	521	376	381	482	533	961	554	410
ADGRG5_GCAGGAGGTCAGCATGCCCG_GCACAGGGCATGGATCACTG	3	0	0	0	0	0	0	1
ADGRG6_GAGGAGATTCAGGAACAGCA_CATTCTCCTTCATAGCACAG	120	154	704	161	469	333	256	367
ADGRG7_CAATTCCAAACACAAAGAGG_ATTCCTGCAGAACTCTGTAG	996	1039	2912	1321	2322	3701	2242	2505
ADGRL1_AGCCGGCAAGAACTACAACA_TGGGACCTACAAGTACCTGG	25	34	1	1	70	2	8	0
ADGRL2_GACGTGAGAGTTCACTGCAA_GCAGATAGCCAGGCAAACAA	222	288	529	155	764	875	632	607
ADGRL3_CACAGTATGAAGCAACATGG_TAACAGAACCCAGTGTGCAG	22	15	3	10	33	60	35	0
ADGRL4_AATGTGTCAGGTGATTACAG_TGGCTATCTAAGCCCAGCCG	329	264	561	832	918	1258	719	737
ADGRV1_CAGCACTGCCAACATCACGG_GGAGCCCATAGACAAAGCAG	928	928	1986	1463	2544	3286	2024	1621
ADH1A_TATGGGCTGTAAAGCAGCTG_CTACAAGAAACCCATCCAGG	85	112	30	109	234	236	218	55
ADH1B_GAGAGGTTCTGGGAAGCAGG_CACCTTCTCCCAGTACACGG	591	429	926	527	1191	1420	598	541
ADH1C_TGCTGACGCCGACGAAGTGG_AGCAGCCAGAATCATTGCTG	1696	1416	5053	3131	5187	7438	4399	5048
ADH4_AAATTTAGAATCGATAACAG_TACATTCTCTCAGTACACTG	508	365	699	395	995	992	798	734
ADH5_TCAGGGTATAGGCATCGGTG_CTGATAGATCATTGCCACTG	2677	2138	5433	4027	6168	7562	4469	4910
ADH6_GAGGTACATTCTCCACACTG_GATTGCAGCACCAAACCCAG	1064	1112	1528	908	1987	1918	1091	1327
ADH7_CTTGGGACTGATACACTCAG_AGAAATGACAGGCAACAACG	320	360	273	363	466	478	402	462
ADHFE1_AACCGGGAGTGAAACTACTG_TAATGTGAGAGTGGAACCAA	361	328	50	234	386	294	97	103
ADI1_AGAGAGGAACTACTCCTGGA_GATCTATCACCGCTTCACGG	738	594	963	787	1443	1457	749	1010
ADIG_ACAACAGCAAACCCACAGGG_AATAACAACAGCAAACCCAC	157	111	488	189	397	400	249	395
ADIPOQ_TAGGCAAAGTAGTACAGCCC_GTTGCAGTGGAATTTACCAG	334	354	1046	626	842	1102	725	549
ADIPOR1_ATGGAGAGGTAGATGAGCCG_GAAAGAGCCAGGAGAAGCTG	410	319	468	187	489	492	142	188
ADIPOR2_AGTCTACTGCCACTCAGAGG_AGTCTGGTAGTACATCATGA	1108	978	1108	1098	2027	2471	1343	1455
ADIRF_GGACCTGAAGCAACAGGTGG_ATCCTCACCGGCTTCCTGGG	291	263	374	166	335	278	69	252
ADK_AAAGTCGAATATCATGCTGG_CTTGGCTGAAGACAAACACA	6	11	4	0	11	35	0	2
ADM2_CGGGCCCTCCAGGCACAGAG_GAGAGGCTGACCCATAACAG	110	97	796	182	502	587	538	485
ADM5_AGAAGGCGAGGAGCAACAGC_GGGACCTGGACACTGCAGCC	753	736	2182	1674	2036	2506	1827	2444
ADM_ACCCAGGTACATCAGGGCGA_GTCGTGGGAAGAGGGAACTG	219	176	13	3	203	50	3	2
ADNP2_GAACACCAGAATTCACACCC_CGGCAGAGTGACAGACACGG	998	702	1844	1794	2505	2806	1460	1799
ADNP_AATCTCTAACGATAACCCAG_TAGATGCAGAGTGATAGTTG	32	6	0	0	0	0	0	0
ADORA1_GGCAGCCAACGGCAGCATGG_GAGGACCATGAGGAGAAGCG	224	147	122	141	366	200	96	263
ADORA2A-AS1_CGTGTCCTGGCACGTGCCGA_CTTGCCGCCTCCGCAGCACA	2996	2920	5176	3464	5065	5580	3062	3997
ADORA2A_TGGCTTGGTGACCGGCACGA_GAGGGCAAGAACCACTCCCA	973	830	2852	1335	2010	2231	1363	2181
ADORA2B_CAACGTGCTGGTGTGCGCCG_GTTCCGGTAAGCATAGACAA	257	275	644	226	604	992	491	697
ADORA3_TCATTCACACAGATACAAGA_ATAGACGATAGGGTTCATCA	1446	883	1234	1149	1922	2581	1342	2104
ADO_GGAGCCGGTCAGGCCCAAGG_GGTGCGGTGTGAGGATGCAG	0	0	0	0	14	0	0	0
ADPGK_GGTGAACTGGAATACCAGTG_TAGGTGAACTGGAATACCAG	102	119	253	135	197	491	380	240
ADPRHL1_CTCCTGGCGAGAGTACGAGG_TGTAGGCATGAAGATCCAGG	868	762	1389	1159	1669	1906	830	1373
ADPRHL2_AGCCAAGGAGGCCTTTGACG_TACAAGAAAGACCCTGACAG	70	97	119	21	188	73	47	202
ADPRH_CCACCCAACAGGCTACCTGG_CACACCGAAAGACTCAGGGA	711	518	947	725	1365	1133	578	609
ADPRM_CCAAGCTGAAGGACACAACA_TTAATTTCCAAGGAACCAGG	412	326	982	457	782	789	454	526
ADRA1A_GTAATCCTGGCAGATCCACG_TCTGAACCCTTTCTCCACGG	324	289	1167	263	696	1163	399	739
ADRA1B_AGGCCCGATGGAGATGACGG_GAGAACCACCAAGAACCTAG	393	378	820	395	1045	623	580	448
ADRA1D_GATGCGCAGCACCACCTCGG_GAAGCCCAGAACCTCCATGG	495	410	1390	489	881	763	420	556
ADRA2A_ATGATGGCCTTGATGCGGCG_GACGGCCGAGATGACCCACA	2816	2345	7200	4997	7124	7057	3920	5505
ADRA2B_CCAGTGCAAGCTCAACCAGG_AATGACCACAGCCAGCACGA	2475	2168	6359	3591	6028	5528	3368	4389
ADRA2C_CTTCCTCATCGTCTTCACCG_GCCGGACGAGAGCAGCGCAG	1778	1535	2932	3469	3961	3861	2287	2703
ADRB1_ACGAAGGCCATGATGCACAG_GATGGGCAGGAAGGACACCA	349	390	271	221	492	247	57	72
ADRB2_CACCATCAGAATGATCACCC_GACGAAGACCATGATCACCA	1805	1417	2324	1238	2243	3018	2114	1796
ADRB3_GGTGCCCATGATGAGACCCA_GGAGGAGGACAGCAGCACGT	212	329	198	286	247	356	65	48
ADRM1_GAGGAGGAGCTGCTCCCTGG_GGAGTCGCTGCCGCAGACCG	890	744	1302	1038	1709	1673	765	1133
ADSL_GGTATAAATTCCGGACATGG_GGAGAACATCGACTTCAAGA	228	258	18	3	344	55	0	0
ADSS1_GGAGGCCTGCTGCAGACCCG_CAGACACCACAGGCGCCAGG	837	725	2160	1097	1902	2284	886	1895
ADSS2_CGGAGGAAACCGGGTGACGG_AGTTTGGTGTAACTACTGGA	257	320	26	161	437	56	4	0
ADTRP_TTGGAGAGAAGCTCAACCAC_GGCAAACACAGGATACACCC	616	271	1435	1197	1237	1687	1314	1538
AEBP1_GCTGACCGACGACGAGATCG_GCGCCGAATGTACTCAACTG	63	32	30	114	144	41	86	11
AEBP2_TGTGCATCGAAGAAATCATG_GTAGACAGCACAATTTCCAG	3099	2726	8758	4506	8040	10396	7516	8061
AEN_GAAGGAGCCGACAGCACCAG_TGAGCATGCCTCCAGAACCA	721	424	2061	769	1646	1745	757	1265
AFAP1L1_GAGCCGAGGAGGATGCCCGG_TGAGTCCTACGATGAAGAGG	147	122	176	188	262	266	89	71
AFAP1L2_GGAGGAGCTGTATGACGACG_CAGGTGGGTGGTGTCCACGG	613	505	852	1416	1559	2896	916	1474
AFAP1_GAGGACACTCTGAATCCACG_CAGTTCTGCCTTGTGCACCG	363	294	568	890	696	956	491	572
AFDN-DT_GCCGGGCGCACACCGGCCGG_GGAGGCCAAGTCGGAGGACG	45	29	0	1	27	19	25	11
AFDN_AGGTGGTTATGAAACGACGG_AGGGCCCAAGACATAAACCT	201	199	287	344	551	715	315	364
AFF1-AS1_GACGTCCCTTGCCGCTTGGG_GGCGGCGGCCGAGTGCGCAG	154	123	103	224	367	531	378	386
AFF1_AATCTGTCACCGAAGCACAG_ACAGAAAGAGTCAACAGCAG	829	821	2896	1590	2482	3366	2334	2726
AFF2_GTACTCTAGAGAGTAAGTCA_GTACTGGCAAGCCAGGCCAG	282	188	433	408	316	491	270	358
AFF3_CAGATAGAAATGCATTACGG_GTAGTGCTACAGATAGACGA	321	201	702	451	565	1156	293	474
AFF4_GATGATTCTAGTAGCCACAG_AGAGTGGACATAGTAGCCAG	698	687	1928	1007	1693	1743	900	1235
AFG1L_GGCCAGAGGAGCGAGAGCGG_GGTAACCAAGAGCGACCAGG	363	380	1236	471	806	1242	779	1067
AFG3L1P_GCCGTCGCCTGACCGTTCGA_GATCAAACCCTCGAACGGTC	447	430	494	620	491	412	324	277
AFG3L2_AGGTAGGACTCACCGTCCGG_GCTACCACACGCTCTTCTGG	542	414	315	432	507	320	57	109
AFMID_CCTGTGTGGACACTCAGCCG_GTTCTGTGAAGTATACACGA	432	330	403	92	402	347	235	313
AFM_TGTGCAGTGCATCCGTGACA_AGTCAACTGCCTTCAAACAA	1073	909	2186	1908	2482	3289	2086	1861
AFP_GCATTGGCAAAGCGAAGCTG_ATTACTGAGACAGCAAGCTG	1200	927	3622	2144	3495	4398	2702	2829
AFTPH_TCAGTGCTATGAGTGCTAAG_GTGGAGCAGAGACAGAATGT	378	314	103	110	363	187	106	90
AGAP11_TGGCCTGTCCAGCACTGCTG_GGAGTGACCCAGACAAAGGG	0	19	0	0	4	0	2	0
AGAP1_CCATTCCTGGCTGTTCACGA_GAGGGTCATCGATGACGCCA	1157	1257	2181	2036	2921	3799	2104	2164
AGAP2_TGTGCCCAGGCTAGTAACGG_TAACCATTCCAGAATCGTCG	0	0	0	0	1	1	0	0
AGAP3_TGGGCGCGGCGGCAAGCGGC_AGTCGCAGACGCTGTGGGCG	814	656	2335	1840	2007	2650	1488	2055
AGAP4_GCAGGGCCATGGCCTTGCTC_GATACTACACACACTTGTCG	205	136	228	307	577	416	469	554
AGAP5_GCTGAGGTGACCGTTGAAGT_CACGAATGTGGTGCATGTGG	201	135	50	175	224	195	116	74
AGAP6_TTATTAGCATGAGGAGAGGG_GATGGCTCTACCGCTCCCGA	1209	827	445	720	1494	819	501	519
AGAP9_TGGTGGTGCTGGAGATACCG_TAACTCTTCTGCCAATCCAG	110	161	7	68	199	19	83	64
AGA_TGGAGGGCATTAGCATCTGG_CATACTTTGAGCAAATGTGG	554	530	1554	772	980	1739	842	1361
AGBL1_ATAGCACCCAGCACCAGCAG_AAAGAGTGTCAACCTCAAAG	355	191	592	515	615	714	530	541
AGBL2_GGCAGCTGCAAAGAAAGCTG_CAGATAGAAGCCATCAACAG	585	456	866	354	1156	960	775	1024
AGBL3_AGAGCAAAGAAGGAACAGGA_TGAGTCAGAGTTCTTCAAGG	13	13	428	120	101	78	62	64
AGBL4_GGAGTCCACCGAGGAAGCGA_AGGATGAGGAACGGTTCCAG	441	399	1393	1157	1448	1375	984	955
AGBL5_AATAGCAAAGGAGCTCCCGA_ACATGGCGGAATGTAATCCG	10	8	0	4	0	0	0	1
AGER_CCAGGAGACACCCTGAGACA_ACTGGTGCTGAAGTGTAAGG	387	393	668	508	783	756	517	514
AGFG1_GCCAGAACAAGCCAAAGTCG_GGAGCAGGAGGTACACACGA	190	221	550	315	487	500	610	430
AGFG2_GGTGCACACGAAGCTGCCCA_CCGACGGCACCACACCTCCG	107	107	215	231	270	368	114	179
AGGF1_GGAGACTGATAGTGAACCAG_TGAACATACAAGCTGCAATG	220	93	500	250	722	1152	831	1083
AGK_GTGCACTTTGCTTATCCCGG_TACTGGGCACAACCACAGGA	69	31	22	114	188	142	22	19
AGL_TGAAGAGTAACACAGTCCAA_AGTGACAGAGCTAGAAACAG	648	484	1208	592	1505	2231	1386	1286
AGMAT_GACAGTCAATCCTAGCACGG_TTGGAGGTCCCAGTATCCAG	537	554	797	585	1289	1235	557	610
AGMO_CAAGTCCATGGAGAATCCCA_TCTCAGTGAAGAAATTCCAG	2785	2508	5137	3756	7003	7556	4029	5351
AGO1_AGTGAAGGATGACATGACGG_GAAGAAGGAGCGGCCCACAG	733	671	799	467	1163	1009	474	574
AGO2_TACACGATGCACTTTCAGGG_GCAGACGGTGGAGTGCACGG	9	1	0	0	0	0	0	1
AGO3_AAGAAGTTCCCGGACCATGG_ACTTCCTGTGGCAACTACAG	379	246	578	717	759	880	496	836
AGO4_AAGCCGGGCATAATATGCAG_GAATTCCTGCATGACTACAG	947	949	2153	663	1741	2262	1053	1262
AGPAT1_TCGCACGGCACACACAGGGA_GCAGCAGGAAGAGCAGCAGC	0	0	0	0	6	3	0	0
AGPAT2_AGAAGGAAGAGTACACCACG_GGAGAAGGAAGAGTACACCA	0	0	0	0	1	0	0	0
AGPAT3_CCGGAGGCACTTGACTGCGG_CTACGGGAAGAAGTACGAGG	53	61	154	0	60	0	0	40
AGPAT4_GGTGTTGATGATTAGCCCTG_GGTGTGACGGAAATTGACAA	781	648	1614	1025	1957	2459	1291	1466
AGPAT5_AAACAAGTTGCAGAGCTACG_TATGAAGGGAAAGACGATGG	72	38	271	0	25	96	25	43
AGPS_TGGGCAAGTTACGGAAGCAA_TCCTACAGTACTGAACTCCA	580	525	759	448	748	275	255	95
AGR2_AGAGATACCACAGTCAAACC_GCTGACTCCTACCTCTGGAG	783	681	1867	1003	1733	2086	1353	1194
AGR3_ATTTGTGAATACTTACATAG_CCTCCTCAGACACTCTCAAG	198	117	263	118	279	514	138	40
AGRN_GGTGGAGGAGATCCTCAACG_ACACAGGCGCCACCACGCTG	0	0	0	2	1	0	0	1
AGRP_GGCACAGCTCAGCACCGCTG_GGAGGCTCAGGCCTTGGCAG	79	99	7	0	54	65	21	158
AGTPBP1_GCATCGGTTGAAGTACCTGA_TGTCCCAGAATATTCAGAGG	641	415	1203	682	991	1284	514	447
AGTR1_ATGGGCTGTCTACACAGCTA_CAGGCCCAGCCCTATCGGGA	848	876	2465	1259	2006	1990	1616	2231
AGTR2_TTGGAACCCTAAACACACTG_ACAGGCCATACACCAAACAA	1367	1291	4634	2046	3947	4712	2975	4032
AGTRAP_ACATCAGCATCTTCTACCCG_GCGGCTTGAGCAGCAAGCTG	0	14	0	0	0	0	0	2
AGT_TGTGAACACGCCCACCACCG_CCAGCTGCTGCTGTCCACGG	62	74	298	160	212	160	0	156
AGXT2_TCAGGCATGAAGTCACATGG_GCGGAAGTGACCAGGCACAA	92	75	11	49	52	145	23	76
AGXT_GCTGCTGTTCTTAACCCACG_GCGCCCATGCAGATACGCCG	153	143	277	180	407	456	290	406
AHCTF1_CTGTGAAGAAAGATACACCC_GAGAAAGTGTAATGAGACAA	343	251	109	129	294	227	71	61
AHCYL1_ACACATCACAGCCCAGACAG_CAGCATGGATGGGTTCAGGG	1603	1440	3504	2632	3718	5219	2408	3367
AHCYL2_CGCCTGAGGCACCTTCCCGG_TGATGATGAGACATCGCCCA	909	877	2189	1557	2189	2517	1610	2062
AHCY_TGGCTGCCTGCACATGACCG_AATCTCGGTGATGATGACGC	3562	3000	711	217	3635	470	231	247
AHDC1_GGTAGTACTTGGGTTCCCGG_GCAGCTGATTGACATCATGA	320	282	691	266	727	1046	340	434
AHI1_AGGTCTTGTGTAGTCAACTG_TTGTTGAGGCATTTGAATGG	37	42	55	124	79	72	48	56
AHNAK2_GGGCAGAGACACCTCCACGA_AGTGGACGTGAAACTCCCGG	373	308	761	846	766	1096	787	952
AHNAK_GGAGAAGGAGGAGACAACCC_GACCCAGCTGCTGAACACCA	268	119	11	65	239	320	153	267
AHRR_GCTGCCGGCAGAAGTCCTGG_GACAGCGGGAAAGCACAGTG	570	469	1369	404	1022	1559	539	684
AHR_AGAACCTCAGCACACCCACG_GGAGTTATTATGGCTGACTG	183	216	631	382	421	950	489	507
AHSA1_TAAGAGTGATCTTACAAGTG_AGACGTTGCCATCTACCATG	327	266	717	380	387	184	108	219
AHSG_TGTTGCTAAAGAGGCCACAG_TCTCCGAGCAGACTCAGCCG	722	595	1803	1515	2354	2391	1512	2291
AHSP_AGAAGACATGGTGACTGTGG_TCGGCAAGAGCTGAACACTC	481	422	761	1157	1131	938	754	942
AICDA_GGAGGAAGAGCAATTCCACG_AAGTCATCAACCTCATACAG	375	262	276	46	494	586	200	185
AIDA_TGAATTCACAGAAGAACAAA_TACCTACCGGGAACTCTAGC	436	478	1489	1124	1701	2310	1735	1699
AIF1L_GAGGCTGGCCGAGATCAACC_TCAGCAACAGGTTCCAAGGT	1484	1374	3748	2345	3657	4944	3337	3750
AIF1_TTTCAGGGACATGATATCTG_AGAGGTGTCCAGTGGCTCCG	302	350	1116	480	888	679	454	531
AIFM1_CCGTGTGCGTCCGAAGCCCG_TAGGCAACTTGTTCCAGCGA	833	940	1321	477	1770	1340	712	1026
AIFM2_TGAGCGGGTGAGCAATCTGG_GGAGAGCAGCCACATTGTGG	527	494	728	714	1477	1355	473	421
AIFM3_TGACAGCTCACCTTTCACCA_GGCCCGCCACTTCCACACGG	2275	1671	3412	2338	3385	3305	1850	1953
AIG1_ATGCCCTCACACCAGACCTA_CCATCCGCAGCACCTGGCAG	2193	1945	4795	4160	4093	6222	3071	3344
AIM2_GCCTGAACAGAAACAGATGG_TCAGCCTGAACAGAAACAGA	292	213	61	263	279	398	208	328
AIMP1_ACTGGAGCAGAAGGGTGCAG_GCTCAAACCATGAGCAACAG	189	197	395	269	534	874	578	769
AIMP2_TGTAACCAACATAATCCAAG_TGTGCAGCACAAGCAGGGAG	295	196	557	235	374	451	276	314
AIPL1_GAAGAAGGAGGAGTACTATG_AGCTCGATCACAAAGACCAG	84	101	2	1	111	204	61	90
AIP_ACCGTCGTACTTGTTGAGGA_CGCGGCCGTGTGGAATGCCC	473	491	705	608	895	357	160	190
AIRE_GCTGTTCAAGGACTACAACC_GAGATGGTACGGACGTGCTG	13	2	52	0	66	326	146	184
AJAP1_GCGGAAGACCAACCAGCAGG_CACCAGTCCCAGCAACAACG	108	76	195	123	296	187	177	155
AJM1_GCCCAGCGACTCATACTGTG_AGCCCAGGAAGAGCACGCCG	313	269	552	335	506	596	431	175
AJUBA_TACTGGCGAAGCTAGAGCGG_CAGACATACTGACCTCAGAG	213	94	222	105	107	100	36	74
AK1_AAGGAGAAGAGTTTGAGCGA_TCAGATCGTCTTCTCTGCGG	1015	881	1384	908	1925	1605	1184	1362
AK2_GTGAGGCAGGCAGAAATGGT_ATGGATGCTGGGAAACTGGT	505	438	179	0	774	4	1	3
AK3_GCTGCGAGCGGTGATCATGG_GAGCTGAAGCACCTCTCCAG	50	54	103	44	177	324	188	245
AK4_TGAACCGTTAGTCCAGCAGG_TCCGAGTTGGAGAACAGGCG	345	227	545	544	601	457	241	407
AK5_GGTGTTCTATGACATCAGCA_CTGAAGCGTGCAGAACAGCA	168	114	238	201	384	348	330	566
AK6_TGTACGAAAGACTTGAAACA_TTAGATAACCAAATGAGAGA	1	10	0	0	16	0	11	0
AK7_TGAGAGCTCACAGCAAATGG_AAGGAGTACAAGCAAAGCAG	389	239	791	617	721	942	511	661
AK8_GCAACTGCTGAAAGAGGCTG_CTGGATGAGCTCGCCAAACG	243	343	818	570	933	963	733	566
AK9_GGTAACTGCAGATCATCCAG_AGGCATCTCACGATACCCGA	2803	1899	7221	4661	5676	7085	4334	5345
AKAIN1_GAAATCATGGTGTTCGCTCC_GACCACATCCAACTGGGCGT	109	73	220	100	173	77	150	123
AKAP10_CTGGGTGAGACTCATCAGGA_CCGCCGGAAGAAGGACATGG	766	520	1083	970	1374	1793	1522	1666
AKAP11_ATGTCCCAGGACATTCACTG_TCATAGGGAAGTCATCGCAG	450	365	769	260	1018	564	586	533
AKAP12_TCAAGCCGAAACCTTAGCTG_ACAGCATCATACTCAGACAG	277	323	590	758	914	1065	725	831
AKAP13_GTACTCCTGAGGAAGCCACG_TGTGGATACTGAGAGCTCCG	194	165	746	117	390	486	340	308
AKAP14_TGGTACCTACTTCACCATGA_ATGGCGTAGAGTTTGTAGAG	1620	1328	3963	1858	3754	5139	2826	2860
AKAP17A_ACATGAACGAGACCCTGCCG_GCGTATTTCCAAGAGCACCA	441	379	948	819	870	1220	560	731
AKAP1_GGTGTTAGGAAGAATGCCCG_GCGGAAGCAGATCATTCAGG	0	0	0	0	0	0	0	0
AKAP3_AACTCAGGAGACCCACACAA_GAGAGCACCAAAGAAAGACA	140	139	668	348	282	545	246	431
AKAP4_GAACCTGCATAATATTACTG_GACACTGTAGCAGTTCTCAG	71	47	56	242	228	291	174	265
AKAP5_GATGAGAAGAGATCAGCAGA_AACAAAGGCTAAGTCAACCC	350	283	1005	901	944	946	794	1078
AKAP6_GATGTTGTCTGAGCCAACAG_CCATGCCGAACACCTAAACG	149	193	614	284	418	616	192	429
AKAP7_TGAGCGACTGGCCAAAGCAA_TAAGAGGCTGGTGGAGAACG	52	39	31	31	45	21	7	23
AKAP8L_GCGGCAGCGAGACCGCATGG_AAGAAGAAGAGAAAGCAGGG	73	25	169	0	10	0	1	1
AKAP8_GCTGGACCTGCCAACACCCA_GACATGGACCAGGGCTACGG	323	250	1114	265	696	1035	459	450
AKAP9_GAGAGTGAGAAACCAAGCCA_AAAGGAAGCTATGAAAGCAG	112	125	235	144	172	319	53	50
AKIP1_CATGTCTATCGTTATCACAG_TAGTGCTTCCTTCAGAACAA	865	927	913	1326	2135	2215	1876	1808
AKIRIN1_CACATGATCAGATTATGCGA_GGCTGCTGCAGACTCTGCGG	1117	864	1492	1217	1546	1472	435	451
AKIRIN2_TGTGCATCAGAAGTACAACA_CGCCGCCTCCTTCTCCGCTG	4708	3943	2099	946	4782	1650	506	802
AKNAD1_ATCCACCAAGAACTTCTCAC_TAACTGGAGAACTCACAGGA	114	70	58	428	231	338	73	199
AKNA_TCCTGCCCACCCTATCACCA_AGGGAAAGCAGAGGCCACCA	1230	1061	1507	1002	1801	1821	953	919
AKR1A1_CAAGACAGCTGGACGCACGG_TGTTTGTGACATCCAAGCTG	29	36	37	0	18	45	0	21
AKR1B10_GATGATAAAGGTAATGCCAT_AGAGAAGGCTGTGAAGCGGG	466	329	912	534	1045	1350	690	749
AKR1B15_AGAGAAGGCTGTGATGCGGG_GTGTCACCCATACCTCACGC	621	529	1755	962	1126	1539	1170	983
AKR1B1_GTAGGCCATGGAAGAGCTGG_TGACAGCTGTACCTCCCACA	1105	796	1864	1558	1913	1903	1149	1090
AKR1C1_ATTACCATGGTTCTTCTCGG_GTGGAGAAGTGTAAAGATGC	365	450	177	329	355	688	161	175
AKR1C2_GGGTGTCCAACTTCAACCAC_AGAATCAATATGGTGGAACC	99	101	212	182	300	418	91	505
AKR1C3_AATGAGCAGAATCTATATGG_CCAAGCACTCACCTCCCAGG	774	723	1028	900	1452	1866	1086	1317
AKR1C4_CCAAGCACTCACCTCCCATG_AATAAGCAGAATCAATATGG	924	1062	1979	1040	2368	2322	1553	1823
AKR1D1_TGAAGGTTGCTATTGACACA_ACACAAGCCAGTCAGCAACC	170	170	356	395	455	365	130	295
AKR1E2_AGTGGCTTGAACCTCAACCC_GAACGGTACCTTGAAACCCA	730	691	1807	896	1828	2009	1166	1719
AKR7A2_GGCAGCCGAGGTCACACTGG_AAGGACGGGAAACAGCCTGT	667	441	0	1	11	4	32	90
AKR7A3_CTGGCCCTCGCTGTACACGA_TTCAGGGAGTTCCCAAACAG	364	360	836	507	1057	1254	835	841
AKR7L_TTCAGGGAGTTCCCAATCCA_TGCACCTGACCACAGCGCCC	164	108	279	343	222	487	194	312
AKT1S1_CATGGGCAGCATAGGCACAG_GGCCAGAGAGGACAACGAGG	135	66	247	172	132	158	31	0
AKT1_CGTACTCCATGACAAAGCAG_CCTGCACTCGGAGAAGAACG	1419	1389	2549	1829	2714	1606	626	583
AKT2_GAAGGCTGGCTCCACAAGCG_CCGGGAGCGTGTCTTCACAG	741	388	520	724	995	715	416	324
AKT3_CTGTAGCAGACAGACTGCAG_GCCACAGAATGTCTTCATGG	2103	1823	5340	4360	5232	7876	4188	4936
AKTIP_ACATCCAGCTCACCTGAGGT_ACAAGCTCTGTACGCAAAGT	918	719	2704	1512	2223	2240	1496	2047
ALAD_AGACTCACGTGACAAAGATG_GGACTCCTCGGAGTCAGCTG	780	552	1038	981	1455	1349	444	731
ALAS1_AGAGTGCGGCATCTTTCCCA_GCAGCACAGATGAATCAGAG	0	15	1	0	1	0	0	0
ALAS2_GAGCTCCAGAGAGCACCATG_AGGGATATGCATCAGCCCAG	120	147	583	249	431	481	277	506
ALB_TAAGGAGACCTGCTTTGCCG_GCATTCATGAGGATCTGCAG	1	0	2	0	1	0	0	0
ALCAM_CCTGGAGTACAAGACAACCA_CTCACCTGGCCTGAAGACGG	1667	1531	2585	1996	2977	2811	1491	1680
ALDH16A1_AATCCAGGCATCCACCCAGG_CAGGCCTGCTGGGAACACGG	592	449	477	381	857	488	316	502
ALDH18A1_GTGTCCTGAGCAGATCCCGG_GAGATGATGCTGGTGACCAG	405	577	504	566	967	889	495	403
ALDH1A1_ATAGGGCCTGCACTGAGCTG_ACTGAGCTGTGGAAACACAG	1128	1007	1293	1114	2224	1693	883	1144
ALDH1A2_CTTGATTGAAGAACACACCC_ACCATGGAATCCCTAAATGG	119	177	355	202	500	350	150	352
ALDH1A3_CCTGGAGGTCAAGTTCACCA_CAGAGAGCCGAGATAAAGGG	875	658	3195	1345	2179	2768	1468	1966
ALDH1B1_TCTGTGGCCAGATCATCCCG_CAGCAAGAAGACCTTCCCGA	1837	1612	4143	2109	4017	3163	1595	2376
ALDH1L1_CCAGCCAGCAAAGTAGCGGA_GGTGCCGGGAGCCTGGACAG	354	305	85	52	519	76	79	5
ALDH1L2_GAGAGGAGAAGATCAAGAGG_GGCAGAAGCCTACAGATCCG	24	72	66	43	51	25	12	0
ALDH2_GGCATTCACAGGCTCCACTG_CGCATGGACGCATCACACAG	170	145	302	217	370	268	132	259
ALDH3A1_TTCTCCACAGGAGTTCTACG_AGGGAAGAGTCCCTGCTACG	334	256	81	216	437	360	260	191
ALDH3A2_ATTGATGAGACATCCAGTGG_TCCCAGTTCAAGAGTCACAG	1413	1120	4355	2522	3994	5873	3441	3422
ALDH3B1_GGGCAAGAACCCTTGCTACG_TGTCGAAGGAGAACTTGCCA	28	58	54	0	114	44	127	60
ALDH3B2_AGTAGCAGAACCAGGCCACG_CCTGGATGAAGGATGAACCA	67	56	1	81	85	92	43	76
ALDH4A1_GATCCTCGCCAAGACCATGG_TGTGGCCGCAGATCAAAGGG	735	687	894	767	1361	1355	945	1287
ALDH5A1_AGAGCGGCTCACCTCAGCCA_AGCCTGGAAACGTCGACCCG	13	19	182	0	37	39	19	20
ALDH6A1_GAAGGTATTTCCACACACCA_CATGGTCTCTCCCATCATGA	630	390	573	613	1096	1334	568	548
ALDH7A1_ATTGAGCAGTGGAATCCCGT_TACTTGGATCTTCTCCCGCA	3894	3562	6548	3341	6801	5911	3196	4662
ALDH8A1_CAGGCCGAGTCTAAAGACCA_GCACTCACCGACTCCCACCG	1074	888	2463	1309	2160	2057	558	1396
ALDH9A1_CTGACACAGAAACTGGCCTG_GAACACATCCAGCTCCCAGG	0	0	0	1	0	0	1	1
ALDOA_TGGCAAGGCGCAAGCCAGAA_ATGGCAAGGCGCAAGCCAGA	3742	3343	2808	2095	3448	3182	1585	1407
ALDOB_CAGCTGCAGGAACAGTACGG_GAACAGCTGCAGGAACAGTA	336	234	80	286	283	341	224	295
ALDOC_GGACCTGGCGGTACAGCCGG_CAGCACTGAACAGGACCTGG	120	109	150	56	261	113	56	208
ALG10B_CATGCAAAGATCCAAATGGC_GCAGGAATGGCGCAGCTAGA	183	144	335	48	290	326	136	157
ALG10_TGTAGGGCTCTCGCAACGCC_GCTGGAATGGCGCAGCTGGA	792	743	801	461	1097	729	381	555
ALG11_TTCCACATACAATGAGCCCA_CCATACTGCAATGCTGGTGG	3497	3076	1169	1079	2507	821	523	770
ALG12_TGACTGACTTACCTAAACAG_GAGTAGAAGTACCACAGCAG	602	510	706	586	918	805	443	640
ALG13_GGAACGGTTGGGAGATCCCA_GGAACGGTTTGATCTACCAG	395	214	881	652	620	1288	841	1305
ALG14_GAGCCACATGGAGTGCAAGG_AAGCAGCCTCAGGATCTCAG	1154	1346	476	495	1490	585	151	232
ALG1L2_AGGGACATGGGAGCTACTGC_CTGAGTCCTCAAAGACCAGG	445	429	1158	523	481	878	692	668
ALG1L_CCAGCAGGGCTGGCCACTCG_GGACGCAGCCATGGAGCGGT	82	150	3	6	49	86	53	54
ALG1_TGACGAGCTTGCTTCCACAA_AGAACCTGAGGACCCAGTCA	740	673	393	389	1147	265	41	179
ALG2_AGAGGAATACACCACAGGCA_ACACGTGCAGCTGTGGAGGA	1131	860	594	450	1278	395	269	168
ALG3_TATGACTATACCCAACTGCA_GAACTGGCGCTTCCTCCCAG	494	475	525	522	546	472	248	30
ALG5_ATCACTTCATAAGTGAACGC_GAATCAGGGACACACAGTGT	588	545	363	589	1054	1055	577	343
ALG6_GCTGATTTACATACCTGCAG_AAGTCCGGTAGTTTCTGAGG	109	59	615	24	229	296	78	160
ALG8_GTGCAGATGAGGGTTGCCAA_TATCACAGGCAACTTCAGAG	128	100	365	17	252	127	77	88
ALG9_GATATCGTTGAAACACAAAG_GTAGCCCTTACATATCTGGA	332	238	462	244	598	493	368	336
ALKAL1_AGCGCCAGCAGGAAGAGTGC_TGCTAGGTCTGGGAGCACAG	544	511	1485	695	1295	1056	517	715
ALKAL2_CCAGGGCGCAGTCCCGCCCG_CGGACGGACAGGCGCTGCTG	2	2	0	2	3	2	1	1
ALKBH1_ACTCACCTGAATGACAGCAA_AGTGCCACTGGTAACCTGGG	332	294	763	334	545	531	292	483
ALKBH2_TGAGTGGCCTCCATTCCCTG_GAGGAGACAAAGAAAGCACA	155	168	205	90	178	179	128	33
ALKBH3_ACAGAGGACTGGCATCAGAG_AAGATGTTCCCTGGAAACAG	197	120	432	253	424	389	132	499
ALKBH4_GAAACAGAAGCTAAAGACCG_AAACAGAAGCTAAAGACCGA	92	77	433	416	200	403	124	400
ALKBH5_CCTGTACAACGAGCACACGG_GGACAAGATTAGATGCACCC	478	321	632	627	668	717	340	369
ALKBH6_TAGCTGGGAGGCCTCCAAAG_GGGAGAAAGTTACAGAACTG	347	302	337	124	417	239	211	88
ALKBH7_GAGAGACAGAGAAGTCGCGC_CAGGAAGCCAGGCCGCACCA	753	654	3374	1639	2500	2816	1953	2155
ALKBH8_CCATAAATCAGTATGAACCT_AAAGATAAGCCATTATCTGG	220	82	227	189	422	426	389	298
ALK_GCGTAGACACGGAAGAGCGA_GATGCCCGAGAAGAAGGCGT	13	3	0	52	63	44	8	4
ALLC_ATGGTTGGGAAACTGCAAGA_GCTGCTTGAATGGACACTCG	369	467	771	603	686	615	385	316
ALMS1_GCAGCATCACCAACCAACAG_GGACCCTCAGAAATGACCAG	633	642	1132	556	1261	1394	778	956
ALOX12B_GGAGACACACCTCATTGCTG_GTTACCGCCCTCCGGTGCGG	1864	1771	3175	2629	3820	3547	1973	2137
ALOX12_GATGAAGTCAGCTTCAAACA_GACATCCTGAGCCTGCCCGA	1146	820	1380	1317	1722	1787	1572	1350
ALOX15B_GGTCCCAGGACCCAACACTG_GAGACCATTCAGGAACTGGG	237	226	110	487	385	583	266	473
ALOX15_GAAATCGCTCATCCACAGGG_CAAACTATATGACCTCCCTG	720	667	435	201	994	1185	471	536
ALOX5AP_ACCTAGGAGAGAGAACGCAG_AACATGGATCAAGAAACTGT	364	218	172	187	153	79	131	41
ALOX5_GGAGGCGGTGAAGATCACCA_TATCAGCTCAACCAAATCCC	351	301	783	319	604	713	330	559
ALOXE3_GTACAAGGTGCGTTGCACAG_ACGACAACTTGTGTAGACCA	299	394	772	280	656	617	645	919
ALPG_TGGCTCACTCACCGTCACCC_CATGTTGGAGATGAGCTGCG	279	152	798	575	709	1290	403	428
ALPI_GGCTTACCAGGCACTCACTG_GGAGTGGTCAGCGGTGACGA	735	624	1306	1053	1644	2035	922	1398
ALPK1_AGTGCACAGAAGGCTCCATG_GTTAAGGACCCTGATCCAGG	345	341	1039	228	921	831	372	807
ALPK2_AAGTGTGATAGAGTACACCA_GAGGAAGTGAAACAAAGCAG	198	232	410	74	180	299	150	315
ALPK3_ACGTGCAGATAGGAAGACGC_GCGGAAGCCAGAGTTAGAGA	18	0	0	0	14	0	0	1
ALPL_ATAGGTAGTCCACATTGTGG_TGAGAGTGACGAGAAAGCCA	897	729	1932	1108	1576	1913	504	945
ALPP_TGGCTCACTCACCATCGCCC_GCTGCCCTCCAGACATGCTG	1480	1416	2668	2021	2450	1726	1522	1478
ALS2CL_ACAGGGAGTCGTCTTCAGAG_CAGCAGGGACTCCAGACCGG	1100	1031	1163	778	1801	753	512	487
ALS2_GTGGTGCTTCAAGTTGCCTG_AATGATCTGACAGTTTCCGT	39	35	104	182	201	371	146	22
ALX1_AAGGACTGACAGCTACCCAC_ATACAGGAGGAAGTGTCACG	282	217	182	270	380	153	118	178
ALX3_GCGTTATGGGAAGATCCAGG_CATGGAGTCAGGGAGTCCCG	0	0	0	0	1	0	1	0
ALX4_GGCAGCCTCAAACTCCAGGA_GCAACAAGGGCAAGAAGCGG	76	196	375	53	138	87	12	59
ALYREF_CACAGCGGAGGCCTGCACAG_GCCGCGCGAGTGAATCGAGG	446	393	23	296	267	15	4	6
AMACR_CTGGACCTGAAGCAGCCGCG_GTCAGCCAGGAGATTCAGCG	509	477	927	521	796	580	737	870
AMBN_TTTCCAGGAAGAAGCAACCA_CATGCCAGGAAACAAAGCCC	1786	1299	3215	3140	3370	3674	1771	2814
AMBP_AAGGAGTGCAGAGAGTACTG_AGGGCTGCCTACCATCACCA	254	144	414	291	655	1047	573	579
AMBRA1_GAGGCCCTCCCAAAGAGCGG_AATGGGCAGATATGTAATGG	350	264	648	357	910	602	172	46
AMD1_AAGCTTGCTAGGGATTACAG_AGGGACCGAGAAGCTGCTGG	438	388	828	486	699	514	332	407
AMDHD1_GTTACAGATTAACTTCCATG_ATGGAAATTCACCAGGCCGG	987	740	609	825	1873	1982	909	1447
AMDHD2_GAGGATCTGTGGGTGCGCGG_TTGGTGCCTTGAGAGCAGAG	791	697	1058	977	1460	1182	656	717
AMELX_AGAGTCAGATCAGGAAGCAT_AACAGACAAGACCAAGCGGG	518	537	1205	1168	1497	2039	988	961
AMELY_AACAGACAAGACCAAGCAGG_ATGCAGATCAGGAAGTATGG	1	0	2	0	0	0	0	0
AMER1_CCGGAAGAGCAAGGTCACTG_ATTGCTGGTGAACTCTACCA	1015	798	2639	1304	2256	3135	1732	2061
AMER2_AAGCTGCCTGGTGTTCGCAG_GAGGAAGACAGCTCGAGCAG	7	7	5	3	81	81	62	8
AMER3_CTGGAGAGCAAGGTTCCCAG_CAAGGGCTGGTCCTCCACAG	1031	717	1516	705	1496	1781	613	692
AMFR_GCTGCGCGGAAACTGCCCTG_AGACAAGTCCGGCAAACCAG	229	207	406	403	420	412	184	384
AMHR2_AACTGAGCCACAGACCTCGG_ACAGCCATCTGCCTCCTCCA	451	360	850	311	624	965	126	310
AMH_CCGCTACCTGGTGTTAGCGG_ACGCGGACCTACCCTCTCCG	952	983	3302	2105	2333	2493	1819	1848
AMIGO1_AAGGATACAGCCCACTAGGG_CAAGCAGCAAGGGATGACCA	179	104	138	25	412	343	96	117
AMIGO2_GCATCCTAAAGTCCACGAGG_AGTCAGGCTCTTTCCCAGCG	722	609	1352	785	1675	1629	785	803
AMIGO3_ACGAGCAGTTCTCAAAGACG_CAGGTGGTCGAAGGAGAACG	755	496	1753	875	1234	1176	841	785
AMMECR1L_TTGGCAGTTCCATTAGGCCG_CAACACCACTAAGAATCTGG	1680	1470	2792	3114	3517	4123	2255	3460
AMMECR1_GGGCTGGGAGGTCTAACCGG_GCCGGGCTCCCGGAAGATGG	2	0	0	0	0	0	0	0
AMN1_TTTGCTTAGGTATCTGACAG_CTAAAGATCATCGATTTAGG	29	39	258	19	166	286	84	36
AMN_CGGCGCCGTTGAGTTCCCGG_GAAAGAAGACGTCGTCGTGG	69	62	191	12	140	100	48	47
AMOTL1_GGAGCGAGCCCAGCAAATGG_GCAGCCTCAGCAGAACAACG	235	253	494	105	484	764	395	534
AMOTL2_GGAGCTGCCCACCTATGAGG_CATGAGCTAGTACAACATGA	87	81	443	98	128	164	136	185
AMOT_GCAGTACCCAAACTGAACGT_TAGCAAACGCTGCAATACCG	160	137	96	212	288	186	143	152
AMPD1_GATGATGAGTCCAAACACAG_CTACCTGGGAGTTTGAACAG	98	75	266	144	259	264	107	138
AMPD2_CAAATGCAAGGAGATCGCCG_TCAGCGGGTCACCATCTCTG	1504	1514	2729	1585	3699	3196	2286	2087
AMPD3_CAGCGGAGATTACTGTGCCG_GGACTCACTGGATGTCCACG	1720	1710	5434	3176	5443	6985	3642	4543
AMPH_CGACTCTGTGAGCTTCATGG_AGAGCCCAAGGAGACCACCG	276	281	639	83	502	796	564	426
AMTN_GATGGAAGCCTTCCAGCAGG_AAGGAGCACACATGCCATCG	364	269	504	303	731	624	821	708
AMT_TGTAGCCACAGCGGGTCACG_GCAGCCCAGGTACTACAGGC	217	128	27	74	196	213	132	75
AMY1A_TTCTAGGTAATTGATCTGGG_AATCAACGAGGACATGGCGC	1550	1370	3883	2529	3525	4412	3349	4220
AMY1C_CTGAGCCCAGCAGAACCCAA_TAGCTCCCAAGGGATTTGGA	295	342	798	255	734	628	402	325
AMY2A_AGCTCCGAAGGGATTTGGAG_TAGCTCCGAAGGGATTTGGA	56	71	64	39	13	6	7	5
AMY2B_TTCTATTAGTAACTCTGCTG_TCTGGTAATGCTGTGAGTGC	1816	1647	4040	2249	3085	4378	2265	2820
AMZ1_CCGAGGCCTACAACCCGCAG_GGACACATACAGCTGCTGCA	1086	927	2048	2299	2582	3052	1288	1889
AMZ2_GCATGAGGCATGCAAGCCAC_TGGGAATTTACCGAAACCCG	292	205	206	139	406	141	271	56
ANAPC10_GTTCTAGCCAATCACCAGAA_ACACCAAACAAGACACCTCC	475	361	522	308	687	839	178	347
ANAPC11_GTGGCCAACGATGAGAACTG_TGAACTGGTCTCTTGATCAA	3842	3358	2572	2299	4950	1227	676	599
ANAPC13_GATGTCGCAATACCACTGGT_CCTGAACCTGAACAAGACAA	532	538	1373	464	778	549	597	702
ANAPC15_ACGAACAGGATCAGGACCAG_ACAGAGTCTCAGTCACACGA	200	200	9	86	351	75	68	13
ANAPC16_GGCAGTATCAACCTGAAGAG_AAGAGCTGGAGGCTGACGAG	454	282	489	230	677	478	623	752
ANAPC1_AAGTACCTCCAGGTTCACCC_GATGAGACTCAACATTCTGG	25	40	0	0	32	47	0	1
ANAPC2_TACGCAGGTAGGGATCCAGG_GGACGCGGGAGGACACAGTG	484	423	83	384	704	74	134	78
ANAPC4_CTAACACAGAAGGAAACCAG_AAAGACACTGTAGGACGTGA	697	721	289	659	986	298	237	288
ANAPC5_GCTGAGCATGAACAGCCTGG_CCACCTCGCAGAGCTACACG	51	72	0	49	41	1	0	0
ANAPC7_GATCCCATCAAGTATAGCAA_GCTGGCAAACCTGTACAAGA	352	272	91	339	622	728	244	280
ANGEL1_ACAGCAATCAGTGATGCCCA_GCAGTGGGAAGAGGACCCAG	70	59	15	0	77	68	12	1
ANGEL2_GCAGAGACTGGACTACACCG_CTAGACTCAAACAAACAGGG	164	125	393	271	248	165	121	40
ANGPT1_TGTGAGTCAGAATGGCAGCG_GAATGCAGTTCAGAACCACA	918	884	1873	1420	1778	2703	1238	1627
ANGPT2_AATACGATGACTCGGTGCAG_AAACCTGTTGAACCAAACAG	222	214	601	1062	891	1377	1307	1039
ANGPT4_GGTGCCCAGCTCTAGCATGG_TGGTGGCAACCACAAGGAGG	351	253	994	677	587	630	445	649
ANGPTL1_GTGGACACTGGACATTGCAG_TACCTGAACAAAGAATAACA	0	0	1	0	2	0	2	0
ANGPTL2_CAGCTGGTGGAGGTGGACGG_TGCGACCAGAGACACGACCC	1683	1272	1971	1641	2950	2952	1687	1471
ANGPTL3_AGGACACTTCAACTGTCCAG_TGTACCACCATTTATAACAG	207	133	1180	230	637	456	470	179
ANGPTL4_GAGGCTGGACAGTAATTCAG_CTGAGCGCTCAGTAGCACGG	289	296	1729	537	860	1396	618	599
ANGPTL5_TCCATAACAAGACCGGCTGG_ACACTCGTTAAACCACCAGC	696	602	825	539	997	1293	535	781
ANGPTL6_CAGGCAGGCCATGAACAGAG_GCGCCCGTGAACTTCTGCGG	644	633	1568	911	1194	1391	906	905
ANGPTL7_ACTGGTCTCCTTACCTGCGG_CAAAGCGGCCAACTGCTGTG	374	457	1070	790	1253	863	626	522
ANGPTL8_CAACGGTGTGTACAGGACCA_TTGTGCGGCCATAGAGACCC	158	220	510	209	299	420	194	616
ANG_TATCTGTCATCCCGGCCCTG_CCTGGAGTTATCCTGAGCCA	3037	2564	12137	6963	9176	13551	7531	8822
ANHX_CAAACCCAGAGTCAACACGG_GCAGCGGAACTTCTGCACCG	364	321	847	1024	1167	1770	931	992
ANK1_TCACTACGAGAACCTCAACG_GCCCAGTTGCTCCTCAACAG	183	117	501	274	239	314	122	94
ANK2_CTTAGTGGCAGAATCCACAG_CCAGCAAGGACACAACCAGG	1706	1284	4412	2692	3617	5699	2960	2889
ANK3_CAAGCTCGAAGAGTAACTGG_GATGAAGTTCGACTGAAGTG	6	22	0	16	3	0	1	5
ANKAR_GAAGTGGCAGCAAGTAACAG_ATAGGACCATACCTTAAGGA	6	59	21	95	3	175	0	9
ANKDD1A_TCTGGAGAGGCAGCTCCACG_TGGGAGGAGGGTTAACACCA	21	11	0	5	54	41	14	65
ANKDD1B_TTAGCAAGGAAAGACTGCCC_GAGCAATCATGTGCGCATCG	374	399	787	467	913	1117	711	764
ANKEF1_TGTAAATATATAGCTCAGCG_GTCTCAATCATGTAATACGG	250	309	340	193	357	544	373	223
ANKFN1_AAAGTCTCTATCAACACCTG_ACTCATAGTCACCATCAGGG	315	240	609	239	647	750	605	500
ANKFY1_ATGAAGTCCCATTTACCACG_CAAGAACAACAAGTCAGCCG	6	31	72	41	36	0	46	21
ANKHD1-EIF4EBP3_TGGTGGCCTCTCCTAACCAG_TGTCCAGTAATAGCAATCTG	1162	970	1658	1230	1734	2021	1123	1108
ANKHD1_AGGAGCAGACTTACGCACTG_ACAATGCTGACTGATAGCGG	1	0	1	1	1	0	0	0
ANKH_ACCCGTGAAGAACTTCATGA_AAAGGCGGCGAGGTACAGGA	408	400	858	638	822	311	64	87
ANKIB1_GAGGCAGCAGCATAGTGCAA_AAAGCTTCAGCAGTAAAGAG	446	394	1116	711	899	734	655	941
ANKK1_GGTGGACAGCACCTTCTCCA_GCACATCGTGTCTATCTACG	494	445	1892	1195	1348	2119	1056	1574
ANKLE1_GATGAGGCAAGCTCTACAGG_GTAGAGGAGCTGCTGCGCTG	747	986	1441	1226	1694	2216	1351	1193
ANKLE2_CTGAGCCTATCAGATACCGG_CCTGAGCCTATCAGATACCG	158	158	347	155	150	190	3	10
ANKMY1_GAGGTGAACGTGCCTTCCCA_GTGTTGGGAAACACAGACCG	248	78	277	184	235	402	90	77
ANKMY2_TAATAATCCAGTCTCTCTCG_GACAGGATGAAGATTCGTTG	1681	1748	4342	2302	4439	6762	3945	4217
ANKRA2_CCATGTACAGCATAAAGCAG_TATTGGAGCCCAGCTTATCG	1936	1639	3817	2530	3778	5246	3554	3627
ANKRD10_TACAGCCTGAGAAATGCCAG_CCGGTGACGGACCATGTCGG	745	642	3036	1454	1646	2311	1328	971
ANKRD11_ACTGACCTCTGACCAAGCCG_GAAGGGCGAAGATTACAAGG	0	11	0	0	7	0	1	0
ANKRD12_GAAGAACGAGATTCAGACAC_ATAGTGCCAAAGAACTGCAG	20	27	0	0	1	0	0	0
ANKRD13A_GGCTCAGCAGGACCTCACCA_GTGGAGGCTGTGGACCCACG	16	23	68	34	20	36	17	1
ANKRD13B_CCAGGCCCAGGACTTCTACG_TCTGGCAGACACAAGCGCCG	474	420	938	394	746	625	476	538
ANKRD13C_GAAGCTTAAGCAGCAATCCA_TCAGGGATGGAGCCCTCTGG	1981	1503	1843	1055	2353	1848	866	1589
ANKRD13D_ACTACCAGAGGGCCACGCAG_GCAGGTTCAAGGCAACACTG	132	129	287	240	183	211	80	72
ANKRD16_GCTGTACCTGCAGTATGCAG_CCTGCACAAGGAAGAACCTG	327	190	728	396	475	505	101	152
ANKRD17_TCATGCAACAACAGCAACAG_CAGCAGAACAAGCTAAACAA	236	285	527	491	337	434	530	237
ANKRD18A_GCCATCGTTCTCCTGGAATG_CAGTGGCCAGGCTAGAATGG	1029	850	1988	817	1938	2478	1333	1072
ANKRD18B_CAGTGGCCAAGTTAGAATGG_CAGGCAGTGCTCCACCTCTG	769	940	2888	1006	2138	2322	1176	1626
ANKRD19P_TCAGAATCCGCGATCCAGCC_CCGGCCCTCAGACCCAACCC	447	549	1104	758	1141	624	428	790
ANKRD1_GACTCCTTCAGCCAACATGA_AGAGCAGCCTTCAGAAACGT	1382	1127	2101	2578	2832	3520	2304	3009
ANKRD20A1_TACCAGTGGCCATGTGCAAG_ACAAGAGCTTAATTATCTCA	1970	1821	3668	2124	4003	7011	4312	4373
ANKRD20A2_GTGCTTCAATATGTGCACCA_CCAAACACAGCAGCAAACAC	433	450	903	286	709	1291	611	593
ANKRD20A4_AGAAGTAGTAGTAAGTATCA_GAGCGGAGAACTGGACGCCC	413	375	91	181	418	353	258	135
ANKRD22_GCACGGGCTTCCAAGAGCAG_ATGACTTTGGACAAGTGTGG	910	870	2920	1496	2500	2994	1635	2092
ANKRD23_GCTGGTGAACAAGCTGCTGG_CAGACAGGCCCAGTGCAAGG	555	533	1795	1004	1150	1545	1206	1051
ANKRD24_GGCGCGATTTAAGAAGACAG_TGGCAGCAATGTCATGAGCG	25	9	8	1	46	137	135	171
ANKRD26_AAGGCCAGTTTACTAACTGG_GAAAGTACCTCAGAATCCCA	4	9	13	98	58	148	75	19
ANKRD27_GTAGTCTGTGGCATTTACCA_GAAGGGCTACCAGAGCGTGA	586	517	1020	925	694	522	652	540
ANKRD28_TAAGAAACGATGCAAATCCA_GTAGATGCCAAAGATAAGTG	188	167	110	293	216	213	187	207
ANKRD29_CTGAAGCTGCTGTTGAACAG_TGGCCACATAGACTGTGTGA	2378	1700	5254	3272	5949	7086	4297	4730
ANKRD2_TTGGATCACCAGAAACTCCG_GGAGACCTTCCTGAAAGCTG	1574	1165	2720	2200	2732	4174	1884	1862
ANKRD30A_GAAGGATGTGTGTGTACCCA_AACATCTGAGAAATTTACGT	658	549	1267	1518	1800	2054	859	990
ANKRD30BL_GGCCCGTCTGGCCCTTGACA_AAACAGGACCATTCTGATGA	291	260	1370	444	979	1253	798	952
ANKRD30B_GAATTATGAGTGTTTACCTG_GTCCTATGGTGCAGTCATCG	463	443	1955	1472	1466	2453	1168	1298
ANKRD31_ATCACCAGAAAGCACCCAGG_AGATGTTATAGCCTTCTCAG	36	12	140	71	130	32	136	153
ANKRD33B_CCTGCGGCGACATCCCACGG_CATGGCGGCTTTCATCAGGG	738	610	1996	1600	1688	1950	1052	1115
ANKRD33_GTGGCAGGCAGTGGTGACGA_ACAGCTTCGACACCGTGTGG	1443	1171	3606	4400	3378	4770	2146	2866
ANKRD34A_CTGCAAGGCCAAGGGTACGG_GACATTCGCCCACAACCCGG	411	326	464	523	778	596	650	717
ANKRD34B_GCTCCAGGATATTACACCAG_TTAGTAGTATGCTTCCCACA	347	218	911	465	672	606	303	549
ANKRD34C_ACGCGTCAGGATGAGACCCA_CGTCGAGGCTGCCAGCACCG	182	141	370	743	502	493	312	347
ANKRD35_ACAGCAACTGACTACCAATG_GGTCCCAACCAGAAGAACAG	250	257	216	75	414	505	224	236
ANKRD36B_GAGGTACAAACATCCACACC_CGACTCACAGCAAGTAACAG	343	321	446	182	504	409	68	144
ANKRD36C_TGGATGACAAGGAGCCGAAG_ATGACAAGGAGCCGAAGAGG	503	405	782	331	833	770	95	189
ANKRD36_CAGGCTACAAGTGACGAGGA_ATAAAGGATGGACTACAGTG	137	98	1	0	115	71	49	0
ANKRD37_GCAAGCAAGGCCGCTTCCTG_GACTGCTTGCAGGGATCCGG	1871	1614	2642	2806	3560	4340	1925	2603
ANKRD39_GTGTGATGCCCAGACCCACG_TGTGATGCCCAGACCCACGG	354	368	440	195	471	440	327	303
ANKRD40CL_TGAACCGGAACAGGACATCG_TGAACCGGAACAGGACATCG	639	659	1193	883	1412	1399	752	1086
ANKRD40_GAGCGGCTCTGACTCACTGG_TATCTATACACCCACAGCAG	331	245	638	578	799	1040	845	839
ANKRD42_GCCACATAGAGTGTTTGCAG_GAGGTGTTGCGCCATGCCCG	392	382	650	388	864	1078	359	713
ANKRD44_ACATTGACACTGCTCAGCAG_AAATGCGGCCACATGAAGAG	660	557	1119	1005	1495	1745	1020	1060
ANKRD45_GAAACTCCTTAAGGAAGACA_TTTACAACCTGCTCTCACAG	554	478	2208	1237	1940	2418	1644	2489
ANKRD46_GAGGTGAAAGGATTTAACAG_TCTCCAGCTTCCGAACCACG	126	91	216	145	75	35	79	53
ANKRD49_TTCAGGAGCTCATTGCACAG_GGTACTCAAAGTCTTTGGGT	1032	809	2066	1488	1849	1040	472	639
ANKRD50_GAACAGAGAAGCAATAGCCA_TTAGGTAAACCACGTAACGA	40	42	311	108	172	182	8	151
ANKRD52_GTGAACCTGCTCCTCAACAA_CTGGACGTAAGGGACCACAA	133	151	26	111	169	136	47	37
ANKRD53_GGGCAGTCGCCTGCGCACTG_GCGCACTGAGGTGGTCTGCG	601	412	1182	1155	1739	1847	1166	1282
ANKRD54_ATCACCACACTGCTACGAGG_GCTGGTTAGGATCAGCACCA	207	200	674	123	265	385	177	172
ANKRD55_AATGACACCACTCCACTGGG_CAGCAGGGACCGATACAGAG	35	74	233	61	64	43	179	103
ANKRD60_GGCAGGAGCCACCTTCGTCG_CCACGACAGAGATGCCAAGG	131	76	180	206	58	50	20	22
ANKRD61_AACCAGGCAACAGAACGCAC_GAAAGGAAGCAGAGACCTGG	81	120	73	90	45	1	27	13
ANKRD62_GCTGAATGACTTGAACGACA_AGGTGATGTGAACAAGGTGA	50	22	1	35	285	181	131	114
ANKRD63_CAGCATCATCGACTGCCGCG_CAGCGGGCAAGAATTCGGGC	27	46	112	22	114	137	13	90
ANKRD65_GATGGAGCTGGACTCCGAAG_AGGAGGAACAGGAACTGCGG	603	699	499	955	1280	1481	712	662
ANKRD66_GTACATCTAAGGGCAAATGG_TGTGTCTCCAAAGAAGTCAG	54	86	221	47	157	263	132	50
ANKRD6_GCTCATCAACAAGGGCGCCA_AGTGAGGAGGAGCCTAATGA	50	35	85	3	73	66	19	84
ANKRD7_AAGAATGAGACCCGCAGCCA_GTATTGTGGATTCACAGCTG	748	602	1723	769	1750	1993	819	1396
ANKRD9_ATGGCGCGCGCGAAGAGCGA_GTCGTTCGCCTTCTACCAGG	3146	2218	6845	4646	6639	7214	4402	4862
ANKS1A_AAGGAATGGCCACAAAGCCG_CCACAGAGGACGCTACCATG	131	129	320	344	228	449	48	101
ANKS1B_GCAGGGAGTAGCCGTCCACG_AAGAACACCATCCTTCACAT	667	785	2247	1594	1855	2479	1635	1565
ANKS3_TTGAAGGTGACATAGCCACG_AGAGGCCCTCTTCTTCCAGG	1745	1493	3075	1976	3749	3607	2253	2678
ANKS4B_GACAGCAAGAACACTTCCAG_AGAGGAAGACTCGTTCTCAG	289	180	388	357	587	481	191	270
ANKS6_GTAGTGGAAGTTCCAGATGG_GGATGACGAGGAAGACACTG	324	325	1102	611	627	757	581	584
ANKUB1_CAGCACACTGTAGTTGACAA_GGAGACAGTAGACACTCACG	1840	1571	5356	2809	4888	5615	3561	3820
ANKZF1_GGAGAGAAAGAAGCCTACTG_AGAAATAAGAAAGATCTGCA	1	4	0	0	27	1	0	0
ANLN_GCCGAGGCATTTGAAAGCAG_TGTATTTGGAGTAATAATGG	10	33	10	0	31	0	0	0
ANO10_AATTTGGTTGAGGATCTGGG_ACTTTGCCTGAGGGTAACCA	0	17	105	59	21	63	29	45
ANO1_GAAGACAATGATTCCCACGA_GCAGAGGGTTAAGACAGCCA	134	146	202	103	296	96	192	169
ANO2_AGAGATCCTGGCCAGCCCTG_GAAGATAGAGAAGAAGACGG	150	187	101	56	153	67	22	48
ANO3_ACTGTTCCATGACAACCAGG_ACTGAATGGAGCCTGAATGG	511	336	1650	968	1010	1324	801	910
ANO4_TATAAGCATACACCAAGCGA_GATGCACACAGCAGTCCCTG	1393	1186	2310	1040	2317	1553	1047	1265
ANO5_GAAAGACGCAGAGTTAAAGG_TCTCCTGGAAGTGTTGGCGG	11	38	15	5	33	0	0	1
ANO6_GTTGAGTGTACCAAAGGCTG_AATAGTACTCACAAACTCCG	53	59	43	86	195	196	64	226
ANO7_GAGGAGGGCGTAGTGCACTG_CCGGCAGGAGTAGTACTCGG	478	480	615	739	1054	1317	392	717
ANO8_TGAGCAAGAAGACACAGACG_GACTCGCCTCTCATACGTGG	312	282	747	536	580	813	522	361
ANO9_CGAGCTGCTGAAGAGCGCGG_GAAGGCGGCCACGAAGATGG	440	251	663	283	1051	1084	460	350
ANOS1_GTGATTCTGGCACCAAACCA_GTACCCAAGACTCTGTACAA	368	298	605	477	772	989	642	996
ANP32A_TCAGGTAGTGGAAGACGAGG_GGAGGGCCTGGATGATGAGG	167	116	7	87	333	181	32	41
ANP32B_GGACGACGATGAAGTCAGTG_AGCACCTGACTCAGATGCCG	216	110	491	327	316	290	174	43
ANP32C_GGAGGAGGGTGAGCATGAGG_CTTGAACTAAGAGTCTCAGG	382	343	906	391	914	1087	573	403
ANP32D_AAGCAGTAACAGAGCCTCAG_AATGGATTCATTTAGAGCTG	75	42	186	157	60	185	148	182
ANP32E_AGCGCCGGACTCTGAAGAGG_TCTGAAGAGGAGGATGATGA	0	2	0	0	11	0	0	0
ANPEP_GGAGCCCACCGAGTACCTGG_ATACTGGCTGTCCTTCACCA	1476	1456	2412	1552	3205	3347	1725	1851
ANTKMT_CAGCAGCGCCCACACCGCGT_TCGCCGCAAGGATCTCTGGA	39	6	18	3	97	70	15	53
ANTXR1_ATAAAGGACATTCTCAACTG_GAAGAGCTCTACTTACTGAG	76	60	205	167	171	134	39	97
ANTXR2_GGAGAGACATATATCCATGA_GAAGATTCCTGAAGAAACAG	180	136	362	134	492	673	273	209
ANTXRL_GCAGCAGCAGCAGGAAGACC_TGCACAGTCCCAATATGCAC	643	590	1386	379	1615	1865	1226	1650
ANXA10_TCATGAGCATCATACAGTGG_ACAAGAGCTACCAGCAGCTG	855	520	1649	1186	1991	2309	1362	1235
ANXA11_CGAGCTACCCAGGATACCCG_AAAGCCGGGAGCATCAGTGA	401	399	735	710	1076	1055	502	429
ANXA13_GTACTCAAGAGTGAGCTGAG_TCGCAATGAAGGAGATGACG	263	333	614	400	1175	1240	596	633
ANXA1_AGCTATCCACAACTTCGCAG_AAGTTGTGGATAGCTTCTGG	493	480	1110	676	918	1110	541	1007
ANXA2R_GGCAGTCTGAGAAACCCGGG_GGATGGAGAGGACTGCTCCA	7	0	1	1	16	4	0	0
ANXA2_CTTGTACCTATCAAATACTG_TGGGAAACCAACCTTTGCCA	151	201	228	207	303	245	128	37
ANXA3_GCAGCTAAAGAAATCCATGA_CTGAGAGGTCAAATGCACAG	400	376	911	256	1003	1116	515	570
ANXA4_TGCACGTCATACAGCACCGT_TTGCACGTCATACAGCACCG	1516	1110	3452	2368	1935	2791	1776	1498
ANXA5_TAAATCACCTACCAACAGCA_CAGCCCGCTCATCAAATCCA	1794	1320	2538	2329	4093	4609	2679	2433
ANXA6_GTCAGGCCTCACCTCTCCGG_GCAGTTGAAGAAGGCCATGG	636	535	810	701	1395	1337	472	762
ANXA7_TGTTACAGAATGTCATACCC_TCCATGGTAGCTCTCAGCTG	832	516	718	398	1043	675	198	279
ANXA8L1_TCTGTATGGCGGATACATAA_TGTGAGCAGCTTTGTGGACC	555	541	872	400	889	561	473	330
ANXA8_GTGAGCAGCTTTGTGGACCC_GATGGCCTGGTGGAAATCCT	419	309	1007	792	971	1483	837	787
ANXA9_GTAGGCCTCAGATTCTGCTG_AGTTTGTCAGCAAAGTACAG	540	358	182	434	822	581	325	492
AOAH_GAAGGAGTACAACTGCGCAT_TTTGCTGGGAGACTCAGCTG	1546	1551	6442	3231	4616	6381	2848	3633
AOC1_GAAGTTCTATGGGAGCCCAG_GCTGTATGATAAGCCAACTG	0	0	0	0	0	0	0	0
AOC2_CCTCTACCATAACATCTCAG_GAAGTCAGCAAAGGTAACTG	241	153	226	219	262	379	82	222
AOC3_GAAGTCACTGAAATCCACAG_AGTCACTGAAATCCACAGTG	792	637	1245	508	1461	2089	757	948
AOPEP_GAGGCAGGTCATCTCTGGCA_ACAGGAGGGAACCATCTCTG	1848	1738	5334	2497	3904	3955	1851	2157
AOX1_ACAGGTGAAATACATATGGG_CTAGGCTGAGACCAGCACCA	420	368	960	772	840	1335	917	859
AP1AR_TCAGCCTCTGATGATTCCAA_CTAGAGTGGGAAGATGAAGA	307	296	616	92	694	375	367	404
AP1B1_GCGTCTGCTCACCTTCACAA_ACTCTGTGATCTTGTCAACG	400	454	596	488	1033	782	480	852
AP1G1_ATAGCACGCAATTCGTACAG_TGAGGAGGACTACAGATGTG	291	337	255	292	528	947	383	317
AP1G2_GGTGGACGAAGAGGAAGTGC_GTAGAGGCGGCGCACAGAGT	212	249	952	376	349	394	175	212
AP1M1_GTGATAGCCGCACACACTGG_ACCAGCCACCGTCACCAACG	306	251	290	608	639	188	197	263
AP1M2_GTCCAGAATGAAGACAGCCG_ATACAGGAAGGAGTACACCA	45	44	1	15	49	96	1	1
AP1S1_CTTAGGAGGATGAGTCGCCA_AGACAATGAGCTCATCACAC	385	205	361	530	772	815	610	693
AP1S2_TTCTTCAAGAACACTACGTG_TTTCTTCAAGAACACTACGT	265	224	775	515	751	733	398	628
AP1S3_TCACTCTCCCTGATAAAGAG_GTTCAGATTATTCTCTCCCG	786	678	2547	545	1587	2334	1103	1402
AP2A1_GAAATTCTGGAACTGCACCG_ACAGGTGATGAGGCTGACGG	262	207	596	96	352	589	510	551
AP2A2_GAACCTGCAGACCAAGCCCG_AAAGTTTAGGAACTGCGTGG	350	274	1050	917	916	1315	818	783
AP2B1_TGATTGCTGCTATGACCGTG_TGATATCAATGCCCAAATGG	1464	1297	2494	1727	2117	3276	1059	1159
AP2M1_AAAGACTCACTTCCACACGA_ATAGAGGAATTCGAAGACCA	617	408	125	123	543	126	23	26
AP2S1_TGAGAAACAGAAGCTGATCG_CAAACACACCAACTTTGTGG	308	287	127	133	415	158	142	15
AP3B1_ATTGTTCCGAATGTAAAGAG_AACCTTCTGAAAGATCACAG	421	273	825	686	906	1066	630	1007
AP3B2_GGATGCTAGAGAGGACACGG_GATGACATCGGAGTCCGAGG	45	68	108	0	211	43	165	127
AP3D1_CGGCATCCGTAACCACAAGG_GCTGAAGCAGGACAACATAG	230	315	766	591	469	839	583	692
AP3M1_AGTTTATGAGAAATAGACTG_TGAGGTGTTGAAATGACAGG	13	3	72	6	32	85	4	0
AP3M2_TGAGCCTTACTCCATCACAG_TGTGGCCGTGATCCAGACGG	2004	1781	2671	3169	3760	4482	2264	2608
AP3S1_TTGTCATTTAGATTAATTGG_TCTTGCAGAAATGGTGATGG	779	737	669	686	1373	2187	1117	1224
AP3S2_GGTGCACTACATCCTCCAGG_TCAACAACCATGGGAAGCCA	80	42	283	76	186	310	149	80
AP4B1-AS1_CGTGCGCGAAGTCACGCTTC_GGCTGCGACGCAACCGCCGC	913	653	313	733	642	906	584	429
AP4B1_CTTCTGGACAATATCTACAG_CATCAATGCCAACTAAGAGG	272	279	565	597	546	994	323	633
AP4E1_GTGGCTGAAGGACTCAGTCA_GAGGCTGCAGTAGATTGAGG	2	8	0	0	139	49	40	185
AP4M1_ACCTGGAGAGCAGTTCTAGG_GAAATTCCTCAGCATCTCCG	1190	812	2321	1669	2110	2000	1055	1560
AP4S1_GGTTGGAGTTAATGACACTG_AGTGCATTTGCCAAGTACTG	273	217	318	553	584	775	323	318
AP5B1_ACTGTGCCTGCTCTGTGCCG_AGAGAGTGGCCAAGGCCCGG	116	165	116	73	152	73	49	101
AP5M1_ATTTATGGACTCCTGATAGG_AGTGTCAGTGGAGTTTCACA	304	261	333	347	422	280	285	139
AP5S1_CTCATGGGCATCCAGCACCA_AATGAGGAAGGCGTGGACCA	1930	1514	3386	2698	3365	3497	1657	1626
AP5Z1_TACCTGGGCCAAGAGAACGG_CAAGGGCTCCCACACTCCGG	190	129	445	207	326	346	267	177
APAF1_GGCCAGTGCCAAGATGCACA_GTGAAGGTGGAGTACCACAG	558	462	594	463	447	448	248	325
APBA1_AGTAGGGCTCGTCCTCACCG_GGCCATCAAGGACATCAAGG	458	461	661	717	694	767	172	278
APBA2_AAACTCGGAGAACTGCAAGG_TGACAATAACAACATTCCAG	399	312	502	546	714	769	489	471
APBA3_GAGGATCAAGGTCTTGACAG_CTGCCACGTATTCTACGCGG	1510	1392	4278	3067	4008	4592	2396	3366
APBB1IP_GAACAAGGAATCCTTACTTG_ACATAAGTGAGGCTGAGCAG	250	233	362	626	621	1056	382	449
APBB1_TGTTCCGCATGCCAAACAGG_AGCTGGGCTACCTTATCCCA	71	50	157	3	21	99	25	10
APBB2_TATGACCTCATCCAACAAGG_GCTGGCCATAAACACTGCCA	545	424	1327	911	1382	2238	1081	1320
APBB3_ACTGCCAGTCACCAAGGCCA_GGCAGAGGCCAGTACAGAGG	192	183	223	212	374	386	81	131
APC2_GCCCGCTGCAAGGTTCACTG_CGAGGCTGGACACATTGCGG	670	399	743	366	928	950	506	522
APCDD1L-DT_GGGTGTGCGCGCCTCGCCGG_GTCCAACTTGCCAGAAGAGG	731	530	295	145	380	519	279	495
APCDD1L_AGCCCACCAGTTCTACTACG_TGACGTCGACCAGGGCCCGG	510	448	835	579	896	797	458	339
APCDD1_CCATGACAACAACAACACCT_AGTGTGCCTCCTCTTCGCCG	175	145	324	150	323	653	231	321
APCS_TGTGAGCAAAGGCTTCCAGG_AGACCTCAGACCCACACCAA	514	384	539	597	1092	833	1961	1081
APC_GTATTGTTGGGAAATTCCCG_TCTGTATAAATGGCTCATCG	109	145	101	64	190	256	78	23
APEH_GGAAGAGAAGCAGTTCCTGG_GCAGTATGACTGGTATACCA	313	313	213	362	476	656	142	251
APELA_GCAAACACAATTGCCTTCAG_AAGGGTACTCGTGAATGGAG	7	0	0	17	0	0	1	2
APEX1_TAGGACAGTGATCACTGCCG_GAGGTCTCCACACAGCACAA	314	284	334	274	471	664	284	185
APEX2_CATGGATGAGTTTACCCAAG_CCGAGCAGAAGCCCTCCTGG	752	547	1582	694	983	1362	565	723
APH1A_CAAGATGAACCAGACCACAG_GAAGGAGAGACCAGAAACTG	1	9	291	0	0	3	1	0
APH1B_GGGTCAGGAGAACGATAAGG_ATGAGGAAGATGATACGCAA	170	84	346	55	139	186	66	91
API5_TAGGCTGCAGTACTTTGCAC_CACCTGGCCCACTTGCTCCG	40	27	1	2	22	28	60	34
APIP_ATAAAGAAATGTACTTCCGG_GGCTGGGTCACTGGGACTGG	196	140	232	24	529	629	284	345
APLF_ACATCAGCAGAACAAGACAC_GTTTAAGGTAATGTAATCCA	419	314	1294	1010	728	1037	450	538
APLNR_CTACATGGACTACTCCATGG_GGCCCACTCTGAGCTCACAG	1602	1667	3878	2086	3375	3631	1849	1862
APLN_GCTCTGGCTCTCCTTGACCG_GCACTCACCTCCACACACCG	1041	847	3276	2681	3013	3993	2501	2633
APLP1_GTGCGGAGCAGAAGGAACAG_GACTTAGACCGCGAGCAGCG	271	221	270	348	367	251	247	208
APLP2_AGTTCTCCAGAGCCATCCGA_AAGGCCTGGAGAATGCGATG	1083	848	3721	1573	2710	2665	1603	2150
APMAP_TCTAGGACGAGGCTGTACCG_GAGTCCATAGCACATATTGG	196	162	250	404	346	676	333	442
APOA1_GCTGCGCGCAGAGCTCCAAG_ACTTCTTCTGGAAGTCGTCC	2308	1964	4388	4299	5435	5336	4740	4465
APOA2_ACAGGCAAAGGAGCCATGTG_TGGCAAGGACCTGATGGAGA	450	336	365	411	774	1269	647	472
APOA4_GGAGAAGTGAACACTTACGC_GAAGTAGTCCCACATCACCG	606	604	813	1121	1387	1073	512	918
APOA5_GCAGGGACTGCAGAGCCGCG_GCTGCAGGAGGAGTTGGAGG	59	55	0	0	8	0	0	1
APOBEC1_TAGATCACTAGAGTCACACC_GAGTTTCTGAGTCGGCACCC	25	22	116	43	58	62	67	1
APOBEC2_ATGTGGAGTACAGTTCCGGG_GCATGCGGCTGCCCATGCAG	26	69	98	0	32	158	18	13
APOBEC3A_GAAGTGGAGCGCCTGGACAA_GTCAAGATGGACCAGCACAG	1637	1468	4928	3219	3368	4312	2046	2693
APOBEC3B_CTGAGGCTTGAAATACACCT_ATAGTCCATGATCGTCACGC	1865	1663	6545	4410	5478	7424	5164	5697
APOBEC3C_GTGCAGAGGTACCTGATCTG_AACTTGGCTGTGCTTCACCG	1033	962	2126	1582	2774	2273	1352	1842
APOBEC3D_ATAGTCCATGATCTTCACAC_TCAGTCGAATCACAGGCAGG	1143	1244	3036	1514	3211	3932	1936	2218
APOBEC3F_ATCGTCCATAATCTTCACGC_GTAGCCCATGATCTCCACGG	396	500	526	308	912	412	488	273
APOBEC3G_GTCCTGCTGAACCAGCGCAG_CTGGGACCCAGATTACCAGG	214	183	344	155	472	337	229	152
APOBEC3H_ACAGTCGAGCCATAAAGCGA_GCACCAGTGGTAGTACAGGC	109	98	177	74	183	183	156	160
APOBEC4_ACAGGAGCCCTGAGGTCTGG_AGACACCACTTATAAAGCTG	19	9	78	9	20	292	71	46
APOBR_GTGAAAGCACTAGGGCATGG_TCAGCTGTAGAACAGACCTG	84	37	7	7	129	190	68	33
APOB_AGAGATCTTCAACATGGCGA_GATTCAAGATGACTGCACTG	1090	1129	2579	2282	3334	3188	2348	3307
APOC1_CACACTGGAGGACAAGGCTC_GAAGGAGTTTGGAAACACAC	86	29	24	26	57	105	86	161
APOC2_GGACAAGAAACAGAGCTGGG_GGAGAGAGATTCCTTCACCT	880	745	1254	874	1630	1539	1066	1233
APOC3_GGCAACAACAAGGAGTACCC_GGTCAGACCAACTTCAGCCG	422	433	435	446	572	296	184	365
APOC4_GCTGGTCCTGGCCTGCATTG_AGGCCAGGACCAGCACGCAG	20	43	0	0	23	43	12	0
APOD_GGAACTGTGAATCAAATCGA_ACTGGCTGGCCTCTTCGGTG	1225	890	2617	1829	2810	3332	1573	2322
APOE_GCTGATGGACGAGACCATGA_ACAGTGTCTGCACCCAGCGC	692	513	1620	647	1308	1359	590	669
APOF_TAAGTTCAGCTCCCTACTGG_TCAGCCGGAGACCACCAAGG	691	723	963	940	1312	1289	444	918
APOH_ACACGAAGTGTTGCAAACGT_TCCGTCCTGCAATAGCAACA	184	206	652	206	415	266	154	302
APOL1_TGCCAGCAGCCCAGTCACCG_AGATTGGCTCAGTGACCCGG	2594	2090	2920	1663	2880	3528	1701	2262
APOL2_ATTGGTACCAAGTCACACAA_GCTGCTGGTCTTTATCGTGG	1383	1086	2676	1597	2900	2663	1283	1668
APOL3_CATCAGGCAAGCCAGAGCCA_GCGGCAGGCTCAGGAGCTGG	76	45	487	228	200	189	298	127
APOL4_AAACCATCCAGGCTGGACAG_GCTGGAGGCGATCCCAGCCG	543	488	1202	1076	1225	1491	721	814
APOL5_GGCAAGGACGGAGACAGCAG_GGTGCTCCACAACAGGCCAG	572	607	1170	900	1476	1866	911	938
APOL6_GAAGACGTGGAGCTACAAGA_GAGGCTGATGGACAACCAGG	20	24	9	15	50	0	6	4
APOLD1_GAGCCTGGAGTCCTGCACCG_GCGGAGGGTGCAGGAGATCG	60	37	78	73	223	311	110	129
APOM_GCTCAGTCTTCATGTCAGGG_ACGAAGGTGGAGCTGCATCG	866	759	1762	2289	2332	3418	1821	2282
APOOL_TCAGTCCGTAATAATTGCTA_TGTACATGCAGCCAAACAAG	32	15	31	64	222	214	144	21
APOO_GAACAGTTGTACCTGACACC_GGGTCAATCGAAGTATGTGG	76	62	112	102	114	25	42	97
APPBP2_TAGAGTACACAACTGAAGGC_GTGCAGTAGAATGTTGTGTG	999	976	2387	1234	2631	3333	1678	1606
APPL1_CAACAAGAGAATCTAGAGAG_CTGCTGGTTCGAGCTGTCGG	1548	1506	4469	2895	4564	5101	3335	3126
APPL2_AATCTCATGTGTCAGCCCAG_TCAGGTAGAACTGGAAGCCG	350	275	644	443	1019	1036	584	1077
APP_CGGCCGGCTCACCTAAGCAG_TGAACTGCAGATCACCAATG	536	478	905	496	924	835	761	692
APRT_GTGTCGCGCCAGGAGGCCGA_TCTTACCTTCCCGTACTCCA	91	164	236	416	332	445	484	436
APTX_AGCCTTCAGACTGGAAATGG_GGTTTACAAAGATGAGCAGG	541	437	883	520	1073	1245	690	530
AQP10_ATCCTGGACAGACGGAACAA_ACTGCACCAAGATGTAAATG	692	532	1039	758	1356	1783	774	984
AQP11_GGCTAGAAACTCCAGGACGA_GGAAGTGCAGCAGAGCGCTG	509	580	496	872	1175	919	382	892
AQP12A_GGCCGCCTCACAGAGGGCGA_ACTCCTGCAGGGACACAGTG	251	252	694	401	615	1079	713	640
AQP12B_CCCGCCTGGCTGCCTCACAG_GCAGGAGTTCCTCATGGCCG	220	268	1103	361	598	998	563	644
AQP1_AAGGGCTACAGAGAGGCCGA_CGACGACATCAACTCCAGGG	622	641	1887	1410	1684	1312	852	1342
AQP2_CCAGCTCAGCAACAGCACGA_TCGCCGCAGAGCCTGCCACG	1024	968	2149	1540	2355	2401	1555	1549
AQP3_AGGCCTGGAGGCCTTCACCG_CAAGCTGCCCATCTACACCC	527	429	1427	687	936	792	541	407
AQP4_GATCTTCCTGGTGCACACCA_TTTCTGGAAAGCAGTCACAG	3634	3123	10927	6957	8582	10608	5952	5572
AQP5_GAAGAAGGAGGTGTGCTCCG_GCACACCTCCTTCTTCATGG	420	248	707	335	783	820	578	843
AQP6_GATGGCAATCTGTAGCACGG_GGTGACCTGCACAGCCATGG	0	5	0	1	14	4	0	0
AQP7_GTGTCCCTTGGCATGAACAC_TAGACCGGAAACTTCCTCCA	111	111	181	70	167	37	59	108
AQP8_GTTGAGGCCTCCGATCAGCA_TGGTGGACACTTCAACCCTG	1159	1040	3119	1870	2704	3666	2283	2725
AQP9_GATTATGAGGAGTATCATGG_GTTCTTGGGAGCCTTTGTGG	318	282	359	67	421	428	201	156
AQR_ACCACAACTTCCCAGAACAG_GTAACAGTGAACCAGAAGGT	262	235	202	35	116	14	0	41
ARAF_AGTGTCCAGGATTTGTCCGG_ACACAGGTGACTGTCCGGGA	438	385	766	492	987	744	813	526
ARAP1_GCTTGCAGATAACAACACAG_GCAGGCCAGCCAGGATGCGG	1035	828	1071	910	1760	1420	703	618
ARAP2_ATGGACAGAGGCAATAGCCA_TTGGAGCAATGAACTCATCG	146	75	387	154	265	448	281	454
ARAP3_TGAGGGTGGCCAGTGTGCGG_TAGGGCTGAAGACTGCTCAG	517	540	542	1129	1306	2198	1070	1123
ARCN1_ACAGCCATTTCCACTCTCCG_GGTGTTCAGAGCCGTCAGAG	134	129	753	140	618	587	347	554
ARC_CCTGTACCAGACGCTCTACG_TCCCGAGAGCTACTGCCACG	399	281	917	698	811	845	456	844
AREG_AGAAGGCATTTCACTCACAG_CCTCAAATCCATCAGCACTG	1222	1062	2904	1531	3323	5028	2022	2947
AREL1_AATGAGGACCGCGAGCGCCG_GTACTGCTATGTGTCACCAA	543	467	599	751	1064	1110	965	1023
ARF1_AGGCTTCAACGTGGAAACCG_GGCAGGCCTGATCTTCGTGG	806	723	1425	998	1267	1702	1374	1392
ARF3_TAGGATGGTGGTCTTTCCTG_AGAGCTGATGAGAATGCTGG	0	0	0	0	0	2	0	0
ARF4-AS1_GACCTGCTAGGCGACTGGCG_GATCCGGCACAGGAATAAGC	403	394	527	588	1050	1073	832	1050
ARF4_TAAACTTTCTTACCAATGGT_CTTACCAATGGTAGGAATGG	159	136	132	107	223	359	166	334
ARF5_GCACTACTTCCAGAACACTC_ACAAGATTCGGCCTCTGTGG	939	845	1935	1542	1744	1951	926	1249
ARF6_GGTGACCACCATTCCCACTG_GAAACCCACAGTGGGAATGG	145	117	356	96	324	439	214	383
ARFGAP1_GAGGAGGCGGTCACACTCTG_GACTGGCTGAATGATGACCT	0	0	1	0	0	1	0	0
ARFGAP2_GCATGGGCTTGGTATCCCGA_AGGCAGCATCTGTATCCCAG	1543	1162	1715	1018	2252	2292	1228	1260
ARFGAP3_CAGATCAGCCGAGCTTATGG_GGAGCAGGAAGACCTGGCCA	1612	1364	3543	3133	4281	5158	2719	2701
ARFGEF1_GACAGCTAAAGCACTCATGG_ATTGCCAGAACAACAGACAG	311	268	321	392	896	925	532	648
ARFGEF2_GAAGATCCTAGCCGACAAGG_GATACATAGAATGCAACCAA	310	164	0	46	387	406	86	128
ARFGEF3_CAAGTCGCCAGCCATCCCAG_CAGAGACAACATCATCACAG	1019	976	5227	2241	2740	4316	2429	2885
ARFIP1_AGGCCGTGGCTCAAGAACTG_CTGCTAGGAGACATAACAGA	512	348	1080	1109	962	1223	405	470
ARFIP2_ATAGCCACCAGACACAATGC_TCTGAACATTCATACCTGTG	1288	1333	3939	2079	3116	4499	1882	2166
ARFRP1_AGAGAAGGTGGTGACCAGCG_GGCCAACAAGCAGGATGTGG	72	69	10	0	126	94	35	12
ARG1_GGAGGTCTGACATACAGAGA_TGATCTTGGAGTCATCTGGG	395	284	1172	920	572	771	355	677
ARG2_GAAGAAATCCGTCCACTCCG_GTGGACGGATTTCTTCAGGA	497	421	1361	997	1479	1431	970	1299
ARGFX_AGAGTACAAAGCAGGAACCG_TAGGAATTATTCCAACATGA	623	621	1798	1278	1815	2610	1454	1570
ARGLU1_TGAACGAGAAGTTCTCCGAA_GGGAAAGTAAACGGAACCGG	465	308	180	216	259	201	64	102
ARHGAP10_ACTGCTACCTCGACAGCCCG_TCAGGGAATGTAGTATCGGG	8	4	1	0	20	0	0	0
ARHGAP11A-SCG5_TGAGCTGGATATTCCACTCG_AGTCCCGCAATATCACAAGG	1022	786	1482	1114	1574	1652	650	1039
ARHGAP11A_GAGAAATATGAACACCACAC_ACATCGATACAAGCTCAGAA	66	140	457	88	123	374	18	288
ARHGAP11B_AAGAACATATTCATACCGAA_GGATCAGAGGCTGGTGAAGT	1032	754	1517	1312	1925	3085	1370	2045
ARHGAP12_TGTGCCAGCCCAGTATGTGA_GTTCACAGTGGACCTCAAGG	410	450	705	456	520	441	117	109
ARHGAP15_TCAGTGCTCCGGTGACAACG_TGGGCACAAACCAGAAAGTG	18	2	26	39	26	0	0	0
ARHGAP17_GAAGCGGCCTGCTAGCATGG_GTTGAACTGCTTCTTCATGG	778	776	1329	1177	1490	1924	1396	1367
ARHGAP18_AGAGAAGCTGATCCCACCTG_TGAAACAGACATCAACCTGG	654	527	1264	700	1743	1494	808	718
ARHGAP19_GAAGTAGAAGGTTCTCGCCC_AAAGTCTCAGAAACGGAACC	21	29	0	3	11	3	0	0
ARHGAP1_TAGGAGATGACAAGTATGGG_GACCTTGGATGACACCAGCG	254	363	423	383	587	550	407	399
ARHGAP20_TGTACACAAAGATCCCACTG_ACTGGCACTGCATCTCTCGG	765	765	1468	850	1453	1589	686	992
ARHGAP21_CTGATGCTGAGACTCTGGCG_AGCATCACTGAAGACCTCTG	1756	1443	3939	1907	3737	3283	2089	2250
ARHGAP22_CAAGCTCACCTGTCAAACAG_GACAGCCAAGGAGAGCCCGG	253	251	339	260	352	129	66	227
ARHGAP23_GCAGAACCCGGCCCTCGTCG_GGAAGCCAGAGAGTCTTCGG	36	41	0	50	114	52	70	158
ARHGAP24_CAAGGAGAACAATAACACCA_CAACACAGATGTACACACGG	640	514	970	865	1358	1805	996	1248
ARHGAP25_TCGGAGGTAGAGCTTTAACA_GGACAGCAGCAAAGTACCCA	71	74	288	16	180	309	94	156
ARHGAP26_GTTTCGAAAGGAACAGATCG_TCCTCAAATCCTGCACACGG	418	426	490	429	851	888	388	523
ARHGAP27_GCACCAAGTCACGCACACAG_CGACTCAGAGAACGTCTACG	1163	800	1962	1248	1732	1946	1216	1198
ARHGAP28_TGGTTGCCACAGGTATCACG_TTATTCAGAAATGGTTACGG	547	424	724	858	1330	2057	1173	1086
ARHGAP29_AGTGCCAAACTCTATGACCC_AGACTGTAAACTGTCTGCAA	6	7	0	80	74	125	0	0
ARHGAP30_TCTGAAATAGGCCTTGCACA_ACTAAGCGTAAACTTCCACG	734	536	1287	859	1086	1594	655	650
ARHGAP31_TCAATGTCCAGATCTGACAA_CAGCCAATCAGAGCACACAG	529	517	716	773	1253	1368	594	848
ARHGAP32_AAATTATGGAGACATAGCGG_TGTGCTGGTATTCTCTTCGG	836	716	1243	1106	1575	2295	1142	1633
ARHGAP33_GAGATGTGCAGCAAGCTCCG_TGAGTGACGCCTCCTCACTG	595	631	868	419	884	1283	663	828
ARHGAP35_TCCCACCTACAACATCAGTG_GAAGGATCAAACCCATCCTG	776	703	2095	980	1892	2063	1125	1208
ARHGAP36_AGCAAGCCTCAACAACCTGG_CCCGGGAGTTCACTCGCCGT	19	19	1	13	87	100	39	52
ARHGAP39_GGCTCTGGCTACGAGAGCGA_GATTTACCGGGATTACAGTG	27	55	53	0	53	45	40	134
ARHGAP40_CAGAGGAGCAGGCCATCCCG_TGGAGTGGAGAGCTCCAGCA	1213	1529	3576	2718	3348	3802	2091	1589
ARHGAP42_GCTGCTATAGGAGTCACCTA_AGTCTCGATCTGGATCCCGA	423	360	707	169	486	404	172	225
ARHGAP44_GAAGGAAGGCTTCTCTACCC_CCTCAGATCAAAGCACAACA	15	14	183	35	44	3	40	27
ARHGAP45_GCGCAGGAAGGAGATCAAGG_GTACCCGCTGCTGAACACCG	0	10	128	87	59	28	49	47
ARHGAP4_GCACAAACTCAAGTGCACAA_GCTGCAGGATGAGCTCCTGG	71	67	142	205	119	70	15	38
ARHGAP5-AS1_GTGAGCGCGCCGAGGAAGAG_GCGCGCCGGGAGAGATGCTG	49	38	50	248	178	157	136	86
ARHGAP5_AGGATGTGCCAAAGGCACCC_TCTGATATCCGAGAAGAGGA	526	419	1061	397	1075	928	842	684
ARHGAP6_CCAGAGAGACATCAATCCCA_CTGACCTCAGCCGTACACTG	1536	1519	4202	2842	5118	6109	4126	4215
ARHGAP8_CAGGTATTTGAAGTACACAC_CCACCAAGACACCACCGCCG	1073	761	2248	1226	2140	1886	1087	1454
ARHGAP9_ACATGACCAAGATTGCCCAA_GGTGAGCGGGAACTTGGCAG	607	443	448	473	896	984	523	744
ARHGDIA_GATTGCAGCGGAGAACGAGG_GCAGCTGGCCCAGATTGCAG	2023	2174	4338	2661	4826	5401	3043	3768
ARHGDIB_CCAGTTGAGGAGGCTCCCAA_ACAGGTTCCACTCCCAGCTG	1018	964	2367	1481	1948	2231	994	1216
ARHGDIG_GAGCCTGGCCAAGTACAAGC_CCAGCTGCCGGATCTCCAAG	472	337	1156	1069	1112	1368	527	674
ARHGEF10L_AGTGCAGGATCTCCTTCACG_AGAGAGGAACCTGCTCTACG	5	12	3	0	43	0	76	77
ARHGEF10_ACAGGCACCAAGTACCCGCA_GAAGCTCGTGAAGGCCGCGA	151	152	92	126	189	260	130	65
ARHGEF11_GAGCTTCACAGAGAACACCA_TCTGGTAGCCCTCTAAACGG	18	20	0	7	79	55	22	28
ARHGEF12_TGACGGCTTGGTCTCCGTGG_GAGTCGGCAAGTGGAATCTG	219	203	773	184	530	949	302	356
ARHGEF15_AGGATGTGAGGACAACGGCA_GGGTGGTGTGGCAGACACAG	862	637	1008	701	1294	1052	658	590
ARHGEF16_GCGGAACCAATCCTACCGGG_ACGGACCATTGGGAGCCCGG	45	49	62	42	188	83	61	221
ARHGEF17_GTGGGCAGTGAAGAGAGCAA_GTTGCAGGCACCATCGCTCG	266	313	551	554	670	613	513	522
ARHGEF18_GAACGGGCTCACCTTCCGCA_TGAGTCCTGGAGCCTCGCCG	1592	1520	5658	3426	4416	7189	3903	4602
ARHGEF19_ACAGTCCATGAAGAGGACAG_AGAGCAGGCCCTGAGCACAG	12	12	0	0	0	1	2	0
ARHGEF1_GAGATGGAAGACTTCGCCCG_TCGATCGCCTGATGAAGCGG	997	894	2738	1696	2628	4274	3481	4082
ARHGEF25_ATATCCAGCAAATCTATGAG_GCAACGATATGATGACGCTG	111	101	74	76	225	55	113	72
ARHGEF26-AS1_GAGAGCGCTGCCGCCGACCG_GAGAGCGCTGCCGCCGACCG	358	262	747	436	389	375	253	443
ARHGEF26_ATAACGACGTGGATAGCCCA_AAACCACGGAAGGATTCTCG	0	6	19	4	6	6	16	4
ARHGEF28_TGTAATGCAAATGTGCACAA_ACTACCAGCCCTGAATCCAG	1384	1496	2604	2305	3185	3914	2100	3019
ARHGEF2_GCGGAACCGAACCCTATCCG_CAGAGGATGAGGCTTACCTG	493	335	615	292	679	867	437	573
ARHGEF33_GATGGCTTGGATCATCGACA_TGGACTGGATATCAGCCGAG	1408	1092	3001	2119	2508	3645	1968	2640
ARHGEF35_TGGGAGGAGAGGCTCCATGC_GGGCTGGTGAGAGCATCTGA	98	105	414	95	194	136	115	0
ARHGEF37_AGGACATCCAGATCTCCCTG_TGCAGCCTCCAAGTACACCA	1546	1306	4011	2467	3686	3881	2595	3110
ARHGEF38_GAGAAGGAAGACTGACACTG_GAAGTTCGCACAGTAATAGG	105	114	329	71	188	47	77	24
ARHGEF39_GGTTATAGAGCTCCAAGTGG_GCACCGGGCACCGCGAACCG	15	3	1	0	39	49	12	46
ARHGEF3_AAAGAGGCAGCACCACACCA_AACGGAGAGATAGCAAGCTG	168	191	351	273	369	437	231	232
ARHGEF40_TGAGCTGGCTCCAGAAGCAG_GAGGAGGATCCAGCAACACG	276	243	817	538	1009	2038	571	771
ARHGEF4_GGAGCAGCTGGCTATCAATG_GCGCGCAGACATGTTCAGCG	362	247	1332	463	774	899	556	780
ARHGEF5_TCGAAGGCACTGTACCTGGG_GGTGCCAGAAGAGAATAGGG	61	104	131	32	146	37	23	18
ARHGEF6_GCTGCTGATGGTCTAAGTGG_AATACCAATAGCAGGAACGG	220	177	548	323	536	763	285	474
ARHGEF7-AS2_GCCGCTCCGCGCACAAAGGA_GCCGCTCCGCGCACAAAGGA	510	514	1179	336	1068	1060	677	689
ARHGEF7_GAAGCTCAGCAGAGAGTCGG_AGAGCTCGAGAGACACATGG	127	69	285	2	181	260	147	95
ARHGEF9_AGCAGGGTCCTATCTCGCTG_GCTCCATGCAAGCATCCAGG	916	951	2989	922	2489	3936	2440	2467
ARID1A_ATGTTGTTGGTGGAAGACGG_TCTCCGCGTCAGCCTTCCGG	6109	5586	6946	3849	8279	6278	2385	2756
ARID1B_GGGTACGGACTGCTCTGCTG_CAGATGACTCCAATGCAAGG	392	262	1055	389	884	1026	702	802
ARID2_GCAGTCTCCATTACACACAG_ATTGCACCAATAGGAAGCTG	1085	945	1097	1281	1808	1303	779	953
ARID3A_GGAGAAGGGCGGCCTCGTGG_ACAGCTCTACGAACTCGACG	8	1	0	0	0	0	0	0
ARID3B_AAGATCAGGATCAACGGCAG_ACAGCCAGACGATTTGGCAC	383	395	1834	566	864	1060	430	475
ARID3C_GGAGAAGCGGGAGGAAGCCG_AGAAGATGAGGAGAAGCGGG	29	8	97	0	0	0	0	1
ARID4A_GTACCGAGGTGCCTTCTGTG_TGAGCCTGCCTACCTGACAG	925	813	1547	904	2059	2288	1067	1172
ARID4B_AAGAAGCCATAAAGCAACAG_GATGTGAGTGCTAAATACAG	544	483	558	940	883	1139	396	247
ARID5A_AAGATGGCTAAGGAGAACAG_AGGAACAGCACAGAACAGCA	124	116	918	73	326	209	167	317
ARID5B_GAATGACCGTACCTTGGCAA_AGGCAGTCAACCCTAAACAG	315	311	1066	522	727	942	495	841
ARIH1_ACATGAGTGTGGCACGACAC_GATCTAGGGCAGCCCTGCAG	402	199	30	54	334	19	3	21
ARIH2OS_CCTTAGTACTGTTCATTGCC_ACAGAAAGTTCTATGGGACC	422	413	1140	240	832	1078	772	948
ARIH2_TAGAGGCACAGACATACCAG_CCTCTTCAGGGACTATGTGG	954	926	1959	1213	1462	1864	394	697
ARL10_GAAGGAGTTTGTGAGCGAGG_TGGAAGACCTACTTCGGCCG	170	114	769	378	423	841	451	342
ARL11_TCTGGAATTCACAGAACCCA_GAATTCCAGAGGTCACAAGG	149	172	240	162	195	229	33	199
ARL13A_GGACAACAGAAGAGACACGA_CCTTAGGCAAGAGCAGCAGG	81	76	176	223	170	42	26	18
ARL13B_AACCATGTTCAGCAATCTCG_CAAGGCCAGGTTAATCACAA	61	85	111	191	176	245	78	118
ARL14EPL_CAGACTTTAATCCTGAAACA_AGTGCCGCTGCAACCGACGG	1688	1464	1601	1809	3680	3026	1638	2108
ARL14EP_AGTAAGGTCTATGATAGCCA_CTTCATCCAGGCAGTCACAG	866	989	2699	2005	2396	3816	2068	1794
ARL14_GCGTTCTTCAAGCAGAACTG_CGATGGGCTGGTGTATGTTG	616	635	2249	1615	1863	2432	1145	1155
ARL15_AAGGGTAAAGTGCATAACTG_GCTACTACCAAGGATCTCAA	167	129	490	222	613	424	201	166
ARL16_TGCCAAGCAGAACATCACCA_AGAACAACTTGCAGAAGCAT	493	380	705	516	705	761	445	591
ARL17A_GGTCACCGGCACAAATGATG_AGATGCCTCATCATTTGTGC	684	571	2771	1429	1576	2523	1749	1912
ARL1_ACGTCAGCAACCAAAGGCAC_AGAGTTAGTTGCCATGTTGG	390	429	793	469	860	670	356	251
ARL2BP_GCGGATTCCTGAGTTCAACA_AAGGCTGCCATGTTGAACTC	98	79	94	381	133	160	92	66
ARL2_GAAGATGAAGCAGAAAGAGC_AGAAGATGAAGCAGAAAGAG	94	98	3	3	67	2	1	1
ARL3_GAGGTGAGAATACTTCTCCT_TATGGGACATTGGTGGACAG	1	0	0	0	0	1	0	1
ARL4A_GTCTTTCCACATTGTTATTC_GGAAAGACTGAAATGAAGGC	516	524	379	279	447	394	328	237
ARL4C_CTTGAGCCGGTAGAGCACCG_CGGCTGTAGGACTTCCACAG	1171	1215	2703	2035	3040	3605	1543	1933
ARL4D_CAACAAGCAGGACCAGCCCG_AGACGGTCTAGTGTTTGTGG	1139	1012	1976	1742	2250	2779	1824	2302
ARL5A_TAATACACGTTTCCTAATGT_ACTGTTCAATCACCAGGGTG	762	612	2010	1257	1745	1879	1439	1302
ARL5B_TAGTGGGACTGGATAATGCA_ATAGTGGGACTGGATAATGC	167	87	417	282	494	599	412	355
ARL5C_AGGCTGCTGTGCCCTCACCA_GTGGGACATAGTGAGACCTG	758	465	802	947	1165	1273	815	797
ARL6IP1_GAAACGCCGGACAGAACAGA_ACCAGGCTCTTTCCCATCGG	989	709	2132	1237	2163	2614	1326	1793
ARL6IP4_AGAGCAGGAAAGACACCTCG_ACACAGAGAGATCAACAAGG	148	144	303	233	300	471	149	180
ARL6IP5_AGAGCAGGTTGCTCACTACG_TTACCAGACCAACTACCTGG	490	306	1550	816	908	973	697	626
ARL6IP6_TAGCTGCTCTTACTGTAGCA_AATGAAGATGATGTAGACAC	90	88	56	84	214	237	149	107
ARL6_TAGTAGTGATAGATTAAGAA_GCTTGGCCTGAAGAAGAAGG	241	200	230	17	275	326	80	122
ARL8A_CCAGTCAGGACAGTTCAACG_GCGCATGTTGAAACCCACGG	323	209	333	728	738	942	375	429
ARL8B_CACCTTCGTCAATGTCATCG_ATGTGGGAGCGGTATTGCAG	541	484	838	504	770	727	267	430
ARL9_TTGTTTGCAAACACAACCAG_ACAAGGACAGCACCTTGACA	291	411	1043	625	761	853	927	779
ARMC10_CCTGGAAGAAGGGACGTCAG_TATGCAGAAGACTTAACTGA	684	545	896	288	926	1391	419	677
ARMC12_GGACACGGAACTGCACATTG_TCTGAACATCTTCCTCAGGG	314	184	751	540	618	558	594	432
ARMC1_TTCTGGGTGTGAGCCGACCC_TGAGGATGAGAGTCCCACAA	0	2	3	6	1	4	11	0
ARMC2_GCAGCGCCATCATGAACCTG_TCTGCATTCCCAGAAGCCGG	1229	1146	3757	1757	3214	3594	1721	2671
ARMC3_AGAGGAGGAAGAGGTTATGG_TGATTAAGAGTACAGCCCGT	11	51	0	0	33	12	0	0
ARMC4_CGGGTGGTGAGGCAGCACGG_GGTACAGAGAGAAATAGCAA	152	136	8	115	124	250	47	143
ARMC5_ACTAGACGACGACACAGCGG_GGTGCCATGCGCTTGCACGA	564	362	1090	702	1388	1435	591	850
ARMC6_GGCAAGCGTGACGCACACAG_GTGATGGCACCAGTCAGCAG	190	87	413	49	246	148	31	94
ARMC7_GGAGGAGAATGAGACCCTGG_AAGGAGCACATCCTGCACGC	362	295	154	0	388	97	16	1
ARMC8_GATCTGACAGATGTACTCCT_CATGAGGTGTGGTATCACTG	1605	1414	2448	1958	2843	2920	1196	1778
ARMC9_CCAGTAACAGTTCAATATGG_GCTGCACTCCACGAGCGACG	102	144	668	215	642	668	481	893
ARMCX1_TGATTCAGAGGTCAAGCCTG_GAAGGAACAGGCAAGTGCAA	56	14	1	0	55	172	9	76
ARMCX2_GTGTCTACAAATACACCAGG_GTAGGCACCACTGTCCCAGG	1054	817	1639	887	1364	2148	1279	1272
ARMCX3_GTCCCAATCCGAGCCCAAGG_TCAGTCCCAATCCGAGCCCA	91	132	162	34	145	260	140	298
ARMCX4_GGTGCCAAGAATAAGATCAG_GATGCTAAGGTTAAGAACAG	301	297	227	323	781	691	338	331
ARMCX5_TTCAATCAAGGTCTCAACCA_ACATACAGTGACCTACAGGG	1119	854	4164	1753	2344	3185	1988	2566
ARMCX6_AGATGACAGTGAGAAGCTGG_TGACAGTGAGAAGCTGGAGG	707	668	1447	1349	1341	1767	1323	925
ARMH1_TGAGCAGGTCCTTACCACTG_TGGGCTAGAGAAGATCAAGG	303	216	196	86	522	324	130	163
ARMH2_GCTGCAAAGTTCCCAGCAGG_GATCCTGCTGCTCCAGAGTG	75	39	96	138	70	131	83	77
ARMH3_ATGGCACAGGTAGAGAAACG_GATGAACACAGGCTTCACAG	451	337	1164	583	1036	1257	596	502
ARMH4_ACTGTCTCTGATAAGCTCGA_CAGTAGGTGTGGAAACACCA	524	491	1230	363	748	916	414	550
ARMS2_GGACACAGGAACCACCGAGG_AGAGTGGAAATGAAGGACAC	246	164	114	26	267	82	60	48
ARMT1_GTAGTATCAGAAACAAACCA_TGGTACAGAGTGGTGCAGGA	219	228	445	168	470	417	293	209
ARNT2_ACAGGGAACAAGTCCACCGA_GCAAACATTTCAGCAAACCG	255	161	235	274	679	641	276	416
ARNTL2_ATAGAAATATCAGCCTCCAG_GGACAAGACCAACAGCTATG	131	124	147	237	289	517	221	236
ARNTL_AGTTCCACAACCAGTGAACG_CAATTGCGACGAGGCAGCTG	202	240	744	332	558	623	808	819
ARNT_GGAACTCTAGCCAAGAACCA_TCTGGACCTGGAATTCAAGG	189	201	383	428	537	560	245	166
ARPC1A_TGTCTCAGAGAACAGCGTCG_ACAAATGACACACTTAGGAG	711	554	1402	1145	1917	1376	1251	1440
ARPC1B_AGTAACCGTATTGTGACCTG_CATCACAGACAACAGCCTGG	656	516	1943	1389	1110	894	475	814
ARPC2_GCTCCAGAGGAGGTTCCCTG_GGGCAAGGAAGGAGAGAACA	147	179	19	2	99	48	0	0
ARPC3_GTTTAGACTTACTCTCTCTG_TTTAGACTTACTCTCTCTGG	579	440	863	527	1061	664	294	387
ARPC4_CTTTGTGATCCACTTCATGG_TATCCTTCGAAGGAAGCCTG	272	199	396	62	636	353	269	274
ARPC5L_TCAGGGAAGGATATTGCCGC_GCAGCGCAGTGTTACTCCAG	152	116	661	256	494	602	324	329
ARPC5_GCAGTGCTATGTTACTGCAA_ATCTCTGGACAAGAATGGTG	785	585	854	942	1654	2464	1189	1229
ARPIN-AP3S2_CGGCGCGCTCCGGAACAAGG_ATGAGCCGCATCTACCACGA	1228	965	2081	1507	2915	2916	1372	1982
ARPIN_CACTGACAGGCTCACGCCCG_GCATCCAGAACGCCACTGTG	525	603	1761	779	1656	1484	1240	1303
ARPP19_TCTAGGCTGTTAGGAATCGA_TCGATGGTTGCAGAGACCAA	148	119	125	187	279	201	42	127
ARPP21_TTGCTGGCAGACCAGAGCAA_AAAGCCCGCCATGACCAAGA	1575	1549	2369	2728	2819	1893	793	1157
ARR3_AGTACAATTTGCACCACCGG_GAGCTGACAGAAGGAAGCGG	367	288	867	455	734	963	448	711
ARRB1_ACTCACCCACAGGGTCCACG_TGGAGGAGAAGATCCACAAG	514	443	1426	884	1185	1109	754	943
ARRB2_TGTGGACCCTGACTACCTGA_CACAGGACACTTGTACTGGG	2373	2155	4167	2805	4501	5115	3038	3544
ARRDC1-AS1_GAGCTCCAACGCGCAGGCGC_ATCGGCGGCGGCCATGGCCC	576	529	1230	1061	1250	1209	729	611
ARRDC1_GACCTGCATAGGTTCCTGCG_ACAGCCAGCACTGATCTCCG	146	179	181	163	298	126	123	156
ARRDC2_GAACGTCTGTGTCTGCACCA_GAGCTCACCTCAGAGTACAG	691	635	826	128	1511	1501	1260	1327
ARRDC3_TCCTGGATATATGCAAACAG_AAGTGGTAACAGAGGAACAA	0	10	0	0	0	0	2	0
ARRDC4_CACCTCCGAGAAGACAGCCA_GGCCCTGGCTGTCTTCTCGG	1519	1255	2434	1501	2245	3202	1921	2213
ARRDC5_GTATGCCCACATACAGTACG_TATGCCCACATACAGTACGA	383	334	521	408	624	686	454	413
ARSA_AAGGCTCACTTCTTCACCCA_TAGAAGAAGAGAGACTGCCG	1746	1587	4423	3166	3664	4816	1965	2197
ARSB_AGAGCAAGGTAGAGAAACAG_GCAGCAGCGGGAGGACGACG	102	97	297	74	239	328	68	78
ARSD_GGCGGATGATCTAGGCACTG_GGAGACAGAGAAGAAACCGC	34	26	0	60	120	29	23	34
ARSF_TACTTTACATCAGATCACGG_GGAAGAGATGGACTCCATGG	679	407	1767	941	1275	1746	983	1175
ARSG_TGCGTGTGACTCCATTGCGA_AGACTCCTCACCTTGCACGC	751	612	1774	1588	2051	2462	1120	1086
ARSH_GCTGGCTCAGGATCAAACTG_GCTACGGTAATAACTCAGTG	428	450	1003	1053	1466	1457	1263	1435
ARSI_GGGTCTCGATATCTGAACCA_GAAGCTGAGCAGGCTGACCA	188	209	356	466	541	254	403	348
ARSJ_TTAAGGTATCAGATACACAC_CCTACCTCAGAAACTGAAGG	270	246	660	366	689	1019	726	1010
ARSK_AATTCACTCAGAATCCAGGG_TAGATCCAAATTATACAACA	348	302	289	369	680	750	287	386
ARSL_GTAGAAAGGAAACAAAGAGG_GATGAGAAACCACACCATCA	693	408	1654	1296	1320	2040	973	1841
ART1_GCAAAGACCAGACTGCAGAG_CTGGAAAGGCCCTCACCACG	531	417	823	973	1337	1262	672	884
ART3_AACCAGAAGCTTGAAGACCA_ATGATGACCATCCCAAACTG	278	233	517	509	616	770	655	525
ART4_CCACTTTAATGCCTACACAG_TGTGTGGTAGTCATGTTCTG	127	117	198	266	190	232	231	177
ART5_GGGTTGTGCAGAGGAGATGG_TGAGAGCTGGAACTCTCCAG	18	6	102	109	52	3	8	35
ARTN_GCTGCTCAGCAGAGCCAGAG_TCTCCGCGCAGCCTGCCCTG	183	158	84	9	372	51	64	78
ARV1_ATATCTGATCAAGTCATCAG_TGCTTTGTGAAGCATACCTG	445	445	1379	541	918	1838	965	950
ARVCF_GCTGGAGGAGACCGTGACGG_GGCCTCCTGCTCCTTCACCG	134	106	11	335	180	10	82	198
ARX_GGCTGCTGAAACGCAAACAG_CATGAGCAATCAGTACCAGG	322	291	1052	550	993	1591	623	801
AR_CAGAAGACCTGCCTGATCTG_TCATGCACAGGAATTCCTGG	3395	3114	8831	6671	10013	11171	6043	7853
AS3MT_TTGGCAGTGACCAAACGTGG_ACTGGAATAGACATGACCAA	1194	1013	1873	1485	2226	2918	1432	1373
ASAH1_TAAAGGTATATCAGTAACAG_GATGCTTGACAAGGCACCAG	102	119	222	52	247	318	71	301
ASAH2B_GCTCTTCAGAAACCTTGCTA_TGCTCACCGAGTCTCCCAGG	3259	2735	4527	3424	6039	6997	4055	3869
ASAH2_AATGATGAGTGCCATCACAG_GCACACACAAATATGAAACC	217	134	421	115	334	373	214	162
ASAP1_GCCCACATCACCAACCACGG_GCACTCCAAGGGACAAACAG	153	178	379	22	288	250	345	105
ASAP2_GCAGTGCCGGAACACTGTGG_TCAGGATGGACTCAAAGCCG	33	46	271	26	157	30	119	189
ASAP3_GCCCAGCTACCCTCACACGG_CAGCAGGGTCAGCTTCACCG	413	317	797	375	669	316	202	283
ASB10_GTGGAGCTGCTCCTGTCCTG_ATACCAGCGACCCAGAGCGA	694	525	1789	894	1654	1101	577	482
ASB11_GACACTTCCGGACACACAGG_ATGTGGCCTGCACCTACCAG	230	250	493	291	649	728	328	548
ASB12_GATGGAGGCAGATTTCAAGG_GCATTGCTGCTACAGGCCCG	179	152	363	140	289	459	188	247
ASB13_GAAGCTCTTGCTGTCCTACG_GAGAGGTAATCAATGAGCCG	106	119	481	88	326	445	328	370
ASB14_GAAGCAGCTTGACTGAAGAG_AAATCATGGAAATGTTACTG	1519	1391	3075	1712	3301	4320	2093	2641
ASB15_TTAGAACATCTAATCCACAA_GCAACAAGTAGACAGTTGAG	577	643	738	628	1597	1696	746	1151
ASB16-AS1_GGCAATCTGCGATTCTGTTC_GTACGGACAGGGTAGATCAC	229	156	272	61	238	120	114	206
ASB16_GCAGGACTTCCAGGGCCCGA_GTAGCCTCGGGCTGTAGCGA	92	110	63	0	224	187	181	22
ASB17_TGAAATGACAGAAAGCACTC_TCAAGACAGAAGTTGTAACC	15	44	0	89	109	48	0	0
ASB18_ATTGATCTCAAACACCACGT_GAGCTCACGCTTGTACTCCA	839	691	1714	578	1294	1480	751	819
ASB1_GCGAGAGGCGTGGTAGACAG_ATGGATGCTGTTCTGCGCCA	874	676	2167	1595	2869	2981	1679	2049
ASB2_ATGCAGATCCTGGTGAGCGG_TCTCGCAGAGCCCAACAAGG	2	12	5	6	71	157	33	111
ASB3_AATGGATCCCATTCTATGTG_TCTTGAGCAGCAATGAACAA	602	562	2730	1411	1583	2532	1023	1275
ASB4_GAAGACCAACAACCAAGATG_TAAGGAGCAGGAGTACAGCA	25	61	177	35	68	208	95	131
ASB5_TATGGAGTAACCCAAGGACA_TCACTATGTAGAAATGACTG	441	275	798	688	734	1555	665	872
ASB6_AGACCCAGTCACCTACTACA_AATGCCGCTGACAAGCATGG	1143	857	2014	831	2158	1789	1088	1172
ASB7_ACGGAGCAGACACGAACACA_ACAGTTAAAGACTTAATCGG	20	20	17	49	26	54	17	6
ASB8_GGGTCAGCAAGCAACTCCCA_AGGGTCAGCAAGCAACTCCC	134	196	550	301	304	208	196	295
ASB9_CTGACACAAGCATTAAACAG_GTGGGCTGTGAACATCATCA	1001	995	1307	1707	1772	2252	822	1245
ASCC1_GAATGATGATCCTGGCATGG_TGAGCCCTGTGATGCCTACG	668	501	683	668	1400	1176	635	994
ASCC2_AGAGTGCATCATAGTCCCGG_GTGTGGTGCAGGTATCACAA	46	54	237	181	118	1	14	9
ASCC3_CTGAAGAAGATCCAAAGCAG_ACCATGTTACCTGTATGAGG	1585	1142	615	468	1943	1094	511	727
ASCL1_TCGGCCGCCGGTCTCAGCTG_GCTCTGCGCTGCCGCTGCGG	5838	4474	17336	10701	13825	17195	9080	11170
ASCL2_GATGCAGGCGCGATGGACGG_CCGGCCACCGCAGAGACCGG	1569	1281	5570	2536	4339	6461	3942	4683
ASCL3_GAGGAAATGATGGACAACAG_AGATAGAAGGACCTGGTCAG	276	135	381	336	353	514	289	199
ASCL4_GGCGGAATGCAACAGCGACG_GGTGCGCAGCGAGTATGGCA	488	497	1012	781	776	1072	661	594
ASCL5_CTACTACGACGCCTATGCGG_GCATAGGCGTCGTAGTAGGG	81	114	619	163	358	322	74	299
ASDURF_TCTGGTCGCGTCCCTCGGCT_TGCTTAGATCCTCCTTGTGT	7555	6577	4085	3935	9440	5414	3295	3245
ASF1A_TTAGTGGGTCCTGTTCCCGC_TGCATCGAGGACCTGTCTGA	344	478	919	813	763	584	394	297
ASF1B_ATCCCAGAGACTGATGCCGT_GAGGACCACAGTCACACCCA	269	94	0	70	232	71	0	0
ASGR1_CAACTTCACAGCGAGCACGG_CAGCAGAAGGACCTGAGTGA	1358	1238	3679	3037	3266	4372	2006	2690
ASGR2_AAGCAGACTGAAGCAGACCA_TATCCAGCAGCTGAGCTCGG	1066	1101	4212	2794	2977	3599	1931	2122
ASH1L_CCTCTGATAAACCCTCCCAG_GGAGAAGTGCAATATACAGG	548	438	728	654	985	904	586	861
ASH2L_GACATGGCAGTCCCGAACAC_TTGTTAGCCCTACATGATCG	289	292	54	98	167	78	12	23
ASIC1_GCTGAGTGCAGACTTCCTGG_AAGGATGGAACTGAAGGCCG	3	0	0	31	39	1	0	0
ASIC2_GTTGCAGGCTGCCCTCACTG_GACCTGGCATGTGAACCATG	605	418	1032	1387	1563	1576	703	1243
ASIC3_TGGGCCTGAGAACTTCACCA_AACAAAGGTCTGGTAGCCCG	100	105	88	88	307	524	249	155
ASIC4_GGATGAGCAGAGCCTCCTCG_TGAGGAGGATGCGAAACCCA	177	152	184	207	226	202	106	227
ASIC5_ACCTGTGGGAATGCACGCAA_CCCAGCATCAACGAAACCAA	512	389	793	320	386	534	242	175
ASIP_GAAGAAGCGGCACTGGCAGG_GAAGCAGAGGAAGACCAGCA	71	111	271	160	200	187	27	30
ASL_CATGAACACAGCTTTCCCGG_TGGTCCTAATGAGCTCCCAG	25	5	1	0	4	5	5	1
ASMTL_GATGGCGAATACTCTCTGCA_AGGAGGCGTGTCGGGAACGG	501	490	1352	640	980	1495	682	664
ASMT_CGTTGGCGTAGTCATTAAGG_GAACACTGACAGGTCAAAGG	331	325	838	548	720	688	348	488
ASNSD1_AGCAAGGGTTGCAATAACCA_TACCAGATCGAATCACAGGA	159	169	812	257	289	387	300	121
ASNS_CTCCATATGTATCTCTACCC_GATCGAACTACTGCTGCCCA	1710	1508	3912	2195	3968	4311	2540	3362
ASPA_TAGACCTCAATGGCGCAGGG_ACAACACCACCTCTAACATG	848	640	1858	1537	1763	2034	865	1105
ASPDH_TAAGTGACCAGACCACAGAG_GTGTGGCCATGGTGACACGA	367	306	824	675	829	832	448	991
ASPG_TGGCCAGTATGTGATCCCAG_GAAGACTGTCATCCTCACTG	2570	2602	3257	1474	5216	4876	2194	2369
ASPHD1_GGAAGGGAAACAGTCCAGCG_GTGGAAGGGAAACAGTCCAG	1	1	0	0	5	1	1	2
ASPHD2_GCAGGCCACAGTGATGACAG_GTGCGCTGCACCCACAACGA	554	481	962	513	1398	1045	455	1115
ASPH_GAACAGCAGGAAGTACCACC_TGAGCCACACACTGAGCCCG	262	219	813	199	748	458	339	533
ASPM_TTGCTGTTGGATCACAACGG_GTGGCAAGCAAGTTGCACCA	1048	972	1373	420	1891	2218	1068	1209
ASPN_ATACAAACCTTTAGGAACTG_TCTACACTAAGACACCATGA	346	367	680	709	1057	1565	767	950
ASPRV1_AGTGGCCAATGCGAGTGCCG_AATGTGGTAAAGGTGGCCAA	247	242	430	194	579	468	615	332
ASPSCR1_CCGGACGGCTCAAGTCGCCG_CCCAGTCTGCGTGTACACGA	1280	1017	2090	2829	2713	3147	1605	1602
ASRGL1_CGGAAGGAGCGAGTGCACCA_CCCATCGTAGTGGTCCACGG	387	391	1774	536	1166	1492	1068	1190
ASS1_TAGAATTCAGGCATCCTCCA_CAGGTGCCTCACCTTTCCTG	3262	3124	5365	3953	6021	5922	3614	4078
ASTE1_TGGTAGGAATATTTCAGCGG_GAAGTCCTGTAGCTTCACCT	451	490	420	391	1041	1097	644	557
ASTL_CCTCCCATAGTGCATCACAG_GAGCAGCTTCCTCATCGAGG	2064	1715	2723	2811	3806	4000	2039	3384
ASTN1_GAGGGAGTGCATGAACGGAG_AGAGATCTCAGGGAACACAG	392	295	664	650	659	875	403	953
ASTN2_AAGGAGACCACAGTACTGGA_GGACACTATTACCTTTGCTG	877	805	2249	1410	2140	1704	883	1111
ASXL1_ACAGGAGTCAGAACAAGCAG_TGGATGGCGAGACCACTGCA	1978	1804	4577	2385	4349	3436	2662	3017
ASXL2_TCCATCGCAGGTCTCTCCCA_TGATGGTGGCAGCAACAAGG	611	544	992	798	1325	1725	1172	1227
ASXL3_ACTACTGGACCAAACAACGC_AGGTAAGTCAGACATCGGTG	211	221	487	690	671	771	418	588
ASZ1_AACAAGGAGAGCAACAACCT_TGGAGCAGAAGTTAATACCC	193	135	190	240	539	292	225	661
ATAD1_CATAAACTGAGCTTTCATCA_CATATTCTCTAACACAGAGG	277	169	347	48	387	228	53	46
ATAD2B_CATCTTACAGATCCATACCA_GAAACTAGAATCTCAAGAGG	550	563	1904	1216	1714	2808	1594	1642
ATAD2_ATGAAGTCGAGTCACTACTG_GGAGCTGCACAACCACTCCG	350	282	1068	538	683	1133	408	384
ATAD3A_GAGCCGTGCAGACACAGGAG_GCGACATCGCCATAGCAACA	961	848	2356	1595	1918	1687	727	1284
ATAD3B_AGGAACACCAAGAAGAACCG_TCTGCAGGAGGAGATAAGCA	192	167	234	49	98	12	35	16
ATAD3C_CGTCACTGGCCGCTACATCG_AGAGATCGCTCGGCTGACAG	496	407	984	351	1117	1185	660	742
ATAD5_TGAAAGCTTACCCTTGGCAG_AATTCCCAAAGCAGAACTGG	222	229	758	580	422	496	358	271
ATAT1_CTGGGAAACTCACCAGAACG_GCTGCCACCCAAGAGAGCAG	43	18	1	27	38	0	16	0
ATCAY_ACAGTCCGAATGAACCACGA_CACCGCCAAGAACATGCCCG	831	800	1104	311	1575	1378	736	652
ATE1-AS1_TGGAGAAGGAACGGAAATAG_TGGAGAAGGAACGGAAATAG	188	233	254	218	281	246	227	195
ATE1_TGAGCCCATGGATTCCACAA_CTGGTAAGACTCCAGAAGTG	1102	1119	2696	1369	2216	3432	1528	1785
ATF1_TTGAGGTGCTGTCTCTGACG_TGTGGCAGAGAAGTAGCTGA	558	458	1485	701	1127	1323	509	971
ATF2_CTCAAGTACTGTAATCACCC_ACATACCGGAGTTTCTGTAG	60	51	359	133	99	124	292	343
ATF3_CCACCGGATGTCCTCTGCGC_TGAGTCAACAGCCCATATGC	4750	4195	11052	6302	11052	13022	7352	8095
ATF4_AGTGAAGTGGATATCACTGA_AGTCCCTCCAACAACAGCAA	765	730	2008	918	1727	2443	1594	1259
ATF5_AGGACCTCATAGGGAGCCAG_GGACCTCATAGGGAGCCAGG	273	394	440	588	444	426	449	357
ATF6B_GGAGAGATGGGAGCTGAAGG_GGAGTCGGCTGAGAGCAGGG	162	158	49	180	152	31	25	24
ATF6_TGAGCCCTGCAAATCAAAGG_GAGGCACAGGACACATCAGA	649	737	1437	429	899	505	402	180
ATF7-NPFF_CAAGTCTCCTCAATCAATGG_AGGTTTGGCAGAAATACCCA	662	585	839	714	1119	716	421	420
ATF7IP2_GTGAAAGTGCAGACTCAACA_TGTCCACCCAGTGTATTGAG	664	607	2570	1708	1971	2744	1540	1928
ATF7IP_GAGGCAGCATCACTAGAGGA_AGAGGAGAGATCATCAGCAG	8	1	0	0	15	1	2	1
ATF7_ATGAAGATCCAGATGAGCGA_TGAGCTGTGCTGAATCACAG	2375	2241	4209	3318	5177	4995	3253	3943
ATG101_AGGCAAGTTCCACTACAAGA_AAGTTCCACTACAAGAAGGA	78	80	135	15	84	37	11	1
ATG10_GTTGCTTTGGCATAACTCAG_ACAGACATGTCTTCCCATGG	384	359	1114	714	717	945	604	441
ATG12_GTTTCATACCAACTGTTCTG_CATAGAGAGTTCCAACTTCT	541	316	867	678	841	864	593	735
ATG13_ATGGAGAGGCTGCTCAGCTG_ATGTGAACTCACCTACTGGA	30	18	0	1	1	1	0	13
ATG14_TTTAAACCAGGAGGTCACCG_GATTAGCCTCCCTAACAATG	1021	856	1315	1732	1201	1575	547	479
ATG16L1_CATACTTACGAAGACACACA_TCAGAGCCGCACTTGAACCC	3081	2555	2738	1490	4167	2516	1228	1256
ATG16L2_TACTTCCCACAACATTCCAG_GATCTGGTATCGCTGCTCAG	66	38	0	36	48	106	45	101
ATG2A_AAGGCAACACTCTACCACCG_GGACCTGGCCAACTTCCAGG	19	46	0	1	26	20	48	1
ATG2B_GAATGATGGTCACTACCAGG_TGTTCCTCCTCACTATACAG	830	618	2259	1108	1561	2494	1247	1195
ATG3_GTAGATACATATCACAACAC_GGGTGAACTGAACACATGGG	53	77	220	209	56	139	31	110
ATG4A_GAAGCAGTTAAAGAATCGGG_TTGGCTGGAGGTACAAAGGG	103	76	172	140	156	383	129	220
ATG4B_AAGGCAAGTCCATAGGCCAG_GGAATCTGCAGGAAACGCAG	591	621	1800	1112	1057	1565	666	703
ATG4C_TTATCCACAGTACCTCAAGA_AGAGTCGGGATGTACAATAG	304	342	1018	404	826	951	562	574
ATG4D_CGTCCCTCCAGTGTACAAGG_TCACGCAGGGCACATACACG	382	318	477	244	686	601	714	378
ATG5_AACTGTCCATCTGCAGCCAC_TCAGAAGCTGTTTCGTCCTG	1566	1476	3162	2636	3294	3891	1705	2290
ATG7_AGCAACAACATACCACACCG_CTTGTGTCCAAACCACCCTG	780	534	871	1210	1504	1370	1042	1299
ATG9A_CCGTTTCCAGAACTACATGG_TCTGGAAACGGAGGATGCGG	0	0	0	0	1	0	0	1
ATG9B_AGTGCGGCTTTCCTCAGCCG_CCACATGCACTACCTCCCGG	1054	885	2806	1809	2265	3370	2122	2368
ATIC_TGAACCAGAGGACTATGTGG_GCTGGTGAAGGAACTCAAGG	248	324	15	4	208	43	17	43
ATL1_AAATCGGATCCTTCTCTCGG_GGAGGCTGTCAGAGACAAGG	39	0	1	148	45	9	22	47
ATL2_TTTGATGGGAGATTGAAAGG_CAAGCTGGTCCTGATAACGA	417	268	1209	206	578	802	232	202
ATL3_TTGTTCTGATGGATACCCAG_GCCCGTGAACAGCACTGCAG	1281	1303	1690	936	1753	1426	1082	991
ATMIN_TGATCTGGCCTGGAACACGA_CGGGACAGCTCGCTCACCGA	1551	1465	4357	2306	3260	4008	2314	2715
ATM_TTGCTTGAGCAACTGTACCA_GACCTACCTGAATAACACAC	1299	1052	2080	1161	2165	1835	761	752
ATN1_AAAGCCGCCTACCACTCCAG_GAGGTGGTGACCGTAGGCAC	709	614	966	926	1200	1237	616	1148
ATOH1_GCTGTGCAAGCTGAAAGGCG_GGAATGTAGCAAATACTGGG	57	68	95	23	92	159	193	152
ATOH7_GTAGCTCAGGGCCATCTGCA_CGCGGCCGAAGTGCTCACAG	367	359	259	411	706	962	709	994
ATOH8_GGTGCGCACAGCAAGATGCG_GCGACGCGGAGGAATCCTGG	273	401	955	696	937	1368	579	799
ATOX1_AGCTTCAGCACAGCCTCCAC_TCTGTGGACATGACCTGTGG	1287	1082	3796	2045	2928	3646	2214	3434
ATP10A_GAGAGACCAACCTGAAGCGG_GATGAAGACAAAGTACACGT	27	77	85	136	209	128	229	139
ATP10B_AAGGTGCTCAGCCTCTGAGG_GCTACAACTTGACACAGCAG	144	157	1033	359	383	498	405	299
ATP10D_CCAGAAGCATGACACACCAG_ACAGAAACAGAGAAACAACA	104	55	134	54	34	37	3	18
ATP11A_GAATGCAGAGATACACAATG_GGACAGCAGGACCATCTACG	455	198	1440	636	969	1434	969	1168
ATP11B_AATGGTAGACTTGTACCCGA_GGTGCCAGGTTGGATTGCCA	1258	1090	2729	2023	2843	4083	1817	2119
ATP11C_GGCACCATTACAGAAAGCCC_GAAAGTCTGGGTGCTCACTG	82	66	149	118	166	301	358	219
ATP12A_TCAGGGTGCTGTCTTCTCAG_AGGGTGAACTCACCTAAGCA	1204	1136	2372	1861	3375	3913	2325	2362
ATP13A1_GTGCACCCTGATCCTCACCT_CCAGAGCGTCCTCTACCTGG	215	158	8	195	234	228	205	127
ATP13A2_ACTGTGCAGAGACACACCGG_GCAGACTGAGGCCATCGGCG	218	133	79	149	396	170	141	151
ATP13A3_ACTCAGGCATCCAATAGAGG_GCTTTGAAGAGGGCACACGG	105	132	584	424	417	1461	368	1018
ATP13A4_TTAGACAGGCACCTTAACAA_CAGGCATTATCTATGCCCAG	229	75	368	262	222	474	311	349
ATP13A5_TTGGCCCACACTCTCCACTG_GCTTACAGGAAACTTCAGTG	350	292	905	817	888	1626	988	659
ATP1A1_TGGTATTGTTGTCTACACTG_GCAACCAGTTATGATTACAA	238	143	336	364	675	268	119	124
ATP1A2_GGATGAGCTGAACTTTCCCA_CATGAGAAGAGATGATCCGG	84	61	136	85	265	313	125	153
ATP1A3_GCAGCCAGTGATGATCACCA_ACATGAGGCCCACAAAGCAG	640	623	676	719	1054	1679	462	555
ATP1A4_GGACAACTCATCCTTGACTG_CTTGTGCAGAGATAAGCCGG	929	716	1057	1500	1677	1876	999	843
ATP1B1_GGTGAGCAGCATCACTTGGA_TAGGTTTGAAGCCTAGAACT	487	551	721	608	1153	1011	852	1286
ATP1B2_CATGGTGAGGGTGAACATGG_GTTCGTAATAGCGTCCAGGG	175	137	85	96	268	281	43	246
ATP1B3_GCTTCAGACTCTCAACGATG_TAAAGCCTGAAGGAGTGCCA	719	559	202	117	724	165	78	94
ATP1B4_AGATCATGAGTGAATACCTG_GACGGTGGTGCCCAAATCGG	434	483	1052	613	1246	1340	688	921
ATP23_CAGACATTTGGCGTGCTCAG_TCAGGCCCATATGAACAGAG	55	37	188	254	95	101	20	93
ATP2A1-AS1_GCCGTCCGCCCGGCGCATGC_GCCGTCCGCCCGGCGCATGC	482	492	1461	1594	1233	1131	1021	910
ATP2A1_TGAGACCACGGGCCTCACCC_TGTCCTGGTTGACAGCTCGG	1738	1405	1474	1774	2359	2845	1319	1572
ATP2A2_TTGCCGGCACAGCTTCACGG_AGATAACAGAAGTACAACCA	1149	767	500	316	1062	230	108	168
ATP2A3_GTCCGTGACCAAGCACACAG_GCAGATCACAGAGATGGCGT	326	241	180	252	450	283	274	101
ATP2B1-AS1_GGCTCGGCGTCCACCAGCCG_GCAGCGTGAGTAGGGAGCCC	348	252	469	144	824	741	504	947
ATP2B1_GGAATGGGAACATTACTCTG_AGAGGGCTGGAATTACTGTG	142	168	180	241	291	492	274	342
ATP2B2_ACAGCACACACACTGAGCAG_GATAACTGAGAGGAGAATGG	275	240	441	268	321	195	37	52
ATP2B3_ATGGAGAGTAGCCAGACCAA_CTGGGAATTCACGCCAACGG	37	8	73	72	24	5	0	40
ATP2B4_GAAGAGCTGCATCAGCACGA_GCAAAGAGAAGCAATTCCGG	375	303	430	318	426	265	220	271
ATP2C1_TGTACTACATACCAGAGCAA_TTAGTGAAGATGAGCCACTG	162	80	47	42	227	107	24	34
ATP2C2_GAAATGCAGTCTGAAGACTG_GGATGAATCCAGTTTCACCG	105	113	136	331	414	693	363	397
ATP4A_CATCCACACAGCTGACACCA_GAACTATGAGCTCTACTCGG	944	849	2251	1081	2238	2234	1331	1944
ATP4B_GTACTACGTGGCCTTCTACG_GTGGATCAGCCTGTACTACG	323	359	865	480	991	1185	789	881
ATP5F1A_ACCAACTGGAACGTCCACAA_AAATTCGAGGAATGATACCG	151	63	0	0	6	0	1	0
ATP5F1B_AATGTCGCCAAAGCCCATGG_CAAACACAGAGTAACCACCA	76	91	0	218	75	179	9	105
ATP5F1C_CTACTTACCAGCACTTGCAA_TATTTCGAACTTGAATCCTG	11	4	0	0	92	3	2	26
ATP5F1D_CCACGCCCGTGCCTATGCCG_GACAGCTGACGAGGCCACGC	472	531	746	822	1231	894	636	838
ATP5F1E_GCAAATGCTGAGAAGACTTC_ACTGGAGACAGGCTGGACTC	524	358	992	555	949	704	324	296
ATP5IF1_AGCAATGGCAGTGACGGCGT_GAGGAACGATATTTCCGGTG	507	437	892	498	850	819	398	494
ATP5MC1_AATGATCAAGCTGCCAAACA_AGTGGGAAGTTGCTGTAGGA	795	677	1454	1116	1684	1656	765	1030
ATP5MC2_TTCACAGAGCCTCAGCAGCT_GGCAAAGCCCAGAATGGCGT	1383	1028	1643	1583	2740	1993	1358	1337
ATP5MC3_GGTGCAGGCGAGCTTGGCGC_TCTCCAGTCCTACTAGCCTC	1662	1431	5820	3904	4763	6665	3594	3201
ATP5MD_ATTTATGTTGCTTTCACAGC_CTTTCTTTCTCAGTGTGTAC	1976	1808	3615	3173	4654	6552	3655	4813
ATP5ME_AACCTCGGGCAGAAGAGGAG_CTCGGGCAGAAGAGGAGAGG	32	34	358	208	78	155	77	32
ATP5MF-PTCD1_CTGGCTTTCCTGTCCCTCCA_AGGGACAGGAAAGCCAGAAA	306	315	897	285	732	884	512	375
ATP5MF_TTCCGTTTCAGTACCAGTGA_ACTGAGATGCTTGTAGGAAA	548	408	637	472	878	669	610	529
ATP5MGL_GAACGGTTTGGTGGCCACTG_GGGAGGAACCAGCTCAACCG	0	10	0	0	25	0	0	0
ATP5MG_CTCACCGTTCACCAGCGCCG_CCAATTTGTCCGTAACCTTG	518	559	332	275	473	712	153	199
ATP5MPL_AAGGAAACGTACCAGCAGCC_GGTTAGTGATGACCAGGAGC	0	10	0	1	11	0	31	23
ATP5PB_ATTCAGGAAGAGGTGGTACA_GAAGAGGTGGTACAGGGACA	556	498	1568	1048	985	1032	380	727
ATP5PD_GCTGAAGGTTCCCGTGCCAG_TCAGAAACATACTGACCTGG	302	323	368	292	387	409	144	184
ATP5PF_GTACCTTCAAATTTGAAGGT_TTACTTAACAGGACATCTGG	292	353	441	441	529	1040	460	292
ATP5PO_GGTCGATTAAGCAATACCCA_GGCAAATGGTCTGACCACAG	349	197	365	152	402	356	126	177
ATP6AP1L_CAGCGGTAGGAGTAACCAGA_ATTGTTGGTCCAGATACCGC	415	483	463	571	1587	1118	758	956
ATP6AP1_AGGCGACGGAGCCATTGCTG_ATACACAGCGGCCCTCACAG	40	12	0	79	107	135	273	96
ATP6AP2_GTACGAAATGACACTGCCTG_TACGAAATGACACTGCCTGG	454	296	114	195	595	269	174	39
ATP6V0A1_AAAGGTTCTGAATCAAACGG_ATTGCATCATCAGCAGATGG	132	115	171	234	353	190	67	231
ATP6V0A2_AGAAGAGGGAAATCACCAGG_GGAGCGGAGGGAGATCCAGG	26	29	0	62	50	18	96	80
ATP6V0A4_CCCACGGGAAATGATTACCC_TCCAGGGTAATCATTTCCCG	1480	1172	2099	1353	2146	2637	994	1181
ATP6V0B_AGATAGCTAGGCCAATGCCC_GAAGAGGTTAGACAGGCCTA	462	384	1056	396	623	415	139	108
ATP6V0C_TGTGCCATAGGCAGCGCCCA_GCGCTCACCGCTGAAGACCA	225	243	1	1	361	49	0	0
ATP6V0D1_TGGTGATGATGAAGGCGCGG_TGGTAACTTCCTGGCCAACG	5	0	0	1	0	3	0	0
ATP6V0D2_TATAGGTGAGAAATGTGCTG_TAGGTGAGAAATGTGCTGAG	295	298	244	195	569	1117	519	572
ATP6V0E1_ATTGTGATGAGCGTGTTCTG_AGTGAGGCCGTGATACGCCA	152	123	221	376	193	393	172	180
ATP6V0E2-AS1_GGCATATCCAGAAGGTAAAG_GGCATATCCAGAAGGTAAAG	196	154	300	318	226	376	147	154
ATP6V0E2_GAGGTAACAGCAGACGGCGG_CAAGAGGTAACAGCAGACGG	102	87	137	94	221	295	93	78
ATP6V1A_AGTCCTCCGGGACTTCCCAG_CAGGACCAAGCTCTACAGAG	145	79	0	5	221	2	9	1
ATP6V1B1_GTAGGCAAGGAATTCAGCAG_AGCCCGAGAACACATGCAGG	309	263	691	474	720	409	374	344
ATP6V1B2_TCAATGTCGAATCTACCCAG_AGATGTAGTAGACTACAGTG	271	267	167	43	412	182	4	24
ATP6V1C1_AACATGGGAGAAATTGCATG_TAAGAAAGTAGCTCAATACA	247	279	153	151	362	245	273	332
ATP6V1C2_GCAGACCAAACTACTCACAA_GAGCGTGGTGGAAGTCATGG	384	379	278	1007	887	649	395	634
ATP6V1D_GAGGAATTATGCCAAAGCAG_GATCCTAAAGAAGATAATAG	93	36	0	29	78	68	50	55
ATP6V1E1_GTCAGCATCGCTGAGAGCCA_TAAGGTCATCTCTTGCTCTG	1520	1231	2830	2172	3543	2949	1220	1892
ATP6V1E2_GGAGGTGTGGAGGTCTACAG_GTACAGCAGCCTCCACCAGG	719	578	1769	1150	1691	2120	1155	1295
ATP6V1FNB_AGCAGGGCTCGGGTGATAGG_TCTGGAAGGAGGAATATCTG	89	183	174	195	244	123	125	127
ATP6V1F_CGGAAGGCTTCCAAGTGAAC_ATCAGCGTGACCCTCCGCTT	4647	3947	8560	6622	10616	12667	7340	8686
ATP6V1G1_GCAGGCCAAAGAAGAAGCTC_TGAAGTGGAGAAGGAGACCC	199	214	7	1	205	23	4	3
ATP6V1G2-DDX39B_GGGAAGGGCGGAGACACTCC_AACTTGATTGGTGGTAACAG	139	94	482	202	367	475	212	282
ATP6V1G2_GCTACAAGGCGCCAGGTGCA_GCAGACCATGCCAAGAAGCT	173	176	193	344	352	495	330	234
ATP6V1G3_CCATGACAAGCCAGTCTCAG_AAAGCGATTGAAGCAAGCCA	1550	1210	2783	1982	3182	2690	1904	2149
ATP6V1H_GGAGTGTTGAGTAACAAGTG_GATGTAGCAAGAACACTGCG	51	35	63	0	149	5	5	10
ATP7A_GATGTGGAACTTGTACAACG_ATGGCTGGAACATATAGCAA	276	340	1055	664	1132	586	973	898
ATP7B_GCTGGTGGCAAGGGCAACGG_CGATGGCACATATTTCACAG	124	185	214	258	313	213	235	232
ATP8A1_ACAGCAGTGCCAGAGCGAGA_GCGCGAGCGGATCTCCGACA	907	784	2595	1891	2636	3177	2479	2002
ATP8A2_TCACAGGAATCACTACAGGG_GCGGTGCTGCGGGATAGCAA	1080	872	1258	1241	1715	1948	1198	1093
ATP8B1_AGTTTGCCACACAGTCATGG_TAGAAGCTAAGAAAGAGCAG	57	48	38	78	85	133	216	126
ATP8B2_TGATCAGCACCTGAGACTGG_GAGGAACAGGAAGTAAGTGT	30	17	0	0	0	0	0	0
ATP8B3_CCACCACTACTACCTCTCGG_ACTGTGCCTGGCCTACAGGG	1114	1132	94	150	1096	272	143	65
ATP8B4_TGTGAGTGACCAGAACAGCG_TCTCTGGCAGGAATTTGCAG	268	197	720	540	430	604	400	525
ATP9A_ACTTTCCGTCCACTGTACCA_TGAGCATAGAGAACACGCTG	1169	1095	1710	1425	1717	2403	1310	1906
ATP9B_TCGGACCAGCACTATCCCAG_GCTGCAGAATGCAGAAGCTG	54	52	0	160	64	73	74	250
ATPAF1_GCAGCAGCTGGATCTTGTCG_GTAGCGGTCGTAGAAAGGGT	3	2	92	1	0	0	8	55
ATPAF2_CAATGGCCAGGGCCTCGCTG_ACAATGAATTAGCTACAGGG	345	222	262	422	449	400	198	327
ATPSCKMT_TGGAATACCAAACTAGCCAT_TACAGCGTACACAGCCACCA	211	312	210	633	726	893	367	334
ATRAID_TCTGGAGCTGAGTAAAGCCA_CCTGATGAAAGTTTGGACCA	248	273	540	738	582	815	329	194
ATRIP-TREX1_GTCCACGGGCGGGATTCGGC_GCACTCGCGGCGGAGGCAAG	112	92	257	42	123	242	140	31
ATRIP_CGATGAAGAACTGTACAAGG_ACTCAGAACTACTACTCAGG	48	67	0	23	41	29	1	0
ATRNL1_AAAGGAGCTATTGTACAAGG_GTTCCCGTCCAGCAGCCAGG	1337	861	1777	1383	2228	2426	1352	2251
ATRN_TGGCAATGAGACTGTCCCTG_GGCAAAGGAGCAGTATGCAG	579	557	787	353	1349	1579	694	1084
ATRX_TAGTCTAGCTGCAAACACCA_GTGAATCCGAAGATGAACAG	55	51	58	99	32	20	1	0
ATR_TGTTCAGAAACTGGACCTGG_GAAATCAAGCAACATCACGG	602	670	455	129	860	326	418	360
ATXN10_GGCGCCCATCCAAGACCTGG_ACGCCCGACAGCCTGGCAGG	108	186	151	14	142	320	125	188
ATXN1L_GGTGCTGCTACCTCTACCCG_TAGCAGCACCAGCACACCGG	568	400	1026	407	988	721	587	959
ATXN1_GCCCAGCGACAACCACCGGG_GGGCAGTCTGAGCCAGACGC	0	1	1	1	0	76	16	0
ATXN2-AS_GGTAGCAACGGCAACGGCGG_GTGGCCACCGCGGGACTCCG	190	259	287	351	744	835	603	304
ATXN2L_CAGCTCACCACAGACAGCAG_CAAGGGAGAAGACAAAGATG	265	241	40	120	255	91	38	2
ATXN2_ATGACGACACAGCCACCCGG_GACCAAAGAGTAGTTAATGG	382	384	203	484	787	884	419	549
ATXN3L_TGGAACATCAGACCAAGATG_TGTAGGTATGAACTGTGGCC	1065	889	2191	2132	3209	4553	3101	2989
ATXN3_TACTTAGCTGAATAGCCCTG_AAGATGAGGAGGATTTGCAG	1238	1363	2754	1704	3188	3693	1961	2781
ATXN7L1_GCGTCGATCCAGGAGGACCA_GCATCTCCTGACTTCCACGA	42	32	181	70	97	207	164	113
ATXN7L2_AGAGCAGGCCACATCAGCAG_TGGTGACAGAAAGAAGACAT	792	594	510	732	1265	1289	961	975
ATXN7L3B_TACGTAAATCTCCTGAGCGA_ATTCAGCCAGTGGAAGACAA	72	40	43	117	90	157	114	67
ATXN7L3_GGATCAGCTATGAGACCCTG_CAAGAAGAGAAAGTCAGACA	27	27	0	2	85	0	0	0
ATXN7_TGGCACACTACTGAAATCTG_CATACTCACATTCTACCATG	1001	763	1850	1470	2360	2673	1887	2384
AUH_CGTTCTGGAACAGAACCAGG_TAATCAGGAGTGAAGTCCCA	818	697	634	233	912	288	131	137
AUNIP_GTGGTGGCCAGAAGTCTGGA_ACGCGGCGGCGCTGAAGAGG	634	695	1065	1126	1578	1792	990	1254
AUP1_CCTGGGTCTCAGAACTGCTG_GAGACCACATACCTGACTGG	333	293	393	588	856	692	201	606
AURKAIP1_GGAAGCTGGTGAAGAAGACG_GGACACTGGTAGGATTGCGG	0	0	0	0	1	0	0	2
AURKAP1_GCAGGTAATGGATTCTGACA_GCAGGTAATGGATTCTGACA	156	131	1	0	5	36	0	2
AURKA_TCTGAGCTGATGCTCCACTC_GCTAGTTTACCAGGTGCCGA	2602	2292	923	556	1884	545	234	222
AURKB_GTGATGCACTCTCAAAGGGT_AGGCCACCATACCTCAGGGA	446	590	159	5	622	34	0	9
AURKC_TGGGAGGCGCTCTCAAAGGG_ATTCTGGAATATGCTCCAAG	311	411	345	311	654	881	1153	1477
AUTS2_AGTGCCAGTGGAGAATCCAA_TCTCTCCGCTTCCTCCGCGG	5536	4813	7868	5466	9435	8762	5229	6392
AVEN_ATGAAAGTGGAGAGTCACAG_GAAAGTGGAGAGTCACAGAG	257	369	447	165	444	379	100	184
AVIL_TCTGCTACACACCAAGCCAG_CCAGCAAGAAGACATCACCT	969	821	1373	718	1204	758	1124	910
AVL9_GCAAGAGATACCAAATACTG_AAAGTCATGGCAGGAAACCA	21	10	68	0	46	71	71	0
AVPI1_TGGTGTAGCGAGTGGCCCAG_GTGCAGATACTGCTCACTGG	294	246	339	466	622	678	375	623
AVPR1A_ACCGAGGGACGTGCGCAACG_GCTGGCGGTGACTTTCGCGG	745	603	1377	571	1823	1245	457	789
AVPR1B_CGGCAGAACGAAGATAGCCA_GCTGGAGCGGGTCAGCAGCG	1179	998	3103	3102	2715	3682	2231	2652
AVPR2_GAAGATGAGCACCTGGCAGG_AGACGTGTATGGGTGCCCAG	148	177	541	224	471	581	291	395
AVP_CTACTTCCAGAACTGCCCGA_GTTCTGGAAGTAGCACGCGG	1077	1079	3219	1898	2408	2642	1726	2166
AWAT1_AACCAGGCAAAGTAAAGCAC_AGTAGAAACCAAAGATACGG	106	46	8	4	133	155	88	106
AWAT2_AAAGTGGCCAAACCATCCAT_GAGGTTGACAGCAATCACAG	101	172	189	342	355	457	407	385
AXDND1_TGTTGATGTAGAGTTTAGCG_ATCAGAGCGACAGTACATGG	32	76	58	179	131	74	1	11
AXIN1_GAAGCACGTACCCAAGTCAG_GAGGTGGGAGGGCTGCACGG	538	446	916	842	1241	1085	416	457
AXIN2_TTTGCTGGACAAGCCAACCA_TCCACGGAAACTGTTGACAG	213	204	477	513	538	244	147	116
AXL_GGACGACTCCATCCTCAAGG_CGTGTCGGAAAGCTGCAGGG	1998	1726	5734	3051	3622	4472	2021	2139
AZGP1_GGAGACCCTGAAAGACATCG_GATAACCAAGCAGAAGTGGG	317	295	521	320	620	560	361	420
AZI2_ACTCCTCCAGCTGAGGACAG_ACAGAGGTGGAAACTCAGCA	1275	1050	3157	2440	3213	4034	2495	2647
AZIN1-AS1_GCGGCCGGCCGCCTCGAACA_GGCGGAACCCGGTTGCAGCC	175	38	90	119	202	144	18	114
AZIN1_GGAAAGTAGATATCCAACAG_TGGCTCAGCTGAATGCAAGA	593	511	1207	927	1709	1583	1140	1042
AZIN2_GCACAAGTAGCAATGTGAGG_TGCCAGGGAAGCCACCACCA	568	591	976	612	1061	616	484	313
AZU1_GTCATAGGCACCCAGCACCA_CAAGGCAGGCACTTCTGCGG	18	40	0	1	0	1	2	8
B2M_GAGTAGCGCGAGCACAGCTA_CGCGAGCACAGCTAAGGCCA	89	41	36	120	91	187	90	38
B3GALNT1_TCAGTGACATCCTACTCGGA_AGACGTGTGATTGCAGCCCA	43	43	42	1	58	63	0	1
B3GALNT2_GGAACAATTCATCTTACCAG_TAGTGAGTAGATTTCCACTG	257	211	634	798	687	1237	962	885
B3GALT1_CTTGCCCAGGAGGAACAGGG_ATACATCCTTTCCAGAACAG	452	410	759	584	749	764	700	750
B3GALT2_GTACTCCAATAAGATGAGTG_ACTAGGCTGGAACTGATGAG	1085	894	3737	1475	2676	4003	2434	2462
B3GALT4_GCGGTAGGAGTCCTGGAAGG_ATTAGAGGATGTCTTTGTGG	820	625	2026	861	1946	1906	923	1858
B3GALT5-AS1_GCGGGCCGCGCAGGGCGGCG_GCGGGCCGCGCAGGGCGGCG	230	224	761	895	928	1353	944	1161
B3GALT5_AGGCTCTAGAGAATTCCCGG_CAGGCTCTAGAGAATTCCCG	432	416	829	479	811	1286	476	393
B3GALT6_CTTCTCTGGCAGCACTGCGA_GCAGTGCTGCCAGAGAAGGG	16	19	0	4	62	79	23	31
B3GAT1_GTCTGACCGCGACATCGTGG_TGAGGCTCAGATCTCCACCG	1308	1306	2446	2195	3508	4186	2230	2777
B3GAT2_TAGTCTGGAGCTCTTCCAGG_GCAGCTGCACTGGATCCTGG	152	116	402	99	237	240	280	61
B3GAT3_CAGCCGGGAGCTGTTTGAGG_ATTGGGCTTATCTAACAGCA	891	676	1032	905	1672	2427	2076	1900
B3GLCT_ACTGGCGAGAAGTCTCCTGA_GCAGGCTGCAGATCTTACAC	564	427	984	392	1224	1172	529	710
B3GNT10_GGGACCTGGGAGCAACGAAT_GCGCCGGGTTCACAGCTACT	674	735	866	1230	1275	1462	1148	998
B3GNT2_ACTACTGCGAACCTGACCTG_CATGCTGACCAACCAGACGG	128	98	0	133	190	198	216	219
B3GNT3_ACACTAGCAGACTGAAGAGG_TAGCAGACTGAAGAGGAGGA	0	0	0	0	0	0	0	0
B3GNT4_GGTGGACACCGGCTGTGACG_GAGAGGCGCTAGACACTGTG	0	15	0	0	0	0	0	0
B3GNT5_TACATCACCGGAGATTACAT_GGAACTCCTAATCCACTGGA	1255	1198	2666	1800	2924	3437	1814	2292
B3GNT6_AGAAACTCACGCCCACCAGG_GAGGCGTTCGCCACGCACGG	0	0	0	0	0	0	1	0
B3GNT7_ACTGCGTTGGAACACCGTCA_TCTGGCGGATGGCCTCGCGG	506	389	1005	1085	1153	1102	557	729
B3GNT8_GGCGAAGTCAGGGATCTCGG_GCAGCAGGTCACTGTAGCGA	0	2	0	0	9	0	1	0
B3GNT9_GCGAAGTCAAAGGGTCCCGT_GAAGGTGCTCAAATGCGGCG	36	36	2	0	19	61	32	0
B3GNTL1_GAAAGGCTTCTATTGCCACG_CAGTCCACAACGCTGAACCG	396	351	1027	559	818	1583	640	875
B4GALNT1_CCGAGCTATTGACCTCACCA_ACTCACCCAGATGAGCCACG	868	684	2167	1594	1798	2159	2338	1907
B4GALNT2_GAAGCCAACAAAGAGCAGGG_ACGTGACATACACCAGCACG	134	107	3	191	228	210	118	203
B4GALNT3_TAGGACCACGACATTGACCA_ACAGACAGCAGCCAGCCACG	264	215	565	473	662	418	319	293
B4GALNT4_GTAGTCGTTGGGATAAACGA_ACGCTGCGCCATCCACACAG	328	338	963	594	675	1136	627	693
B4GALT1-AS1_CGGAGCTGCAGTCATACTCC_GGCCTCGGGAGGGTGGGCAG	733	472	0	0	20	7	0	0
B4GALT1_TGACCGAATTGCACACACAA_GATTGAGTTTAACATGCCTG	3383	2957	7612	6361	8122	11114	5856	6263
B4GALT2_AGTAGAGGATGACGGCCACG_GAAGATGAAGCAGTCATAGG	371	221	304	177	301	327	127	319
B4GALT3_TATAAGATGGTGAAGCACCG_GGTTACTGTAGACATCACGA	229	178	185	72	550	247	143	243
B4GALT4_GGAGCATCCCAAGCATCTGG_TAATGAAGCATCCACGAAGA	28	5	374	9	57	111	99	62
B4GALT5_GGACTGGGAGGTGCTCGTGG_TTTGCAGGAAGGTTTCACTG	336	232	545	291	755	605	302	458
B4GALT6_GTACAGACAGGACGAAGAGA_TCGGTGCTTACCGATGCCTG	139	187	470	46	475	577	361	127
B4GALT7_GCTGGACTATGGCTTTCCTG_GGAAGACGGAACACTTCCGA	41	14	259	0	92	65	36	35
B4GAT1_TCTGATCCAGCATTTCCCGC_TGGACATGGTGCCCAGCGAG	1766	1566	2908	1886	3831	2704	1400	1434
B9D1_GCTCAGGGTGAAGGCCGGGA_GCTAGGACTCGCGGTCGCCA	14	8	0	0	32	0	31	63
B9D2_GACCTGCACTTCGCCACCAA_TGGCGAAGTGCAGGTCGATG	52	71	89	16	97	296	33	23
BAALC_GTCGGTGTAGGTGAGCCAGG_GAATGGCCTTCAGACCACAG	109	129	244	242	138	259	17	77
BAAT_GGAGAAAGAGAGCTCCTCGA_ATGGTAAGCCAAGGCCAAGG	0	1	0	0	0	0	0	0
BABAM1_ATGGGCAGCCTGGATACCAA_AGCGTGGGCAGCCGCAGCGA	575	406	738	684	1204	1220	652	669
BABAM2-AS1_GCACGAGGGAAGTTACACTG_GCACGAGGGAAGTTACACTG	427	455	764	571	930	1103	640	609
BABAM2_GGAGGGCCACATCTTCTCCA_AAGGATGTAAATGAAGACCC	34	87	110	1	135	0	58	1
BACE1_GACAAGAGCATTGTGGACAG_GGAGACCGACGAAGAGCCCG	252	222	656	467	455	553	198	424
BACE2_TGGAAGCAGTAACTTTGCCG_GTCACAGTGAAGTACACACA	40	35	113	136	127	120	40	71
BACH1_TACCTGCGGAGTTTACACTG_GAAATCCGACTTGGGCACCA	599	634	917	748	1322	765	814	927
BACH2_GGACTCATACACATACATGG_CCCAGAATAAGAATGCACCG	273	347	516	455	506	689	268	290
BAD_TGGGATCGGAACTTGGGCAG_GACGGAGGACGACGAAGGGA	513	544	286	481	863	775	130	567
BAG1_TCAGCACTTGGAATACAAGA_TGCTACACCTCACTCGGCCA	1994	1719	3990	2131	4064	4878	2221	3283
BAG2_CACCTCATCAATAATCCTTG_GTTCATCTGAGGTGCCACAT	752	525	1040	543	1311	1502	929	1089
BAG3_GCCCATCCGTGTGCACACCG_TGTGTACCACAAGATCCAGG	295	229	373	230	505	434	278	170
BAG4_TGACTGAAAGTACTTCACCA_TCAGCGCCCTCAGCACCACC	308	252	545	354	1119	1345	766	969
BAG5_CAGAAATCAGAAATTATCGG_CAAATGAAAGAACTTCTCCC	57	19	73	26	121	235	120	210
BAG6_GCTCAAGGCTACTGGCTCCG_CATGGAGGCAGAAGAAGTGG	177	211	130	19	150	53	7	1
BAGE2_CAGTAAGATGGCGGCTGGAG_CAGTAAGATGGCGGCTGGAG	693	799	1859	2807	2273	2866	1713	2724
BAGE3_ACTGATCTAAGAGGTCTCCC_TGGAGGTTGGAGCCTGAAGA	51	66	97	0	47	19	2	4
BAGE4_TGGAGCAGTAAGATGGCGGC_TGGAGCAGTAAGATGGCGGC	320	202	642	326	535	421	188	326
BAHCC1_GTGTCCCACAGAAGGCACGA_CCAGCGGCAGAGGAGGACGG	443	340	1022	766	692	568	327	554
BAHD1_CAATGGCAAGAACTATCCCA_GCAGATGGAAGACAGCAACA	139	215	58	249	279	208	65	3
BAIAP2-DT_GGACGCCGGGCTCTGTGGTT_GGCGGCAGCAGCGGCGGTAA	1724	1447	3234	1309	3925	3894	2033	2190
BAIAP2L1_TTTCTGGTTGATAAGCACTG_GTTCAGGGCTACCTTGGCGT	2589	2147	3984	3117	4716	4937	2890	3573
BAIAP2L2_CCGGCCGAAGAACTGCAGGA_CAGGTGCAGACATTCCATGG	645	460	1449	1160	1574	1564	907	1274
BAIAP2_CGAGCTGGCACCGTTCGTGG_AGCTTGCTCTGAGACTGCGG	1141	969	2224	1350	3021	1677	1065	1694
BAIAP3_GCGGTTGGAGCACTCAGCAG_ACTTCAGCAGCAGCTCCAGG	953	738	1113	1039	1370	1355	651	970
BAK1_AAGACCCTTACCAGAAGCAG_AGACCCTTACCAGAAGCAGA	439	367	18	73	542	93	52	67
BAMBI_TAGCAGAAACCTTATCACCA_GATGTTCTCTCTCCTCCCAG	2843	2118	2615	1776	3618	1841	1519	1146
BANF1_CGCCAACGCCAAGCAGTCCC_AAGGCATCCGAAGCAGTCCC	630	576	34	106	902	76	7	28
BANF2_AGATGGACAACATGTCTCCC_GAGAGGAAGGCTCTCAGCCT	704	678	1305	1558	1720	2821	1811	1916
BANK1_ACCACCTGGATGGTGCACAA_GAAACAGGAGATGAACCCAA	79	82	0	0	46	28	2	4
BANP_GGGTGCACAGCTGATCGCCG_AGACGTGCAACAAAGTGCGA	487	484	319	294	507	219	125	98
BAP1_GTCCATCAAGACTAGCAGCG_GAGCGGATAGGCGAGCGCAG	289	248	234	138	411	130	262	176
BARD1_AGTCTCCAGACACTAAGAGC_TGAGGACTGGAGATAACAGA	206	106	627	226	265	320	237	145
BARHL1_CTTGTCTCTAAAGTCCTCCG_GATGTCCCTGATCAGAAAGG	1338	1029	1976	1605	2217	2549	1382	1354
BARHL2_CAGCATGGACAGCACTACGG_GTGGAAGCGGCAGACAGCGG	769	719	1094	991	1673	1647	953	942
BARX1-DT_GACAGCGAGCTGAACCGCGG_GGCGCAGTCCCGGGTTCGAC	585	476	1773	1016	1729	2102	1127	951
BARX1_GCAGCTCGGTGAACACAGTG_CTCAGCCCTGAACAGCCCAG	874	883	2432	1507	1821	2267	1878	1522
BARX2_GTCCTGCCACCAGGTCACCG_TTACCCGTACAGGAATGCAG	214	184	340	336	337	206	7	41
BASP1-AS1_GCTCTCTCCCGGCTCGACGG_GCGGCACCGCGCTAACTCAG	728	671	1940	969	1314	1675	961	1018
BASP1_GGCGGAGCCCGAGAAGACGG_GGAGAAAGACAAGAAGGCCG	35	70	50	0	74	123	64	158
BATF2_GAGCTGGAGCATCCCACCAG_TTAGAAGTGGACTTGAGCAG	692	491	777	724	1187	1756	659	992
BATF3_AGAGATCGGGAAGCTGACAG_CCTCTGCAGGACGCTGCCGG	962	750	3372	2465	3429	5672	3383	4052
BATF_AGACCTGGAGAAACAGAACG_GCGGCCAGCACCGAGCACAG	133	127	13	193	32	86	33	75
BAX_AGCCCAACAGCCGCTCCCGG_GGCTGGATCCAAGACCAGGG	696	445	1236	1126	1332	2130	1303	1538
BAZ1A_TGGTGTCAAATCATACACTG_ACTGAAGATGAAGATGACCC	260	205	515	606	705	779	416	471
BAZ1B_GATGTTCAGGAGGAAAGCGA_ATACAGATATACTCACTGCG	61	29	266	0	76	160	63	89
BAZ2A_GCGCAGTTCTCGGATCATGG_AGTGTCAGACTACTATCCAA	892	796	2259	1473	1871	2325	1381	1780
BAZ2B_AGAGCCTGCATCAGAAAGGG_AGTGTCGAGTGCCTTCCCAA	110	101	0	0	36	39	52	56
BBC3_ACACTGCCGAGGGCACCAGG_GGACTCCTGCCCTTACCCAG	1159	1029	462	353	1638	1107	269	572
BBIP1_ATGCCTGAAGACAATCGGAG_TAACATCTCAAAGAACAACG	8	6	0	68	0	1	0	0
BBOF1_TTACACAATAGCCTCATGGT_CTTACACAATAGCCTCATGG	150	146	562	334	436	687	196	269
BBOX1_ATAAAGCAAACAGTCACAGG_CATAAAGCAAACAGTCACAG	0	0	0	11	16	19	1	37
BBS10_GAATGGAGGCCGCCTCCTGG_AAGAAGTTTCTCTTATCCGG	294	297	1627	511	754	1003	741	918
BBS12_ATAGGACAGATAATACTGAA_TCAATGAGAACTATTCGCAC	182	187	382	335	554	625	138	294
BBS1_GAGGGCCTGCAGGTAGGCGC_GGAATCCGATGAGGACGCAG	0	0	0	0	1	1	0	0
BBS2_GTAATCTCCCTCTACCACAC_AGAGAAACATCAGATTCCAG	1043	869	1726	1469	1779	2532	1195	1430
BBS4_TGGCAAGAAGAAATATGTGG_TGAAGTCTACAAGAAAGCAG	454	274	720	323	706	1010	621	729
BBS5_GGTGCTGGATGCGCTTTGGG_AAGCGCATCCAGCACCGACA	51	38	82	111	234	437	198	161
BBS7_GCACTACACAATGGAAATGG_CAGTGTTCAAGACTTTACCC	273	200	241	360	600	661	387	395
BBS9_CAGCAGAATCACCAAATGGG_CCAGGGCTGGGAAGAAACGG	100	56	2	9	89	96	29	60
BBX_CCTGACGTACAAGAGAGCGA_TACCTCTGCAAACTGAAACA	465	420	706	573	1166	1101	930	850
BCAM_GTCACAATGCACGACACCCG_CCAGCAGGCTGGGTACGCGA	393	417	948	1015	803	640	428	845
BCAN_AGGAAAGTCCACTTGACCCG_GAGAGCCCAGCACAGCCCGG	119	97	47	72	228	210	68	140
BCAP29_ATAGGCATCAGGTCTGCTGG_TAGATGCTGTGAGAGAAGTA	57	89	5	49	68	19	33	61
BCAP31_TGCCACCTTCCTCTATGCGG_GCAACAGGATGAGTCTGCAG	1451	1310	3041	1694	3347	4675	2042	2013
BCAR1_GCAGTACGAGAACAGCGAGG_GATGGTGGCGTGGTCGACAG	501	470	1302	580	961	775	384	595
BCAR3_TAGTTGACGCCAGAGTTCCG_CAAGAGGCTGAGCCTCACCA	1524	1111	1146	961	2251	1216	711	578
BCAS1_CAGTGAGTTCGTGTCCACCG_TGGGAAAGAGGCCAAACCCG	1	0	0	0	0	0	1	0
BCAS2_CCTGAGCTACCTGACAGCCC_TTCAAAGGCAGAATAATCCG	595	345	216	261	680	263	79	153
BCAS3_GTTGTGGTCAGTACTCTCCG_CCATCCACAGTAATTCACGG	754	720	1953	685	1318	1734	885	897
BCAS4_GCCAAACTGACAGAAATGCG_GTCCACGAGCAGCATCAGGA	217	204	529	111	347	266	203	133
BCAT1_AGAATGATGCCATCTAGTGG_CACGGATCATATGCTGACGG	469	410	1137	557	749	617	397	631
BCAT2_CCTGCAGGGTGAGTTCCGGG_TCAGCTCCTTCTGGAAGCGG	357	380	1014	719	819	938	453	558
BCCIP_TTGCAGGAAAGAACTGGCGG_CCAGTTCCGATACAGCACAA	440	267	752	238	740	1023	475	896
BCDIN3D-AS1_CTGAACGTGGATTGGCTGCT_GGAGCCGCCTCCTGATGTCA	1484	1070	3489	2306	3294	3491	2485	2906
BCDIN3D_GGCTGTGTTGAGGCTAATGG_GAGTGTTAAGGAGACCGCAG	340	357	1354	673	856	1210	675	1671
BCHE_AGTGTCAATGAACTATAGGG_GATATAAACAGTCTTCACTG	173	143	206	140	360	487	271	364
BCKDHA_GGTGTTTGGCCAGTACCGGG_GGGCCATGAATAGTTCCAGG	86	80	238	106	130	160	253	37
BCKDHB_CAGGGCTCACCGTACTCCCG_GCATCTAAAGACTCCACCAA	1140	1210	1232	1311	2416	1699	918	1095
BCKDK_CCTGCAGATCAAGGACCAGG_GGCCACCGACACACACCACG	347	403	511	373	589	539	396	357
BCL10_ACTGTCATGTACCATCCAGA_TTCTGGATGGTACATGACAG	433	350	942	628	737	470	462	506
BCL11A_ATGACGGTCAAGTCCGACGA_CCTGAAGGGATACCAACCCG	1427	1058	4227	2498	2872	4754	2987	2432
BCL11B_GCCATCCTCGAAGAAGACGA_TCAGGGTGAGGGTCAGACGG	236	281	106	136	552	123	58	71
BCL2A1_GAAGACGGCATCATTAACTG_GTCCTACAGATACCACAACC	435	311	1143	504	1026	1329	649	432
BCL2L10_GTGAATCTGCCGTAACCTGG_GTTGCGGGAGCGCACCACCA	1473	1092	357	399	1858	850	356	278
BCL2L11_GAGCCACAAGGTAATCCTGA_ACTGGAGGATCGAGACAGCA	1369	1226	3308	1958	3611	4699	2851	2753
BCL2L12_CCAGGCTCTAAACCATAGCA_CAGGCGGGCGAAAGAGTCGG	81	104	1	0	94	157	122	131
BCL2L13_GCAGAGTACATCATTCAGCA_GAGTACATCATTCAGCAAGG	451	319	1020	493	677	1238	948	1057
BCL2L14_TTAGGTCATCATCATCTAGG_CTTTGGTGAGAAGAGAGCAG	158	156	563	120	330	297	68	129
BCL2L15_GCCCTGGATGAACTCCCGGA_TCAGACAGGAGCTATACTCC	175	182	478	335	501	482	201	555
BCL2L1_CAGGCGACGAGTTTGAACTG_CCTTGGATCCAGGAGAACGG	475	463	935	756	1003	1361	876	1237
BCL2L2-PABPN1_AAGGAGATGGAACCACTGGT_ACTTTGTAGGTTATAAGCTG	382	348	352	416	571	416	256	208
BCL2L2_AGTGAGGACAGTGCTGACGG_AGACAAAGAAGGCTACAAGG	339	306	839	316	834	845	288	843
BCL2_GGTGATGCAAGCTCCCACCA_GAAGAGCTCCTCCACCACCG	607	548	655	1145	1412	1256	607	722
BCL3_GGTGTAGGCAGGTTCACCAG_TGGCGATGTCAGCAGAAAGG	203	273	189	27	386	369	334	295
BCL6B_GACGTGCTCTCTCTGCCCGG_GTTGAGGTTGCCCAGCACGT	116	114	42	216	156	391	92	48
BCL6_TCGGCCGGCTGTACTCACCA_AAGTGATATGCACTACAGTG	843	721	1391	1137	1867	2071	1025	1157
BCL7A_GCTGATGGGAAGGAGCACCC_TGATATCAAGAGGGTCATGG	28	20	252	37	135	306	96	172
BCL7B_TGAACCTCCTACCCTCACCA_TCCTGTGACAGACAGCAAGG	25	36	203	66	153	87	80	27
BCL7C_TCCTGCTGGATCTTAATGGT_CTTGACGTTCCAGATCCCGG	1205	1307	2654	1703	2608	2975	1688	1442
BCL9L_GAAGACATATACGAACTGCG_CAGCACCAGAATGTGAACCA	203	247	740	502	894	864	400	588
BCL9_ACTTCCAGGGATATTCACAG_TCTCCAATCAGGGTAAACAG	515	452	1443	1192	1567	2429	1121	1600
BCLAF1_CTGCAATGACCCTAAACGAG_TACCTGTTAGAATCATCAAG	744	635	1258	645	1574	1878	963	972
BCLAF3_AAGGAGGGAAACCACCTCAG_ACCAAGAGGACACAGACCAG	371	415	780	889	1045	1259	913	1622
BCO1_GACGTGATGGAAGACCACCA_TCTCGGTGACTCCAAAGCTG	758	591	1919	1527	2270	2767	1644	1794
BCO2_GGAACCAATGAAGAAGATGG_ACAGAATCTCAGGAAGGCTG	367	129	873	309	464	1030	579	851
BCORL1_GGAGGCGGGATATATACCAG_TTCCCATTGACTGAACACCG	174	159	140	329	260	447	32	230
BCOR_GAATACACCCGAGACAGTGG_ACTGACCTCACAGTAAGCAG	741	565	1585	992	2290	4178	3423	3710
BCR_GGACCCGGTGGGCTTCGCGG_GGGCGCTGTGACTTACATGG	40	74	18	129	313	199	66	69
BCS1L_CCAGACCCAGTAAAGTACCA_GCAGAGCCTGGTACTCCTGG	130	97	0	29	285	14	0	7
BDH1_GTACTGCATCACCAAGTTCG_TGTGACAGCATCGATGACAG	0	2	0	75	30	0	15	1
BDH2_ACATCTGTTCACAACTCCTG_GTGGCTTCCAGCGTCAAAGG	1889	1984	4591	3442	5003	6411	3155	5093
BDKRB1_CACAACCCAGATGAGCACGC_CAAGACAAACACCAGATCAG	1461	1233	3198	2609	3118	4679	3303	3468
BDKRB2_GCACAAGAGCAGCTGCACGG_TGTGCAGGCAGAAGACGCTG	32	88	25	179	155	126	39	17
BDNF-AS_CCTGATCTCGCGATACTAGC_CTGTAGGTTAAGGGAGAAGA	623	582	574	378	699	473	191	448
BDNF_GCAAACATCCGAGGACAAGG_GATGTTTGCTTCTTTCATGG	804	795	1795	1347	1921	2478	1452	1439
BDP1_AGAGTCTCTGACCTTATCAA_AGAAGGACCCGCCTGAACAG	376	376	1359	501	981	442	456	542
BEAN1_GAATCAGTCAGCGAGTAGGG_CTATGCCTGCAGCTCCTCAG	2082	1543	6535	3703	4455	5989	3300	3892
BECN1_CAGGAGGAAGAGACTAACTC_GGAAGAGACTAACTCAGGAG	576	574	1100	286	1117	652	151	168
BECN2_CACCCAGATCTCAAACGTGG_AGGGAGGCTCCTAGACTCCG	548	564	2220	1521	1757	2241	1172	1235
BEGAIN_CCAGGGCCAGCACTATGAGG_GTAGATGGCCTGCTGCGACG	751	675	1763	1612	1367	1829	1178	1755
BEND2_GATATGATAAACTCTCACTG_AGGAACAACAGAAACCAACG	100	77	224	15	82	264	81	184
BEND3_GAAGAAGAATCCTCCCTCGG_GCGGGACTGTGGCAGCACCG	341	246	287	457	687	924	394	467
BEND4_GGTTGACAGAGGATCCACGT_TGCACAGGAGAGGTTGACAG	550	666	1718	807	1312	1587	1111	1565
BEND5_GTATATCCTAGACAATGGCA_GGACAGTCTAGAAGATGCTG	17	11	1	68	21	41	0	8
BEND6_TGAGGCAAATGAATCTGGCG_GCCGAGGCTCTGCTTAAGGG	1305	890	2378	1290	2544	2800	2099	2448
BEND7_TCAGCAGAGGAGTTCAAACG_GCAGAGGAGTTCAAACGTGG	111	144	7	99	59	190	38	107
BEST1_GGCTGTGGATGAGATGCACC_GCTCCATCCGAGGCAGGTCC	288	207	565	587	555	191	307	344
BEST2_GTAGAAGAAGAACTGCAAGA_TCAGCGCCATGTAGAACCCA	628	465	998	652	1256	1533	962	1036
BEST3_ATTTCCCACAATGGACCACG_CGAGCGAAAGATGAGCAGGG	193	144	236	146	257	283	219	118
BEST4_TTACCCAATACAAAGGACAA_AGGGAATGAGGTCTGCTGAG	876	692	2220	1188	1634	1914	1184	1571
BET1L_TGAAATCCGAGTCCTAAGGG_GCACTGATACACGCACACCG	434	352	558	465	822	1252	734	705
BET1_TAGTTCCCATAGTTGCCAGG_AGGATGAGGCGTGCAGGCCT	448	471	896	585	1124	1230	695	605
BEX1_TCTTCTCTCATCCTTGCCTG_ATTCACCAGCATCCAAAGGG	435	351	1396	673	1360	2099	1017	1251
BEX2_GCCACAGGCAAGGATGAGAG_AGCGTTAAACAATCTCATCG	322	296	811	732	814	1337	693	988
BEX3_GAGGAAGACCGCCCTTTGGG_GCAGCCTATGCAGAATGGAG	1	11	0	7	16	1	0	0
BEX4_AGCGGCAAACAATCTCAACG_GGAGTCCAAAGAGGAACTAG	238	238	441	103	569	445	243	116
BEX5_TTCACCACCTCCTAAAGCGG_GGTGAATACCAGGAGCCTGG	2009	1970	1934	1959	3122	3317	2193	3106
BFAR_AAGATGCCCACCATAAAGCA_GAGGGCGTATAGCAGGAACA	757	514	1463	844	1550	2428	1078	1680
BFSP1_CCATGGCTCTGGGTGAACAG_TCTGCAAGATGATATCAGTG	982	883	2387	1968	2419	2932	1560	1519
BFSP2_CAAACCTGGAGCCGGCACGG_CTAGGTCCTCAACAGCACCA	167	187	927	812	546	708	161	368
BGLAP_AGCGGTGCAGAGTCCAGCAA_CAATAGGGCGAGGAGTGTGA	289	353	1011	482	637	759	614	438
BGN_GGACAACAACAAGTTGGCCA_TCAGGGCCAGCAGAGACACG	255	266	612	528	537	693	672	458
BHLHA15_GCTGGATGCTGCTGTCACGA_GGCCTCTGTGTCCTGCACCG	148	122	0	0	50	5	0	0
BHLHA9_GTGGATGGCCCTGCGCAGCG_CAGGACTAGGCCTCACGGCG	436	267	1125	961	1645	1575	1088	1109
BHLHB9_ACACAGCTGGAGTTACAGCA_TAAGAATAAGACAAGAGCCC	36	10	50	0	91	0	0	1
BHLHE22_AGGGACAGGTCCATGCCCGG_TCCAATGCCCACCTCCACGG	541	379	740	258	789	455	394	156
BHLHE23_CTGGTGGCCTTCCTCAACCA_GAGAGCAGCGGCGAACAGAG	200	207	1076	266	461	461	197	633
BHLHE40_GCAGCTCCGAGACCACCCGG_TCAGTGCCAGTGCTATACCC	680	575	1718	1078	1608	2064	1448	1723
BHLHE41_GACACCGACAGCGGCTACGG_AGGATGAAGCTGGATTCCCG	837	623	860	1279	1859	2126	1028	1873
BHMG1_GGTGTTCTATGATTCCAGCG_TTCACCTTCAGCCTACACGC	704	417	1552	731	1489	2248	1278	1481
BHMT2_GAAGACGATGGAGCTCATGA_GGAGAAGAGAGGCTATGTGA	39	38	47	98	15	95	5	54
BHMT_GAAGACAAGCTGGAGAACAG_GCGCACTGCACACTCGCCGG	875	974	1216	1241	1766	1694	1015	1157
BICC1_GGGAGAGCCCGGCTACCTGG_GTAGATGGAATCATAAGGTG	200	113	600	328	431	645	567	437
BICD1_AAAGGGCCCGATGATCCCAG_ATACAGGGTGGCAGTAACTG	18	31	92	18	35	33	56	91
BICD2_CGAGATGGAGCAGCTCAAGG_CACGCGTGAGAAGATCCAGG	256	268	12	1	285	51	1	0
BICDL1_GAAGGTGGAAGAACTCACTG_AGAGATCGAGCAGAGCATGG	90	58	0	112	41	1	17	37
BICDL2_GGGAGGCGCTGAGTGCGCTG_CTGGCCCACAGCCTCGACGA	659	718	1225	823	1809	1973	1367	1663
BICRAL_TAGGTGGAGAGTCATTCGGG_GGGCAGAGCAGCGTTTCCCA	1189	768	1193	964	1422	1597	582	752
BICRA_CATGAACGTCAGGTTCTGCG_TGACCTCCTGGATAATCCCG	259	186	451	413	490	571	261	474
BID_GCAGGCCTACCCTAGAGACA_TCTGGCTAAGCTCCTCACGT	647	640	1398	704	997	1416	660	1019
BIK_AGAGGACCTGGACCCTATGG_GCAGTGACGCATTGGCCCTG	374	177	676	216	504	603	326	242
BIN1_AGTCACGCATTGCCAAGCGG_TGAGGCAAACAAGATCGCAG	735	692	889	325	1222	857	535	572
BIN2_GAATGCCAAGAAGAAAGATG_TGAAAGGGCCAAGTCCCAGG	304	233	798	317	554	544	150	301
BIN3_TGTCTTCCCGAGCCTCAACA_TGGGCTGGAAGTAGTCGAGG	21	7	0	0	0	0	0	0
BIRC2_CATGGGTAGAACATGCCAAG_ATGATGCTATGTCAGAACAC	349	338	721	312	562	575	279	479
BIRC3_CTATCCACATCAGACAGCCC_GTGGTAGGAACTTCTCATCA	988	890	2473	1926	2295	2843	1271	1761
BIRC5_AGTCTGGCTCGTTCTCAGTG_GGAGGGCTGCGCCTGCACCC	987	784	1	81	115	17	3	11
BIRC6_AGACAATCTGTCCATCACTG_GAGGCTGCCAAAGTTTGCAG	244	287	173	186	485	746	283	407
BIRC7_CCAGGATCTGCCCATCCACG_ACTCCTCAGAGCCCATGCCG	125	66	216	0	187	100	42	29
BISPR_GGGCCCACAAACCCTGGTAG_GGGCCCACAAACCCTGGTAG	718	654	483	594	1008	1122	795	637
BIVM-ERCC5_ACGAAGGCTCCATATCACCC_GAGGCTCTCGGACTCAGCAG	1186	1206	2787	1207	2652	2198	1079	1089
BIVM_TTAGGTTTGGTCCTTTCACG_CAGGGTTACAGTGATTACGA	49	23	5	69	55	89	98	70
BLCAP_GCTATAGCAGATAAGGAACA_CATGGAGTGGCTGAACCACA	173	163	117	51	485	297	155	193
BLID_GTTATGCAATTCCTCTGCTG_TGGCAGTTCCATTTATCCAG	1367	1324	3707	2309	3901	4385	2717	3644
BLK_TGAAGGATGTCACCACCCAG_GAAGGATGTCACCACCCAGG	387	404	182	33	397	168	95	169
BLMH_ACAGGACGTCATGATGGAGG_GTACACAGTGGAGCAACCAA	122	98	586	92	479	555	211	234
BLM_TCTACGATAAGTGATCTCAA_TACGGCCACAGCTAATCCCA	343	331	136	193	413	197	20	6
BLNK_ACTTTACCTCATCCTCAAGG_GATGTACGTGATGCCCGCCG	616	515	1537	843	1227	1345	958	1147
BLOC1S1-RDH5_CCTCGAAGCCTGAGATCCAC_CCTCGAAGCCTGAGATCCAC	1869	1336	3101	1207	2756	2927	2189	2682
BLOC1S1_AGGCCAGTGGATCGGAATGG_GACAGGCCAGTGGATCGGAA	36	46	135	21	78	55	2	3
BLOC1S2_CATTTCAAGATACTTCAAGC_TGAGCAGGCAGCTTACAAGT	718	752	1654	1254	1738	761	529	655
BLOC1S3_GAGGAGGAGGAGCTGTACCT_GCGGCTGGACCACGACGTGG	888	722	2205	1452	2122	2561	1055	2020
BLOC1S4_GCAGACTTGCTAAAGAGCGA_GGAGCAGGTCACCAAGGCCG	257	147	448	198	346	479	60	209
BLOC1S5-TXNDC5_CTACACGGCAGGCGCCTTTC_AGAAGCTCTTGCCGCCATGC	1250	1237	3512	2461	2829	4111	1923	2386
BLOC1S5_TAGACTCCAACAGAGGGAAC_ATCTCTGGAGAACCTGGCTG	566	647	2155	989	1162	1439	605	1416
BLOC1S6_AGCTTACGTGAGTTCCTGGA_GCAGTGGAGCAACTGGCAGA	180	129	546	234	669	467	247	268
BLVRA_GGTTCAGGAACGCTGAGGAA_AATCAGGTTCAGGAACGCTG	1050	762	3217	1362	2314	2737	1273	1315
BLVRB_CTCACCACCGATGAGTACGA_GAACATCTCCCACTACCACG	1735	1512	4179	2693	4135	5049	3473	3348
BLZF1_TAACTCCCTCTGACTGACCA_AATTGCTGCAATCACTGCCG	1639	1291	4391	2571	3334	3270	2514	2119
BMERB1_GGAGACAACCATGATGCCAG_GCAGAAGAGAGACTTCCTGG	1693	1257	2771	2034	2827	2311	1697	1720
BMF_CTTGCTGCACATGAAGCCGG_GGAGCCATCTCAGTGTGTGG	2132	1839	5514	3647	5235	5775	2622	2786
BMI1_ACCACTACTGAATATAAGGT_TGTGGATGAGGAGACTGCAC	76	96	50	200	269	200	247	298
BMP10_TACGAAGCCTATGAATGCCG_TCATAGGCTTCGTATCCAGG	1837	1578	3745	1859	3987	4516	2581	2979
BMP15_AATGTGGCAAGGCCTCACAG_AAGGCTAAATTTCTTCCCAG	1294	1135	2804	2722	2750	3697	2112	2208
BMP1_GTGCTGGTACGACTATGTGG_CTGTGCCTACGACTATCTGG	1792	1653	2850	1520	3566	3405	2110	2313
BMP2K_ATACCTGTGAAGCTGTTGCA_GTACTCCAGCAACTACAGCA	528	416	1176	789	1306	1563	710	1277
BMP2_TCCATGCCTCACCTTCATGG_GGGCCGCAGGAAGTTCGCGG	1476	1157	1629	1968	2674	2194	1399	1634
BMP3_TCCAATACAGAAATACAGTG_GACGCCAGCTGCCAAAGAGG	10	20	82	15	6	32	22	9
BMP4_ATTGACCAGGGTCTGCACAA_GAAGAGCCGAAGCTCTGCAG	692	802	2860	1879	2422	3095	2311	2133
BMP5_ACAGCTCTGTGCAGAAACAG_TAGAGATCCAGCATAAAGAG	577	557	1471	986	1634	2016	1555	1496
BMP6_TATGTGAGTTTCCAAGACCT_CAGCAGCAGCAGCTGCCTCG	1482	1290	3974	2200	3414	3929	2104	2205
BMP7_GCTGGACCTGTACAACGCCA_GCGGAGCGCAGCAGGAACAG	62	77	210	114	227	182	120	90
BMP8A_CCAGAAGCCAGAGCGGTCCG_GTCAGGCCCAGAAGCCAGAG	26	19	0	0	28	1	3	0
BMP8B_GGACTGCGTCTGGCATCATC_GTGGTTGGTGGCATTCATGC	667	537	425	621	424	427	248	229
BMPER_ACGTAATCCCAGGCGAGCGG_AAGACGCAGCACGTAATCCC	446	485	616	763	1164	1089	469	681
BMPR1A_TAACCTACCTATGACAACAG_AACCTACCTATGACAACAGG	101	140	124	259	295	367	89	107
BMPR1B-DT_GGGCGGCGCGGGACGGGTAG_GACACGTGCTTCGGGCTGTA	638	615	789	154	1086	1126	670	1003
BMPR1B_TAAGCCACTGACAGAAGAGT_TCTAACCCAATGCTGTATCG	1418	927	3264	2075	3142	3705	1836	2055
BMPR2_AGGGAACGGCCACTAGAAGG_GCTGGACATAGAATGCTCAG	150	228	340	319	629	589	377	321
BMS1_TGAGCAGTGGTCAGAAACTG_TGACCTTGAGAGGAGCTCAG	1018	887	751	146	1333	678	244	278
BMT2_GCAGGAGAAGCTCTCCGGTG_GATCTGGCGAGAACACTGTG	35	72	143	130	39	157	6	63
BMX_CTTGTATGACAACTCCCAGG_TGTGGAGAAAGTAAATCTCG	0	0	0	1	0	2	0	0
BNC1_GGGATTGAAGAGGACAACAG_ACGAAGGAACTGCTGCAAGG	11	12	125	0	29	0	84	25
BNC2_AGCCAGGGAAGATTAACCTG_TGTTCTCTAAGTGAGCAAGG	170	259	1296	456	534	806	148	504
BNIP1_TTGCGTCACAGAATACAGGT_CCAGCAATCAGGCCTCATGG	367	363	1151	495	702	614	134	276
BNIP2_GATTGGAGAACAGGACCACA_TTGCCTTCATATCAACCCTG	2428	1813	4998	3473	5414	4953	2946	3319
BNIP3L_TGTGGAAATGCACACCAGCA_TCAGGACAGAGTAGTTCCAG	1667	1190	3968	2627	3952	4773	2922	3183
BNIP3_TCCATTATAAATAGAAACCG_GTCGCGGCCAATGGGCGACG	316	367	462	225	787	749	487	748
BNIP5_GGAGTACTGACTGTATTCCG_GCAAGGTCACAAGAAACACG	41	52	51	133	112	63	31	46
BNIPL_TTACACTCTCCAGGTTACCA_GACTCGGAGCAGCTGGACAG	38	103	92	114	126	136	62	138
BOC_TCCACCGTCCAGAAGCCCGG_AATGCCAGCCAGGAGGACGA	379	330	581	351	857	513	373	680
BOD1L1_ACAGTCACTGAACTTAAGGA_GAAGTGACACCAGTTCCAGG	924	772	776	742	1662	1565	602	487
BOD1L2_GATGAGCTGAGGGTCGCCAG_ACGATGATAGCGATGAGCTG	2430	1968	4615	3006	3323	5395	1842	2787
BOD1_GTGGAGCAGCTCAAGAGCCG_ACGATGAGAGCGATGAGCTG	181	160	184	6	192	196	164	114
BOK-AS1_GCACCTCCATGGCGGCGACG_CTCCATGGCGGCGACGCGGG	232	256	224	205	289	125	82	159
BOK_GGAGTTCGTGCGCAAGACCC_GGTGGTGTCCCTGTATGCGG	855	611	2060	1479	1895	1920	1166	1783
BOLA1_GAGCTTCGCAACGAGAGCGG_GAGAGCTCACCACAGCCACG	923	631	2300	1789	2422	2804	1576	2330
BOLA2-SMG1P6_TGTAAGGCAGCAAGGTAGCG_CAAGCAGCCGGGCTTTCCAG	1363	976	564	493	1969	1174	248	388
BOLA2B_TCTGTCGCTCACGTGCCCAC_TCTGTCGCTCACGTGCCCAC	5235	4190	6973	5002	8209	6122	3549	4130
BOLA2_CCCGCTGCAGCTTCTCGCGG_AAAGCCCGGCTGCTTGAGGG	598	703	509	371	922	527	308	474
BOLA3-AS1_GGGCCTTGGGAAGGTCGACT_GAGTCAAGGCGTGGGTGCGA	758	804	1278	996	2012	2641	1691	1572
BOLA3_GTTTGCCACTCAGACTGAGG_GATGTTTGCCACTCAGACTG	297	241	13	270	273	394	96	131
BOLL_AAGGATAAGAAGCTGAACAT_AAATTACTTACAGGCCAAGG	45	83	68	44	221	358	182	215
BOP1_GGCACCGGACAAGGTCACTG_GACGGAGCCCTTGATGACGA	346	300	477	45	483	500	95	129
BORA_TCACAACCAAATGTGTACCA_TCTCCCGGAAGTCCTCACAG	3012	2655	2209	1404	3864	2434	1513	1527
BORCS5_CTCAACAGCATGCTGCCCGA_ATCGTTGCTGACGTTCCGTG	669	431	717	482	499	762	359	371
BORCS6_GGAGGAGGAAGACAACGACG_GGAGGAAGACAACGACGAGG	23	58	5	20	116	74	4	1
BORCS7-ASMT_GTCCAGGCAAACATCTCTGG_GGACAGTTTCATTGACTCTA	1510	1284	2762	1956	2763	3139	1675	2319
BORCS7_GATTACGTCAGTACCACAGG_ACGGAGAAGGTGACCACCTG	245	154	459	351	440	783	246	519
BORCS8-MEF2B_GGCGCTGTTGAAGATGATGA_GAGTCACTTACATACAGCCG	533	585	1966	1013	1729	1496	632	1288
BORCS8_ACACTGTGGAGTACGCCTGC_CCAGGGAGCCATCTACACTG	312	383	506	645	984	1029	302	538
BPGM_ACTCAACAGCGAAGGAATGG_AAGAAATCTACAACGACCGG	161	197	418	162	486	624	464	405
BPHL_CAATAAGAAGCTCTTCACGG_GAAGACAGCATGATATATGA	528	448	1129	977	1216	1882	1275	1027
BPIFA1_CAGAGGCTTGGACATCACCC_ACAGCCCGTAGAAGACAATG	305	211	273	454	629	389	273	298
BPIFA2_GAGAAACTGAAGGTCGACCT_TAAGCTGCTTCCAACTAACA	113	102	112	166	345	459	165	231
BPIFA3_AAGATGAGGAGCCTCCAGAG_CTGGTGGGCTGGCTAATCAG	1134	981	2165	1901	2881	3541	2013	2398
BPIFB1_CGTCATGTGGAACTCCACGA_GGCTGGTGGCACAGTCACTG	757	781	680	1064	1519	929	694	776
BPIFB2_CTGCTGGGAGAGGCCCACGG_GGCAGAGATGCTGACCACAG	568	450	592	339	759	717	603	397
BPIFB3_CCAGCACACTGTCCACCACG_GCTGCAGAAGGCCACCAAGG	110	167	264	205	183	197	60	41
BPIFB4_AGTGTGGCTGTGGTAAGTGG_GGAGCCGCACGGACACCCGA	388	327	1112	580	828	764	351	427
BPIFB6_TAGGGCTACACTCACCACTG_AGGGAACATGGAGATCATCG	638	588	935	887	1203	1448	479	769
BPIFC_TCAAGGCAAGGATTACTCAG_AGGAGTTATACAGAACACTG	163	142	466	276	382	481	162	220
BPI_GTTGACGGCCGCTGTCACGG_ACATCTCAAAGAGCAAAGTG	1045	768	1440	941	1936	1615	891	800
BPNT1_TGATCCTCTGGATGGAACCA_GGTACTGAAGAACATTCCCA	954	1051	1928	1132	2059	1999	1573	1801
BPTF_GGAGGACATGGTCTCCGAGG_AGAGGAGGACATGGTCTCCG	50	26	111	37	11	34	60	2
BPY2C_AATACCTTGCTTCAGTCCAA_TCAGAAGAGTCACTTCACCC	258	120	625	706	396	505	276	428
BPY2_CATACCTTTGGACTGAAGCA_GCCCTCTGTAAGCAGCACCT	107	66	187	105	208	275	212	247
BRAF_GGGCCAGGCTCTGTTCAACG_ATACCCAATAGAGTCCGAGG	907	737	1261	846	1558	1773	1186	934
BRAP_GATAGAGAAGGACACAGCAG_GAGACCATGAAGTCCAACCC	67	65	0	0	40	50	153	59
BRAT1_CAGGAGTGTGTCCACCGTCG_TGAAGAGTCCTTGTGCTCCG	313	406	633	785	645	528	193	179
BRCA1_GCAGAACTAGGTAGAAACAG_GAACTCTGAGGACAAAGCAG	363	301	529	285	410	720	85	44
BRCA2_AATATCTGGAACTTCTCCAG_GCAGGTTCAGAATTATAGGG	398	201	145	164	355	187	3	38
BRCC3_TCAGCGGGCCTCTCCTACAG_ACCTTGACAGACACACAGGT	1404	1127	2940	1998	3860	4312	2368	3725
BRD1_GCAGCCCGTGAGTCTGAAGG_GGAAACGGTTAGAAGCTCAA	50	46	78	0	125	253	13	24
BRD2_CAGATGAACCACTAGAACCA_TAAGAACAGCCACAAGAAGG	110	124	339	69	173	250	70	40
BRD3OS_CTGCTCAGGTACGTCCCAGG_GGTGTCCCTGTACCGGAGGC	1152	851	2847	1330	1858	2210	1232	1614
BRD3_GATGCCAGATGAGCCCGTGG_TGAAGGTACACAGCAAGTGG	283	316	651	440	665	868	439	698
BRD4_GAGCCACCCACCCATCATCG_AGGCACCACTGTCATGACAG	725	720	806	200	650	502	302	298
BRD7_GTCGGACAAACACCTCTACG_GAAGTCACCGAACTCTCCAC	884	907	1277	1016	1537	1035	538	475
BRD8_AGGAGAGCGAACCATCACAG_CAGGAGTCAGGACTTAGATG	0	17	10	0	53	111	2	0
BRD9_GAGCTACAGCAAGAAAGTGG_GAAGCACAGGCGGAGCGCGG	247	305	350	197	798	549	389	411
BRDT_ACAGATATCACAGAAACCAC_AACAAGGGTAGTATTGGCAG	8	32	0	139	4	74	52	1
BRF1_GTGTGGCGAGGAGGACACAG_TGTACACCTAGGCTCCACCG	42	43	178	83	95	194	51	19
BRF2_GTTAGTCGCAGCCAGCAACG_CTGTTGGTAGTAGGCAACCG	12	24	0	0	97	0	1	0
BRI3BP_GAAGAACAGCTACCGCCGCA_AGAAGGTGTTGACCGTGCGG	414	393	1270	927	1459	1786	1142	1606
BRI3_GATACCCACCCACCATCCCA_GTTGGCAGGATAGCGGGTGA	282	370	334	240	311	588	282	301
BRICD5_GAAGACCAAGCCCTCCTGCG_GCCCAACCAAACCATCCTGG	16	14	92	4	36	99	145	34
BRINP1_CCAGATCATGGAGTACACGC_GGAAGCATCCATCAGCACTG	65	129	1	37	238	246	173	119
BRINP2_AGTCAGCATACTCCTGAGCG_CCAGAACTGGGAGATAGCTG	44	62	256	261	182	205	54	83
BRINP3_AAAGCCAATATAGTGATCGG_TCATCAGCCTGCCAAGACAA	195	160	451	551	713	948	883	852
BRIP1_AAAGCACTATGTCTTCAATG_ACAAACAATGACATGAACCA	91	91	115	2	255	297	42	200
BRIX1_AAATGGTGAAAGTAAACACG_CAGTCATCTTCAGTTCAGCG	915	784	900	638	1036	870	362	402
BRK1_GAATAGAGTACATTGAAGCT_AATAGAGTACATTGAAGCTC	250	263	941	261	505	778	297	359
BRMS1L_TCCGAGGATGGAGATAGCTC_AATGCCAGTCCATTCCCGAG	1241	1111	2733	1030	2361	2605	1221	1868
BRMS1_GATGACAAACTGCACGCCAG_TCTCACTGACACACTCGCTG	117	107	118	18	215	170	12	60
BROX_TCAGTGGACACCAGAAACAT_AAGTGACTTGAGGTCATCCA	658	578	1539	1038	1887	2434	1083	1574
BRPF1_GTACATCGAGAAGTCTGCAG_AAGAGATGACGGCACTGCGG	628	571	1409	1142	1518	1184	530	632
BRPF3_GCAGATGGGAGTGCAAGCGC_GAAGAGCAGGAAGCTCAAGG	67	68	146	1	247	101	17	100
BRS3_TCAGCCAGTAGAGAGCAAAG_TGACACCTCTCTTACCACCC	1113	904	2651	2293	2948	4110	1932	2580
BRSK1_CAAGGGCACCATGTCGTCCG_GGCTCCGCATGGCTACCCGG	1248	1215	2220	1797	2340	3269	1493	1668
BRSK2_TGAACCGGCACGGCAAGCGG_GGTTGATATCACCTACACGG	243	194	945	347	445	788	527	531
BRWD1-AS2_GCGGCTGCCCGGGCTTTGTG_GCGGCTGCCCGGGCTTTGTG	124	153	61	94	130	79	53	126
BRWD1_TCTGTAGCAATCTGACTGCG_AGAATACAATGATTGCTGCG	1282	1095	2781	1850	2421	3443	1511	2374
BRWD3_AGAGCATACTCTGTTAATGG_GTGGAAATAGCCATGACCCA	49	29	225	71	114	343	116	240
BSCL2_TCCGCAATCAGATGTTACAG_AGAGGGTCAGCTGTCCGAGG	1773	1442	3606	2745	3767	4593	2890	2921
BSDC1_GTTGGCGATCTGTGTCACGA_TGAGCCCTATGATGGCACCA	534	569	1165	1210	1283	1155	736	686
BSG_GGATCGCAACCACCTGACCC_CGAGAAGCGCCGGAAGCCCG	464	350	672	451	519	943	389	519
BSN-DT_GATCGCGGGATCCTGGGCCC_AGCGCATGCGCGGGCGCCGG	603	458	1432	825	1228	1552	790	1166
BSND_GAAAGTCATGAGCTACAGTG_GCTCATGAGGAACGTACCGA	193	124	536	123	555	462	356	262
BSN_TGGGCTTGACAGCTGTACGG_AGACATGTCACTGCAAACGG	171	234	340	402	305	288	311	265
BSPH1_TTATGACTGCATCAAGTCCA_AACAGGGAAGATGCAAGCTG	117	122	319	180	157	347	175	62
BSPRY_CGAGGGAACTGGTTATCCAG_TGCCATCACCAAGTATGTGG	2021	1634	4250	2827	4580	6415	3404	4186
BST1_CCATACAGAACATCGCTCAG_GCTCGGGACTCAGCAGTGCG	1359	1166	3042	2644	3424	3876	1895	3061
BST2_CTGGATGCAGAGAAGGCCCA_AAAGAAAGTGGAGGAGCTTG	16	5	5	3	44	7	0	0
BSX_TACACCCGGCGTCTTCTCAG_GATGGGCGTGAGGAGCCAAG	131	66	625	210	297	536	376	361
BTAF1_GAAAGGATATCAAGTAAACG_GAAGAGTAGTAACTGGCCCA	244	296	371	126	378	369	323	170
BTBD10_TGAGAAAGGAGAGTATGAGG_CCAACACGACAGCACCATGT	156	122	423	129	308	282	205	171
BTBD11_TCAGGAGGAGGAATACACGG_GGTTTCCGGATGCTGAACTG	904	790	2663	1796	2733	3406	1952	2113
BTBD16_GAGCTGGAGGAGCTTCTGCG_GAACAAGGACATCCAAAGTG	321	203	698	292	549	269	169	250
BTBD17_CCGCAGGTACCTGTACTGCG_GCTAAGTAACCAGAGCGAGG	1259	1136	1850	1525	1953	2251	1639	1786
BTBD18_TTGTAGCTTAGTGCACATGG_GGAAGGGTCAGGCCACACGG	333	354	609	536	985	1027	246	644
BTBD19_GGTGCTGGAAGTGCTGACAG_TCAGCAGGCTCACAGAGTGG	748	758	2032	1381	1823	2401	1508	1983
BTBD1_AGACAAAGACTAGCAAGCTG_TTTCTTGGCAGTATAAAGAG	7	6	21	37	7	51	20	1
BTBD2_CACTGCAGACGCCATCACCG_GGCGAAGCGCTCCTGCACGG	4715	4255	10107	6606	10045	10659	6433	7416
BTBD3_CTCATTGAGAGTTAATACCC_TGGAAACGGTGACAGCGCTG	507	340	1036	409	813	852	435	547
BTBD6_AACAACCACCAGGAGAGCCC_GAGTTCGCTGCCGTCCAGGA	20	13	0	119	58	19	55	43
BTBD7_AAGTTGTATAGCCTTGACCA_AGGACTGGGCAGACAGACGG	221	159	317	191	278	352	157	362
BTBD8_GCGGCGCCGGCTGAAGGCGA_TCAGAAGCATGAAATTCCAG	116	126	667	546	367	429	289	215
BTBD9_TATGGTGCAGAGATACTCAG_GCTGACAGATGAGAAGGAGG	137	44	50	261	89	39	23	5
BTC_AGGACACTCCACTTACACAC_AGTGATCCTTCACTGTGTGG	1057	937	1183	955	1668	1660	807	978
BTD_GAGCGTGGCTGACCATCACG_GATGTATGACAATTTCACCC	500	422	1320	709	1357	1428	1046	1297
BTF3L4_GCTGAACAGTTCCCACGGCA_TTGAAATACCTACCTTGCCG	1616	1405	3899	2825	2968	5248	3141	3982
BTF3_AGGAGAGGAAGGCGATGCGA_TGCTCGCAGAAAGAAGAAGG	331	199	4	9	261	2	2	4
BTG1_AGTGTCCTACAGAATTGGAG_CAGCCGAATCAGCTGTAAGG	224	238	280	149	222	430	154	262
BTG2_TGCCCAGCGAGCTGACCCTG_TGTGGTTGATGCGAATGCAG	1684	1616	3461	2410	3598	4492	2461	2745
BTG3_GGATCCTGAATGATAATCAG_GATCTCCAGGAAAGTTACCA	35	39	22	46	64	152	87	88
BTG4_GCCAGAGGAAACGTCTGATG_CTCCTGGGAAACACTTACCA	451	353	372	440	802	638	429	700
BTK_GATGCTCTCCAGAATCACTG_GCTGCTGAGTCTGGAAGCGG	549	487	1619	981	1545	1593	757	1193
BTLA_AGTAAACGATACAGGAGCCA_TGCCTGAGAAGGCACCAAGG	161	153	0	0	156	0	19	2
BTN1A1_TGAAGAAGGTTTGTTCACTG_TGAGGGTGAGCAGACATCTG	273	300	353	125	399	268	159	144
BTN2A1_AGGTGGCAGAGAGAGAACAG_GTCTCTGATGATCACAGCCG	424	385	1941	596	1553	1869	802	1357
BTN2A2_GTGAGCAAAGACATCAACAG_GATGGAAACCTCCTTCAGGG	797	788	1018	801	1170	1725	1015	1210
BTN3A1_GCCGAGGAGGGAACTTCTGA_TGTCTCAGGAATCTGCCCAG	586	681	1960	1584	2296	2639	1067	1525
BTN3A2_GAGCAGCTGGACCAAGAGGA_ATACAGTGGAGCAACGCCAA	686	581	2664	1592	2223	3334	2517	2774
BTN3A3_ATAAAGTGGAGCGACACCAA_AATAAAGTGGAGCGACACCA	58	136	254	173	354	727	422	698
BTNL10_GTGCCGAGGACATGGAGCTG_GAAGTCTCTCCGTTCCACCC	2579	2207	7148	3612	6352	7527	4854	5532
BTNL2_GGTGACTGAGATGCAGATGG_GGAACAAGTGACGTCCACAG	93	87	268	101	223	593	279	157
BTNL3_TGTGAAGGACTCCATTGCAG_ATCGTGGGATATGTTGACGG	2284	1882	5257	4051	6130	9702	5261	5376
BTNL8_GAGCCGAGAGGTGGAATCCA_GGAGCATATCCTGTTCCATG	13	61	278	48	61	158	148	54
BTNL9_GAACGCGCTCTTCCACGCAG_GTTCAGTGGAGAGACCACCA	1591	1479	2548	1667	2738	2497	1680	1393
BTRC_TTATACAGGCATCGCAGCGA_TGCGATGCCTGTATAACCCA	873	815	835	960	1251	1289	1321	1173
BUB1B_CTGCGATACTGTGAACACCA_AAGAAGGAGATCCTCTACAA	1825	1578	423	336	2000	536	265	360
BUB1_GGTGGTGGAGACATCCCATG_GAGCCCAGAAATACAATCAA	758	484	511	271	820	128	72	179
BUB3_ACGCACGGACGTGTCCCAGG_GGGATCAGACAGTTAAACTG	59	31	1	0	24	0	0	0
BUD13_GCACCTGAAGAATTATGCTG_TACTCGGCCTTGGAAAGCGG	616	488	839	538	1174	794	303	367
BUD23_GTACCCTGAGAACTCAGAGC_ACAAAGGCAGGCTTCTCCGG	37	14	0	0	32	0	0	0
BUD31_AAGCGGAAAGCCATCAGCAG_ATCAACTCCCAGCCATCTGG	854	888	196	8	716	114	105	137
BVES-AS1_AGCAACTTTGTCGGCCCTGG_GAGGTGGGAAATCCTGGCCG	798	622	1877	1220	2015	2010	1216	1470
BVES_GAGAATCTATAAAGGCACAG_ACGAAGAGAGGACATGCTGG	46	78	23	81	160	100	21	48
BYSL_GCTGACTGAGAAGCAGACAG_TGTACACTTCTAGGACCCGG	563	513	142	50	343	88	18	6
BZW1-AS1_CCAGCGCCGCGGCGCACACC_CCAGCGCCGCGGCGCACACC	540	520	1272	990	852	1117	448	892
BZW1_AGAGTGTTTCTGCATATCGA_ATGGATAACAGACTGATGGT	346	283	793	347	714	713	399	520
BZW2_GCAGTCCCTGGGCACCAGGA_ACCGACAGCTTAGTCAAAGA	90	90	260	220	188	262	111	99
C10orf105_CACTCCCGGGACCCTTGCAG_GCATGCACTCGTGAGCCCTG	72	51	163	31	151	51	48	13
C10orf120_ACGTCAGTAAGCACATAGAG_CAACCAAGATAAGAAAGAGG	110	96	795	172	351	546	328	358
C10orf126_GACGAGTGGCTTGAGAGACA_GACGAGTGGCTTGAGAGACA	880	725	1455	602	1135	1666	1051	1472
C10orf142_GCTCAGGCAACTGACCCGTC_GGTTTGTATGGATGGCAGCA	1322	1134	2530	1729	1904	2458	1413	2342
C10orf143_TCGGCCGCTGGCGACAGCGG_CCGCTGGCGACAGCGGAGGG	281	226	1222	381	869	1565	554	758
C10orf25_AAACGAACAACGCTTTCGGG_GAGCGACCCTCTATGGTCCC	667	501	140	240	767	716	283	250
C10orf53_GTTGGCCATAGATGGACATG_GAAGATAGAAGACTGGAATG	182	243	773	166	322	538	102	227
C10orf62_ACATAGAGACCTTCACCACG_GGAGCTGAGGGCCCTCGAGG	448	510	1019	615	1219	1184	663	426
C10orf67_GTTAATCAACAGTCTCTGCG_GCAGCAGACCCGCAGCTCGG	50	25	24	100	310	175	149	162
C10orf71-AS1_GAAGATCAGTGACCAGAAGC_AATAGCTTTAGCAATCATTC	667	637	1370	1118	1599	2681	1303	1526
C10orf71_GCTAAACGGATACCAAGAGA_GGAGGGAAAGCCCTGCCCGG	136	203	67	122	386	102	121	346
C10orf82_ACTGAAACCTGTCAACTCCG_AAGGTCACTGAATTTGGCTG	707	505	994	843	1314	1800	683	783
C10orf88_ATATGGTTAGGTGTCAGCAG_CCACAGCCTCCTCCTCACCC	1840	1496	4821	2949	3452	3576	1758	2303
C10orf90_TGTGAGCGAGAAATGAACTG_TGTGAATGTTGACTCCGCTG	69	33	140	163	68	1	1	9
C10orf91_CCCTCTCTGCAGGGTACCTC_GGCCCAGAGGCCAGAGCCAC	825	793	1166	1336	1133	1503	1112	1167
C10orf95_CGACAGTCCCGAGATGCCGG_GAAGTCCGGTAGCTGCAGAG	2000	1905	5044	3240	5605	5954	4183	3751
C10orf99_AGAGAAGCAGGATACAGAGC_AAGCAGGATACAGAGCAGGC	269	167	344	376	530	537	289	462
C11orf16_TTTGCTCAAATACTGCAGCG_CACAGGAATGGAGCATCCGG	651	525	1265	1281	1270	1395	435	724
C11orf1_ACCAGGAAAGATATGACCTG_TTCCTCACAAACCCACACTG	152	164	206	139	221	71	80	146
C11orf21_CCGCCTCACCAGCTCCAGGG_AGAGGTGTCCCAGAAGCGGG	198	167	94	203	281	94	130	92
C11orf24_GGAGGCCACAGTCATACTGG_CAAGAAGAAGGACTACACCC	0	35	0	0	18	12	69	69
C11orf42_TGAGGATAGACCCTGCAGCA_GGTAGATGACATAGATGCTG	0	0	0	0	0	0	0	0
C11orf45_GTTACCCTCACTCCTGACAG_ATGGCAGCGTGCGTCCAGGG	265	168	528	142	404	457	176	146
C11orf49_GCACACTGCATCCTCCATGT_ACATGTCCTCACCTACATGG	1445	1545	2266	1718	2257	1849	840	1171
C11orf52_GAGGAGTCCAGGCCTCATGT_ATGGGAAACCGGGTCTGCTG	478	421	264	486	805	840	1079	1231
C11orf53_GGGAGCATCGCCCAGCACAG_GCTGAACAGAGAGCCCGCGT	130	106	738	376	265	365	22	33
C11orf54_GTAGGCACCCTCCATCTGCA_CATGTGAACCCTGCAGATGG	322	379	0	94	25	25	0	95
C11orf58_CCACATCACCTTCTCCATCA_GTAGAAGACCATGATGGAGA	681	532	775	703	1128	1221	634	614
C11orf65_CTTCAGGAAGAGGATCATAG_GTACTACTCAGGAAGTCTGG	458	288	1109	1023	884	1195	752	1134
C11orf68_TACACTGCAATCCAGCCCAC_GAAGAGGAGGGCTCTCCAGG	18	18	95	2	54	125	80	0
C11orf71_GTTGAACACCATCTTAAATC_TTGCAGACTCAGATAGCTTC	429	337	986	329	916	1050	560	937
C11orf72_GCTATGAAGGTGACAGCGTG_GCTATGAAGGTGACAGCGTG	215	198	433	132	139	95	15	40
C11orf74_GCTTCCAGGAGAAGTGGAGC_GCTGCTGCTTCCAGGAGAAG	1758	1558	2964	1367	3095	2913	1649	2312
C11orf80_GCTGGACTGGAAATGCACTG_GGACTCAGCCCAGGGCACTG	530	532	1112	968	1210	947	458	677
C11orf86_GCTGACTCAGAGTCACGCTG_CCCAGCGAAGAGGCAGCCGG	332	303	85	189	666	233	117	323
C11orf87_TATGAGCGGGATCACTGCAG_GGACGAAGAGGACAACGACG	224	189	853	288	466	540	199	260
C11orf88_CCTCAGATTCCTGTATCTTT_GAAAGTAAAGTATCTCCAAA	403	357	739	563	1084	1092	615	754
C11orf91_AGAAGCGCAGAGGCTCGTAG_GGTGAGTAGAAGAAGCGCAG	230	177	295	149	188	532	124	88
C11orf94_GTGGCTGCGAGAGTTCCAGG_AAGAGGCTGAGCCCAGCCCG	491	407	3	41	95	149	136	76
C11orf95_GAGCCAGAGGAAGACGAAGG_GCGGAGCCAGAGGAAGACGA	24	34	35	71	42	95	28	5
C11orf96_GCGACAGGCTCTGCGTGCTG_CATCTGCTCCAGTTACCAGG	3313	3336	6251	4331	7953	8458	5499	5809
C11orf97_CGCCTTGGGCGCCACCACTG_TGGAGCTGAACTCACACTGC	212	132	182	335	337	375	44	170
C11orf98_CGCGACTATGGGAGCTCCGG_GTACGGACCGTGAACTGGAG	1477	1151	1304	808	1395	1828	772	896
C12orf10_GATGTATGAGAACTTTGTGG_TAGTGAAGAGGACAGCATGG	1	0	0	0	21	18	15	49
C12orf29_ATAAGCCAAGATGATGGCGA_AATGCCGTGTGTGTTTGTGA	2026	1764	3799	3212	4013	4679	2937	3205
C12orf40_GGATGAAGATTGTAGAAGCA_TAGATTCTGATGGAAGAAGG	100	129	367	171	238	205	79	122
C12orf42_CTGTGCTTACAGAACACCTG_GAAACTGAGGAGAGAGCCAG	821	670	1287	637	627	875	427	591
C12orf43_AGTGCATAGTACCTGAGGCT_ACAGTGACGAGGAGTGGCGG	112	91	4	1	69	55	46	9
C12orf45_TCACCCGTCCGTCACCTCCG_GTCCAAGGAGCTGCTGACGG	392	265	117	180	610	326	221	59
C12orf49_ACCATAATCAGCCCATCCCG_GATTATGGTCATGAACCTGG	937	942	1675	1027	1986	2406	973	1986
C12orf4_GCTGGTACATGATATGTCAG_TCCGCTCTCCTTAAGCACCA	206	112	169	436	257	491	102	112
C12orf50_TATCAGTATGAAGTGCAGAG_AATGGCAGTGAATTGCAAGA	154	163	274	331	502	661	415	532
C12orf54_TCTGGAGAGCAGCCATCAGG_TAACCATCACTGAAACCCTG	1222	913	2348	2253	2654	3083	2064	2721
C12orf56_ACCCGCCCAAGTCCATCCGG_GCATTCTTATCCCTAGACTC	49	133	147	404	475	229	138	212
C12orf57_CTATGGCTTCAGCTGCGACG_GCTGCAATTCGTGCTGCCCG	729	680	2576	1158	2053	1977	1258	1798
C12orf60_GAGAAGATTCCAGACTCCCA_TGCAATGGCCATGTGCTCTG	25	11	3	50	37	85	28	1
C12orf65_ACGTTCCTTATGAGCACCGT_CACGTTCCTTATGAGCACCG	962	844	1985	766	1677	1698	887	1824
C12orf66_GTGAGGAGCAGTCCCACCCA_AGAGGCCAACAAGAGCGCGG	326	197	1355	698	812	957	862	1268
C12orf71_CTGACCTGAACCATTTCCGG_TGGGAAGATGCACCTTCCAA	2183	1772	6048	4439	4832	7378	3813	5065
C12orf73_GGTGCACAGGTACTACCGAC_TCTCCTGGCCATGTGCGCAG	677	573	1460	860	1352	1244	783	1175
C12orf74_TGACAGGCTGAAGCTCAGGA_AGGAGCCTGCCAAAGAACCA	614	413	947	1208	1241	1182	744	831
C12orf75_CCGTAACAGAAGATGACAAG_TATTGACAGCTTCAGATGGT	311	341	730	741	826	653	198	393
C12orf76_GAACCTTAGGAGCTGTAAGG_GTTCTTCAAGCTCTGCAGGG	575	486	367	140	609	463	253	238
C12orf77_ACAAGGGAACGTGCAGACGC_TACCCACTGGGAGCAAACAA	209	260	519	352	556	812	604	750
C12orf80_ACAGCTGATGGGTGAGCAAG_TCTGAAGTGATTAAGGAGCT	473	399	517	543	761	1004	491	610
C13orf42_TCGGCCGCCGTCTTTCTCTG_ATATCCTCGGAGTGTCTGCG	1855	1422	3819	1586	3257	4574	2722	3036
C13orf46_TGATCTGGGAGACCATGCTG_GGAGGATGGAGAAGGACACG	569	576	19	196	532	67	40	23
C14orf119_GAGGTGATGTAAGACATCAG_ATTGAAGAGGATGACTCCAG	646	580	1501	1328	1795	1745	871	1058
C14orf132_ATTGGCAGAGGAGTTAAACA_GTGCCGTCCTCAGAAGGTGA	664	597	1653	618	1614	1651	1648	1547
C14orf178_CCACTGGGTGTCCCGAAACA_GCTTTCCGGCCGTTTGCCTG	1827	1372	4175	2628	3487	4946	2414	2381
C14orf180_CTGGCCCTGGGCCTATACTG_TCAGACCAGAAAGAATGAGG	271	167	169	78	427	430	117	141
C14orf28_ATTGAACTGTGTGAAGAGCA_GACAAGAGGAGAAACTCTGG	242	269	618	301	505	294	108	184
C14orf39_ATCTCTTGCTCTGATGACAG_AGAAATTCAAAGCAGAGTGT	910	919	1270	375	1227	1396	937	863
C14orf93_TGTAAGAGTGAGACTAATGG_GCAGAAGGCAGTCTGTCTGA	104	50	1	16	133	142	58	298
C15orf32_CCACCCACTAGCTCAGCTAA_GGCTCATGAAATTCTCTGAG	2472	2353	6154	3477	5297	6100	3730	3764
C15orf39_GCCATACCGGTAGAGTACAA_AGAACGGGAAGCCTTGACAG	39	72	102	80	50	49	44	37
C15orf40_GGGATGCTGCGGCTCCGCAG_GAAGGTGCCTCAGCCCGCTG	906	863	2203	1652	2220	3056	1506	2264
C15orf41_CTAGAAGCAAGTCTCTCAGC_GGTCATGCAGGTAGGCGTGG	1109	982	855	524	1452	684	123	128
C15orf48_CACAGTCATGAACACCACCA_CTTGGTGGTGTTCATGACTG	536	502	372	172	160	154	145	216
C15orf54_CCTTGCTGTGTGCTGAGCAC_AGACTCACTATGAACAAAGT	821	750	1783	1470	1597	1794	986	1449
C15orf56_CGGCGGCGAACCCAGAGCGC_AAGCCCAGGAACGCTCGAAG	88	165	1	6	84	77	39	144
C15orf61_GGTATTCCAACTTTATTATA_TGACGCACACTTTCAATACA	343	331	897	366	706	867	620	302
C15orf62_GCTCAGCTGCTTGAAGAAGG_AGAGAGCGCCGATGGCAGGG	392	315	520	143	940	1123	552	246
C15orf65_GGATTGCCAGGGTTCACACA_CTGCCTCCTTGTGTGAACCC	880	620	1656	1769	1826	3104	1878	2601
C16orf46_AAGGCCTCTGGGAATCCCAG_GCAGTCAGAAGAGAAGGTGC	106	91	279	97	40	8	67	49
C16orf54_CAGGCGTTCAGCCAACACAG_GGTCTGGGCGGAGAGCACGG	78	43	6	22	108	0	1	1
C16orf58_CCAGGGCAACCTGACACCAG_GAACTGCTCGGAACACAGCG	495	484	674	551	722	980	516	711
C16orf70_AAACGAATGTACATCTACAG_AACATGCACGACCTACAGCA	293	353	404	719	602	723	475	500
C16orf71_TCAGACCTTGAACTTGGCGG_GCCCAGGGAGAGCCCAGCGA	14	1	0	2	5	1	0	0
C16orf72_TTTGTAGAGATTGGTGACGG_TCTCCTACACATGTAAGCAG	1154	1062	2163	1655	2104	3014	1433	1670
C16orf74_TAGTCTGGCTGGATGAGACA_GAAATCGACCCAGAAGCCTG	1415	1357	3960	3303	3131	3834	2155	2159
C16orf78_GAAGAAACAAGCTCCCGAGG_TTAGATCCCATGTTACAGGA	649	467	994	571	1189	1378	892	952
C16orf82_GAACAGAAGGCTCAACACCC_TGTTCAGCCGCACTCTCCGG	2039	1661	1472	1357	2996	2775	1649	2580
C16orf86_TAGTTGACGTACTGGTACAG_GAGTGACCACAAGGCCGAGG	57	3	0	8	31	9	24	75
C16orf87_GATCATATCAGACGAGGAAG_TCACAGTTACCTGTAGAAGG	133	61	367	170	381	748	577	650
C16orf89_TGACAGCACTGCCACCGCTG_AGTGAGGAGGACCACAGCGG	606	475	119	353	989	299	96	75
C16orf90_AGGGACAGCCTGGGAAGCAG_GCTGAACAGAGGCTGTTACG	102	101	89	337	359	401	167	200
C16orf91_ACCAGATGATCAGCGCCACG_CCTGAGGGAGGAGAGCGAGG	327	289	10	74	520	111	74	45
C16orf92_GTGCCACGGCGTCAGCCCTG_ACCTGAGTTAATGAACACGA	288	239	60	280	610	453	349	325
C16orf95_GCTTTCCTTACCGAATGACG_GATCTTACTCAGATGCACCC	0	1	0	0	0	13	13	2
C16orf96_ATATGTCCACTGTTGTCCCG_GCTGAAGAACATGCTTGACA	1760	1561	3727	2303	3401	3057	1910	1789
C16orf97_GAGTTGTCCAGGGAACACAG_TCACCTGTATTGGACCTCCA	1198	907	2353	1878	2634	3164	1798	2492
C17orf100_AGGACGCCTCGAGGATGCGA_GGAGGATTCCACGTGCCGGG	0	2	3	0	80	0	0	0
C17orf107_GTCTTCCCTGGAACTCTCCG_TTCCAGGGAAGACAGAAGCG	143	173	196	62	190	186	81	115
C17orf113_GCTCTCATATTGACCCAAGT_GCTGACTACTGTGTACTGCA	293	229	449	286	660	269	420	203
C17orf49_GGTCGGAGAGATCTTCTCGG_TGGCCGACTCTTCTCCTGCG	1119	1020	1640	1261	3055	2980	1935	2024
C17orf50_GGGCGCTCAGGAGTTCCCAG_ACGAGGACGAGGACAACCAG	0	18	94	15	35	12	24	19
C17orf58_GACTCGGAAGAAGAAGCCGT_ACACGGCTTATTGCAGCTGG	697	492	1048	442	1278	1199	341	335
C17orf64_GCATGAGCGAGTCTCTAGCA_GGGCTGCACAGCAACATCAG	196	225	274	496	516	698	400	555
C17orf67_GTAAGAGACAGCACGAGCAC_TACTGACTGTCTTCTCAGGT	252	189	526	252	582	526	647	472
C17orf75_CGAAGAGGGAGGCTCAGCCG_CAGTAGTGGCTGCTGGACGG	1205	1040	1303	1937	2427	2547	1373	1913
C17orf77_TGGAATGACAGCGGCTGGCT_TTAAGGCACTGGAATGACAG	1	1	55	0	0	1	0	0
C17orf78_GTCAGAGCCAAGGCACTGCA_GTCGGCAACTGCTATCTCTG	1116	1159	1747	1115	2171	3078	1235	2241
C17orf80_CTGTGAGAACTTCAACACCA_GGAAAGAGCAGCTACTACAA	1083	865	1663	2188	2134	2847	1978	2235
C17orf97_GTACAAGGACAACGACGGCG_GAGGCGCCGCCTGTGATGGG	1092	840	3527	1922	1831	2516	1323	1316
C17orf98_CGTGACTCTGGAAGTAGCTG_AGACGGACGTGCTCTGACGG	1023	794	2023	1930	1934	2839	1716	1803
C17orf99_TGTGACGTTGAGGTTGAAGG_AGCAGGTTATGAGCACCCAG	308	220	550	163	745	756	619	458
C18orf12_GAGAGAATAGTGCATTGTGA_GTACAGAGAATATAACACAA	141	175	103	122	318	275	240	347
C18orf21_GATACTGACTGTCCAGATGT_GCTGAGTTTACTTGTAGGAG	129	140	88	239	179	280	182	183
C18orf25_TGAACAAGAGACAGCCAAGG_AAATTCTGAAATGAAGATGG	0	13	0	0	3	2	1	4
C18orf32_CCATATACGACTAACGAAGG_GGAGCCATATATATACCCTC	205	107	57	64	234	276	98	180
C18orf54_TATATTTACAAACCAAACAA_AGAGGAATTACTACCACTCA	440	299	1007	486	1111	1144	867	1030
C18orf63_GAAGTATTAATGCCCAACAG_AAGTTGGTACAAGTGACCAC	384	308	1080	277	645	975	518	495
C18orf65_GCGGCGCACACCAGAGTACG_GGCTTTGTACACTTTGTCAA	142	140	110	209	197	228	219	370
C19orf12_GGCAGCTCCATTAGGATCTG_TTAGGTGCCTGGATGACAAG	62	39	1	61	126	91	43	84
C19orf18_TAAGCCTGTTATGTTTCCAG_GAAGAGGGCTCAGAGGACGA	533	434	714	633	815	978	475	384
C19orf25_AGTTCCCTTCAGGATGATGG_TCATCCTGAAGGGAACTGGG	57	32	232	64	94	28	41	1
C19orf33_CAAAGTTCAGGGCCGGTCGG_TGCTCCCAGGTCGAACTCCA	2099	1731	3298	1701	3707	3975	2503	2537
C19orf38_GGATGGTGCTGGGATCGCCA_GCAAAGAGCAAGATGGTCCA	240	170	225	117	347	293	242	138
C19orf44_TGTCTGAGAAGGCTTTGCGC_AAATAATGCACAGAACGCGA	1157	1001	2042	1567	2137	1430	629	907
C19orf47_CCAAGGCAGACACCACGACA_GCTGTTGGTGATCATTCGGG	632	542	1477	760	1623	1267	436	732
C19orf48_GAAGCAGGCCAGAATCCTGG_TGAGCCACACACCCAGGAGA	757	728	966	751	1653	899	350	574
C19orf53_TTGGGAGCGATAACACGACC_GAAGAAGATCGAACATGACG	345	381	150	127	764	238	68	159
C19orf54_ACCCGTATGAGTCTCTCCAG_CCCGTATGAGTCTCTCCAGG	150	139	158	10	98	213	95	122
C19orf57_GACAGGGTTCCAGGTGACGG_GAGATGAAGGATGAGGACCG	18	13	112	0	23	46	10	56
C19orf67_CTACCATGGCTACAGAGCAG_GCCCTACTTCCTGTACCTGG	544	644	1150	1136	1381	2020	1076	1108
C19orf71_AGCCTGGTACAACCTGCCAC_CCATCAGGCAGGCCACACGC	132	84	773	92	176	282	83	317
C19orf73_GGTGCCGCGTGCAGTTCCCG_AAGGTGGAGTGAGCGCCCGG	351	323	0	145	139	57	27	72
C19orf81_TCCCTAGAAAGCAGTACCTG_TCACCAAGGTCTCCATGCAG	809	458	1515	936	1267	1331	771	973
C19orf84_GCAGCCAGTGGTGTTTCCAG_GAGATGGAACAACCAAAGGA	132	54	285	126	218	313	170	196
C1D_TTCCAGTCAGCCATAATGGC_GTAGTTTATTTGGCAACCCA	845	594	901	829	1017	1028	386	349
C1GALT1C1L_CAAATTCACATTCGACACAG_GGTCTCCAAATATAACAGTG	190	201	568	253	839	884	414	807
C1GALT1C1_GTAGGTGATGATGCTCATGG_TCATTGTCAGAACCATTTGG	1289	844	2926	2235	2409	2866	1856	2078
C1GALT1_GAGGTATTCTAACTCATACA_TTCATAATGATCCTCATGCA	616	543	666	304	1268	2031	918	737
C1QA_GGTGGTGTCACAGAAGCCCA_GCTGGCCTCTATGGTGACCG	110	86	137	333	370	549	480	366
C1QBP_ATAATGACAGTCCAACACAA_GCAGAAGGTTGAAGAACAGG	229	309	491	184	383	148	113	118
C1QB_TCGGAGAGAAGGGAGACCCA_ATGATGATGAAGATCCCATG	317	194	517	408	308	649	224	283
C1QC_TGTCAATGACTACTACGACA_CCAGGGAAGGATGGGTACGA	259	242	596	258	405	312	325	458
C1QL1_GATGGAGGCAAAGCACACGG_CAGCACTGCCACCTACACCA	412	377	459	607	958	827	690	523
C1QL2_CTGGCAGCTGAACTTGCCCG_GATGGCGGGAAGGCTCACGG	196	198	375	3	254	8	9	6
C1QL3_GATGGCGGGAAAGCCCATGG_CAGCGCCGCCACCTACAGCA	108	97	342	45	174	284	77	145
C1QL4_TACCACGTGCTCATGCGCGG_GACGGCGGGAAAGTGCACGG	15	0	1	0	0	0	1	0
C1QTNF12_TCCAGGTGCAGAAGTGACCG_CTGGAAGATGCCGGACACGG	1228	1141	3357	1660	2585	3248	2194	2409
C1QTNF1_TGAGAACGCCATCTTCAGCG_CCTGCACATCATGAAGAACG	1939	1989	4009	3399	4174	5939	2955	3171
C1QTNF2_TGGTGTGCCATGCTTCCCGG_GCAGTGGGTCAGCAGCACAG	1182	1094	618	674	1443	688	349	428
C1QTNF3_TATGTGTACCTTATGCACAA_GGGCTAGGTCATCTACCTCG	85	48	239	146	110	92	76	119
C1QTNF4_GATGGCGGTGACCTTCGACA_GCGGCAGCGAAACTGGCCGG	437	465	293	585	1017	974	382	113
C1QTNF5_CAGGCTGGCCCGGTAGACGG_TGGGCACTAAGCAAAGACTG	90	46	169	82	162	27	101	86
C1QTNF6_GAAGAAGCGCTTCTGGCACG_GATGTGTGAGATCCCTATGG	407	422	430	312	710	617	266	287
C1QTNF7-AS1_GACAAGTTGCGGGACTTCTC_GTTTAGTCCCAAAGAGCCAA	386	496	918	742	1152	1441	1108	1018
C1QTNF7_AGGGAGACAGAGGAGAACAA_GAATGCTGCAGATATACCTG	447	434	929	530	985	1278	562	624
C1QTNF8_GAGGCTGAGGAAGTAGACGC_TCTATAGTGGGCCGTACTCG	152	106	304	482	268	338	113	130
C1QTNF9B_CAGGATGTCCTGGCAGCCCG_CTAGGAGAACCAGGATGTCC	2080	1731	3296	2114	2381	3355	2235	2724
C1QTNF9_TCTGAGGACCAGGCCTCTGG_AAGGAGAAGCTGGACCCACG	83	50	0	4	18	15	90	10
C1RL_CCAGGAGGGACACTCACCCA_CTATAGTCAGCCCATCAGCG	540	391	1119	854	1366	1599	1215	1326
C1R_CCACACAGACTTCTCCAACG_GAGCTTCACCCTGTATCCCG	202	115	636	200	417	538	187	295
C1S_GATGACATGAAGAATTGCGG_GTTGGAGAAAGGGTTCCAAG	20	18	159	46	101	195	16	149
C1orf100_GGAGTCTTGCCAGCTGCCCA_ATAGTGCAAAGAGAGCTCCC	383	346	780	257	682	766	646	953
C1orf105_AACCAATAGGCAAGACAACG_CGTGGAAGACAGCTGTCCTG	405	323	498	590	568	680	306	399
C1orf109_GTCCTCCCTCAGCAACCTGG_GAACACCAAGATCTTGTACA	270	308	330	185	363	65	56	13
C1orf112_CTAAGGAAGTGCAAACCCTG_TGCATCCATAGCTAACAAAG	1690	1364	1301	1050	2577	2083	889	945
C1orf115_AGCCCAGGAAGAGGTACCGG_GAAGCTGAAGAAGTACGGCA	15	3	0	0	21	0	0	1
C1orf116_AGATCAGGCCAGAATCTCCA_AGATCTTGACACTGACACAG	233	274	290	567	507	729	365	510
C1orf122_CCCGTGACCAGTCTGAGCCC_GGATGCTGGCGATGGAGCTG	13	30	0	0	79	94	54	18
C1orf127_TGAGAACAAGGACTTTGTGG_GAACACCGTGGGCTGAACAC	212	252	385	451	337	479	289	162
C1orf131_GTTCTCTCATAAGAGGCCAG_AGGGAGGAACTGCAGCAGCA	347	251	742	109	321	112	210	132
C1orf141_AATCTTGGCCAGAAGAACAA_AAGAGACCAACAGAATCCAA	360	364	436	486	672	1078	470	255
C1orf146_TGATGTTCAGGATTCAGCAG_AGATGAGCTAATAATAATGG	952	849	1562	1041	2170	2618	1222	1480
C1orf158_GACCAGACCAGATCTCCAGG_GTATGGGAAGAGGAAAGTTG	4	18	0	0	4	1	0	1
C1orf159_GCCTGCTACAGAAGAAACAA_TGTGATCAACACACAAGCTG	486	379	1457	651	951	947	518	547
C1orf162_GCAGCTTTCATCCATCCCAG_TTGGCTGGAGGATCTGAGTG	1071	1122	1584	1136	2311	1952	1362	1542
C1orf167_AGAGTCTGAGAGACTAGCCG_TGAGTGGTAGACATGACCAG	157	319	679	208	517	831	412	406
C1orf174_GCTGCAAGTCTTCCTCTCGG_TCTAGCTCACAGGTGCAGTG	2097	1697	4101	3126	4962	6299	3721	4222
C1orf185_ATGCAGGCAAAGACCATCAA_GGTTCCTGATTTGCAAACGA	331	329	442	120	629	416	324	400
C1orf189_GGTGTCCTGCATCCTTAGGG_CCTAAGGATGCAGGACACCA	346	257	365	250	528	779	284	287
C1orf194_CCTCATGGAAGTAATTGTGG_TTACCTATAGGTATCCTGCG	869	539	1225	764	1191	1395	1135	1279
C1orf195_TTGCAGGTCAGAGTGGATGA_CACGCGTACTGTCTCTCCCA	3265	2757	7929	4559	6875	10766	5423	6490
C1orf198_GGTTCCTGCCGGTAGCAGGG_CCACTGTCCAAAGCTTCCCA	85	132	412	16	167	21	30	5
C1orf210_ATTTGGCAGCAAGTGCAATG_CAAGTGCAATGAGGAGCGAG	40	54	460	152	80	167	55	422
C1orf216_ATAGCCGTTGTCCTCCAGAG_ACTGGAGCAGTGCCAGGCGA	106	82	157	177	141	305	94	363
C1orf21_TGAGTATAGGATCAAACCAG_AACAGTGGCAACATGCTTGG	1573	1229	2703	1295	3247	4233	2478	2514
C1orf226_TCGGGCCCTGAAGACCACCC_TGAAATCAGCATGTCCTGGG	798	878	3212	1632	2137	2678	1743	1568
C1orf229_GGTGCCTACGAGCTCCAAGG_GCTTCTGCTCCCGAAGACTG	532	511	863	1057	1530	1062	636	800
C1orf232_TGAGACAGCAGAACCGACCG_AGTGCTACAGACCCTGAGTG	247	108	257	216	333	405	341	232
C1orf35_ACAAGGAGGCCGCCAAACTG_GATGTCCCGAGAGGACAAGG	17	27	155	58	78	139	127	151
C1orf43_TGAGTACCTACGCTATCAGG_ACTACTACAACTGGAAACCC	183	205	176	26	182	151	52	104
C1orf50_GCTGTAGTTTGTAGGCACCA_TTTGCAAGAACAAGCCAGGA	503	496	1915	1649	1340	1768	1149	1317
C1orf52_GATGTTATCCTCCTCGTCCG_TCAGTGGTGTAGGTCTCAGG	590	467	1402	815	1092	895	498	754
C1orf53_GTAGGCCGGAGAGAGCGGCG_GGTGAGCGAAGAGTTAACCG	3	6	0	0	0	26	4	0
C1orf54_CAGCAAAGATGGCTACAAAG_AGAGGATGAATATTATCAGG	459	515	518	355	815	649	752	553
C1orf56_GTCCTCAGTAGACCTCCCGG_AAAGCCGGTGGACACCGTGG	224	282	466	425	490	514	216	241
C1orf61_ACCTGGTGGAGATTCCACAA_TAGAGCCACATCCAGCACCA	379	358	892	493	672	1078	693	817
C1orf68_GAACCTTTCACACAAGATGG_TGGAACTGGGCATTTCACAG	48	50	1	179	167	240	153	302
C1orf74_TATACCTTTCACCTGAACCA_GCACCTCTCCAGCTAAGTGA	220	222	474	393	468	783	481	536
C1orf87_CAACCAGAAACTACTAACAG_AGTGAAGTTAATGGGAACTG	159	137	587	122	276	400	212	133
C1orf94_AAAGGGATGTAGCTCAGCAG_TGTACCCACAGCAGGCAGCG	45	34	64	240	178	367	76	57
C20orf141_CCGATCCCAGTTCCTCCAAG_TCCGATCCCAGTTCCTCCAA	603	582	1851	1150	1592	1863	1413	1334
C20orf144_AGATTGCGCGGAGCGGGCGA_GAGGCCGGCTGACATGGACA	223	167	460	189	436	451	141	337
C20orf173_ACTGCGGAAGCTCTCTGACC_ACTTCCCGGAACTGAACCAA	870	749	913	513	1240	1572	578	779
C20orf194_GAAGGGACTTGGCTTGATGG_GACATTCCTGACTTACTGGG	73	26	1	0	48	0	9	2
C20orf202_AGAGTCTCCTGCTCACACTG_GAGGACGCCAGGTCCAGCGG	1213	1256	2969	2212	3392	3625	1990	1737
C20orf203_AAGACAGGCCTAGGAAACAT_GATGCCCAGAATGGGCACGG	182	62	354	292	354	333	424	764
C20orf204_CTGACTAGACCCGGGAGCTC_AGATGATGGCGCGATAGTGG	924	870	1524	1337	1598	2240	1181	1543
C20orf27_TGCCTTGCAGACCGGCACCA_TGAGAAGCTGCATGACTCGG	402	410	745	695	804	716	273	173
C20orf85_GAAACCTCTCAGCACCGCGG_GCAGAAACCTCTCAGCACCG	700	432	665	517	1024	965	398	261
C20orf96_TCACTTCAAGCCCACTACGG_GCAGCAGCAGGACACCCTGG	376	367	211	255	412	125	142	175
C21orf58_GCCTGGAGCGGGCCAAGCAG_GTAGGCAGGATGATCCTTGG	465	523	686	468	666	752	250	281
C21orf59-TCP10L_GAGCCGCCCATTATAGACCC_GTTCTGCTGCACGTGAAGCG	171	352	0	10	314	95	1	3
C21orf62-AS1_GGCTGGGCGTCCAGAGAATA_GGCTGGGCGTCCAGAGAATA	465	432	734	472	709	840	618	677
C21orf62_AAATAGCCAGGTATTCAGTG_GAGGCTGCGCATCAACATGG	0	7	0	1	0	0	0	0
C21orf91_GCATCCACATTACAGCAGAG_AGAGACAATCTCTAGTCCAG	349	334	599	719	938	1015	529	601
C22orf15_TGGCAACCTAGTGAGCCTGG_ATCCTCAGCCAGGAGAGCAA	354	324	378	235	408	517	292	113
[truncated: 19,160 more rows]

## Sheet: Brunello
sgRNA_ID	day0_1	day0_2	day12_1	day12_2	day18_1	day18_2	day24_1	day24_2
A1BG_CATCTTCTTTCACCTGAACG_Brunello	203	261	461	403	200	196	183	220
A1BG_CTCCGGGGAGAACTCCGGCG_Brunello	159	166	199	269	152	161	177	248
A1BG_TCTCCATGGTGCATCAGCAC_Brunello	251	206	488	445	196	164	214	172
A1BG_TGGAAGTCCACTCCACTCAG_Brunello	177	204	156	354	149	121	209	192
A1CF_ACAGGAAGAATTCAGTTATG_Brunello	188	190	246	447	226	228	170	188
A1CF_AGTTATGTTAGGTATACCCG_Brunello	149	164	89	144	118	95	126	132
A1CF_CTTCATTTCCCAGCCACCAA_Brunello	320	320	569	856	529	464	542	573
A1CF_GAATTCAACAATATCAAACC_Brunello	169	160	349	333	210	224	211	190
A2ML1_AAATACTTACTGGTATCGAG_Brunello	146	166	168	199	109	85	167	170
A2ML1_ACCCTGGTTACTGATAACAA_Brunello	127	159	192	223	140	129	180	107
A2ML1_GGTGGATTATTACATCGACC_Brunello	158	119	227	201	173	161	219	253
A2ML1_TGGTCACTACCCCTATCAAG_Brunello	145	165	238	227	101	107	123	151
A2M_ACTGCATCTGTGCAAACGGG_Brunello	161	201	202	361	171	145	170	213
A2M_ATGTCTCATGAACTACCCTG_Brunello	260	270	274	453	314	235	215	341
A2M_TGAAATGAAACTTCACACTG_Brunello	206	223	321	452	245	252	349	302
A2M_TTACTCATATAGGATCCCAA_Brunello	230	239	407	391	166	218	170	332
A3GALT2_AAATAATGGGAGCCCCCCAG_Brunello	197	193	276	460	224	262	279	352
A3GALT2_ACACGTAGTACATCACGCTC_Brunello	134	70	86	126	74	77	54	129
A3GALT2_AGAACATGAAGTGCGCCTCG_Brunello	149	138	230	269	176	184	119	177
A3GALT2_GCGCTGGCAAGACGTGTCGA_Brunello	107	170	191	277	165	132	146	176
A4GALT_AACGTGCCAGTAGATCATGA_Brunello	246	193	347	398	201	192	206	224
A4GALT_AGGCCAGGAACGCGCCGTTG_Brunello	189	205	273	494	257	390	332	491
A4GALT_CCACATGAGTGCGATCCTGG_Brunello	219	194	163	110	95	102	101	86
A4GALT_GCCGCGTACCAGTCGGCCAG_Brunello	142	93	260	256	169	158	87	170
A4GNT_ACGGAACAGGAGACCAAATG_Brunello	192	152	241	293	184	112	155	175
A4GNT_CAGCCAAAAAGTTCTCCTCA_Brunello	314	251	518	606	378	402	329	418
A4GNT_CAGCTCGGATGCATCCCGCC_Brunello	302	260	387	395	249	315	338	476
A4GNT_TGCATTCCCACAAAAAGGGG_Brunello	171	185	193	289	137	128	178	202
AAAS_CCCAGGGTGAGACAGCACTT_Brunello	132	196	157	206	125	97	37	72
AAAS_GCCAAGACAGAGGCACTAAG_Brunello	241	204	151	259	109	115	59	99
AAAS_GGCCCATCGACAGAGTGCCA_Brunello	179	173	151	252	118	118	157	198
AAAS_TGACAGCGCCCTGATAGAGT_Brunello	279	196	86	178	148	106	100	87
AACS_AGAGCTACGAGTATGTCTAC_Brunello	180	172	181	237	141	116	117	108
AACS_CACATTCACACCGAAGTCCG_Brunello	341	316	384	442	309	224	431	308
AACS_CATCCTCCTGTGCTACACCA_Brunello	466	453	535	458	442	395	437	417
AACS_CTTCTCACGTGTGTATGATG_Brunello	448	330	398	612	452	486	449	404
AADACL2_AAAGAAAGTCAGAAACCCGA_Brunello	86	105	53	102	99	88	156	94
AADACL2_GAAAAAATTTGACTGCAGCA_Brunello	158	139	162	272	345	113	120	391
AADACL2_GTGATGTATTCATCTGAAAG_Brunello	160	129	161	289	198	270	216	263
AADACL2_TGGGGGCAATTTAGCAACAG_Brunello	139	104	82	137	104	145	81	143
AADACL3_ACTTATGCTTAGGTAACTTG_Brunello	171	129	199	300	219	215	337	370
AADACL3_CTGCGGTGACAGTTTCGGAG_Brunello	181	218	140	230	88	108	103	125
AADACL3_GGCATCGTGTACTACCACGG_Brunello	176	348	258	276	191	271	262	253
AADACL3_TCGGGGTCATACTTTAGCGG_Brunello	267	250	255	253	168	135	142	134
AADACL4_CAAGGTAGCAGGGATATCCG_Brunello	242	184	186	292	102	178	235	184
AADACL4_GTAAACTCACCAAAGTGACC_Brunello	271	292	97	183	104	106	106	139
AADACL4_TAGAAGATGATGCCTCGCCG_Brunello	172	193	185	332	131	140	139	130
AADACL4_TATCGTCCCAAAACGCAGGT_Brunello	106	77	123	368	141	111	195	192
AADAC_AAGTCTGAAGCACTAAGAAG_Brunello	145	136	300	306	230	160	180	174
AADAC_ATGTATATAATGCCTTAAGG_Brunello	193	175	233	259	133	99	198	199
AADAC_ATTTCTATCCAAATCACTCA_Brunello	157	183	222	434	340	380	436	404
AADAC_GGTATTTCTGGAGATAGTGC_Brunello	97	175	164	174	159	115	89	169
AADAT_AGATCCATTTGTCCTTGACT_Brunello	243	265	331	325	356	219	303	369
AADAT_ATTGATACTTACCCAGCACT_Brunello	346	294	381	554	240	287	233	273
AADAT_GTAGCTGACATATTGAGCAG_Brunello	225	253	358	323	215	294	207	270
AADAT_TAATAATGTTGCAGCCCAGT_Brunello	242	205	351	467	223	219	150	257
AAED1_CATCTGCAAGGAATACGTAG_Brunello	122	150	170	132	111	121	111	194
AAED1_GACATGTTATGTCTTACCTG_Brunello	200	195	259	224	237	234	155	238
AAED1_GTCATCCTACCATCATATTG_Brunello	278	235	262	474	211	274	317	370
AAED1_TCCCGGAACAGCGCGCCGAA_Brunello	231	194	199	212	179	200	156	150
AAGAB_AGCAGACATCAATCTATGTG_Brunello	281	264	187	269	121	192	95	82
AAGAB_CAAGAATGGTGCATCAAACA_Brunello	174	153	102	190	85	78	39	128
AAGAB_CACTACATTGGACCACACAT_Brunello	200	184	244	292	112	150	139	212
AAGAB_GCCATGAGGAGACACTATCA_Brunello	212	214	242	467	164	161	193	108
AAK1_CAAAACTCCTATTATCCACC_Brunello	269	391	257	468	237	248	259	275
AAK1_CAAAAGGCCGGATATTTACC_Brunello	121	132	172	166	149	209	175	111
AAK1_GGGTGCAATTGAAGTCTCTG_Brunello	242	254	277	497	221	136	322	383
AAK1_TGGCAAAATCATCACTACGA_Brunello	294	305	182	253	143	190	150	139
AAMDC_AAATTGCTTCCTTATCATGG_Brunello	276	223	282	380	236	292	209	264
AAMDC_AAGTATGGCCAGGGGGTAGT_Brunello	176	140	395	552	300	177	333	398
AAMDC_AGGTACTCCACAGTTGATGA_Brunello	199	104	146	287	142	125	229	213
AAMDC_GATTGGCCGAGGGATGAGTG_Brunello	162	200	226	201	138	179	197	158
AAMP_AAGATGACAAAGCCTTCGTA_Brunello	225	224	61	190	46	56	98	114
AAMP_AGGTGACCTCGCTATCGTCG_Brunello	226	209	280	270	158	203	198	261
AAMP_TGAGTGGCCTCTTGAAAGTG_Brunello	206	244	225	198	68	83	21	36
AAMP_TGGATGTGGAAAGTCCCGAA_Brunello	101	65	95	111	112	55	136	115
AANAT_ACCTTCACGCTCGATCTCAA_Brunello	319	361	297	206	181	157	175	232
AANAT_GCCCTCCTCGAACCAGCCCA_Brunello	279	306	444	448	326	341	439	411
AANAT_GGTGAGGCAGCGAAACTCAC_Brunello	168	190	252	248	175	167	168	197
AANAT_GTGGCGCCGCTGACAGCTCG_Brunello	225	194	271	280	156	160	227	245
AAR2_CATGTTCAGGATGACCACAG_Brunello	163	144	158	219	120	101	144	131
AAR2_CTTGGTTATCTCAGCTGGCG_Brunello	247	244	303	238	320	198	235	314
AAR2_GGGGTAGATTCTGCCCCACG_Brunello	200	185	387	453	306	352	439	497
AAR2_TAAGGAAGAAACCCATACGA_Brunello	87	96	72	96	128	90	90	156
AARD_GCAGAGCTGGACGGGCGTTG_Brunello	285	234	233	217	196	237	138	229
AARD_GGGAAATTCTCTCTCTGCAG_Brunello	310	180	256	376	169	166	163	238
AARD_GTCCCCGAAGAAGTCGCACG_Brunello	177	225	330	524	366	248	357	404
AARD_TGCTGGAGGACCTCAGACGA_Brunello	175	181	251	333	202	240	292	316
AARS2_AGCAAACTGGGGTCGCCGCG_Brunello	221	218	151	167	43	52	58	41
AARS2_CCAACTTCTACGCAGAACAG_Brunello	234	211	302	548	203	126	167	113
AARS2_GCTGAGCCAGTTCAGAAGCA_Brunello	202	198	253	344	136	138	131	157
AARS2_TCGTAGTGGATCTCAGTACA_Brunello	264	208	322	238	58	75	60	85
AARSD1_ACCTCCGCTCCCAATCTACC_Brunello	419	397	625	612	379	303	507	393
AARSD1_CATTCGGGTTGTTAACATCG_Brunello	318	263	298	253	196	197	204	227
AARSD1_CCCAGACAGAAATATCAGGT_Brunello	121	191	76	127	115	113	70	56
AARSD1_GTGCTGAGAGTGACTCGCCG_Brunello	169	187	270	408	229	219	279	147
AARS_CCAAGAAAAGCATTGACACA_Brunello	177	163	141	288	62	61	73	107
AARS_GGAGGCCAGATCTATGACGA_Brunello	164	190	95	1	45	57	50	46
AARS_TCAGAATGTGCGTAGCTGTG_Brunello	258	262	615	474	350	364	723	491
AARS_TTGGTGCTGAGGATGCCGAT_Brunello	143	106	138	176	75	141	82	194
AASDHPPT_AGGAAAACCAGTTCTTGCAA_Brunello	131	128	221	94	67	98	53	60
AASDHPPT_CCCGAGGAGAAGGAGCGCAT_Brunello	227	275	116	91	80	43	51	70
AASDHPPT_CTGCCAGCAGCCATTCGGCT_Brunello	424	432	456	653	313	329	219	358
AASDHPPT_GCTGAACCTGAGCTGCAAGT_Brunello	252	241	192	167	120	160	93	138
AASDH_AAATGAGTTGATAATGACGG_Brunello	101	124	84	119	58	79	69	139
AASDH_GACAGTCAGATCAAACGTCA_Brunello	110	136	94	276	163	211	232	338
AASDH_TGTGAATTGCCTGTACAACT_Brunello	280	353	448	635	440	397	411	484
AASDH_TTGTTGGTACATCAGTACCT_Brunello	121	169	173	147	130	99	99	115
AASS_AAGACCTCAGAAAAGTGTAT_Brunello	225	195	261	335	218	246	181	301
AASS_CATCACAAACAAAGTTAACA_Brunello	147	157	357	565	263	193	180	249
AASS_CGTGCTCAGTCACTTTCAAT_Brunello	225	194	414	608	312	308	426	493
AASS_GGGTAGTGGCATTTGGACAG_Brunello	155	190	383	478	246	326	250	283
AATF_AAACCACCTCTAGAAAAGCA_Brunello	139	179	141	300	163	146	179	188
AATF_AGAAACTTTGACACTAGAGA_Brunello	169	183	132	139	76	70	45	80
AATF_AGGCACTTAAAGCATTGTTG_Brunello	334	224	31	88	53	56	74	57
AATF_GAATATGATGAGGACGACCT_Brunello	188	217	0	32	26	60	60	48
AATK_AGCACCGGAACCACGCCCGG_Brunello	284	248	214	291	147	152	123	164
AATK_CTCCTCAAGTCCACAGACGT_Brunello	274	252	245	490	205	170	214	261
AATK_GCATAGCAACCTGCTCGTCG_Brunello	310	206	266	167	160	90	94	84
AATK_GTGTCAGCCAACAACAACAG_Brunello	182	212	196	136	132	154	221	221
ABAT_CCTTAAAGACCATCTTCATG_Brunello	203	221	133	174	120	90	116	87
ABAT_GAAAGAAGTCATCGGATGCG_Brunello	274	207	340	680	308	348	396	482
ABAT_GTGAATGGCTTTAGAGTGCG_Brunello	217	270	384	505	469	485	531	565
ABAT_TGCAATTACGAAGAGAGCCG_Brunello	256	176	89	124	173	98	130	171
ABCA10_ACTCTCTGAAATAACTGACA_Brunello	154	98	164	148	108	123	160	64
ABCA10_GACACTTCAGTGAATGCACG_Brunello	76	116	119	220	113	114	150	175
ABCA10_GGGTACTGAAGAGGATAAGT_Brunello	138	134	126	149	148	119	93	100
ABCA10_TCCTTATTAAAACACTCATG_Brunello	163	170	245	319	215	260	342	371
ABCA12_ACGGTCATATAATACACAAG_Brunello	164	102	192	140	108	153	115	122
ABCA12_ATGGTGCTAAATGATCCTTG_Brunello	195	190	340	339	193	197	233	318
ABCA12_GAGGTGATACCCATCGCCAA_Brunello	201	152	224	324	249	123	277	305
ABCA12_GGCAGCTATAAATACAACCC_Brunello	143	120	61	186	147	179	120	95
ABCA13_ACAATTTAGCTGATTCGGCG_Brunello	306	198	288	311	238	224	273	354
ABCA13_CAATGACTTCCATAATTGGG_Brunello	118	141	291	239	147	185	185	345
ABCA13_GGCTTCATTTAATAACACTG_Brunello	147	163	144	296	103	117	159	198
ABCA13_TATCAGGAAGACTTGCGAAG_Brunello	160	143	206	251	139	151	181	182
ABCA1_AATGCAGAGAAAGCTATCTG_Brunello	213	138	100	139	147	76	111	166
ABCA1_GGACACGCCCAGCTTCAAGT_Brunello	344	306	422	650	405	392	545	619
ABCA1_GTGGCATGGCAGGACTACGT_Brunello	164	138	66	163	84	62	44	115
ABCA1_TTGGACAGCCCAAGACATCG_Brunello	265	157	264	422	191	188	139	185
ABCA2_CATGTACGTGGCGATCCGAG_Brunello	206	225	150	189	124	132	96	126
ABCA2_CTTGTGTGGCAACAACCGGT_Brunello	51	125	84	139	108	75	73	85
ABCA2_GATGTCGTGCCCGTAGATGG_Brunello	345	294	397	544	287	269	275	367
ABCA2_TAGGGGATGAAATTGCCACG_Brunello	123	200	124	287	117	164	117	172
ABCA3_AATGCGCATTTACTGACCGA_Brunello	268	321	202	394	188	121	130	191
ABCA3_ACCTACGGTTCAGTTACACA_Brunello	257	237	395	405	269	237	288	457
ABCA3_AGTGGACGGGCATACATCAG_Brunello	195	216	226	284	287	207	258	474
ABCA3_CCTCCTGAGTCCCGTCAACG_Brunello	397	323	341	516	239	325	214	343
ABCA4_AAAGACCGAGCCCCTAACAG_Brunello	145	110	118	167	142	141	120	113
ABCA4_AGCACCATACCCGCAAACAG_Brunello	245	276	249	265	231	308	313	443
ABCA4_AGGGTGTTGAGTTGCCACAG_Brunello	240	158	236	215	111	171	146	178
ABCA4_GATCCGAATGGACATAGACG_Brunello	115	142	136	89	71	62	86	55
ABCA5_AAAATGAATGATACCTCAGG_Brunello	177	184	121	219	98	150	104	116
ABCA5_AAATTATGAGGAGTTATCAG_Brunello	93	182	155	193	118	121	193	184
ABCA5_GAAATAGATACCTTTCCCCG_Brunello	193	215	324	317	262	231	296	300
ABCA5_TGACAGTGACTATGTATCCG_Brunello	175	118	112	218	133	190	153	166
ABCA6_AACCAATCACCCTGTGATGG_Brunello	163	113	221	146	119	168	245	136
ABCA6_CAGACAGCTGTGAGTGACAT_Brunello	214	277	414	479	375	398	448	535
ABCA6_GGCACCAAATAAAACACACA_Brunello	121	93	134	399	114	151	139	211
ABCA6_TTGTATATGAGTCTCCTGAA_Brunello	151	159	215	140	132	128	117	149
ABCA7_AGTACGGGATCCCTGAACCA_Brunello	118	211	157	256	141	182	241	222
ABCA7_CTGGCCTAGACGTAACCCTA_Brunello	282	324	200	353	162	177	238	195
ABCA7_TCAAACAGCACGTTGTACTG_Brunello	138	162	224	255	192	144	197	187
ABCA7_TGGACATTGACGTGGTCACG_Brunello	154	137	141	235	135	240	292	271
ABCA8_AAATTATCAGCCAAAAGCGA_Brunello	187	253	194	262	158	227	109	249
ABCA8_CTGTTAATGTCACAAGAGAG_Brunello	228	221	380	551	330	426	475	340
ABCA8_GACACCCCCAAAAGACAGTG_Brunello	267	195	414	631	299	283	375	344
ABCA8_GCAAATCTGCGCAATTGCAA_Brunello	182	178	222	384	211	189	185	206
ABCA9_ATATCAGAAAAGTTACCCGT_Brunello	231	230	256	266	143	151	196	204
ABCA9_CTTGATAGATGTTCTAACCA_Brunello	300	293	190	365	171	249	211	242
ABCA9_TGGCAGGAAGAACAATCATG_Brunello	208	209	233	449	247	295	405	421
ABCA9_TTATTTCTAACTAGACAGGA_Brunello	125	141	342	290	193	204	304	222
ABCB10_ACAGCAATGATTGACACTGG_Brunello	229	190	192	315	265	190	233	214
ABCB10_CTCAGTGCCGTGTTTCTGTG_Brunello	427	267	494	897	481	587	485	587
ABCB10_GAGTTCACCCACGGTCATGT_Brunello	272	312	308	443	262	191	282	340
ABCB10_TATCGCCGTTCACTGGCCTG_Brunello	313	275	495	476	351	309	415	444
ABCB11_GAGCTCCCCAGATTTAGCAA_Brunello	164	91	206	330	162	111	159	211
ABCB11_GATTCTTTACTGGATTCGTG_Brunello	172	192	422	483	255	235	274	290
ABCB11_TCAACATGGTCATTAAACCA_Brunello	245	240	330	537	312	271	320	327
ABCB11_TTTCAGAATCCTCCTAACTG_Brunello	292	199	239	343	145	197	143	150
ABCB1_ATTGACAGCTATTCGAAGAG_Brunello	165	136	344	409	217	161	135	200
ABCB1_CTGGAGAGATCCTCACCAAG_Brunello	160	135	196	212	159	172	177	254
ABCB1_TAGGTGATATCAATGATACA_Brunello	150	150	148	376	184	247	272	134
ABCB1_TTTATAGTAGGATTTACACG_Brunello	134	168	114	294	95	129	145	112
ABCB4_ACACCACTGAACTCAATACG_Brunello	303	243	190	203	218	212	234	300
ABCB4_CATTTCGGACCGTAGACAGT_Brunello	150	131	209	255	137	119	98	172
ABCB4_CCCTTCTCGAGCTAACGTCA_Brunello	195	186	199	275	141	172	188	175
ABCB4_TGGCCGTGGAAATGTAACCA_Brunello	217	201	306	276	167	120	110	118
ABCB5_AGACGTGGATAGAGTCACTA_Brunello	106	132	171	171	89	111	229	238
ABCB5_CAAAGGTCGGACTACAATCG_Brunello	326	311	221	433	267	327	274	373
ABCB5_GAAACCTTCGCAATAGCCCG_Brunello	144	226	181	361	160	141	124	191
ABCB5_TTTGGATTGGCAGATCATGG_Brunello	326	281	376	463	251	346	278	375
ABCB6_CGAAGTGGAACGCTATCGAG_Brunello	192	191	349	409	405	356	362	314
ABCB6_GCACGTAGGGAGAGATGCGA_Brunello	308	170	229	306	200	190	152	200
ABCB6_GGAACGGGCACTCAATGTGT_Brunello	194	214	358	464	322	346	340	374
ABCB6_TAGGTGCCAAACCAATTGAG_Brunello	268	257	312	528	214	170	160	164
ABCB7_AGTCATTAAAAAGTATCACA_Brunello	198	167	148	130	70	61	64	80
ABCB7_CACACCACAGACAGCTACCG_Brunello	297	337	67	96	54	27	81	93
ABCB7_GATTAAATACCAAAGCACTC_Brunello	143	181	218	352	148	89	91	192
ABCB7_TCACAGTTGCAGTCACACGG_Brunello	199	181	11	19	2	7	15	8
ABCB8_AAGTACACAAGGGACCACGT_Brunello	111	153	181	208	95	132	104	179
ABCB8_CCTGCCCAAACAGGACAGAG_Brunello	217	150	259	272	256	209	267	220
ABCB8_CTTGGAACAAGGCGATGCCG_Brunello	191	143	221	355	133	176	138	100
ABCB8_TCTTTGACGCCAATAAGACA_Brunello	124	166	80	170	72	80	87	118
ABCB9_GCCCCAGACGTAGTACATGT_Brunello	166	267	124	256	104	132	105	257
ABCB9_TGGACACCATCATGATGATG_Brunello	302	242	210	258	141	165	98	113
ABCB9_TGTCCTGGGAGATTGTATGG_Brunello	242	229	259	324	269	205	255	240
ABCB9_TTTGCCGCAGGTATTCGGGG_Brunello	212	193	133	348	126	124	131	204
ABCC10_AAGGGTGTCACCCTTAGCGG_Brunello	192	163	233	395	142	127	155	193
ABCC10_CAAGATGAGACCACCCACGA_Brunello	167	168	242	303	116	94	190	159
ABCC10_CGTGTACCAAGCTTACTGGA_Brunello	285	389	294	220	352	332	420	502
ABCC10_GGGCCCTGAGAATCCCAACA_Brunello	157	149	318	273	201	154	302	207
ABCC11_AATACACATCACCTCAGGAG_Brunello	244	211	216	310	167	141	166	258
ABCC11_CAAAGACCAGAGCTTTGCTG_Brunello	144	117	321	351	195	154	163	260
ABCC11_GACGGTCGGAATAGACGGCG_Brunello	231	168	203	296	59	50	107	134
ABCC11_TAAGCTTTGGATCATGAGCG_Brunello	245	170	145	245	271	175	282	405
ABCC12_AAAGACCATTAGGATCGGGA_Brunello	284	211	220	251	167	120	235	200
ABCC12_ACGTACATTAAGGCTTCTGG_Brunello	153	158	189	297	140	128	171	147
ABCC12_GAGTCATATGTCGACAATGG_Brunello	167	93	143	223	140	98	128	129
ABCC12_GCCAACCCAGACTTTCCCAG_Brunello	185	220	217	270	174	171	238	208
ABCC1_AAAATGTGATTGGCCCCAAG_Brunello	255	179	385	370	281	233	323	288
ABCC1_AACCTGACAGCATCGAGCGA_Brunello	110	116	184	232	152	121	115	100
ABCC1_AGTACACGGAAAGCTTGACC_Brunello	188	248	174	156	139	218	300	280
ABCC1_TCTGCTTCGTCAGTGGCATG_Brunello	245	287	319	438	208	140	161	128
ABCC2_CAGAATTCATCACAAACGCA_Brunello	193	132	345	364	329	378	277	437
ABCC2_CAGGGTATAAATCTTAGTGG_Brunello	156	146	215	93	100	109	52	139
ABCC2_CATTATGGCAGGCCAACTTG_Brunello	159	139	177	168	124	135	138	228
ABCC2_GATTGGTATATCGAACAGCA_Brunello	158	106	146	172	113	136	236	166
ABCC3_CCACGTACACGTACACCCAG_Brunello	150	163	236	426	155	144	131	133
ABCC3_GCAGGGCGTACAGTCTTCGG_Brunello	212	218	169	356	209	196	194	198
ABCC3_GGCCACATGAGAGTCCACCG_Brunello	117	204	50	212	101	94	120	129
ABCC3_TGAACCACCAGAAAAACAGG_Brunello	175	148	140	252	122	119	97	130
ABCC4_AAGCACGGGTAAACCTTGCA_Brunello	144	88	196	283	323	194	298	256
ABCC4_CAGATTGACTATCTGGCCTG_Brunello	123	206	239	401	237	286	237	323
ABCC4_GAAGGTACGATTCCTTAGTG_Brunello	126	95	143	317	126	125	84	168
ABCC4_GCGTCACTGCCACGAACACG_Brunello	173	297	291	493	294	289	364	486
ABCC5_TACGGAAAGAGGCACCCATG_Brunello	168	161	156	329	219	210	206	237
ABCC5_TGAAAAGGGCCATAATAACC_Brunello	146	192	237	388	226	143	164	228
ABCC5_TGTTAAGACTAGAGAGACTG_Brunello	174	138	218	233	197	151	191	289
ABCC5_TTTATTCATAGAAATCCGCG_Brunello	147	141	189	118	232	266	277	251
ABCC6_ACTATGATCCAATCAGCCTG_Brunello	210	162	258	277	211	215	299	321
ABCC6_CAGACCACGATCCAGACGAG_Brunello	252	261	198	327	74	74	92	120
ABCC6_GAGAACTGTGAGAGTCACAA_Brunello	203	140	199	315	155	217	192	356
ABCC6_GGACAGCATCCAATACGGCA_Brunello	153	207	104	127	75	74	98	87
ABCC8_CAGACCAACGAGATGCTCCG_Brunello	194	235	138	311	223	176	247	309
ABCC8_CTACCGTCAAAGCTCTAGTG_Brunello	178	164	190	309	162	163	158	319
ABCC8_GATGTTGTGATAGTAGACCA_Brunello	194	255	275	296	139	126	141	251
ABCC8_TCAACGCCAGCGAATCAGTG_Brunello	207	168	230	451	215	223	272	322
ABCC9_AGAGAGGAAAACTCTCCGAC_Brunello	128	115	292	362	131	166	138	282
ABCC9_ATACACTATCGATGTTGTAG_Brunello	180	133	305	308	223	299	346	323
ABCC9_GACTGCAAATCTGACCACCG_Brunello	224	193	315	431	278	274	414	367
ABCC9_TAAAGTACTGAATTGGCGCA_Brunello	245	199	316	539	317	313	383	327
ABCD1_AGTTCCTCATGAAGTATGTG_Brunello	221	283	359	520	330	215	259	364
ABCD1_CTACATGCACTCGCGTGTGG_Brunello	320	231	311	450	313	308	346	369
ABCD1_GATCATGTCGTCGTACAAGG_Brunello	226	244	227	430	278	291	325	280
ABCD1_GGCCACATACACCGACAGGA_Brunello	238	233	282	288	240	243	135	243
ABCD2_ATTACCTCTCAGTGACACAT_Brunello	288	245	268	474	227	287	236	411
ABCD2_CCCTGACCAATCTCTTACGG_Brunello	423	397	244	366	251	265	291	311
ABCD2_CCTTATTGCACTGTTGACGA_Brunello	190	205	110	258	268	295	265	297
ABCD2_CTGGAGCTGATGCTATTGAA_Brunello	232	178	271	347	172	205	182	269
ABCD3_AATTAAACTTACAAGAGGCA_Brunello	65	122	37	120	113	124	103	122
ABCD3_ACTCGACTTCGAAGACCCAT_Brunello	149	188	155	350	95	155	116	139
ABCD3_TGGCAAATATGAGCGCACAA_Brunello	147	152	181	331	186	247	241	255
ABCD3_TGTGTACTCTTGAGATGTCG_Brunello	232	281	118	257	126	130	76	137
ABCD4_AGCCACATCTGAGAGCGTCG_Brunello	229	193	180	164	225	234	133	204
ABCD4_GATCCCCAGTCAGTACTATG_Brunello	259	268	210	298	248	242	221	211
ABCD4_GTAGTAGACGAGGGTGAACG_Brunello	344	200	190	238	242	223	290	314
ABCD4_TTGCGATGACAACGTAACTC_Brunello	220	136	220	254	189	161	152	163
ABCE1_AGTTGTCCTGTAGTTCGAAT_Brunello	409	273	429	374	224	207	184	208
ABCE1_CAATTGATAAGGCGCCAAAG_Brunello	208	188	63	64	15	29	53	16
ABCE1_CCAAAACTTCACCTGGACGA_Brunello	197	132	59	43	22	10	21	40
ABCE1_TTTCAGATATATCATTGTGG_Brunello	245	229	39	237	24	57	86	44
ABCF1_CTGCAGAGGCCAAAGCACGG_Brunello	115	196	37	95	41	32	1	27
ABCF1_GATGGAGTATGAGCGCCAAG_Brunello	177	225	86	51	59	108	37	41
ABCF1_GCAACACATCAATGTTGGGA_Brunello	88	105	106	25	22	46	32	8
ABCF1_TGTAATTGCCCCTATAGTAG_Brunello	222	194	107	74	101	47	68	69
ABCF2_AACCAATGAGGCCATAACGA_Brunello	187	136	136	116	108	173	67	100
ABCF2_ATGATCAGTACGTGAAGACG_Brunello	183	172	209	280	94	120	85	66
ABCF2_CAGTCCATGCAAGATCCGCG_Brunello	139	132	59	73	102	112	161	143
ABCF2_GGGTCGTGAGCGATAAGGTG_Brunello	254	238	286	293	182	180	194	291
ABCF3_ACTTCCAGGACTGCTAAAGA_Brunello	163	162	266	397	214	169	292	260
ABCF3_CAGCGGCTAGATGGTTACCG_Brunello	301	292	256	613	154	208	219	347
ABCF3_GCAGAGTGTTGTACATGCGC_Brunello	244	201	166	589	230	261	282	355
ABCF3_TGCGAGAGGATTTGCTACGG_Brunello	122	91	161	263	128	145	147	174
ABCG1_ATGAAAGGGCTCGCTCAAGG_Brunello	188	223	225	342	236	271	254	264
ABCG1_CTTCAGGAACCGAATAGGAA_Brunello	165	120	208	269	214	241	290	273
ABCG1_GACCACAAGAGAGACCTCGG_Brunello	201	195	50	291	81	93	206	245
ABCG1_GAGGCCGATCCCAATGTGCG_Brunello	184	231	245	417	225	214	198	353
ABCG2_AAAAAACGAACGGATTAACA_Brunello	80	121	146	248	88	43	41	62
ABCG2_GAATTACATCAACTTTCCGG_Brunello	191	174	231	256	124	137	106	122
ABCG2_GGAAGGCTCTATGATCTCTG_Brunello	130	107	130	251	151	130	127	170
ABCG2_TAACTTAGGATGTCTAAGCA_Brunello	215	206	304	247	135	201	154	273
ABCG4_CTCTGTGTCCCCAGTCATCG_Brunello	329	362	468	594	447	361	480	568
ABCG4_GGTGGAGAGAACTACCTGGT_Brunello	142	97	122	74	90	160	126	173
ABCG4_GTGGGACATGAACCGTAGGT_Brunello	247	141	112	243	258	269	216	244
ABCG4_TGGAGCTGTCCTATTCCGTG_Brunello	248	270	292	372	254	231	223	247
ABCG5_ACACCTGAAAACGTTACCAA_Brunello	192	137	80	176	88	114	88	177
ABCG5_GGCTCGCAGGAACCGAATTG_Brunello	132	114	154	294	90	135	121	131
ABCG5_GGTGCTATCCAGGACCGCGT_Brunello	152	155	244	323	184	190	166	195
ABCG5_TGATTGGCAACTACAGCTTG_Brunello	141	236	234	354	267	354	249	307
ABCG8_CACCCCCATCTACTTAGGGG_Brunello	134	152	162	183	180	137	133	228
ABCG8_CAGTGCGCTGACACCCGCGT_Brunello	133	178	427	535	195	304	312	406
ABCG8_CTCAAACCAAGGGACCTGAG_Brunello	89	96	160	204	157	164	69	162
ABCG8_GAGTCCTACGAAGATGCCTG_Brunello	198	117	242	343	218	132	209	286
ABHD10_TAATTGATGACTTAGCTGAT_Brunello	170	159	107	190	66	41	72	83
ABHD10_TACCTCAGCGGGCGCCACGG_Brunello	403	283	450	393	277	359	264	404
ABHD10_TCATATAAGAAAGATAGCCA_Brunello	169	105	288	298	205	158	305	366
ABHD10_TGCACGACCAGAGAAGGTCG_Brunello	125	164	215	341	105	145	98	126
ABHD11_ACGGTGGATGCTCGTAACCA_Brunello	219	226	89	102	31	15	21	31
ABHD11_CTGCCACATAGGTTGCAAAG_Brunello	205	141	210	286	203	226	244	160
ABHD11_GAGCCCGTGCAAAAAGACGA_Brunello	144	149	112	129	16	49	35	24
ABHD11_GCTGTGGCCAACGACGACGC_Brunello	303	319	129	192	69	75	42	36
ABHD12B_CCAAGACAATAGCATCAACT_Brunello	224	205	250	412	318	244	305	267
ABHD12B_GTCTTGTCTGTTGACTACAG_Brunello	195	178	108	91	110	230	199	221
ABHD12B_TAATTGGGTTCCCATCACGA_Brunello	258	263	165	414	104	159	150	232
ABHD12B_TTGTGTCTATGAGTGGACCA_Brunello	168	160	148	65	128	100	96	153
ABHD12_AGGTGACCACATGGTAACCA_Brunello	198	234	306	378	151	182	227	217
ABHD12_CCTACGCCTGACGGGCCCGG_Brunello	280	264	276	435	273	204	260	239
ABHD12_GAGTGGCCCCAGATGTACAC_Brunello	253	267	292	303	181	137	293	339
ABHD12_GCAGGTACAGAATGATAGGG_Brunello	166	219	121	209	82	103	65	70
ABHD13_AATAGCCACTGCTCCACCCA_Brunello	293	335	227	361	287	225	406	334
ABHD13_CATGGGAATGCAGGCAACAT_Brunello	228	206	279	350	317	289	356	382
ABHD13_GGGAACATAAAGACGTGAAG_Brunello	105	125	161	160	117	79	98	86
ABHD13_TAGGATTTCAGCCATTATGG_Brunello	180	106	149	293	170	164	103	223
ABHD14A_AGGCCTTTAACTCTCACACG_Brunello	257	242	244	470	254	174	292	249
ABHD14A_CTGGCAGCCCCACATACAGT_Brunello	384	392	422	585	353	301	367	372
ABHD14A_GGAGGTACAGAATGCCGTGT_Brunello	155	162	197	171	121	102	187	198
ABHD14A_TCCCACTCAACCAGGCACAC_Brunello	217	196	273	288	233	268	220	225
ABHD14B_AGAACCTGGGTACACTGCAC_Brunello	343	304	470	578	443	455	373	547
ABHD14B_GAGAGGCCCTGCCCGGCAGT_Brunello	356	313	417	380	241	257	383	287
ABHD14B_TGATGGACTGATCACAACCG_Brunello	185	130	174	241	102	121	84	167
ABHD14B_TGCAGGTCTGGGGCACTCCA_Brunello	250	286	259	296	103	182	212	212
ABHD15_CAAACAAGGCTGCACCCTCC_Brunello	381	307	272	405	190	154	277	176
ABHD15_CTGGTGATCCCCAATGCGTG_Brunello	144	204	146	171	85	119	58	145
ABHD15_GGCCGGCCTCGAACCACTCT_Brunello	200	193	177	244	183	141	168	241
ABHD15_TGTATGTGACCGCCTCCTTG_Brunello	323	347	262	346	230	178	192	170
ABHD16A_ACCATGTTTGTGGACCGGCG_Brunello	201	174	309	490	236	161	259	317
ABHD16A_ATCTACGCCTGGTCCATCGG_Brunello	200	225	172	187	98	97	151	114
ABHD16A_CCATCTTGGAAGCAACACAT_Brunello	218	207	227	382	257	263	307	448
ABHD16A_CTCAGGAAGGAGTCTCGAGG_Brunello	218	193	157	164	160	200	215	172
ABHD16B_CAGACCAGCCGTAGACCACC_Brunello	205	199	177	300	166	117	124	222
ABHD16B_CATCTGCTGCGAAGGCAACG_Brunello	270	261	262	319	297	236	370	367
ABHD16B_GCGCACGTCATCCCAGCGGA_Brunello	221	208	104	238	243	134	198	175
ABHD16B_GGCCGCTGGCTCGTGTACCC_Brunello	259	216	400	605	306	436	314	479
ABHD17A_ACCGTAGCCGGAGTAGTCGT_Brunello	133	143	23	11	5	10	19	4
ABHD17A_AGGCTCTCAGGGTCCCCAAG_Brunello	268	195	271	350	179	158	173	175
ABHD17A_GCGCGAGCTGGACACCATCG_Brunello	395	385	183	185	90	134	58	73
ABHD17A_TACACGGTCCTCTTCTCGCA_Brunello	152	211	56	63	28	44	40	41
ABHD17B_CTTGGCTTGCTCTTAGGACA_Brunello	272	191	280	327	405	291	236	231
ABHD17B_GAGTAAAGTGTATTTCGCAT_Brunello	216	183	200	180	144	96	126	128
ABHD17B_TATAGGGACAGTACCGTCTG_Brunello	189	249	309	438	348	329	424	560
ABHD17B_TTCATGACTAGAACCAGTAA_Brunello	113	117	119	205	193	158	108	164
ABHD17C_ACGCCGACATCGACGCCGCG_Brunello	181	224	260	475	210	159	168	322
ABHD17C_GCCGTATCCCGAGTAGTCGT_Brunello	253	216	323	659	296	234	280	306
ABHD17C_GCGCGAGAAGAAGACCTCGA_Brunello	241	170	356	607	287	283	198	222
ABHD17C_TCCCAATGCTCTGACCATAG_Brunello	168	134	171	190	100	113	130	133
ABHD1_AGCCCCTAGTCCTTTATCAG_Brunello	284	253	335	591	285	188	228	296
ABHD1_GACCCTACCGTTCCACAAGT_Brunello	252	248	188	184	138	238	182	275
ABHD1_GCTGTCGTGTTTAACAACCG_Brunello	125	184	246	177	174	132	178	309
ABHD1_GGTGCAAGACGTATGTCTCC_Brunello	233	137	264	483	238	219	241	420
ABHD2_AGGTGACCTACCTGTGCGAG_Brunello	234	231	282	183	213	222	126	112
ABHD2_GCTCAGCCAAGGGCTCGAAG_Brunello	155	141	150	176	217	207	162	257
ABHD2_GGGCGTAGTCAACGAAAGTG_Brunello	190	219	243	181	234	183	214	212
ABHD2_TTTGCCCACAGGCTGCACGT_Brunello	193	250	275	314	229	205	264	244
ABHD3_ACTCCTTGCTTGTTCCCGTG_Brunello	347	251	629	801	345	415	362	359
ABHD3_GGGGGCTTCGAAGTGATGAA_Brunello	140	118	285	214	155	104	175	289
ABHD3_GTCACTACTTCCAGACGCCA_Brunello	296	233	276	320	254	291	365	381
ABHD3_TAGTACGTTTCTGTAACCAC_Brunello	168	162	210	225	198	278	299	395
ABHD4_GACATCGATAGAGACATGGC_Brunello	223	231	320	170	161	125	189	267
ABHD4_GCTACTCGAAGAACAGCCAA_Brunello	188	123	120	66	152	104	128	181
ABHD4_GGAGGGATACATATCTGGCC_Brunello	262	275	200	295	253	285	325	426
ABHD4_GGGGTGCACGGATCTCACTG_Brunello	96	141	185	240	159	103	154	155
ABHD5_GGTCGTTCAGGGAAACCCCA_Brunello	281	292	345	344	137	200	157	209
ABHD5_GTGGAGATGTGCCCTAGGAT_Brunello	239	281	215	380	243	283	269	359
ABHD5_TAAGGTGTGATATAGACGTA_Brunello	182	198	270	304	151	202	217	261
ABHD5_TTGGACGAAGTAGTAGACCC_Brunello	159	350	215	336	241	182	320	373
ABHD6_AGTCTTCATGGTGAACATAG_Brunello	345	289	317	286	204	251	236	373
ABHD6_CAAGGATATGTGGCTCAGTG_Brunello	170	232	180	182	198	200	182	338
ABHD6_CTGACAATCAATTTGTACAA_Brunello	244	248	160	433	185	251	119	165
ABHD6_GCAAGTTAAGAGGATACACC_Brunello	187	168	178	245	114	182	160	163
ABHD8_GATGAAAAAGAGCACCACGT_Brunello	167	182	135	165	83	83	139	175
ABHD8_GCCGGGCTTGACCTCTACAA_Brunello	372	282	204	288	169	134	145	258
ABHD8_GTACCCAGACCTAGTGCACA_Brunello	171	123	91	160	110	151	209	143
ABHD8_TCACCGTGTACCGCAATGGG_Brunello	282	178	206	280	85	105	80	83
ABI1_GAGTTACCAGAACCTGACTC_Brunello	211	223	237	518	266	250	249	275
ABI1_GTTGTGTCGAGATATCTGCC_Brunello	245	244	361	491	297	327	383	483
ABI1_GTTTCCGAATATACCTTACA_Brunello	311	217	395	445	356	275	409	387
ABI1_TCGCCACCCACTATTGGACC_Brunello	267	322	336	356	164	142	267	220
ABI2_ACGAACTGGTCGTTCAAGGT_Brunello	167	156	206	159	98	73	85	120
ABI2_CATACTCCCCCAACAATAGG_Brunello	122	95	142	198	145	157	99	179
ABI2_TGCCTATCTGATAAACACCT_Brunello	156	162	237	364	166	102	244	242
ABI2_TTACCTGGAAAGACACTGGG_Brunello	123	137	125	58	81	92	136	53
ABI3BP_GAGATATCAGATTCCTACAC_Brunello	166	243	225	386	202	146	131	177
ABI3BP_GGGATAGATGTAGTTTGCTG_Brunello	240	313	250	253	251	297	238	200
ABI3BP_TCCTCATAAACCATACCCTG_Brunello	178	141	295	351	264	282	203	357
ABI3BP_TCTAATGCACTAGACGTAGT_Brunello	156	164	363	301	158	124	179	230
ABI3_CCTGTCTCGAAAGAGCATCA_Brunello	209	158	220	512	214	251	245	251
ABI3_CGGGCACACTCTGCGCATGT_Brunello	250	269	384	520	376	304	323	418
ABI3_GCGATGACCTTCTGGCCGGG_Brunello	210	276	201	366	213	181	273	204
ABI3_TCAGGCCACAGACAAGCGGA_Brunello	140	145	213	202	76	89	152	149
ABL1_CTTAGGCTATAATCACAATG_Brunello	197	200	206	271	129	151	159	242
ABL1_GGTTCATCATCATTCAACGG_Brunello	313	204	242	323	216	201	186	182
ABL1_TCAGTGATGATATAGAACGG_Brunello	87	67	33	142	132	78	113	124
ABL1_TTGCTCCCTCGAAAAGAGCG_Brunello	152	167	161	404	177	152	78	94
ABL2_AACCTCTGTAATGACGACGG_Brunello	179	156	223	214	195	214	194	218
ABL2_GGTTCAACATCACAACCATA_Brunello	187	164	292	308	223	209	227	364
ABL2_TATCGAATGGAACAGCCTGA_Brunello	134	101	108	86	134	121	108	186
ABL2_TGTACACCATCACTCCACAG_Brunello	117	153	115	268	63	67	59	59
ABLIM1_TAAGCAATCTACGAAGACCG_Brunello	95	179	114	263	151	123	152	186
ABLIM1_TCTAACTCCAACTTACGCTC_Brunello	196	214	174	226	224	140	181	240
ABLIM1_TCTTTCGGACTGGACGACAT_Brunello	190	235	257	393	160	175	239	255
ABLIM1_TGTTACATACACGCCCACGT_Brunello	245	130	151	185	112	127	142	111
ABLIM2_AGGTCGGAGTGTAGCGCCCG_Brunello	154	135	235	271	207	252	126	164
ABLIM2_CTTACATAAATCACACGGCT_Brunello	207	154	217	125	142	143	214	230
ABLIM2_GCTGTGAGAAATACATCACG_Brunello	241	204	237	550	150	122	118	189
ABLIM2_GTGAGTAGGAGATCATGTCG_Brunello	202	196	256	369	219	217	191	371
ABLIM3_AGGTCACCTTGTCTCCAATG_Brunello	314	229	232	392	146	198	135	167
ABLIM3_CAAGGTTAAGTCTATCTACG_Brunello	129	170	89	273	128	165	184	197
ABLIM3_GGAAGTGGTTGTTGTGCACG_Brunello	259	213	425	550	391	392	349	496
ABLIM3_TGGGGGAGTCTATGTACCCC_Brunello	163	251	173	303	167	122	112	175
ABO_AGCCAAAGGTGCTGACACCG_Brunello	217	213	286	332	167	266	239	309
ABO_ATGGAGTTCCGCGACCACGT_Brunello	224	172	340	411	168	353	277	298
ABO_CCGGTCCCCAGCGTCACGCG_Brunello	488	384	296	541	275	294	305	384
ABO_TGATCAGTGACTTCTGCGAG_Brunello	287	264	282	162	127	131	239	196
ABRACL_AAAGTTAAGCGTGAAATTTG_Brunello	279	177	365	304	206	207	219	263
ABRACL_AGCAATGAATGTGGATCACG_Brunello	267	258	359	295	220	242	197	233
ABRACL_CGAGGTTAACCTCTTAGTGG_Brunello	241	244	480	477	235	237	229	251
ABRACL_GGTTGGCACATTTATCATCA_Brunello	267	208	422	584	468	316	407	522
ABRA_CCTCAGCCACAGGTACGAGA_Brunello	114	115	164	173	91	73	71	113
ABRA_CCTGGTGTCTGAGCTAACCA_Brunello	336	374	371	357	361	326	288	432
ABRA_GAAAGAGGTGTCCAAAACGG_Brunello	108	92	52	146	56	75	75	48
ABRA_GAATGCATTCACTTACTGGG_Brunello	184	222	199	341	130	186	176	191
ABR_CAAGAGTGAAATCCAGAAGG_Brunello	90	56	112	208	151	93	104	210
ABR_CTGCAGTGACAACGCCCAAG_Brunello	249	146	72	174	77	77	113	158
ABR_GAGGCTTGACACTCACGTGT_Brunello	258	119	262	194	222	208	237	279
ABR_TACTGTCCTCGGACTACGAG_Brunello	167	158	239	137	144	177	151	93
ABT1_AAAAAAGCGGTCCTACACCA_Brunello	185	182	97	251	116	129	164	128
ABT1_AGAACAGACACTAGATGCGG_Brunello	151	160	19	102	73	28	37	45
ABT1_GACGCGTCCGACCTCGCCAT_Brunello	318	355	110	60	32	18	50	79
ABT1_GTTCCAAAGATCATAACGGA_Brunello	128	155	43	99	28	40	27	48
ABTB1_CGCACTTACTCGGAGCTCGG_Brunello	204	125	376	338	206	223	289	274
ABTB1_CTACAAAGACCACGTCACTG_Brunello	181	260	163	355	136	161	268	342
ABTB1_GGGCTCGGAAGTAGTCACTG_Brunello	143	173	194	237	154	155	127	137
ABTB1_TGTAATCGCGTAGAGCCCGG_Brunello	181	167	70	192	70	106	78	105
ABTB2_AGGGGCTGAAGTATGCGGGG_Brunello	305	267	266	337	257	262	345	348
ABTB2_CCTCATCAACCAAGCCATCG_Brunello	450	320	472	499	347	436	386	410
ABTB2_GAGGGCTCGGCAGTGAACGG_Brunello	167	152	204	490	178	146	254	218
ABTB2_TGTTCAAGGTCATTCTCGGG_Brunello	244	318	276	318	216	217	230	424
ACAA1_AGCGCGAAGTAATATTTCCA_Brunello	143	161	196	199	79	77	50	92
ACAA1_CTGCCGAGAGAAGCTCGTCG_Brunello	247	242	253	355	244	151	219	265
ACAA1_GCCCTTGTCATCATGGACCG_Brunello	227	270	224	282	181	307	245	242
ACAA1_TCAATAGACAGTGTTCGTCG_Brunello	179	250	302	315	239	287	241	338
ACAA2_TACCTGACATCCATTCACAA_Brunello	120	196	233	296	140	137	168	154
ACAA2_TAGCAGTGAAGTCTTTCAGA_Brunello	190	148	176	294	203	175	262	212
ACAA2_TGTTACTGCAGGGAATGCAT_Brunello	200	182	259	239	189	202	161	240
ACAA2_TTTCTGTAACTGTTCCAGGG_Brunello	231	164	206	436	292	322	252	329
ACACA_AATGCATGCGGTCTATCCGT_Brunello	239	234	123	240	93	63	54	43
ACACA_CCAGAGTCCCACATTCCCTG_Brunello	244	360	197	127	157	152	126	97
ACACA_TATTTGCCTAGGTACCGAAG_Brunello	119	122	54	66	40	36	19	65
ACACA_TGATGGGTCCATGATAACCG_Brunello	145	145	23	110	44	103	44	57
ACACB_AAAGCGTGTGACAAACTCAG_Brunello	241	252	333	354	262	315	326	313
ACACB_ACAACGACATCGACACCGGG_Brunello	266	194	64	214	90	105	135	128
ACACB_GAACTCGAATATGGCCAGCG_Brunello	206	156	267	424	321	301	341	362
ACACB_GTCGGAGTCCATAATCCACA_Brunello	206	137	267	378	137	197	252	148
ACAD10_AGCTCGATACTGCTTAACCC_Brunello	301	250	441	487	437	265	439	412
ACAD10_ATCGCTTGTAGACTCCCTGT_Brunello	210	260	281	273	169	112	139	181
ACAD10_CCAGCTCATACCTCAAGGGG_Brunello	109	160	156	245	135	162	239	221
ACAD10_TCCAACTTACTACATCAGGC_Brunello	235	250	269	593	310	286	280	341
ACAD11_CCACTCCGATAGCTGTTGCA_Brunello	301	363	460	435	418	437	431	603
ACAD11_CCTTGGCCAAAAGTAGAACA_Brunello	242	211	219	514	269	375	403	408
ACAD11_CTGAGCCAATGTTTCTACCG_Brunello	353	357	344	400	207	263	231	148
ACAD11_TTGTTTGTACAGACTCGGAA_Brunello	121	132	136	246	211	119	230	209
ACAD8_CAAGGCTTCAAAAATGACAG_Brunello	190	174	202	257	174	269	130	202
ACAD8_GCTTCGGAAATGAGGAACAG_Brunello	156	195	272	254	114	207	319	220
ACAD8_TCAGTCCTCTCACGGCAATG_Brunello	170	297	365	309	273	296	203	277
ACAD8_TCGAAGATCACAGCTCGTGT_Brunello	275	205	259	476	116	197	227	338
ACAD9_CACCATGTACTCAAGACTAG_Brunello	193	301	377	700	349	458	397	574
ACAD9_CTTGCCTAAACTGGCGTCCG_Brunello	151	195	203	298	151	189	267	229
ACAD9_GAAGATAAATTAGGCATTCG_Brunello	158	123	167	227	98	119	146	171
ACAD9_GGACTCCCGAAAAATTGACC_Brunello	256	247	200	273	92	132	81	168
ACADL_CAGAAAAAGGCTAATACCAT_Brunello	169	205	277	355	98	81	143	124
ACADL_CTCCTCCCAGACAATAGCTG_Brunello	214	273	347	418	240	253	233	313
ACADL_GCCACTTACTCTGAGTGATG_Brunello	204	152	255	189	151	138	201	178
ACADL_TAAAATGGGATTAAAAGCCC_Brunello	165	130	109	156	27	25	39	58
ACADM_AAGATGTGGATAACCAACGG_Brunello	223	188	177	274	182	156	206	161
ACADM_AATTGGCTTATGGATGTACA_Brunello	319	280	424	442	288	219	448	461
ACADM_ATTGTGGAAGCAGATACCCC_Brunello	220	173	4	97	71	101	101	116
ACADM_GTATTTGGGGAGAATGACTG_Brunello	202	168	203	351	172	117	141	233
ACADSB_AGCCAAAGTTGATGCATCTG_Brunello	324	329	454	438	222	187	251	234
ACADSB_ATGGAGAAATCAGTAATACA_Brunello	132	89	181	209	171	118	117	177
ACADSB_ATTGAGTAGAGCTTCTGACT_Brunello	481	370	634	954	333	406	602	513
ACADSB_TTCGAATGTTAACGGGCAGG_Brunello	133	221	154	203	201	197	167	192
ACADS_ACACACCATCTACCAGTCTG_Brunello	139	151	304	332	298	231	182	302
ACADS_GACACTCATGATGACTCCGG_Brunello	148	124	98	322	114	101	109	98
ACADS_GGCAGGTACCTGGTTCGCTG_Brunello	201	249	221	251	163	126	215	230
ACADS_TAAGGAACATCTCTTCCCAG_Brunello	287	192	147	184	156	123	79	145
ACADVL_CACTAATCGTACCCAGTTTG_Brunello	244	175	256	389	269	298	382	450
ACADVL_GTCTAACCGAGCCCTCAAGC_Brunello	355	305	210	601	257	272	181	274
ACADVL_GTGGAGGAGACCACTTGGCA_Brunello	210	205	177	407	146	102	150	204
ACADVL_TCCTGGTCAGAGCGTCAGAG_Brunello	301	306	376	590	227	267	361	406
ACAN_CAGCGGTCACCTGCACGACG_Brunello	345	273	593	590	334	352	370	425
ACAN_CCTGCGCTCCAATGACTCTG_Brunello	353	297	614	663	360	377	385	391
ACAN_GAACCAGCCTATACCCCAGT_Brunello	235	246	238	260	255	181	211	217
ACAN_GAGGGCAGTTCACCAACCGT_Brunello	178	170	223	208	143	84	74	133
ACAP1_AGGTCTGCGGGGTTTCCGAG_Brunello	240	251	178	420	170	180	328	311
ACAP1_CAGAACCAAGCTTAAGAGAG_Brunello	207	281	438	393	307	293	278	293
ACAP1_GTCACAAATGCCGACAACGA_Brunello	147	194	271	327	165	90	126	162
ACAP1_TGCCGGAACACTGAATGCAG_Brunello	135	147	135	74	105	121	95	119
ACAP2_ACTATAGGATAATCCGACTG_Brunello	197	231	216	466	147	231	255	245
ACAP2_ATATATCAGAGCAAAATATG_Brunello	101	115	94	253	158	101	179	169
ACAP2_TCCGGAGCACTCGATACACA_Brunello	178	206	375	492	246	299	181	341
ACAP2_TGAACTTGGACCCTACATGA_Brunello	229	271	262	346	259	300	288	309
ACAP3_CCTCGCTATAGCAACTGTCA_Brunello	231	208	448	566	269	278	275	302
ACAP3_CTCCACTTTGGACTCATCGT_Brunello	330	290	317	488	221	196	298	335
ACAP3_CTGGATCAAGGACAAATACG_Brunello	82	109	116	149	85	79	45	101
ACAP3_GTTCGCTGACAGCCTACAGG_Brunello	260	296	280	294	180	124	49	141
ACAT1_CTGCCTAAAAAAGATCCAAT_Brunello	143	151	348	243	149	201	188	191
ACAT1_GAAGTGAAAGAAGCATACAT_Brunello	155	156	297	205	219	233	156	275
ACAT1_GAGGATCAACACCATATGGT_Brunello	150	199	45	166	141	126	79	160
ACAT1_TTCTGCGCAGGATGTGATGG_Brunello	411	282	528	679	367	510	472	518
ACAT2_CCTGTTAGACAAGCCAGTGT_Brunello	283	322	308	589	155	231	188	183
ACAT2_GCAGTCCAGTCAATAGGGAT_Brunello	192	189	291	469	180	292	247	355
ACAT2_GTTCTCAAGTAAGCCAAGTG_Brunello	305	242	391	511	291	336	310	492
ACAT2_TCTATGTTGCTCCCATGGCG_Brunello	248	213	276	446	293	265	337	379
ACBD3_AAGAGAACGTCTGCAAAAGG_Brunello	288	280	386	297	253	290	263	362
ACBD3_ACATCAAAGAATCCAACCTC_Brunello	213	150	490	380	300	324	192	252
ACBD3_GGGCCGCGACCGGATCCAGG_Brunello	177	174	225	337	162	103	157	199
ACBD3_TGCGTCCCACAAAATAGAGA_Brunello	140	211	236	287	136	193	258	284
ACBD4_ACCACTTATATCGTCCAATG_Brunello	194	237	167	416	135	137	167	220
ACBD4_AGGTGATCCCTGACATGCCG_Brunello	197	196	232	256	150	103	225	252
ACBD4_CAGGGAATCACAGAAAACCT_Brunello	187	124	63	26	52	49	49	55
ACBD4_GTGATCGACACAGTGCCCCT_Brunello	245	186	114	195	47	51	63	68
ACBD5_ACTGGGTGATATGACCAAAG_Brunello	129	98	211	276	192	278	283	359
ACBD5_AGCCCATTGATGAAAACTTG_Brunello	184	131	236	534	169	128	203	256
ACBD5_AGGTAAAATAGTCCAACCTG_Brunello	241	141	210	630	163	249	217	196
ACBD5_TGGTCATTCCAGTCAACCCA_Brunello	164	130	205	420	285	228	104	238
ACBD6_AAATATATTTGATTACTGCA_Brunello	155	179	305	545	194	242	344	300
ACBD6_AGCCATCAAATCGAAAAATG_Brunello	120	155	255	251	185	202	140	207
ACBD6_CCTCGATCTCAGGGCTATGG_Brunello	181	241	328	384	161	180	140	308
ACBD6_TTAAAAAACTAGATCCAGGT_Brunello	172	119	285	284	172	275	280	318
ACBD7_ACAGGGCTGCAGAAGATGTG_Brunello	151	114	278	166	136	144	165	230
ACBD7_CTGAAAGCAAGACCAGATGA_Brunello	198	181	259	442	255	273	262	359
ACBD7_GAGAACTGAAAGAACTCTAT_Brunello	192	167	109	269	103	123	109	91
ACBD7_GCAAAGCCAAATGGGAAGCA_Brunello	199	201	307	316	331	294	281	413
ACCSL_AAGTGACATGAACTGCATTG_Brunello	307	228	405	319	222	201	256	352
ACCSL_GATCAACCTCCTACAGTCTG_Brunello	200	120	294	101	119	165	128	131
ACCSL_TCCCACGGATGGATAGGTCG_Brunello	249	284	249	362	238	262	254	240
ACCSL_TCTTAGGGGAAAAAGGTCCG_Brunello	202	219	159	471	241	201	228	234
ACCS_CCCAACAGACTTCTCAAACA_Brunello	260	259	365	467	214	237	258	419
ACCS_GGGGAGTATACATCACCCAG_Brunello	48	42	48	62	68	45	32	61
ACCS_TAGGTGGTTGTCCTGAATGG_Brunello	195	302	185	302	192	199	149	181
ACCS_TGTGATAGCGCCATAGTAAG_Brunello	293	273	170	322	237	255	207	253
ACD_AAGCAGCGTGGCCCCGACGT_Brunello	180	159	271	150	208	120	224	233
ACD_AGATGCACAGCATTGAGCTG_Brunello	149	171	166	251	114	65	76	95
ACD_ATCCGCTGGGTGTAGCCGTG_Brunello	202	225	212	77	100	109	108	146
ACD_GCTTCTGGATGAAATGCGGG_Brunello	95	167	193	154	105	156	110	120
ACE2_AACATCTTCATGCCTATGTG_Brunello	332	268	490	388	387	311	447	428
ACE2_CAGGATCCTTATGTGCACAA_Brunello	221	249	404	412	239	304	219	241
ACE2_CCAAAGGCGAGAGATAGTTG_Brunello	167	191	135	368	198	217	125	87
ACE2_TGCACAGAGAATATTCAAGG_Brunello	320	260	370	442	460	462	268	567
ACER1_CCCAGACAACGTAAATGTAG_Brunello	182	105	230	190	74	82	100	147
ACER1_GAAGACCAGGCGGATGAACT_Brunello	137	245	336	425	253	188	323	325
ACER1_GGTGGCCGAGTTCTACAACA_Brunello	290	249	181	387	200	236	248	343
ACER1_TGGACGAGATCGCCATCCTG_Brunello	307	266	326	267	189	239	296	239
ACER2_ATACCTTCTGGGGAACCACA_Brunello	94	114	237	231	109	130	99	148
ACER2_ATTCAGGGGTAGGTTCAAGG_Brunello	157	118	304	326	210	164	179	239
ACER2_CATCTGACCCAAGAAACTAA_Brunello	111	90	237	201	147	181	134	149
ACER2_TATCGCCGAGTTCTACAACA_Brunello	132	299	221	213	291	315	330	396
ACER3_AAAAGAGCCGATATTCCATC_Brunello	314	262	313	728	224	285	272	335
ACER3_CTCGGCGATGTACCAGGTCA_Brunello	226	178	276	241	273	207	335	304
ACER3_TAAGCCATGGATAAACCCTG_Brunello	136	215	150	88	116	134	122	201
ACER3_TATTAAACTGAATAGAACTA_Brunello	75	78	93	20	70	92	134	102
ACE_GGAAAACATCTACGACATGG_Brunello	192	199	130	217	72	109	55	78
ACE_GGTGTGGAACGAGTATGCCG_Brunello	170	208	217	370	158	219	150	120
ACE_GTTGTAGAAGTCCCAAGCCG_Brunello	118	128	160	240	118	80	130	173
ACE_GTTTCGTTTCGGGTAACAGG_Brunello	168	168	188	322	128	136	130	118
ACHE_GGTGTCCATGAACTACCGGG_Brunello	104	83	126	79	74	58	135	82
ACHE_TATGTGGACACCCTATACCC_Brunello	178	204	181	343	236	139	332	293
ACHE_TGGTGGGAATGACACAGAGC_Brunello	209	260	117	108	115	163	217	188
ACHE_TGTCCTCGTCTGGATCTATG_Brunello	272	304	429	408	262	323	249	288
ACIN1_CCTGGTCAAGCGGCTCAAAG_Brunello	189	137	247	426	178	163	250	278
ACIN1_CGTACTCATGCCAACCCTCG_Brunello	340	362	323	361	276	343	353	453
ACIN1_GAGGAATTAGCACTGGCCAA_Brunello	231	167	201	154	133	126	126	146
ACIN1_TGAGGGACAAAAATCTAGGG_Brunello	169	183	144	270	131	111	121	85
ACKR1_AGCTAGGATACCCAGGACAC_Brunello	223	236	285	359	159	162	150	135
ACKR1_CAATGGCAACAAGACAAAGA_Brunello	153	161	183	323	261	301	349	397
ACKR1_CTGCACCCTGATATACAGCA_Brunello	238	287	279	417	359	355	236	351
ACKR1_GAAGGAATCATTCACACCAT_Brunello	186	209	200	239	189	131	134	201
ACKR2_ATCTCAACCATCCGCCTGCG_Brunello	213	296	173	536	283	366	366	330
ACKR2_CAGCCCATACTATGGTAGCA_Brunello	300	306	327	440	278	296	292	408
ACKR2_CATGCCCGCCGAAATCTGCG_Brunello	163	209	293	363	265	194	180	280
ACKR2_GGAGTGGAAGGAGAAACCCT_Brunello	215	276	11	177	64	92	61	86
ACKR3_AAGACAGCGATAATGGAGAA_Brunello	238	272	271	403	284	204	277	324
ACKR3_CCAACAATGAGACCTACTGC_Brunello	278	223	358	354	270	273	295	296
ACKR3_GCACTGCTACATCTTGAACC_Brunello	303	342	486	514	467	407	431	413
ACKR3_GGTCCACGCTCATGCACGTG_Brunello	459	408	572	1051	441	462	510	631
ACKR4_AGTCCCCAGCCAATCAGGAG_Brunello	198	223	311	344	260	259	197	252
ACKR4_ATTGATGTTCCTAGGTAGCG_Brunello	129	200	427	422	222	196	256	315
ACKR4_CAATGACGAAAACTATTGTG_Brunello	168	119	148	241	119	99	131	233
ACKR4_TGTGCTACTTTATCACAGCA_Brunello	209	229	266	289	205	229	263	257
ACLY_AGAGCAATTCGAGATTACCA_Brunello	87	114	40	63	7	17	6	39
ACLY_CGGTCACCTGTACACGACAG_Brunello	176	185	38	159	24	39	10	34
ACLY_GACCAGCTGATCAAACGTCG_Brunello	189	218	227	285	224	467	80	81
ACLY_GCCAGCGGGAGCACATCGGT_Brunello	232	222	55	244	52	74	25	66
ACMSD_AGTGGTGCGAGAGAATTGCT_Brunello	167	108	157	122	142	94	142	132
ACMSD_CCTCCTGGGGTAGCTCACAA_Brunello	266	312	391	405	383	463	401	536
ACMSD_CGAGTGGGACCTGAACGCGC_Brunello	231	185	198	345	229	271	251	313
ACMSD_CTGCAGAGGTTTGGCTACGG_Brunello	234	252	204	427	195	135	135	216
ACO1_CCTGCCCCTAACATCACAGA_Brunello	376	381	652	531	319	441	330	388
ACO1_CTTGGTGTCTAGGTTTGACG_Brunello	232	213	215	315	240	178	271	364
ACO1_TTATTACCCAGACAGCCTCG_Brunello	137	147	134	331	140	145	181	237
ACO1_TTGCATATGCTATTACTAAG_Brunello	88	122	113	109	99	125	193	191
ACO2_ATCTTCTCCGAGAGTGTCAG_Brunello	186	204	136	61	61	95	65	55
ACO2_GTCTCAATAGGACATCAACC_Brunello	242	214	204	258	201	226	197	290
ACO2_GTGCAGCTACCAATTAGACC_Brunello	416	287	262	221	66	99	41	49
ACO2_TCTCGGGGTTTGCGTCGTTG_Brunello	405	313	199	286	98	136	93	92
ACOT11_AGCTGAAGCAGATCACGCCG_Brunello	199	281	109	405	52	72	73	87
ACOT11_ATCTGCGTCCAGGACCACAA_Brunello	113	152	166	233	173	253	312	346
ACOT11_GCCAACTGCGCCATTCAGGG_Brunello	213	185	395	319	246	187	211	262
ACOT11_GGGATACCGGAACCCCACGG_Brunello	274	231	426	413	271	231	283	297
ACOT12_AGCATTCAGCACAAGCATGG_Brunello	231	120	163	168	124	149	171	163
ACOT12_CCACCCCATGCAAACCATCA_Brunello	285	291	343	615	307	307	274	332
ACOT12_GATGATTTCAGACGCTATCG_Brunello	230	281	227	307	188	150	180	339
ACOT12_GTAGATATGTTTAAGTTCCG_Brunello	124	126	77	89	59	62	76	89
ACOT13_ACGTGGCTGTCAAACCGCCG_Brunello	179	133	267	264	171	283	158	250
ACOT13_AGTAGATAACATATCAACAA_Brunello	108	94	91	157	52	50	31	41
ACOT13_GGTGATAAAGGCCATGACCA_Brunello	75	115	235	300	136	122	163	176
ACOT13_GTTCATATCGACACTGACTC_Brunello	307	231	287	331	216	289	353	381
ACOT1_ACAATGCCAGGAAAGGGCCC_Brunello	329	387	503	721	288	417	507	483
ACOT1_AGCCCGAGAAACCCTTGGTG_Brunello	200	232	342	346	219	268	347	554
ACOT1_CTACTTGCTCAGTCATCCTG_Brunello	317	196	521	550	464	299	506	346
ACOT1_GGGGGAACCTTACGCTACAA_Brunello	160	207	187	255	114	139	146	226
ACOT2_AGATCATTAGGGTTCCTGCT_Brunello	350	244	253	655	333	366	340	366
ACOT2_CTACTTGCTCAGTCATCCCG_Brunello	310	348	256	293	231	256	210	258
ACOT2_GCTCGCCAAGAGTGTCGGCG_Brunello	243	140	143	198	164	85	234	251
ACOT2_GGTACAGCCGGGACGCTCGA_Brunello	193	251	309	310	334	322	354	354
ACOT4_ATAATAAGCTAGAGCCAACG_Brunello	115	129	167	81	58	73	55	31
ACOT4_ATGTCAATGATCCCTGGGAA_Brunello	292	236	440	363	376	441	374	693
ACOT4_CAGTTTCCATCAATGGATCT_Brunello	190	345	284	511	379	435	441	403
ACOT4_TCGCGGGACTCGAGCCCATG_Brunello	381	300	343	431	273	226	229	223
ACOT6_ACAGGCATTGATAAGTACAG_Brunello	148	193	173	138	96	101	189	222
ACOT6_ATCATATCCTTGTAATGTAG_Brunello	198	231	243	570	224	203	207	228
ACOT6_CTGAAAGGCTACAAGCTCAT_Brunello	330	265	682	535	354	430	468	566
ACOT6_TTGGCATGGATGATCAAAGC_Brunello	197	238	229	379	233	313	428	434
ACOT7_AGCGCATGGAGACCAAGTGG_Brunello	161	164	237	165	193	195	234	272
ACOT7_CAGGGGCACATACCACAGGG_Brunello	105	167	98	179	72	144	127	79
ACOT7_GCGGCCAGATGATGCCAACG_Brunello	250	135	230	409	233	220	158	219
ACOT7_GTCTCCCATGTGCATCGGTG_Brunello	239	240	162	386	238	171	176	290
ACOT8_ATTACTGGGTACCGGCCAAG_Brunello	216	239	323	410	166	250	253	331
ACOT8_CCTTAAATACTGGTCAATGA_Brunello	175	198	290	300	286	243	254	341
ACOT8_TCGTGACCAAGACGCTACGG_Brunello	236	239	243	282	164	142	171	171
ACOT8_TTACTGGCTTGATCTCAATG_Brunello	175	218	182	265	185	200	176	335
ACOT9_AAGAGGAGCTCTTTAGACAA_Brunello	109	181	301	219	225	210	242	259
ACOT9_CTTACCAATCTTATCCACCA_Brunello	319	274	532	970	399	377	395	415
ACOT9_GAGAAACATCTCATGTATGG_Brunello	215	188	435	701	569	672	531	683
ACOT9_TCTTCCCGACCCAGCTAACA_Brunello	355	249	476	597	384	417	585	584
ACOX1_ACCTATCACCGGATTAACGA_Brunello	185	158	214	420	236	188	271	232
ACOX1_CTGTGGTTTCCAAGCCTCGA_Brunello	294	297	251	230	325	348	423	574
ACOX1_GCGCCGCCGAGAGATCGGTG_Brunello	155	200	168	327	148	160	162	240
ACOX1_TGGCATTGAAGCATGTCGGA_Brunello	318	198	405	401	320	288	262	266
ACOX2_GACCATCTTCTAACCAACCC_Brunello	194	175	249	475	173	242	139	191
ACOX2_GCATAACTGATGGCCAGCTG_Brunello	148	216	172	282	134	201	262	199
ACOX2_GTGTATCACAAACTCCTGGG_Brunello	256	171	176	324	210	171	263	298
ACOX2_TGCTGTACCGAGTTTGACGT_Brunello	205	255	280	227	154	174	124	185
ACOX3_AAGCCACGGCAGTAATACCA_Brunello	208	254	315	391	226	177	342	324
ACOX3_CCGCACGCCTCACCTTAAAG_Brunello	299	150	253	382	207	223	194	367
ACOX3_GATCCCAACTGCACATACGA_Brunello	225	172	245	309	125	184	215	153
ACOX3_GCGTCAGTTTGGACCCACAG_Brunello	211	163	212	292	199	209	158	173
ACOXL_AAGCCACAGCTAATCTCGAA_Brunello	258	296	416	495	357	313	349	412
ACOXL_ACAGGAACGATGAAACAGTG_Brunello	181	211	77	53	91	76	98	125
ACOXL_ATGTTTGCAATGACCGAGAG_Brunello	143	127	204	331	213	273	175	287
ACOXL_TGACAAGGTTCGGATACCCA_Brunello	183	199	62	170	83	72	40	89
ACP1_ACATAGTATATAATCAAATG_Brunello	132	126	202	273	193	158	144	263
ACP1_ACCCAGACACACAAACAGCA_Brunello	69	52	80	252	157	139	182	174
ACP1_GGAACCCCCCTGACTACCGA_Brunello	198	180	179	241	182	134	198	225
ACP1_GGGGTTCCCTATCTCATACC_Brunello	340	284	451	555	356	361	410	457
ACP2_ACATGGTGGCCAACGAGACA_Brunello	167	239	291	260	282	149	189	318
ACP2_ACCAGTGAAGACATATCCCA_Brunello	314	311	300	368	228	243	319	433
ACP2_CACCTCTTATCACCGGCAAG_Brunello	211	295	320	556	185	305	326	390
ACP2_TTCTGCAGCTGCTCATAACG_Brunello	306	228	389	443	251	171	245	318
ACP5_ACCCACGGCTACAAAGCGCA_Brunello	212	150	179	100	123	135	126	146
ACP5_CTGGACACAGTGACACTATG_Brunello	207	230	230	331	276	221	341	461
ACP5_GCTCGGCTATGGACCACACG_Brunello	270	212	171	274	135	207	166	210
ACP5_GTACCAGGGCACTTTGCGAA_Brunello	317	256	204	591	322	300	411	492
ACP6_AAAAAGGTGAAGGACAGGAT_Brunello	56	48	63	105	30	50	55	47
ACP6_ACAGTCACCAATCTAGCTGG_Brunello	121	156	153	183	169	115	111	139
ACP6_ACCAACCTTCAACCCACAGG_Brunello	264	209	103	236	199	189	172	222
ACP6_GCAGGTCGTGTTTCGACACG_Brunello	213	259	371	493	364	309	313	324
ACPP_AAAGGCAGGTATAGCAACTG_Brunello	234	188	481	476	253	223	389	286
ACPP_ACTCCTTGGCTAGTACACTT_Brunello	225	214	337	589	256	282	312	417
ACPP_CTACGACCCTTTATATTGTG_Brunello	229	283	338	451	311	333	367	405
ACPP_GCCATGAGGATTCCTTTATG_Brunello	212	185	268	416	251	162	315	326
ACPT_AGGCTGGTAGTGGAAGACCG_Brunello	118	104	188	16	111	82	104	128
ACPT_TATCCTTGCAAACTTCTCCC_Brunello	171	116	213	62	93	107	140	74
ACPT_TCGCCATGGCGGAATACCTG_Brunello	142	196	168	97	106	106	184	107
ACPT_TTGGATATTGGAGCCCACGT_Brunello	228	200	145	500	131	205	162	217
ACRBP_AAGAAGCGTTCGTATTCGGT_Brunello	145	129	191	212	124	104	131	140
ACRBP_CAAACCAGGAGGCATAAGGG_Brunello	183	241	247	379	175	144	137	167
ACRBP_GACTCTACTTCTCGTACCCG_Brunello	242	311	179	314	172	180	201	162
ACRBP_GGTGCTGTGCTATTCGATCG_Brunello	212	205	214	378	168	206	159	310
ACRC_AAACTATTGTGGAGCCACCG_Brunello	145	182	264	391	229	186	167	189
ACRC_CAAACCACCAAGTGATCCTG_Brunello	281	269	217	309	183	204	250	250
ACRC_GCATCCTTAATGTCCAGTCA_Brunello	467	477	557	921	441	397	484	453
ACRC_TTATTGGAAATAAACAGCGA_Brunello	99	158	70	180	84	77	134	73
ACRV1_CCTGACTCAAGCTCACTCAA_Brunello	289	207	502	401	217	306	201	239
ACRV1_GCTGAAGGTGAGCATACTGT_Brunello	223	153	270	542	321	388	276	327
ACRV1_TGGTTCAAGCAAGCACACTG_Brunello	141	99	209	323	128	187	274	208
ACRV1_TTCAGGTGAGCACGCTTCAG_Brunello	313	246	275	329	245	240	216	292
ACR_AAGCGCCCACACGAAATGGG_Brunello	120	137	132	113	77	83	33	25
ACR_CCCCGACACTTACTCACACG_Brunello	323	277	392	447	152	112	159	162
ACR_GAAAGCGCCTATGTGGTCGT_Brunello	209	243	297	304	102	168	147	125
ACR_TAATGTGCATGACTGGAGAC_Brunello	112	112	162	104	87	133	138	115
ACSBG1_GAAGGTGAATAATGCCCAGT_Brunello	224	235	266	425	244	289	298	322
ACSBG1_GGAGCCCACATCACACATGG_Brunello	293	301	558	596	328	277	410	446
ACSBG1_TCAAAAGAACTTCTATGGAG_Brunello	190	205	105	136	162	173	211	220
ACSBG1_TGTGCATCGGATGTTCTACG_Brunello	263	266	306	680	354	334	316	402
ACSBG2_AAATTCAGGGATGGTCATCG_Brunello	304	297	520	574	319	438	545	471
ACSBG2_ACACGAGAGTCTTAGCCATG_Brunello	240	270	250	352	312	365	231	303
ACSBG2_GGGACCACAGGCATACCCAA_Brunello	270	248	351	297	176	171	197	216
ACSBG2_TCCATGAAATCATCCCACTG_Brunello	356	234	167	269	140	132	126	152
ACSF2_ACGTAGCTGAGGCCTCCGAT_Brunello	327	293	146	475	135	175	95	106
ACSF2_ATGGCTCGGATCAACTCTGG_Brunello	295	232	102	392	161	201	176	231
ACSF2_CGTGGGGGTACCATACAGGA_Brunello	177	124	79	232	91	150	90	153
ACSF2_GTCTTCATGGAGGACGACCA_Brunello	172	228	157	205	171	184	154	188
ACSF3_CCATGATCATCTACACCAGT_Brunello	200	183	78	353	137	111	245	174
ACSF3_GCAGCGCGTTGACCACACCA_Brunello	287	272	486	317	306	387	521	413
ACSF3_TAACGATGCCTCCTACGTCG_Brunello	230	206	316	384	283	221	262	265
ACSF3_TCTTAAGTTCTGAAACGCCG_Brunello	112	105	249	239	238	246	375	413
ACSL1_ATCACGTACATAGTCAACAA_Brunello	198	164	201	456	264	347	350	329
ACSL1_CAAGAGCCATCGCTTCAGCG_Brunello	292	257	319	475	299	256	318	440
ACSL1_GATGCCAATGAACTGATCTG_Brunello	190	225	353	286	225	306	237	349
ACSL1_GTTTCCGAGAGCCTAAACAA_Brunello	115	148	171	205	100	80	57	111
ACSL3_ATGATTACTGCAATATCTGA_Brunello	249	354	338	572	369	230	266	415
ACSL3_GAAAGTTCGAAGCTTGCTAG_Brunello	153	106	148	345	147	90	69	130
ACSL3_GTGGTGAAGAGTAACCAATG_Brunello	110	112	150	188	108	92	160	87
ACSL3_TATCTAAAGTATCACATCCA_Brunello	270	189	249	428	205	211	163	178
ACSL4_AAGCCCACTTCAGACAAACC_Brunello	234	240	262	397	227	300	304	307
ACSL4_ACCTGGTCAGAGAGTGTAAG_Brunello	156	194	336	380	203	262	342	395
ACSL4_GCATCATCACTCCCTTAGGT_Brunello	205	239	210	589	260	270	218	465
ACSL4_GTGTGTCTGAGGAGATAGCG_Brunello	166	111	238	245	282	197	268	219
ACSL5_CAGAGTTGGATTCTTCCAAG_Brunello	218	169	172	369	246	163	235	193
ACSL5_CTTATCCCTATATGATGCTG_Brunello	307	212	350	593	337	330	251	403
ACSL5_CTTGTTGACAATATGTACGA_Brunello	188	178	486	284	182	272	146	191
ACSL5_TCTGATAGAGCAGAGTACCT_Brunello	169	151	241	52	89	66	77	188
ACSL6_CTGAGATGCTAAGCCCACGG_Brunello	233	137	193	171	113	126	134	86
ACSL6_GATGCTCACCCATGGGAACG_Brunello	158	272	156	468	202	211	224	341
ACSL6_GTCTCCACAGTGGATCATTG_Brunello	234	229	118	286	162	183	166	185
ACSL6_TCTGTCGTCTATTGCCACGG_Brunello	213	235	139	186	161	208	208	172
ACSM1_CAAGGTCTTTGACTTAACAC_Brunello	141	169	172	252	182	172	187	245
ACSM1_CCCCCCAAAAGTGGTTAATG_Brunello	283	243	407	853	370	286	301	349
ACSM1_CGCTGTCCATGGTTCTACCA_Brunello	494	493	828	572	546	472	423	577
ACSM1_GCACTGCTATACTGGCGGGG_Brunello	154	141	162	309	191	103	92	248
ACSM2A_ACAGGCTCCCGAGAGGACGT_Brunello	239	182	211	138	112	114	175	99
ACSM2A_GTGCATGCTCCTAATGCCCA_Brunello	278	223	426	500	320	356	274	351
ACSM2A_TGACGCAGTTCTGTAGATGG_Brunello	305	241	588	628	399	400	469	520
ACSM2A_TGTCTGAGAAAAGCTGTGAT_Brunello	384	273	626	565	470	556	490	448
ACSM2B_ATGTGGACCATATCAGACAC_Brunello	208	156	128	122	172	102	190	217
ACSM2B_GAAGGGACTCCCCTCCAGCG_Brunello	499	521	900	1081	650	632	823	973
ACSM2B_TGTCTGAGAAAAGCTGCGAT_Brunello	215	176	468	361	397	385	279	390
ACSM2B_TTACCTTTAGAATAACCAGT_Brunello	128	142	171	588	164	170	148	205
ACSM3_ATTTCTGTTGATCCACCAGA_Brunello	168	216	326	283	232	136	218	207
ACSM3_GAAGCCTGTTCCCTACAAAG_Brunello	170	185	174	290	151	157	53	168
ACSM3_TGAAACAGGACTTCAAACTG_Brunello	215	171	263	346	237	211	281	315
ACSM3_TGCAACAGCGTCTACTGCTG_Brunello	368	322	278	952	271	299	231	342
ACSM4_AGAGGGTGAACCCAATGCCG_Brunello	128	173	273	112	150	110	211	128
ACSM4_CACGAGCATCCGGTACACAG_Brunello	152	174	60	132	135	152	140	227
ACSM4_CATTCGATGCACAAAAACAC_Brunello	157	210	283	343	168	182	188	200
ACSM4_TACAATGGACTCCACCGCTG_Brunello	245	188	320	477	332	329	332	438
ACSM5_ATAACTTTGGCATCAACTCG_Brunello	297	279	268	434	277	196	302	455
ACSM5_CTTTACCAGCGGAACCACCG_Brunello	265	270	263	265	202	298	336	375
ACSM5_GTGGAAACACCAGACTGGTG_Brunello	156	147	123	203	107	109	97	137
ACSM5_TGGTCAGTGTGGCTTGCATG_Brunello	332	333	304	462	338	429	236	298
ACSM6_CAGGGATAAAGATCCACCAA_Brunello	148	187	270	157	199	166	157	181
ACSM6_CCTGCCTAGGACGGACTCAG_Brunello	208	227	313	243	250	231	338	363
ACSM6_TGTCAGATAAGAGCTATGAT_Brunello	204	192	211	169	131	114	156	162
ACSM6_TTTGCAGATAGAGTGGTGAT_Brunello	148	135	175	436	214	165	211	322
ACSS1_ACCAGCATTGGGATAAACTG_Brunello	268	198	303	362	218	186	164	344
ACSS1_CAGACAACAAGGTCCACATG_Brunello	213	244	248	351	176	186	212	396
ACSS1_GATCAAAGCAACGCTCTCGG_Brunello	314	288	194	190	189	189	189	329
ACSS1_GCTGAAATACGGTGATGCCT_Brunello	128	218	198	256	138	118	83	215
ACSS2_CAGGAAGGGGAGTCAACATG_Brunello	169	114	94	172	77	76	70	107
ACSS2_CAGTGGCCCATAGGTGACGT_Brunello	153	181	236	224	199	186	357	304
ACSS2_GCATTGTGGTCAAGCACCTG_Brunello	193	170	90	123	78	109	69	92
ACSS2_GGAACCAAGGGATTGACTTG_Brunello	159	196	134	370	267	197	164	185
ACSS3_ACATGGTATACATCGCCTGT_Brunello	255	240	359	477	262	235	283	341
ACSS3_CCGGGACCACTAAAGCCCTG_Brunello	207	149	403	407	231	253	341	335
ACSS3_CTTGTACCAGCTGATCTGCT_Brunello	372	386	554	723	460	437	527	626
ACSS3_GGTGTGATTAGGCCCACTGG_Brunello	233	302	328	647	281	267	248	331
ACTA1_CTTCTACAACGAGCTTCGCG_Brunello	219	245	296	355	164	160	123	203
ACTA1_GGGTCAGAAAGATTCCTACG_Brunello	127	172	113	283	137	109	124	77
ACTA1_GGTGAAAGCCGGCTTCGCCG_Brunello	182	315	128	310	107	108	114	154
ACTA1_TCAGGTAGTCGGTGAGATCG_Brunello	139	216	236	208	172	134	149	182
ACTA2_CATGTATGTGGCTATCCAGG_Brunello	201	250	197	334	168	113	247	222
ACTA2_GAAGCTCATTGTAGAAAGAG_Brunello	119	136	134	244	74	65	100	129
ACTA2_GACGTCCCAGACATCAGGTG_Brunello	257	412	545	535	381	461	369	458
ACTA2_GGCCTCACCAGTAGTAACGA_Brunello	138	144	100	138	84	74	120	96
ACTBL2_GAGGACGCCCTATCATGGAG_Brunello	241	213	258	251	187	186	125	164
ACTBL2_GGAGCTATGAACTTCCTGAT_Brunello	210	96	128	203	89	99	128	115
ACTBL2_GGAGCTCATTGTAGAATGTG_Brunello	247	187	246	320	152	188	156	248
ACTBL2_TGTCCCTCTATGCCTCAGGA_Brunello	209	171	291	458	207	214	200	237
ACTB_AAGAGCTACGAGCTGCCTGA_Brunello	282	267	91	103	15	27	31	8
ACTB_CGTACAGGGATAGCACAGCC_Brunello	178	205	21	22	17	6	6	19
ACTB_GGATTCCTATGTGGGCGACG_Brunello	219	205	62	218	27	19	5	14
ACTB_TCACCTGGGTCATCTTCTCG_Brunello	372	306	110	136	15	77	30	20
ACTC1_CGATGGACGGGAAGACAGCG_Brunello	136	158	291	317	161	182	177	146
ACTC1_CTGGGCTTCATCACCTACGT_Brunello	361	298	297	379	304	261	439	298
ACTC1_GGTACGGCCAGAAGCATACA_Brunello	160	134	202	358	163	115	194	192
ACTC1_TCTTCATGAGGTAGTCAGTG_Brunello	222	356	491	476	301	267	311	298
ACTG1_AGCTGTAGCCTCGCTCAGTG_Brunello	257	242	202	313	189	169	118	110
ACTG1_ATGGAAGGAAACACGGCTCG_Brunello	135	141	249	151	106	97	102	58
ACTG1_CAACAGAGAGAAGATGACTC_Brunello	78	106	75	111	72	34	80	57
ACTG1_CTTCTACAACGAGCTGCGCG_Brunello	195	174	183	428	111	120	84	85
ACTG2_AGAGCTATGAGCTGCCAGAT_Brunello	133	117	189	300	142	132	89	167
ACTG2_CTGGATACCTGTGGTCACAA_Brunello	171	209	247	240	148	157	149	160
ACTG2_TGAATCCAGGACGATGCCTG_Brunello	156	129	175	273	140	126	222	276
ACTG2_TGATGATGCCGTGTTCAATG_Brunello	389	371	312	449	239	271	403	294
ACTL10_AGAAGATGCCCAAAACGCTG_Brunello	244	249	139	194	101	190	112	167
ACTL10_AGATGTGTGATGGCCTTGCG_Brunello	243	144	149	327	140	131	166	201
ACTL10_CACGCCACGCCCATCTACGC_Brunello	271	268	288	503	240	286	183	176
ACTL10_GGCCACCTTCCGACTGAACG_Brunello	214	125	212	330	220	246	216	295
ACTL6A_ACCACCATACCAATAGCTGT_Brunello	197	228	175	199	74	86	62	78
ACTL6A_ACTGCAATTCCAGTCCACGA_Brunello	210	223	185	235	60	77	66	65
ACTL6A_AGAAGTTGCCTCAGGTTACG_Brunello	310	301	320	357	220	255	154	188
ACTL6A_TGTTCCGAGGGAGAATATGG_Brunello	133	116	56	142	58	80	147	106
ACTL6B_AGTGGAACACACGGGCCAAG_Brunello	175	130	216	366	197	169	210	286
ACTL6B_ATGCCAGCTTTGCAAACGGG_Brunello	159	106	231	445	212	252	234	304
ACTL6B_CACTCACTGTTCATCGTAGG_Brunello	229	264	321	464	300	224	377	312
ACTL6B_TTGGCTGCGATCATGTAAGG_Brunello	221	325	230	668	197	215	238	248
ACTL7A_ATCGCAAGGAGACATTCGTG_Brunello	101	153	158	225	114	90	226	146
ACTL7A_GGGCCATGGCGTGTCCTACG_Brunello	290	288	399	582	258	238	464	425
ACTL7A_GTGGCTCTGAACTCGTATGG_Brunello	122	113	173	170	86	98	50	104
ACTL7A_GTTGTTGAGATCTTGTGGGT_Brunello	228	221	297	448	236	217	207	308
ACTL7B_ACTCCTACGGCAAGACCTCG_Brunello	245	311	299	375	146	281	324	314
ACTL7B_AGCCGCGCCGACTACGCTGG_Brunello	422	316	356	333	253	162	218	281
ACTL7B_CAAGAAGAAGTGCTGCTATG_Brunello	222	223	393	491	231	214	264	299
ACTL7B_CGTGGGCAAACGCTGCCCCG_Brunello	233	261	477	722	317	402	357	562
ACTL8_CTGGTGGAAAGGCTGCACGC_Brunello	176	103	122	325	147	133	173	244
ACTL8_GAGACTCTTGAGGAGATAGG_Brunello	131	188	153	157	194	201	242	277
ACTL8_TGTCTCCGTGATGATCACAG_Brunello	284	189	123	193	133	145	127	153
ACTL8_TTTAGCTACCCCATCGAGCG_Brunello	206	172	209	420	147	189	156	308
ACTL9_CAGCCCGCTGACACGACCGT_Brunello	239	195	193	545	229	253	241	296
ACTL9_CCCAAACCCCAGTCCCAACG_Brunello	276	227	202	248	174	154	166	183
ACTL9_GCTGCCACCAAAGACCGGCG_Brunello	125	120	88	198	83	86	117	89
ACTL9_TAAGCACCACTATTGCTACG_Brunello	112	155	275	344	119	121	156	163
ACTN1_CAGGACATCAACAATGCCTG_Brunello	148	203	315	189	180	218	263	292
ACTN1_GCAGGGCCTTGATCTCCGAG_Brunello	282	255	435	479	401	324	424	385
ACTN1_GGATCCGCCGCACAATCCCG_Brunello	184	258	434	143	242	216	252	244
ACTN1_GGCCCTAACTCAGAAGCGAA_Brunello	92	36	195	270	107	102	90	138
ACTN2_AGGACTTCCGGGATTACCGC_Brunello	170	161	173	282	88	122	144	128
ACTN2_CCAGGTTAATATTTCCTATG_Brunello	267	247	450	740	339	283	482	458
ACTN2_CGAGTCGGCGTCGCTGACAG_Brunello	399	274	435	438	274	366	314	327
ACTN2_TGATGGTCCAGATCATACCC_Brunello	231	228	230	379	212	184	179	174
ACTN3_CAGTGAGCTGGACTACCACG_Brunello	118	176	105	110	79	71	73	107
ACTN3_CCATGGCTGGAGAACCGTGT_Brunello	319	259	143	308	176	204	232	285
ACTN3_GTCCAGGGCCTTGTTAACGT_Brunello	179	257	230	316	256	223	257	248
ACTN3_TGCAACTGGAGTTTGCCCGG_Brunello	260	257	185	393	184	177	126	167
ACTN4_ACAGATCGAGAACATTGATG_Brunello	201	181	229	294	163	263	175	253
ACTN4_ACTCCCACAATGTCAACACC_Brunello	254	221	270	379	185	248	285	431
ACTN4_GTTCATCGTCCATACCATCG_Brunello	247	324	366	409	231	202	225	234
ACTN4_TGGGCGGCTTGTGCACACGC_Brunello	193	249	196	312	248	253	269	322
ACTR10_AAAAAGATATGGGTAACACC_Brunello	165	163	189	149	99	158	87	61
ACTR10_AATGAATTTACCCATCACTG_Brunello	312	274	193	199	158	136	151	171
ACTR10_AATGGATAGTCAACATTTGG_Brunello	126	72	60	123	66	21	74	102
ACTR10_ATTCGATAATCACAACTCGG_Brunello	150	136	59	57	8	15	8	18
ACTR1A_AGTCGTAGCCCTCCTTACGC_Brunello	285	210	49	74	78	43	45	66
ACTR1A_CGCTACAGGCAGGACCACAG_Brunello	194	213	27	86	43	40	44	28
ACTR1A_GAAGGTCTCGAAGAAAACTT_Brunello	126	156	23	55	57	101	29	95
ACTR1A_TGACACGAACGTGCTTGGGT_Brunello	146	132	113	245	41	42	33	21
ACTR1B_CTTCATCGGACCAAAAGCAG_Brunello	147	118	133	302	180	129	100	112
ACTR1B_GCATCCTGTGCTCCTCACGG_Brunello	308	277	173	403	184	222	195	214
ACTR1B_GGTTGTCCGGACAATCAAAG_Brunello	148	87	97	92	84	82	68	95
ACTR1B_TCCGTCCTAACAGTGTCGGG_Brunello	255	262	216	266	250	197	149	219
ACTR2_ACTGGTGTAGTGGTAGACTC_Brunello	179	136	54	101	73	27	35	27
ACTR2_ATCCTCGCAACAGAAGTAGC_Brunello	139	139	251	272	94	64	166	106
ACTR2_GGACGTATCATCAAAGTTGG_Brunello	248	250	199	185	115	85	163	168
ACTR2_GGATGACATGAAACACCTGT_Brunello	235	190	86	81	43	22	38	35
ACTR3B_AGGTAGTTGACCAAGCTCAA_Brunello	71	96	106	154	187	95	161	127
ACTR3B_TACTGTTTGATCCACTTCCG_Brunello	333	260	409	500	229	343	504	392
ACTR3B_TGGGTGAACGTACGTTAACG_Brunello	134	173	677	619	114	123	114	138
ACTR3B_TTTGAATCATTTAACGTACC_Brunello	293	262	216	437	338	343	382	532
ACTR3C_CATTTGCCCCGATATAGTCA_Brunello	239	194	370	481	276	314	368	313
ACTR3C_GCTTACCACTGGGATAACAT_Brunello	238	207	193	284	150	155	255	284
ACTR3C_TACTGTTTGATCCACTTCTG_Brunello	301	233	306	186	205	208	184	281
ACTR3C_TGGGTGAACGTACATTAACG_Brunello	144	121	187	149	145	186	176	213
ACTR3_ACCGGTACGGTAATAGACAG_Brunello	168	213	188	148	68	190	129	37
ACTR3_ATTAAGGAGTCAGCAAAAGT_Brunello	288	230	334	332	114	145	125	128
ACTR3_CCCAATCTTCAACTATACCA_Brunello	319	336	248	474	229	151	108	202
ACTR3_TTAACAAGTATGATACAGAT_Brunello	141	116	317	479	243	336	175	265
ACTR5_CGGGACACGCCCAGCCAGCG_Brunello	225	280	259	648	300	265	210	225
ACTR5_TCATTTGCCGTGAATACAGT_Brunello	180	305	239	197	148	181	151	168
ACTR5_TGAGCACAGCTACATCGCTG_Brunello	149	173	89	125	24	68	32	15
ACTR5_TGGGTAAAACATGCGTACAC_Brunello	206	152	64	173	56	52	40	27
ACTR6_AGATGTATGCTATGTGTCTC_Brunello	271	264	513	627	349	378	453	373
ACTR6_ATAATTCGGAAGGATTATCT_Brunello	155	166	101	90	109	129	136	125
ACTR6_CTCCCCTTGCAGGATAAATG_Brunello	184	163	259	300	119	173	126	185
ACTR6_GGATGTAAAAGAGTCCAGAA_Brunello	197	119	103	130	69	67	80	47
ACTR8_AGCCAACTGTCCTTGTATAG_Brunello	361	413	381	719	319	301	228	339
ACTR8_CAACGATTCCAAAAGTTGCG_Brunello	188	151	203	236	189	173	213	223
ACTR8_CACGTGTATTGTAGACGTTG_Brunello	139	167	150	282	110	80	44	97
ACTR8_CTTCTCCTACTAAATACTCA_Brunello	242	213	182	309	137	161	67	94
ACTRT1_ACGGAGCTGATGACATGGCG_Brunello	228	207	221	327	175	194	317	312
ACTRT1_GGTAACAGGATGGGATGACA_Brunello	287	151	164	508	151	230	239	303
ACTRT1_TGATTAGACAGGTAGAAACC_Brunello	242	217	512	533	274	282	393	344
ACTRT1_TTAATCAGAAGTACTTCGTG_Brunello	208	217	169	178	175	125	162	186
ACTRT2_CGCAGTCACCAAGCTCCACG_Brunello	211	111	116	233	64	69	90	89
ACTRT2_CGTGCCCGCTTTCTACCTGT_Brunello	279	305	323	649	259	295	298	366
ACTRT2_GAATTTCAGGTGCCCCACGA_Brunello	121	158	190	461	136	119	109	135
ACTRT2_GATCAGGCCACGCTCGAAAG_Brunello	185	290	291	213	178	213	269	393
ACTRT3_AATGTTCGGGTAGATAAACT_Brunello	123	152	179	316	117	113	94	136
ACTRT3_CACTGAGCAACATGATACCA_Brunello	293	267	275	332	208	141	146	228
ACTRT3_GGCGGGCTAGAACTCTGCGT_Brunello	346	299	299	165	226	261	194	245
ACTRT3_TGTGGCAATGAACTACGAAG_Brunello	129	191	218	244	88	90	79	124
ACVR1B_AAGAGATTATTGGCAAGGGT_Brunello	191	183	134	187	121	130	84	186
ACVR1B_ACTTGACTCAGGTCACCTCA_Brunello	99	141	252	346	174	239	174	256
ACVR1B_CCGGTTCAGATAATCAAACA_Brunello	152	150	157	282	138	200	273	200
ACVR1B_CTACACGTGTGAGACAGATG_Brunello	218	244	211	382	116	97	122	130
ACVR1C_ATTGTCCTTTGAACCAACAG_Brunello	247	195	255	175	165	176	186	346
ACVR1C_CCAAGATCTTTCATCTCTGG_Brunello	330	279	585	595	486	353	406	505
ACVR1C_CTGGCGCTCTCAATTGCTAG_Brunello	198	182	249	203	221	226	288	400
ACVR1C_TGTAGGAGCACTGTCGACCC_Brunello	129	188	92	211	126	137	125	137
ACVR1_ATTACACTGTTGGAGTGTGT_Brunello	152	237	316	470	221	198	404	480
ACVR1_CCATGACTTCTCATCACGGG_Brunello	239	228	367	423	293	329	300	333
ACVR1_CTGGTGTAACAGGAACATCA_Brunello	251	187	382	363	264	243	388	371
ACVR1_GCCATCGTTGATGCTCAGTG_Brunello	240	258	298	368	282	257	277	368
ACVR2A_AGTGGTTTCAAACCTAGTAA_Brunello	154	120	226	370	186	203	327	286
ACVR2A_ATTGCAGAAACCATGGCTAG_Brunello	175	172	273	388	315	352	307	327
ACVR2A_CCAAAGATCCACATCAACAC_Brunello	220	187	341	362	227	229	322	371
ACVR2A_CCAGTTGCTTAACGAATATG_Brunello	251	281	162	418	149	211	216	215
ACVR2B_ACAAGCCGTCTATTGCCCAC_Brunello	152	249	137	456	125	146	216	228
ACVR2B_ATGACTTCAACTGCTACGAT_Brunello	282	204	323	299	291	353	435	510
ACVR2B_ATGTCCACATGACCGTAGGG_Brunello	133	98	266	237	106	92	103	93
ACVR2B_CTGGAGCGCACCAACCAGAG_Brunello	171	144	216	384	358	314	433	476
ACVRL1_AGGCACCCCCAGGAACATCG_Brunello	214	180	132	249	149	89	153	126
ACVRL1_CCAGGACTGTTCATCCCTCG_Brunello	213	236	214	307	306	228	308	323
ACVRL1_CTGCGTGCTCGAGTTGCGGG_Brunello	173	256	210	235	235	193	367	391
ACVRL1_TGGACAGTGACTGCACCACA_Brunello	172	254	340	396	292	260	239	214
ACY1_AGGCACAAAGGTCATGTGGA_Brunello	329	269	401	457	398	404	565	717
ACY1_CCATGCCTCACGCTTCATGG_Brunello	462	365	487	747	312	371	364	409
ACY1_GCTGGACAGTGCGGATACGC_Brunello	281	275	344	604	285	325	369	443
ACY1_TAGCTTAGTCAGGTTCACGG_Brunello	261	381	316	609	297	315	412	386
ACY3_CACCTCATATGGGTCGTCCG_Brunello	426	338	299	422	297	303	294	298
ACY3_CTTCCTGTACCAGCGGTCTG_Brunello	264	299	413	437	389	318	452	419
ACY3_GTGCATGGCAAAGACTTCGT_Brunello	104	67	97	25	45	51	48	72
ACY3_TGAGGTCATGGTCCACGTAG_Brunello	234	243	132	320	98	179	214	218
ACYP1_ACAGTGCAAGGACAATTGCA_Brunello	132	129	118	185	196	228	198	172
ACYP1_TAGGCTGAGGGTAAAAAGCT_Brunello	167	191	198	295	143	126	156	182
ACYP1_TGGGTCCAGAACACTGACCG_Brunello	210	253	307	491	289	298	413	331
ACYP1_TTCCTGCATATGACGCACCT_Brunello	282	301	444	457	372	348	270	470
ACYP2_ACCAGCAAAGGCACCGTGAC_Brunello	252	182	249	290	192	160	212	165
ACYP2_CGCCCAGTCACTCAAATCCG_Brunello	291	293	304	548	356	269	289	269
ACYP2_GAGGTGTTCGGAAGAGTGCA_Brunello	152	121	211	148	138	86	185	237
ACYP2_TGAAGCTAGGAAAATAGGAG_Brunello	143	105	205	184	157	160	179	143
ADAD1_AACTGGTGCAAGGCTGACAC_Brunello	219	220	353	321	182	206	255	262
ADAD1_AGGTGAATACAATTACAGCC_Brunello	234	156	217	229	226	247	206	181
ADAD1_CGATAACTACACCCACAGGA_Brunello	137	117	151	56	85	91	31	75
ADAD1_TCAAATGCAGATATAGAATG_Brunello	232	157	366	489	329	232	281	277
ADAD2_ACAGAGATCCCGCGTGCCAG_Brunello	229	255	411	369	187	220	144	266
ADAD2_CACTGCGAATAGCAAGACGG_Brunello	188	195	235	366	302	311	387	301
ADAD2_TCACCTACCTACGCTCAGGG_Brunello	252	286	351	591	274	236	393	288
ADAD2_TTCAAATATAGAGCCCCTGG_Brunello	226	208	328	441	134	145	206	203
ADAL_ACTAATGGATCCATTCAAGT_Brunello	144	139	135	305	137	123	107	61
ADAL_CAATCACAGTCATCTGATCG_Brunello	360	328	473	929	525	403	513	690
ADAL_GGAGACTGTAAAACTTGCCG_Brunello	109	50	83	206	92	77	16	92
ADAL_TATGTGGAATCTATACTTGA_Brunello	153	124	313	543	239	217	322	296
ADAM10_CCCATAAATACGGTCCTCAG_Brunello	264	169	274	289	142	84	161	107
ADAM10_GGAAATGGAATGGTAGAACA_Brunello	173	174	61	100	61	76	110	102
ADAM10_TTCCATCAATAACAGACCCA_Brunello	166	193	145	73	120	106	66	122
ADAM10_TTTCAACCTACGAATGAAGA_Brunello	171	158	215	397	172	151	73	119
ADAM11_GCTCATGGTCTACCGACGGG_Brunello	222	209	112	120	72	101	128	117
ADAM11_GCTCCACGTATTGCGAGGAG_Brunello	222	215	231	183	174	148	185	230
ADAM11_GTTCGAGCAGATGCGACAGT_Brunello	196	189	92	91	121	168	125	131
ADAM11_TGGGAACTTGACTTACATCG_Brunello	322	324	230	385	272	200	177	396
ADAM12_AAGCAATGGTACTTGCCCGG_Brunello	202	148	116	385	131	136	177	168
ADAM12_ACTGAACATTCGGATCGTGT_Brunello	280	238	113	314	132	168	106	203
ADAM12_GGTGATCCTTATGGCAACTG_Brunello	138	119	208	184	168	195	249	211
ADAM12_TGCTGAATATTCGACTACAA_Brunello	149	154	233	238	199	192	87	204
ADAM15_AGTGCCACTCGTACATTCAG_Brunello	177	222	95	193	99	97	80	113
ADAM15_CTCCAGACAGCTAATACTCG_Brunello	190	190	65	114	104	79	119	76
ADAM15_CTGTTGTCAAAATTGCCAGG_Brunello	231	256	469	494	294	328	350	384
ADAM15_TGGATTCGCGAAATAATGGG_Brunello	141	177	197	352	217	208	170	210
ADAM17_AATCAGAATCAACACAGATG_Brunello	208	192	300	531	339	243	426	384
ADAM17_ACAAAATTTCAAGGTCGTGG_Brunello	91	44	113	184	95	60	65	49
ADAM17_CATCGCTTCTACAGATACAT_Brunello	180	207	301	315	230	212	309	385
ADAM17_TGGTGAAAAGCACTACAACA_Brunello	113	148	349	296	186	213	270	246
ADAM18_AAAATCCCATTACCACACAC_Brunello	283	562	462	621	308	336	275	369
ADAM18_AGTAAGTATGCTATGTCATG_Brunello	115	191	236	242	181	192	181	160
ADAM18_AGTGCCTGCTATTGACAACT_Brunello	177	158	419	509	203	272	361	365
ADAM18_TATAACAGTCAATTTGAACT_Brunello	259	243	261	539	327	342	309	299
ADAM19_ATGCCTCTAATTGTACCCTG_Brunello	363	317	473	516	261	283	414	468
ADAM19_CCTCTAAATAATCAGCCACG_Brunello	399	273	449	619	350	338	349	365
ADAM19_GTCACGCTCAGCACTTGCCG_Brunello	347	396	439	639	280	329	245	467
ADAM19_TGCCCAGAGATGCGAAGTGT_Brunello	157	161	367	371	210	166	285	202
ADAM20_AATGTGACTGTGGAACCATA_Brunello	138	167	165	246	188	162	263	238
ADAM20_AGAGATACATTGTCCACATG_Brunello	151	189	344	484	260	251	266	408
ADAM20_GGTGTGTGTGCGAGCTACAG_Brunello	202	265	220	586	252	253	444	341
ADAM20_TAAGGGCAACCAAGGACTCA_Brunello	217	200	277	242	150	178	171	148
ADAM21_ATATTCCTGCAACATAGGCT_Brunello	255	300	286	456	183	211	290	297
ADAM21_GAAACACGTTGTTCATATGA_Brunello	181	172	166	301	182	149	158	172
ADAM21_GCATAATCCTCCAAGATTGG_Brunello	282	259	421	371	373	265	301	397
ADAM21_TGGGTTCAATTTCATAAGTG_Brunello	232	222	424	501	221	331	419	533
ADAM22_ATAGGTATTGGTATGTACAA_Brunello	118	103	153	239	114	57	64	163
ADAM22_CTTAGGTGAATGTAAATGCG_Brunello	309	245	353	420	361	396	318	463
ADAM22_TACTACCAGGGCCATATCCG_Brunello	139	200	176	185	100	91	146	229
ADAM22_TGTATTTCATAAACTCACGT_Brunello	235	241	266	316	178	212	157	177
ADAM23_ACATATAATCCAGAAAACCT_Brunello	209	219	454	382	182	176	213	246
ADAM23_AGGCGTCAAAGACTCCAAGG_Brunello	142	91	180	268	85	175	111	179
ADAM23_ATATTACATCAACCAAGACT_Brunello	193	278	138	343	163	219	188	159
ADAM23_GGATACTTACAGAATCCACA_Brunello	130	157	266	340	130	215	212	207
ADAM28_CATACTACTAGTTTGGTGGC_Brunello	171	164	243	359	162	161	194	162
ADAM28_TAAAAAGCTCAATACTCATG_Brunello	214	254	232	541	210	143	166	181
ADAM28_TAGGCAATGGAGCATTAAAG_Brunello	231	139	445	404	318	281	394	471
ADAM28_TTAAGCCCCATACATCGGGA_Brunello	124	167	152	293	202	149	114	182
ADAM29_ACTGCAAGTTCCTACCATCA_Brunello	365	371	669	819	428	371	457	619
ADAM29_AGTCGGAGAACATTACGCCC_Brunello	281	215	210	387	198	210	197	291
ADAM29_GTATACCAGATGTTCAAACG_Brunello	258	187	211	481	197	261	122	193
ADAM29_TTTGGGCATGAACCATGATG_Brunello	260	228	199	325	193	176	172	147
ADAM2_ATGTGTGATGCAAACTATGC_Brunello	358	262	310	635	230	315	241	251
ADAM2_CTTTAAATTACAAAGCGTAG_Brunello	106	107	254	251	120	185	231	275
ADAM2_GACCTCCCTGAATATTGCAA_Brunello	237	213	318	373	157	200	250	236
ADAM2_TTGAAAAAAGGATCTAAGCG_Brunello	106	182	285	467	199	174	253	189
ADAM30_AATACTGCCAATGTAGGGGT_Brunello	118	190	203	301	165	164	241	210
ADAM30_ATGTGGAAACAAAATTGTGG_Brunello	229	298	241	608	247	280	172	314
ADAM30_CCAAAGGACTGCAACTACAT_Brunello	193	216	167	364	267	235	244	374
ADAM30_CCCCTTATGAGAATAAGGCG_Brunello	191	209	151	449	220	228	152	336
ADAM32_AAATCTCCGAAACCAGTCTG_Brunello	232	157	261	297	206	246	208	248
ADAM32_AACACTGCTCCCAAATAACG_Brunello	192	176	225	299	199	214	381	270
ADAM32_AAGCCTGAAAGAACAACCAA_Brunello	213	115	299	264	181	230	322	263
ADAM32_TACAATCAGGCGTTGAATGT_Brunello	205	177	235	347	133	123	147	180
ADAM33_CACAGGGTGAGCCGTCCAGT_Brunello	220	137	182	260	67	100	93	47
ADAM33_CCCCCCACCCGCGTACCCGG_Brunello	338	407	251	460	261	251	218	168
ADAM33_CTCCATCCGAAAGATCTCGT_Brunello	316	238	236	171	167	91	198	255
ADAM33_GTGGGTTTCTATGTATCCTG_Brunello	185	178	116	244	134	127	152	111
ADAM7_AAAGATCCTTAAAACACGGA_Brunello	73	89	129	83	164	169	310	342
ADAM7_ACAGAATGGCACATCAACTG_Brunello	184	223	325	430	170	199	215	323
ADAM7_CATTTGCAAATACCTGAGCA_Brunello	360	236	422	683	333	334	451	499
ADAM7_CCATAAGATACCATGATCTG_Brunello	162	129	134	167	89	61	42	110
ADAM8_AGTCCGGGTACCCCTCTACG_Brunello	334	257	367	203	256	265	356	362
ADAM8_CAAACAGGTTCCCACACACG_Brunello	298	250	160	538	161	158	174	284
ADAM8_CCACATACAGCTCCACGTAG_Brunello	130	73	222	215	117	120	76	120
ADAM8_CCAGCTTAGACTCACCAAGT_Brunello	340	199	344	446	229	214	228	419
ADAM9_AAAAGTTTCTTATCACACGT_Brunello	216	261	478	481	253	290	255	452
ADAM9_GAATTGGACCCTTGCTGCGA_Brunello	186	229	305	486	214	92	173	257
ADAM9_GCTGTTCATTGTCGTAGACA_Brunello	328	306	318	427	265	276	359	372
ADAM9_TGTGGTTTATACTTACAACA_Brunello	83	99	238	191	188	147	164	200
ADAMDEC1_AATGTCTTACCACATTGAGT_Brunello	144	235	231	388	166	191	255	317
ADAMDEC1_CGTCTTTACATCTAACCAGG_Brunello	268	153	224	516	128	216	226	304
ADAMDEC1_GATGGCACAGTTCTAACCTG_Brunello	218	175	196	419	277	290	286	317
ADAMDEC1_TGATGTGTGAAGTATCCTCT_Brunello	285	322	428	453	300	350	264	378
ADAMTS10_ATCGCGTCAGTGTAAATACG_Brunello	186	145	195	203	147	108	174	174
ADAMTS10_GGCATGAACCATGACGGCGT_Brunello	171	228	217	106	104	128	54	86
ADAMTS10_TACAAGTGGAAAACGTACCG_Brunello	135	192	210	228	111	117	192	141
ADAMTS10_TGCCATTCCAGAGAACGGTG_Brunello	186	270	79	360	220	153	280	314
ADAMTS12_AACATCATAGATCACTCCGG_Brunello	227	236	165	290	123	177	106	210
[truncated: 76,388 more rows]
