# Supplementary material for: Optimized minimal genome-wide human sgRNA library
Source: Sci Rep. 2023 Jul 18;13:11569. doi: 10.1038/s41598-023-38810-6 (PMC10354020; doi:10.1038/s41598-023-38810-6)
Supplement: Supplementary file 6 — Supplementary Information 6. [file 41598_2023_38810_MOESM6_ESM.xlsx]

## Sheet: Core-essential
Gene_name
ABCB7
ACLY
ADSL
ARL2
ATP1B3
ATP6V0C
BUD31
C7orf26
CAD
CCT2
CCT4
CCT5
CDC5L
CDK1
CDK9
CENPK
CENPM
CHERP
CINP
CKAP5
CLNS1A
COPS6
CPSF1
DAD1
DBR1
DDX19A
DDX3X
DDX46
DDX54
DDX6
DHDDS
DHFR
DHX15
DNA2
DNAJC17
DOLK
DUT
ECD
EEF1A1
EIF2S1
EIF2S3
EIF3B
EIF5B
ELP3
ESPL1
EXOSC3
EXOSC4
FBL
FCF1
FDX2
GADD45GIP1
GFPT1
GINS2
GMPPB
GRPEL1
GTF3A
GTF3C3
GUK1
HCFC1
HMGCS1
HNRNPU
HSD17B10
HSPA5
HSPA9
HSPD1
HSPE1
IARS1
IMP3
ISCU
ISY1
KIF11
LDB1
LRPPRC
LSM2
LSM6
LTO1
LUC7L3
MAT2A
MCM3
MED11
MED30
MYC
NAA25
NCAPG
NDC80
NEDD8
NHP2
NOP56
NOP58
NUBP1
NUP133
NUP155
NUP160
NUP98
NUS1
OSGEP
PAFAH1B1
PCNA
PDRG1
PES1
PFAS
PFDN2
PGK1
PHF5A
PMPCA
POLA1
POLD2
POLR1D
POLR2B
POLR2D
POLR2I
POLR2L
POLR3B
POP7
PPP4C
PRPF19
PRPF8
PSMA5
PSMA7
PSMB4
PSMB7
PSMC4
PTPMT1
PUF60
QARS1
RACK1
RANGAP1
RBBP4
RBM25
RPIA
RPL10A
RPL11
RPL17-C18orf32
RPL18
RPL24
RPL27
RPL28
RPL3
RPL31
RPL32
RPL35A
RPL6
RPL8
RPL9
RPN1
RPP21
RPS11
RPS13
RPS14
RPS18
RPS19
RPS20
RPS28
RPS4X
RPS6
RRM1
RRM2
RSL24D1
RTEL1
RUVBL1
RUVBL2
SAMM50
SARS2
SDHD
SEC13
SETD1A
SF1
SF3A1
SF3A2
SF3B3
SF3B4
SMU1
SNAPC2
SNRNP200
SNRPD1
SNRPD3
SNRPF
SNU13
SPOUT1
SRBD1
SRSF1
SRSF2
SRSF3
SUPT16H
TAF1C
TARS1
TIMELESS
TP53RK
TPI1
TRRAP
TTI1
TUBA1B
TYMS
UBA1
UBL5
UBTF
URB2
UTP20
UTP3
UXT
VARS1
VCP
VPS25
WDR43
WDR75
WDR82
XPO1
YARS1
YRDC
ZNHIT2
ZPR1

## Sheet: K562
Gene_name
AHCYL1
COMMD3-BMI1
DCAF1
FLVCR1
GATA1
GOLGA6L10
ISY1-RAB43
MED23
NBPF14
OGDHL
PMF1-BGLAP
RIC1
SMCHD1
SSBP1
TMCO6
WRNIP1

## Sheet: Jurkat
Gene_name
C2orf27B
CDK6
H2AC13
H2BC10
HMGCL
MEN1
POLE4
SLC25A19
SLC7A1
UHRF1
VPS36
ZNF598
