# Supplementary material for: Optimized minimal genome-wide human sgRNA library
Source: Sci Rep. 2023 Jul 18;13:11569. doi: 10.1038/s41598-023-38810-6 (PMC10354020; doi:10.1038/s41598-023-38810-6)
Supplement: Supplementary file 7 — Supplementary Information 7. [file 41598_2023_38810_MOESM7_ESM.xlsx]

## Sheet: Sheet1
H-mLib library oligonucleotide amplification primers:	Sequecne
H-mLibA_Fwd	5'-GATGGCGTCTCACACCG-3'
H-mLibA_Rev	5'-GATCATGGGCGTCTCGAAAC-3'
H-mLibB_Fwd	5'-CTTCGCCACCTGCACGTCACC-3'
H-mLibB_Rev	5'-CAAGGCCACCTGCGAGCAAAC-3'
Sequencing library primers:	Sequence
H-mLib_Fwd	AATGATACGGCGACCACCGAgatctACAC[index i5]ACACTCTTTCCCTACACGACGCTCTTCCGATCTTGTGGAAAGGACGAAACAC
H-mLib_REV	CAAGCAGAAGACGGCATACGAGAT[index i7]GTGACTGGAGTTCAGACGTGTGCTCTTCCGATCTCCTTAGCCGCTAATAGGTGAGC
